# Supplementary material for: MetaNovo: An open-source pipeline for probabilistic peptide discovery in complex metaproteomic datasets
Source: PLoS Comput Biol. 2023 Jun 16;19(6):e1011163. doi: 10.1371/journal.pcbi.1011163 (PMC10310047; doi:10.1371/journal.pcbi.1011163)
Supplement: S1 Table — (XLSX) [file pcbi.1011163.s001.xlsx]

## Sheet: Sheet1
		SwissProt	TREMBL	Total	%
Archaea		19581	3933054	3952635	2.2
Bacteria		334357	128577841	128912198	71.69
Viruses		16988	4303549	4320537	2.4
Other		0	1687026	1687026	0.94
Eukaryota	Human	20368	168078	188446	0.1
	Other Mammalia	46839	3179841	3226680	1.79
	Other Vertebrata	18434	4807649	4826083	2.68
	Viridiplantae	40216	9314135	9354351	5.2
	Fungi	34262	11564971	11599233	6.45
	Insecta	9354	3811058	3820412	2.12
	Nematoda	5015	1847926	1852941	1.03
	Other	16154	6055433	6071587	3.38
Total		561568	179250561	179812129	100
Taxonomic distribution by Kingdom of the UniProtKB 2019_11 release.
