# Supplementary material for: MetaNovo: An open-source pipeline for probabilistic peptide discovery in complex metaproteomic datasets
Source: PLoS Comput Biol. 2023 Jun 16;19(6):e1011163. doi: 10.1371/journal.pcbi.1011163 (PMC10310047; doi:10.1371/journal.pcbi.1011163)
Supplement: S2 Table — Please refer to original publication, Table 1 [33]. (XLSX) [file pcbi.1011163.s002.xlsx]

## Sheet: S2 Table
Species	Cell type
Escherichia coli	Gram-negative bacillus
Pasteurella multocida	Gram-negative coccobacillus
Brevibacillus laterosporus	Gram-variable bacillus
Lactobacillus acidophilus	Gram-positive bacillus
Lactobacillus casei	Gram-positive bacillus
Enterococcus faecalis	Gram-positive coccus
Pediococcus pentosaceus	Gram-positive coccus
Rhodotorula glutinis	Yeast
Saccharomyces cerevisiae	Yeast
Organisms included in the 9MM samples. Please refer to original publication, Table 1 (1).
Reference
1. Tanca A, Palomba A, Deligios M, Cubeddu T, Fraumene C. Evaluating the Impact of Different Sequence Databases on Metaproteome Analysis: Insights from a Lab-Assembled Microbial Mixture. PLoS One [Internet]. 2013 [cited 2020 Sep 25];8(12):82981. Available from: https://doi.org/10.1371/journal.pone.0082981
