# Supplementary material for: MetaNovo: An open-source pipeline for probabilistic peptide discovery in complex metaproteomic datasets
Source: PLoS Comput Biol. 2023 Jun 16;19(6):e1011163. doi: 10.1371/journal.pcbi.1011163 (PMC10310047; doi:10.1371/journal.pcbi.1011163)
Supplement: S3 Table — Shared—Peptides identified in all runs. Only—Peptides only identified in a particular run. Reverse hits—Reverse peptide hits for a particular run. (XLSX) [file pcbi.1011163.s003.xlsx]

## Sheet: Sheet1
	Count	PEP Score - median	PEP Score - std. dev.
MetaNovo/UniProt: Shared	48705	0.00026031	0.0121934
MetaNovo/UniProt: Only	14049	0.00079937	0.0171728
MetaNovo/UniProt: Reverse	185	0.0072311	0.0130119
MetaPro-IQ/IGC: Shared	48705	0.000373	0.0137372
MetaPro-IQ/IGC: Only	4873	0.0026318	0.0167848
MetaPro-IQ/IGC: Reverse	223	0.011263	0.0118784
MetaPro-IQ/Metagenome: Shared	48705	0.0001258	0.00882782
MetaPro-IQ/Metagenome: Only	6525	0.038306	0.030075
MetaPro-IQ/Metagenome: Reverse	206	0.00933685	0.0168341
MLI peptide PEP scores comparison. Shared - Peptides identified in all runs. Only - Peptides only identified in a particular run. Reverse hits - Reverse peptide hits for a particular run.
