# Supplementary material for: MetaNovo: An open-source pipeline for probabilistic peptide discovery in complex metaproteomic datasets
Source: PLoS Comput Biol. 2023 Jun 16;19(6):e1011163. doi: 10.1371/journal.pcbi.1011163 (PMC10310047; doi:10.1371/journal.pcbi.1011163)
Supplement: S4 Table — (XLSX) [file pcbi.1011163.s004.xlsx]

## Sheet: Sheet1
	MetaNovo/UniProt: Shared	MetaNovo/UniProt: Only	MetaNovo/UniProt: Reverse	MetaPro-IQ/IGC: Shared	MetaPro-IQ/IGC: Only	MetaPro-IQ/IGC: Reverse	MetaPro-IQ/Metagenome: Shared	MetaPro-IQ/Metagenome: Only	MetaPro-IQ/Metagenome: Reverse
MetaNovo/UniProt: Shared	1	3.7349e-87	1.72979e-39	3.77326e-32	4.53771e-216	1.54102e-60	7.62757e-72	0	1.56988e-53
MetaNovo/UniProt: Only	3.7349e-87	1	6.33044e-26	1.15822e-32	3.62019e-64	1.28131e-41	2.60655e-222	0	1.48151e-36
MetaNovo/UniProt: Reverse	1.72979e-39	6.33044e-26	1	7.91853e-34	3.19236e-11	0.201431	5.81379e-49	0.0336262	0.314709
MetaPro-IQ/IGC: Shared	3.77326e-32	1.15822e-32	7.91853e-34	1	9.16394e-153	9.23597e-53	1.12531e-194	0	1.53649e-46
MetaPro-IQ/IGC: Only	4.53771e-216	3.62019e-64	3.19236e-11	9.16394e-153	1	3.14818e-20	0	4.47559e-267	1.82798e-17
MetaPro-IQ/IGC: Reverse	1.54102e-60	1.28131e-41	0.201431	9.23597e-53	3.14818e-20	1	2.27195e-73	0.687036	0.787015
MetaPro-IQ/Metagenome: Shared	7.62757e-72	2.60655e-222	5.81379e-49	1.12531e-194	0	2.27195e-73	1	0	3.72567e-65
MetaPro-IQ/Metagenome: Only	0	0	0.0336262	0	4.47559e-267	0.687036	0	1	0.459894
MetaPro-IQ/Metagenome: Reverse	1.56988e-53	1.48151e-36	0.314709	1.53649e-46	1.82798e-17	0.787015	3.72567e-65	0.459894	1
MLI peptide PEP scores Dunn’s test post hoc comparison.
KruskalResult(statistic=10883.939894469078, pvalue=0.0)
