# Supplementary material for: MetaNovo: An open-source pipeline for probabilistic peptide discovery in complex metaproteomic datasets
Source: PLoS Comput Biol. 2023 Jun 16;19(6):e1011163. doi: 10.1371/journal.pcbi.1011163 (PMC10310047; doi:10.1371/journal.pcbi.1011163)
Supplement: S5 Table — (CSV) [file pcbi.1011163.s005.csv]

peptide	taxon_id	taxon_name	taxon_rank	superkingdom_id	superkingdom_name	kingdom_id	kingdom_name	subkingdom_id	subkingdom_name	superphylum_id	superphylum_name	phylum_id	phylum_name	subphylum_id	subphylum_name	superclass_id	superclass_name	class_id	class_name	subclass_id	subclass_name	infraclass_id	infraclass_name	superorder_id	superorder_name	order_id	order_name	suborder_id	suborder_name	infraorder_id	infraorder_name	parvorder_id	parvorder_name	superfamily_id	superfamily_name	family_id	family_name	subfamily_id	subfamily_name	tribe_id	tribe_name	subtribe_id	subtribe_name	genus_id	genus_name	subgenus_id	subgenus_name	species_group_id	species_group_name
AAAAAAEK	1	root	no rank
AAAAADK	1	root	no rank
AAAADAR	1	root	no rank
AAAADFGDGSQIDR	28117	Alistipes putredinis	species	2	Bacteria							976	Bacteroidetes					200643	Bacteroidia							171549	Bacteroidales									171550	Rikenellaceae							239759	Alistipes
AAAADTLSDVR	816	Bacteroides	genus	2	Bacteria							976	Bacteroidetes					200643	Bacteroidia							171549	Bacteroidales									815	Bacteroidaceae							816	Bacteroides
AAAADYSDPYYTDEAPLIVVR	541000	Ruminococcaceae	family	2	Bacteria							1239	Firmicutes					186801	Clostridia							186802	Clostridiales									541000	Ruminococcaceae
AAAAEAAKPAEEAAEDDGIDLEPK	1485	Clostridium	genus	2	Bacteria							1239	Firmicutes					186801	Clostridia							186802	Clostridiales									31979	Clostridiaceae							1485	Clostridium
AAAAEEIDEK	1485	Clostridium	genus	2	Bacteria							1239	Firmicutes					186801	Clostridia							186802	Clostridiales									31979	Clostridiaceae							1485	Clostridium
AAAAEGNEDAK	186802	Clostridiales	order	2	Bacteria							1239	Firmicutes					186801	Clostridia							186802	Clostridiales
AAAAETLADVK	816	Bacteroides	genus	2	Bacteria							976	Bacteroidetes					200643	Bacteroidia							171549	Bacteroidales									815	Bacteroidaceae							816	Bacteroides
AAAAGCPDAK	186802	Clostridiales	order	2	Bacteria							1239	Firmicutes					186801	Clostridia							186802	Clostridiales
AAAAGCTESAEILK	853	Faecalibacterium prausnitzii	species	2	Bacteria							1239	Firmicutes					186801	Clostridia							186802	Clostridiales									541000	Ruminococcaceae							216851	Faecalibacterium
AAAAGENEEWSLDYPK	816	Bacteroides	genus	2	Bacteria							976	Bacteroidetes					200643	Bacteroidia							171549	Bacteroidales									815	Bacteroidaceae							816	Bacteroides
AAAAGENEEWTTDYPHFADVADQEGFPAIATMYR	816	Bacteroides	genus	2	Bacteria							976	Bacteroidetes					200643	Bacteroidia							171549	Bacteroidales									815	Bacteroidaceae							816	Bacteroides
AAAAGENEEYTDMYPSFAK	128827	Erysipelotrichaceae	family	2	Bacteria							1239	Firmicutes					526524	Erysipelotrichia							526525	Erysipelotrichales									128827	Erysipelotrichaceae
AAAAK	1	root	no rank
AAAAKPDDAK	946234	Flavonifractor	genus	2	Bacteria							1239	Firmicutes					186801	Clostridia							186802	Clostridiales									541000	Ruminococcaceae							946234	Flavonifractor
AAAAKPEDEK	186802	Clostridiales	order	2	Bacteria							1239	Firmicutes					186801	Clostridia							186802	Clostridiales
AAAALIDK	1	root	no rank
AAAAMGDEVEIFALPISEGEK	1239	Firmicutes	phylum	2	Bacteria							1239	Firmicutes
AAAAMNEQLK	816	Bacteroides	genus	2	Bacteria							976	Bacteroidetes					200643	Bacteroidia							171549	Bacteroidales									815	Bacteroidaceae							816	Bacteroides
AAAAMPVAGSYR	186802	Clostridiales	order	2	Bacteria							1239	Firmicutes					186801	Clostridia							186802	Clostridiales
AAAAMPVASSYR	186802	Clostridiales	order	2	Bacteria							1239	Firmicutes					186801	Clostridia							186802	Clostridiales
AAAANIVPNSTGAAK	2	Bacteria	superkingdom	2	Bacteria
AAAAPLLKPFTPDHIVYCGPYPLFVEDIDQAK	186802	Clostridiales	order	2	Bacteria							1239	Firmicutes					186801	Clostridia							186802	Clostridiales
AAAAQLGMPLYR	171549	Bacteroidales	order	2	Bacteria							976	Bacteroidetes					200643	Bacteroidia							171549	Bacteroidales
AAAAQLHQPLYR	239935	Akkermansia muciniphila	species	2	Bacteria							74201	Verrucomicrobia					203494	Verrucomicrobiae							48461	Verrucomicrobiales									1647988	Akkermansiaceae							239934	Akkermansia
AAAAQLQQPLYR	239935	Akkermansia muciniphila	species	2	Bacteria							74201	Verrucomicrobia					203494	Verrucomicrobiae							48461	Verrucomicrobiales									1647988	Akkermansiaceae							239934	Akkermansia
AAAASLDIPLYR	2	Bacteria	superkingdom	2	Bacteria
AAAASLDMPLYR	853	Faecalibacterium prausnitzii	species	2	Bacteria							1239	Firmicutes					186801	Clostridia							186802	Clostridiales									541000	Ruminococcaceae							216851	Faecalibacterium
AAAASLEIPLYR	2	Bacteria	superkingdom	2	Bacteria
AAAASLELPLYR	2	Bacteria	superkingdom	2	Bacteria
AAAAYEK	1	root	no rank
AAAAYLDIPLYR	171549	Bacteroidales	order	2	Bacteria							976	Bacteroidetes					200643	Bacteroidia							171549	Bacteroidales
AAAAYLNIPLYR	171549	Bacteroidales	order	2	Bacteria							976	Bacteroidetes					200643	Bacteroidia							171549	Bacteroidales
AAAAYVGTVIAK	186802	Clostridiales	order	2	Bacteria							1239	Firmicutes					186801	Clostridia							186802	Clostridiales
AAACCCQCSMCTDLCPR	186802	Clostridiales	order	2	Bacteria							1239	Firmicutes					186801	Clostridia							186802	Clostridiales
AAACNIVPNSTGAAK	2	Bacteria	superkingdom	2	Bacteria
AAADAAVQFISGEEVDAK	1485	Clostridium	genus	2	Bacteria							1239	Firmicutes					186801	Clostridia							186802	Clostridiales									31979	Clostridiaceae							1485	Clostridium
AAADALEIPLYR	2	Bacteria	superkingdom	2	Bacteria
AAADDAETICGEDYWPLPSYSK	853	Faecalibacterium prausnitzii	species	2	Bacteria							1239	Firmicutes					186801	Clostridia							186802	Clostridiales									541000	Ruminococcaceae							216851	Faecalibacterium
AAADDAETLCGEDYWPLPSYSK	853	Faecalibacterium prausnitzii	species	2	Bacteria							1239	Firmicutes					186801	Clostridia							186802	Clostridiales									541000	Ruminococcaceae							216851	Faecalibacterium
AAADFR	1	root	no rank
AAADK	1	root	no rank
AAADTAAAETK	239759	Alistipes	genus	2	Bacteria							976	Bacteroidetes					200643	Bacteroidia							171549	Bacteroidales									171550	Rikenellaceae							239759	Alistipes
AAADVLPQR	816	Bacteroides	genus	2	Bacteria							976	Bacteroidetes					200643	Bacteroidia							171549	Bacteroidales									815	Bacteroidaceae							816	Bacteroides
AAADVYMFANDQLEPLIK	186802	Clostridiales	order	2	Bacteria							1239	Firmicutes					186801	Clostridia							186802	Clostridiales
AAADYFGLPLYR	28117	Alistipes putredinis	species	2	Bacteria							976	Bacteroidetes					200643	Bacteroidia							171549	Bacteroidales									171550	Rikenellaceae							239759	Alistipes
AAADYFGMPLYR	2	Bacteria	superkingdom	2	Bacteria
AAADYLEIPLYSYLGGFNTK	2	Bacteria	superkingdom	2	Bacteria
AAADYYDMPLYK	61171	Holdemania filiformis	species	2	Bacteria							1239	Firmicutes					526524	Erysipelotrichia							526525	Erysipelotrichales									128827	Erysipelotrichaceae							61170	Holdemania
AAAEAK	1	root	no rank
AAAEALGLPLYNYIGGCNAK	501571	Butyricicoccus pullicaecorum	species	2	Bacteria							1239	Firmicutes					186801	Clostridia							186802	Clostridiales									31979	Clostridiaceae							580596	Butyricicoccus
AAAEALGTSLYNYIGGANAK	186802	Clostridiales	order	2	Bacteria							1239	Firmicutes					186801	Clostridia							186802	Clostridiales
AAAEAPAEAEATEAPAEEAPATEAAAE	28111	Bacteroides eggerthii	species	2	Bacteria							976	Bacteroidetes					200643	Bacteroidia							171549	Bacteroidales									815	Bacteroidaceae							816	Bacteroides
AAAEAPAEEAAAAPAEEAPATEAAAE	816	Bacteroides	genus	2	Bacteria							976	Bacteroidetes					200643	Bacteroidia							171549	Bacteroidales									815	Bacteroidaceae							816	Bacteroides
AAAEAPAEEAAAPAEEAPATEAAAE	816	Bacteroides	genus	2	Bacteria							976	Bacteroidetes					200643	Bacteroidia							171549	Bacteroidales									815	Bacteroidaceae							816	Bacteroides
AAAEAPAEEAAPAEEAATEAAAE	817	Bacteroides fragilis	species	2	Bacteria							976	Bacteroidetes					200643	Bacteroidia							171549	Bacteroidales									815	Bacteroidaceae							816	Bacteroides
AAAEAPAEEAAPAEETATEAAAE	817	Bacteroides fragilis	species	2	Bacteria							976	Bacteroidetes					200643	Bacteroidia							171549	Bacteroidales									815	Bacteroidaceae							816	Bacteroides
AAAEAPAEEAPAEEAPAAEEAAAE	820	Bacteroides uniformis	species	2	Bacteria							976	Bacteroidetes					200643	Bacteroidia							171549	Bacteroidales									815	Bacteroidaceae							816	Bacteroides
AAAEAPAEEATEAPAEEAPAAEAAAE	816	Bacteroides	genus	2	Bacteria							976	Bacteroidetes					200643	Bacteroidia							171549	Bacteroidales									815	Bacteroidaceae							816	Bacteroides
AAAEAPAEETAAPAEEAPATEAAAE	47678	Bacteroides caccae	species	2	Bacteria							976	Bacteroidetes					200643	Bacteroidia							171549	Bacteroidales									815	Bacteroidaceae							816	Bacteroides
AAAEAPVEETAAPAEEAPATEAAAE	47678	Bacteroides caccae	species	2	Bacteria							976	Bacteroidetes					200643	Bacteroidia							171549	Bacteroidales									815	Bacteroidaceae							816	Bacteroides
AAAEAYFGK	2	Bacteria	superkingdom	2	Bacteria
AAAEDAGFNIR	186802	Clostridiales	order	2	Bacteria							1239	Firmicutes					186801	Clostridia							186802	Clostridiales
AAAEEAGMPLYR	2	Bacteria	superkingdom	2	Bacteria
AAAEEVLGK	816	Bacteroides	genus	2	Bacteria							976	Bacteroidetes					200643	Bacteroidia							171549	Bacteroidales									815	Bacteroidaceae							816	Bacteroides
AAAEGENEEWVDLYPEFAK	171549	Bacteroidales	order	2	Bacteria							976	Bacteroidetes					200643	Bacteroidia							171549	Bacteroidales
AAAEHVDAKPIVK	816	Bacteroides	genus	2	Bacteria							976	Bacteroidetes					200643	Bacteroidia							171549	Bacteroidales									815	Bacteroidaceae							816	Bacteroides
AAAEK	1	root	no rank
AAAELGYPVIIR	171549	Bacteroidales	order	2	Bacteria							976	Bacteroidetes					200643	Bacteroidia							171549	Bacteroidales
AAAENIIPTSTGAAK	2	Bacteria	superkingdom	2	Bacteria
AAAEPAR	1	root	no rank
AAAESFADFAK	88431	Dorea longicatena	species	2	Bacteria							1239	Firmicutes					186801	Clostridia							186802	Clostridiales									186803	Lachnospiraceae							189330	Dorea
AAAESIIPNSTGAAK	976	Bacteroidetes	phylum	2	Bacteria							976	Bacteroidetes
AAAESLGTSLYNYIGGVNAK	186802	Clostridiales	order	2	Bacteria							1239	Firmicutes					186801	Clostridia							186802	Clostridiales
AAAESLGVALYNYIGGVNAK	946234	Flavonifractor	genus	2	Bacteria							1239	Firmicutes					186801	Clostridia							186802	Clostridiales									541000	Ruminococcaceae							946234	Flavonifractor
AAAESYLGK	816	Bacteroides	genus	2	Bacteria							976	Bacteroidetes					200643	Bacteroidia							171549	Bacteroidales									815	Bacteroidaceae							816	Bacteroides
AAAETADAEK	154046	Hungatella hathewayi	species	2	Bacteria							1239	Firmicutes					186801	Clostridia							186802	Clostridiales									31979	Clostridiaceae							1649459	Hungatella
AAAETYFGK	2	Bacteria	superkingdom	2	Bacteria
AAAETYLGK	46506	Bacteroides stercoris	species	2	Bacteria							976	Bacteroidetes					200643	Bacteroidia							171549	Bacteroidales									815	Bacteroidaceae							816	Bacteroides
AAAEVAGFVNATGSDVR	186802	Clostridiales	order	2	Bacteria							1239	Firmicutes					186801	Clostridia							186802	Clostridiales
AAAEVAGLLNATGSDSR	410072	Coprococcus comes	species	2	Bacteria							1239	Firmicutes					186801	Clostridia							186802	Clostridiales									186803	Lachnospiraceae							33042	Coprococcus
AAAEVAGLVNATGSDAR	186802	Clostridiales	order	2	Bacteria							1239	Firmicutes					186801	Clostridia							186802	Clostridiales
AAAEVAGLVSASGSDAR	186803	Lachnospiraceae	family	2	Bacteria							1239	Firmicutes					186801	Clostridia							186802	Clostridiales									186803	Lachnospiraceae
AAAEVALK	1	root	no rank
AAAEVLAAVDITNISPTK	186802	Clostridiales	order	2	Bacteria							1239	Firmicutes					186801	Clostridia							186802	Clostridiales
AAAEVNQDYGLDPK	33208	Metazoa	kingdom	2759	Eukaryota	33208	Metazoa
AAAEVVAVK	2	Bacteria	superkingdom	2	Bacteria
AAAFADFER	816	Bacteroides	genus	2	Bacteria							976	Bacteroidetes					200643	Bacteroidia							171549	Bacteroidales									815	Bacteroidaceae							816	Bacteroides
AAAFGFR	1	root	no rank
AAAFIGK	1	root	no rank
AAAFLK	1	root	no rank
AAAFMK	1	root	no rank
AAAFMSK	1	root	no rank
AAAGAGNIQVK	33039	[Ruminococcus] torques	species	2	Bacteria							1239	Firmicutes					186801	Clostridia							186802	Clostridiales									186803	Lachnospiraceae							572511	Blautia
AAAGAGSIQVK	186802	Clostridiales	order	2	Bacteria							1239	Firmicutes					186801	Clostridia							186802	Clostridiales
AAAGEFADDPCSSVK	9606	Homo sapiens	species	2759	Eukaryota	33208	Metazoa					7711	Chordata	89593	Craniata	8287	Sarcopterygii	40674	Mammalia					314146	Euarchontoglires	9443	Primates	376913	Haplorrhini	314293	Simiiformes	9526	Catarrhini	314295	Hominoidea	9604	Hominidae	207598	Homininae					9605	Homo
AAAGGLSTVLFEK	375288	Parabacteroides	genus	2	Bacteria							976	Bacteroidetes					200643	Bacteroidia							171549	Bacteroidales									2005525	Tannerellaceae							375288	Parabacteroides
AAAGNIIPSSTGAAK	1	root	no rank
AAAGNIVPNSTGAAK	2	Bacteria	superkingdom	2	Bacteria
AAAGNNFGTVLIPEGLIEFIPAMK	816	Bacteroides	genus	2	Bacteria							976	Bacteroidetes					200643	Bacteroidia							171549	Bacteroidales									815	Bacteroidaceae							816	Bacteroides
AAAHMVDEVR	171549	Bacteroidales	order	2	Bacteria							976	Bacteroidetes					200643	Bacteroidia							171549	Bacteroidales
AAAHMVEEVR	171549	Bacteroidales	order	2	Bacteria							976	Bacteroidetes					200643	Bacteroidia							171549	Bacteroidales
AAAHSLTTSDK	186802	Clostridiales	order	2	Bacteria							1239	Firmicutes					186801	Clostridia							186802	Clostridiales
AAAHTLASLVGR	4530	Oryza sativa	species	2759	Eukaryota	33090	Viridiplantae					35493	Streptophyta	131221	Streptophytina			3398	Magnoliopsida	1437197	Petrosaviidae					38820	Poales									4479	Poaceae	147367	Oryzoideae	147380	Oryzeae	1648021	Oryzinae	4527	Oryza
AAAICK	1	root	no rank
AAAIDAR	1	root	no rank
AAAIEQLTEWASR	186802	Clostridiales	order	2	Bacteria							1239	Firmicutes					186801	Clostridia							186802	Clostridiales
AAAIEQLTEWSAR	1485	Clostridium	genus	2	Bacteria							1239	Firmicutes					186801	Clostridia							186802	Clostridiales									31979	Clostridiaceae							1485	Clostridium
AAAIGEMTYGAAR	1898104	Bacteroidetes bacterium	species	2	Bacteria							976	Bacteroidetes
AAAILLDDFR	186802	Clostridiales	order	2	Bacteria							1239	Firmicutes					186801	Clostridia							186802	Clostridiales
AAAINIIPTTTGAAK	1	root	no rank
AAAINIVPNSTGAAK	2	Bacteria	superkingdom	2	Bacteria
AAAINTIAHSTGAAK	1678	Bifidobacterium	genus	2	Bacteria							201174	Actinobacteria					1760	Actinobacteria							85004	Bifidobacteriales									31953	Bifidobacteriaceae							1678	Bifidobacterium
AAAISLDIPLYR	2	Bacteria	superkingdom	2	Bacteria
AAAIVQAVTNYTDAK	2	Bacteria	superkingdom	2	Bacteria
AAALDIATICPLHGPVLTGDLSK	853	Faecalibacterium prausnitzii	species	2	Bacteria							1239	Firmicutes					186801	Clostridia							186802	Clostridiales									541000	Ruminococcaceae							216851	Faecalibacterium
AAALDIQMICPLHGPVWR	186802	Clostridiales	order	2	Bacteria							1239	Firmicutes					186801	Clostridia							186802	Clostridiales
AAALEK	1	root	no rank
AAALEQVTHLTDAVQNLK	853	Faecalibacterium prausnitzii	species	2	Bacteria							1239	Firmicutes					186801	Clostridia							186802	Clostridiales									541000	Ruminococcaceae							216851	Faecalibacterium
AAALIGNTYGCAVLVK	1485	Clostridium	genus	2	Bacteria							1239	Firmicutes					186801	Clostridia							186802	Clostridiales									31979	Clostridiaceae							1485	Clostridium
AAALK	1	root	no rank
AAALKPGEVLLLENLR	976	Bacteroidetes	phylum	2	Bacteria							976	Bacteroidetes
AAALNIIPTTTGAAK	1	root	no rank
AAALNIVPNSTGAAK	2	Bacteria	superkingdom	2	Bacteria
AAALQAALDAAK	818	Bacteroides thetaiotaomicron	species	2	Bacteria							976	Bacteroidetes					200643	Bacteroidia							171549	Bacteroidales									815	Bacteroidaceae							816	Bacteroides
AAALQPGEALLLENLR	171549	Bacteroidales	order	2	Bacteria							976	Bacteroidetes					200643	Bacteroidia							171549	Bacteroidales
AAALQPGEVLLLENLR	976	Bacteroidetes	phylum	2	Bacteria							976	Bacteroidetes
AAALTDSQLGDLGEALVNATYSQK	816	Bacteroides	genus	2	Bacteria							976	Bacteroidetes					200643	Bacteroidia							171549	Bacteroidales									815	Bacteroidaceae							816	Bacteroides
AAALVGQKPGDPK	310297	Bacteroides plebeius	species	2	Bacteria							976	Bacteroidetes					200643	Bacteroidia							171549	Bacteroidales									815	Bacteroidaceae							816	Bacteroides
AAAMDFQR	1898203	Lachnospiraceae bacterium	species	2	Bacteria							1239	Firmicutes					186801	Clostridia							186802	Clostridiales									186803	Lachnospiraceae
AAAMLGKPIEELK	186802	Clostridiales	order	2	Bacteria							1239	Firmicutes					186801	Clostridia							186802	Clostridiales
AAAMSGAVGIR	853	Faecalibacterium prausnitzii	species	2	Bacteria							1239	Firmicutes					186801	Clostridia							186802	Clostridiales									541000	Ruminococcaceae							216851	Faecalibacterium
AAANALEIPLYR	1	root	no rank
AAANALGLPLYR	2	Bacteria	superkingdom	2	Bacteria
AAANALQIPLYR	2	Bacteria	superkingdom	2	Bacteria
AAANAMEMPLYR	186802	Clostridiales	order	2	Bacteria							1239	Firmicutes					186801	Clostridia							186802	Clostridiales
AAANATGYDVVLGTGSK	186802	Clostridiales	order	2	Bacteria							1239	Firmicutes					186801	Clostridia							186802	Clostridiales
AAANATGYDVVLGTSSK	186802	Clostridiales	order	2	Bacteria							1239	Firmicutes					186801	Clostridia							186802	Clostridiales
AAANESFGYNEDEIVSSDIVGMR	186802	Clostridiales	order	2	Bacteria							1239	Firmicutes					186801	Clostridia							186802	Clostridiales
AAANESFGYNTDPIVSSDIIGMR	1239	Firmicutes	phylum	2	Bacteria							1239	Firmicutes
AAANESYGYNEDQIVSSDIVGMR	46228	Ruminococcus lactaris	species	2	Bacteria							1239	Firmicutes					186801	Clostridia							186802	Clostridiales									541000	Ruminococcaceae							1263	Ruminococcus
AAANFNNFQEK	171549	Bacteroidales	order	2	Bacteria							976	Bacteroidetes					200643	Bacteroidia							171549	Bacteroidales
AAANGDPTNLEQFHLPK	816	Bacteroides	genus	2	Bacteria							976	Bacteroidetes					200643	Bacteroidia							171549	Bacteroidales									815	Bacteroidaceae							816	Bacteroides
AAANYLDLPLYR	2	Bacteria	superkingdom	2	Bacteria
AAANYLNIPLYR	171549	Bacteroidales	order	2	Bacteria							976	Bacteroidetes					200643	Bacteroidia							171549	Bacteroidales
AAAPAAGAGAVK	186802	Clostridiales	order	2	Bacteria							1239	Firmicutes					186801	Clostridia							186802	Clostridiales
AAAPAAK	1	root	no rank
AAAPAAPAAAPK	1	root	no rank
AAAPAAPAGAQGGVK	186802	Clostridiales	order	2	Bacteria							1239	Firmicutes					186801	Clostridia							186802	Clostridiales
AAAPAGAGSIQVK	186802	Clostridiales	order	2	Bacteria							1239	Firmicutes					186801	Clostridia							186802	Clostridiales
AAAPAGTGSIQVK	1263	Ruminococcus	genus	2	Bacteria							1239	Firmicutes					186801	Clostridia							186802	Clostridiales									541000	Ruminococcaceae							1263	Ruminococcus
AAAPAPAAAPAAAPAAAPK	541000	Ruminococcaceae	family	2	Bacteria							1239	Firmicutes					186801	Clostridia							186802	Clostridiales									541000	Ruminococcaceae
AAAPAPAAAPAPAAAPAAAPK	459786	Oscillibacter	genus	2	Bacteria							1239	Firmicutes					186801	Clostridia							186802	Clostridiales									216572	Oscillospiraceae							459786	Oscillibacter
AAAPAPAAKPVAAGSATISAPMPGK	2	Bacteria	superkingdom	2	Bacteria
AAAPKPAAKPAAQPETK	1485	Clostridium	genus	2	Bacteria							1239	Firmicutes					186801	Clostridia							186802	Clostridiales									31979	Clostridiaceae							1485	Clostridium
AAAPLAAVPAVVGGDLSGWK	171549	Bacteroidales	order	2	Bacteria							976	Bacteroidetes					200643	Bacteroidia							171549	Bacteroidales
AAAPMIPFMTEQIYQNLVR	2	Bacteria	superkingdom	2	Bacteria
AAAPVAAAPVAAAPAAAPK	186802	Clostridiales	order	2	Bacteria							1239	Firmicutes					186801	Clostridia							186802	Clostridiales
AAAQEALTNATDK	82135	Atopobium vaginae	species	2	Bacteria							201174	Actinobacteria					84998	Coriobacteriia							84999	Coriobacteriales									1643824	Atopobiaceae							1380	Atopobium
AAAQEYLDTFSVGATNGTATDK	186802	Clostridiales	order	2	Bacteria							1239	Firmicutes					186801	Clostridia							186802	Clostridiales
AAAQGYQADMTR	216572	Oscillospiraceae	family	2	Bacteria							1239	Firmicutes					186801	Clostridia							186802	Clostridiales									216572	Oscillospiraceae
AAAQNLDGYNEAVAQVMSNNLSAAK	239759	Alistipes	genus	2	Bacteria							976	Bacteroidetes					200643	Bacteroidia							171549	Bacteroidales									171550	Rikenellaceae							239759	Alistipes
AAAQNLGIDILDK	46506	Bacteroides stercoris	species	2	Bacteria							976	Bacteroidetes					200643	Bacteroidia							171549	Bacteroidales									815	Bacteroidaceae							816	Bacteroides
AAAQNLGISILDK	820	Bacteroides uniformis	species	2	Bacteria							976	Bacteroidetes					200643	Bacteroidia							171549	Bacteroidales									815	Bacteroidaceae							816	Bacteroides
AAAQQASEK	186802	Clostridiales	order	2	Bacteria							1239	Firmicutes					186801	Clostridia							186802	Clostridiales
AAAQSGAVGIR	2	Bacteria	superkingdom	2	Bacteria
AAAQSLELPLYR	186802	Clostridiales	order	2	Bacteria							1239	Firmicutes					186801	Clostridia							186802	Clostridiales
AAAQSLNIPLYR	186802	Clostridiales	order	2	Bacteria							1239	Firmicutes					186801	Clostridia							186802	Clostridiales
AAAQSPEQVLFITGMFPSGK	46506	Bacteroides stercoris	species	2	Bacteria							976	Bacteroidetes					200643	Bacteroidia							171549	Bacteroidales									815	Bacteroidaceae							816	Bacteroides
AAAQVDEEQAK	1485	Clostridium	genus	2	Bacteria							1239	Firmicutes					186801	Clostridia							186802	Clostridiales									31979	Clostridiaceae							1485	Clostridium
AAAQVPLSVAETAYK	186802	Clostridiales	order	2	Bacteria							1239	Firmicutes					186801	Clostridia							186802	Clostridiales
AAASAFDTK	2	Bacteria	superkingdom	2	Bacteria
AAASESFGYEEDPIVSSDVIGMR	1649459	Hungatella	genus	2	Bacteria							1239	Firmicutes					186801	Clostridia							186802	Clostridiales									31979	Clostridiaceae							1649459	Hungatella
AAASESFGYNEDAIVSSDVIGMR	186802	Clostridiales	order	2	Bacteria							1239	Firmicutes					186801	Clostridia							186802	Clostridiales
AAASESFGYNEDPIVSSDVIGMR	186802	Clostridiales	order	2	Bacteria							1239	Firmicutes					186801	Clostridia							186802	Clostridiales
AAASESFGYNEDQIVSSDVIGMR	2	Bacteria	superkingdom	2	Bacteria
AAASESFGYNTDPIVSSDVIGMR	186802	Clostridiales	order	2	Bacteria							1239	Firmicutes					186801	Clostridia							186802	Clostridiales
AAASESYGYNEDPIVSSDVIGMK	186802	Clostridiales	order	2	Bacteria							1239	Firmicutes					186801	Clostridia							186802	Clostridiales
AAASESYGYNEEQIVSSDIVGMR	186802	Clostridiales	order	2	Bacteria							1239	Firmicutes					186801	Clostridia							186802	Clostridiales
AAASLPDIR	976	Bacteroidetes	phylum	2	Bacteria							976	Bacteroidetes
AAASLTYTFANASVPK	186803	Lachnospiraceae	family	2	Bacteria							1239	Firmicutes					186801	Clostridia							186802	Clostridiales									186803	Lachnospiraceae
AAASNPEVESYEVK	816	Bacteroides	genus	2	Bacteria							976	Bacteroidetes					200643	Bacteroidia							171549	Bacteroidales									815	Bacteroidaceae							816	Bacteroides
AAASQSFGYNEDPIVSSDVIGMK	1898205	Ruminococcaceae bacterium	species	2	Bacteria							1239	Firmicutes					186801	Clostridia							186802	Clostridiales									541000	Ruminococcaceae
AAASQSFGYNEDPIVSSDVIGMR	541000	Ruminococcaceae	family	2	Bacteria							1239	Firmicutes					186801	Clostridia							186802	Clostridiales									541000	Ruminococcaceae
AAASYLDLPLYR	171549	Bacteroidales	order	2	Bacteria							976	Bacteroidetes					200643	Bacteroidia							171549	Bacteroidales
AAATALEIPLYR	186802	Clostridiales	order	2	Bacteria							1239	Firmicutes					186801	Clostridia							186802	Clostridiales
AAATALQIPLYR	186802	Clostridiales	order	2	Bacteria							1239	Firmicutes					186801	Clostridia							186802	Clostridiales
AAATAMYPGITK	820	Bacteroides uniformis	species	2	Bacteria							976	Bacteroidetes					200643	Bacteroidia							171549	Bacteroidales									815	Bacteroidaceae							816	Bacteroides
AAATCFAR	9606	Homo sapiens	species	2759	Eukaryota	33208	Metazoa					7711	Chordata	89593	Craniata	8287	Sarcopterygii	40674	Mammalia					314146	Euarchontoglires	9443	Primates	376913	Haplorrhini	314293	Simiiformes	9526	Catarrhini	314295	Hominoidea	9604	Hominidae	207598	Homininae					9605	Homo
AAATEATPAAETAAPVAEAPAAEEAK	820	Bacteroides uniformis	species	2	Bacteria							976	Bacteroidetes					200643	Bacteroidia							171549	Bacteroidales									815	Bacteroidaceae							816	Bacteroides
AAATGPSFWLGNETLK	9544	Macaca mulatta	species	2759	Eukaryota	33208	Metazoa					7711	Chordata	89593	Craniata	8287	Sarcopterygii	40674	Mammalia					314146	Euarchontoglires	9443	Primates	376913	Haplorrhini	314293	Simiiformes	9526	Catarrhini	314294	Cercopithecoidea	9527	Cercopithecidae	9528	Cercopithecinae					9539	Macaca
AAATLFAAEIMENPK	186802	Clostridiales	order	2	Bacteria							1239	Firmicutes					186801	Clostridia							186802	Clostridiales
AAATLFETEDFPIR	186802	Clostridiales	order	2	Bacteria							1239	Firmicutes					186801	Clostridia							186802	Clostridiales
AAATLFETEDFPLR	186802	Clostridiales	order	2	Bacteria							1239	Firmicutes					186801	Clostridia							186802	Clostridiales
AAATSLDIPLYR	186802	Clostridiales	order	2	Bacteria							1239	Firmicutes					186801	Clostridia							186802	Clostridiales
AAATSLDMPLYR	853	Faecalibacterium prausnitzii	species	2	Bacteria							1239	Firmicutes					186801	Clostridia							186802	Clostridiales									541000	Ruminococcaceae							216851	Faecalibacterium
AAATSLEIPLYR	186802	Clostridiales	order	2	Bacteria							1239	Firmicutes					186801	Clostridia							186802	Clostridiales
AAATSLEVPLYR	186802	Clostridiales	order	2	Bacteria							1239	Firmicutes					186801	Clostridia							186802	Clostridiales
AAATTAQEYLK	40674	Mammalia	class	2759	Eukaryota	33208	Metazoa					7711	Chordata	89593	Craniata	8287	Sarcopterygii	40674	Mammalia
AAAVEQLDIWGER	171549	Bacteroidales	order	2	Bacteria							976	Bacteroidetes					200643	Bacteroidia							171549	Bacteroidales
AAAVEQLVIWGER	171549	Bacteroidales	order	2	Bacteria							976	Bacteroidetes					200643	Bacteroidia							171549	Bacteroidales
AAAVK	1	root	no rank
AAAVLPVLDLAQR	2759	Eukaryota	superkingdom	2759	Eukaryota
AAAVNIVPNSTGAAK	2	Bacteria	superkingdom	2	Bacteria
AAAWYNEGTECIFACGGGVGNSVMK	186802	Clostridiales	order	2	Bacteria							1239	Firmicutes					186801	Clostridia							186802	Clostridiales
AAAYADEVIAGR	46506	Bacteroides stercoris	species	2	Bacteria							976	Bacteroidetes					200643	Bacteroidia							171549	Bacteroidales									815	Bacteroidaceae							816	Bacteroides
AAAYFLMAK	976	Bacteroidetes	phylum	2	Bacteria							976	Bacteroidetes
AAAYGPMCQGIAKPVNDLSR	1485	Clostridium	genus	2	Bacteria							1239	Firmicutes					186801	Clostridia							186802	Clostridiales									31979	Clostridiaceae							1485	Clostridium
AAAYLVGK	186802	Clostridiales	order	2	Bacteria							1239	Firmicutes					186801	Clostridia							186802	Clostridiales
AAAYPGIEIVPLK	816	Bacteroides	genus	2	Bacteria							976	Bacteroidetes					200643	Bacteroidia							171549	Bacteroidales									815	Bacteroidaceae							816	Bacteroides
AAAYSASAK	186802	Clostridiales	order	2	Bacteria							1239	Firmicutes					186801	Clostridia							186802	Clostridiales
AACAANHSATHLLDAALR	816	Bacteroides	genus	2	Bacteria							976	Bacteroidetes					200643	Bacteroidia							171549	Bacteroidales									815	Bacteroidaceae							816	Bacteroides
AACAANHSCTHLLDEALR	815	Bacteroidaceae	family	2	Bacteria							976	Bacteroidetes					200643	Bacteroidia							171549	Bacteroidales									815	Bacteroidaceae
AACAGEVDGEVVDLR	186802	Clostridiales	order	2	Bacteria							1239	Firmicutes					186801	Clostridia							186802	Clostridiales
AACDEFFK	171549	Bacteroidales	order	2	Bacteria							976	Bacteroidetes					200643	Bacteroidia							171549	Bacteroidales
AACEPLLK	2	Bacteria	superkingdom	2	Bacteria
AACGNIIPSSTGAAK	2	Bacteria	superkingdom	2	Bacteria
AACIMCAYLK	314293	Simiiformes	infraorder	2759	Eukaryota	33208	Metazoa					7711	Chordata	89593	Craniata	8287	Sarcopterygii	40674	Mammalia					314146	Euarchontoglires	9443	Primates	376913	Haplorrhini	314293	Simiiformes
AACLLLR	1	root	no rank
AACLLPK	40674	Mammalia	class	2759	Eukaryota	33208	Metazoa					7711	Chordata	89593	Craniata	8287	Sarcopterygii	40674	Mammalia
AACQEAITAAEAAGHK	310297	Bacteroides plebeius	species	2	Bacteria							976	Bacteroidetes					200643	Bacteroidia							171549	Bacteroidales									815	Bacteroidaceae							816	Bacteroides
AACQILEILLDEE	816	Bacteroides	genus	2	Bacteria							976	Bacteroidetes					200643	Bacteroidia							171549	Bacteroidales									815	Bacteroidaceae							816	Bacteroides
AACQILEILMDEE	816	Bacteroides	genus	2	Bacteria							976	Bacteroidetes					200643	Bacteroidia							171549	Bacteroidales									815	Bacteroidaceae							816	Bacteroides
AACQQK	1	root	no rank
AACVKPAETEGGK	186802	Clostridiales	order	2	Bacteria							1239	Firmicutes					186801	Clostridia							186802	Clostridiales
AACWLLLSR	171549	Bacteroidales	order	2	Bacteria							976	Bacteroidetes					200643	Bacteroidia							171549	Bacteroidales
AADAAAAIGEGLQAFCIPGSVADHR	186802	Clostridiales	order	2	Bacteria							1239	Firmicutes					186801	Clostridia							186802	Clostridiales
AADAAAAIGEGLQAFCIPGSVADQR	2	Bacteria	superkingdom	2	Bacteria
AADAAAAIGEGLQAFCIPGSVADTR	186802	Clostridiales	order	2	Bacteria							1239	Firmicutes					186801	Clostridia							186802	Clostridiales
AADAAAAIGEGLQSFCIPGSVADQR	186802	Clostridiales	order	2	Bacteria							1239	Firmicutes					186801	Clostridia							186802	Clostridiales
AADAAAAIGEGLQSFCIPGSVADTR	186802	Clostridiales	order	2	Bacteria							1239	Firmicutes					186801	Clostridia							186802	Clostridiales
AADAAAEAAPATEGGEEK	28117	Alistipes putredinis	species	2	Bacteria							976	Bacteroidetes					200643	Bacteroidia							171549	Bacteroidales									171550	Rikenellaceae							239759	Alistipes
AADAAAEAATATEGGEEK	28117	Alistipes putredinis	species	2	Bacteria							976	Bacteroidetes					200643	Bacteroidia							171549	Bacteroidales									171550	Rikenellaceae							239759	Alistipes
AADAADAAK	1	root	no rank
AADAAER	1	root	no rank
AADAALEAINLAESNGYSLYEMR	47678	Bacteroides caccae	species	2	Bacteria							976	Bacteroidetes					200643	Bacteroidia							171549	Bacteroidales									815	Bacteroidaceae							816	Bacteroides
AADAAQPK	2	Bacteria	superkingdom	2	Bacteria
AADAE	1	root	no rank
AADAEGETVEAVVTDAIHTLGENIQLAR	1643826	Eggerthellaceae	family	2	Bacteria							201174	Actinobacteria					84998	Coriobacteriia							1643822	Eggerthellales									1643826	Eggerthellaceae
AADAGNVELEK	46506	Bacteroides stercoris	species	2	Bacteria							976	Bacteroidetes					200643	Bacteroidia							171549	Bacteroidales									815	Bacteroidaceae							816	Bacteroides
AADAGSLEGK	816	Bacteroides	genus	2	Bacteria							976	Bacteroidetes					200643	Bacteroidia							171549	Bacteroidales									815	Bacteroidaceae							816	Bacteroides
AADAGVTPK	2	Bacteria	superkingdom	2	Bacteria
AADAIQNAPEVK	816	Bacteroides	genus	2	Bacteria							976	Bacteroidetes					200643	Bacteroidia							171549	Bacteroidales									815	Bacteroidaceae							816	Bacteroides
AADALK	1	root	no rank
AADAVEDLR	1	root	no rank
AADAVGEDMSK	853	Faecalibacterium prausnitzii	species	2	Bacteria							1239	Firmicutes					186801	Clostridia							186802	Clostridiales									541000	Ruminococcaceae							216851	Faecalibacterium
AADCVPLK	853	Faecalibacterium prausnitzii	species	2	Bacteria							1239	Firmicutes					186801	Clostridia							186802	Clostridiales									541000	Ruminococcaceae							216851	Faecalibacterium
AADDAAGLAISEK	2	Bacteria	superkingdom	2	Bacteria
AADDAAGLSISEK	2	Bacteria	superkingdom	2	Bacteria
AADDAAGLTISEK	2	Bacteria	superkingdom	2	Bacteria
AADDPENMLK	186802	Clostridiales	order	2	Bacteria							1239	Firmicutes					186801	Clostridia							186802	Clostridiales
AADDTWEPFASGK	40674	Mammalia	class	2759	Eukaryota	33208	Metazoa					7711	Chordata	89593	Craniata	8287	Sarcopterygii	40674	Mammalia
AADDYGYEFLK	171549	Bacteroidales	order	2	Bacteria							976	Bacteroidetes					200643	Bacteroidia							171549	Bacteroidales
AADEAAYADAYAR	310297	Bacteroides plebeius	species	2	Bacteria							976	Bacteroidetes					200643	Bacteroidia							171549	Bacteroidales									815	Bacteroidaceae							816	Bacteroides
AADEADNNTLSPIYLK	816	Bacteroides	genus	2	Bacteria							976	Bacteroidetes					200643	Bacteroidia							171549	Bacteroidales									815	Bacteroidaceae							816	Bacteroides
AADEAEK	1	root	no rank
AADEAQPR	816	Bacteroides	genus	2	Bacteria							976	Bacteroidetes					200643	Bacteroidia							171549	Bacteroidales									815	Bacteroidaceae							816	Bacteroides
AADEAVIEMSK	9606	Homo sapiens	species	2759	Eukaryota	33208	Metazoa					7711	Chordata	89593	Craniata	8287	Sarcopterygii	40674	Mammalia					314146	Euarchontoglires	9443	Primates	376913	Haplorrhini	314293	Simiiformes	9526	Catarrhini	314295	Hominoidea	9604	Hominidae	207598	Homininae					9605	Homo
AADECGLELVSQPK	186802	Clostridiales	order	2	Bacteria							1239	Firmicutes					186801	Clostridia							186802	Clostridiales
AADEGDSGK	186802	Clostridiales	order	2	Bacteria							1239	Firmicutes					186801	Clostridia							186802	Clostridiales
AADELGSDGR	186802	Clostridiales	order	2	Bacteria							1239	Firmicutes					186801	Clostridia							186802	Clostridiales
AADELGVTYK	186802	Clostridiales	order	2	Bacteria							1239	Firmicutes					186801	Clostridia							186802	Clostridiales
AADELLR	1	root	no rank
AADESER	1	root	no rank
AADEVGILNTTIR	28117	Alistipes putredinis	species	2	Bacteria							976	Bacteroidetes					200643	Bacteroidia							171549	Bacteroidales									171550	Rikenellaceae							239759	Alistipes
AADEYGVTAGFGLPIPR	816	Bacteroides	genus	2	Bacteria							976	Bacteroidetes					200643	Bacteroidia							171549	Bacteroidales									815	Bacteroidaceae							816	Bacteroides
AADFASMVVK	74426	Collinsella aerofaciens	species	2	Bacteria							201174	Actinobacteria					84998	Coriobacteriia							84999	Coriobacteriales									84107	Coriobacteriaceae							102106	Collinsella
AADFQLHTHVNDGTEFGGSIYQK	40674	Mammalia	class	2759	Eukaryota	33208	Metazoa					7711	Chordata	89593	Craniata	8287	Sarcopterygii	40674	Mammalia
AADGEYR	1	root	no rank
AADGGLPILTTAATNPANK	816	Bacteroides	genus	2	Bacteria							976	Bacteroidetes					200643	Bacteroidia							171549	Bacteroidales									815	Bacteroidaceae							816	Bacteroides
AADGGLPVLTTAATNPANK	816	Bacteroides	genus	2	Bacteria							976	Bacteroidetes					200643	Bacteroidia							171549	Bacteroidales									815	Bacteroidaceae							816	Bacteroides
AADGIMVAR	1	root	no rank
AADGK	1	root	no rank
AADGLR	1	root	no rank
AADGQILTSGGR	46503	Parabacteroides merdae	species	2	Bacteria							976	Bacteroidetes					200643	Bacteroidia							171549	Bacteroidales									2005525	Tannerellaceae							375288	Parabacteroides
AADGTTNLYYR	171549	Bacteroidales	order	2	Bacteria							976	Bacteroidetes					200643	Bacteroidia							171549	Bacteroidales
AADGTVSDR	186802	Clostridiales	order	2	Bacteria							1239	Firmicutes					186801	Clostridia							186802	Clostridiales
AADGVIIITTK	2	Bacteria	superkingdom	2	Bacteria
AADGVILVTTK	2	Bacteria	superkingdom	2	Bacteria
AADGVIVITTK	976	Bacteroidetes	phylum	2	Bacteria							976	Bacteroidetes
AADGVVIATEK	2759	Eukaryota	superkingdom	2759	Eukaryota
AADGVVVPEISK	816	Bacteroides	genus	2	Bacteria							976	Bacteroidetes					200643	Bacteroidia							171549	Bacteroidales									815	Bacteroidaceae							816	Bacteroides
AADHADNSTLSPIFLLQAGEILMK	817	Bacteroides fragilis	species	2	Bacteria							976	Bacteroidetes					200643	Bacteroidia							171549	Bacteroidales									815	Bacteroidaceae							816	Bacteroides
AADIIR	1	root	no rank
AADIK	1	root	no rank
AADIMK	1	root	no rank
AADINR	1	root	no rank
AADIPVIFFNR	186802	Clostridiales	order	2	Bacteria							1239	Firmicutes					186801	Clostridia							186802	Clostridiales
AADISNAIR	2	Bacteria	superkingdom	2	Bacteria
AADIVLYGAPFDSTTSYRPGAR	853	Faecalibacterium prausnitzii	species	2	Bacteria							1239	Firmicutes					186801	Clostridia							186802	Clostridiales									541000	Ruminococcaceae							216851	Faecalibacterium
AADKPFLMPVEDVFSITGR	186801	Clostridia	class	2	Bacteria							1239	Firmicutes					186801	Clostridia
AADKPFLMPVEDVMTISGR	541000	Ruminococcaceae	family	2	Bacteria							1239	Firmicutes					186801	Clostridia							186802	Clostridiales									541000	Ruminococcaceae
AADLDFR	1	root	no rank
AADLLFEPGVK	46506	Bacteroides stercoris	species	2	Bacteria							976	Bacteroidetes					200643	Bacteroidia							171549	Bacteroidales									815	Bacteroidaceae							816	Bacteroides
AADLLPIDWDDTTTGK	310297	Bacteroides plebeius	species	2	Bacteria							976	Bacteroidetes					200643	Bacteroidia							171549	Bacteroidales									815	Bacteroidaceae							816	Bacteroides
AADLLPIDWDK	200643	Bacteroidia	class	2	Bacteria							976	Bacteroidetes					200643	Bacteroidia
AADLLVIK	1	root	no rank
AADLPWGELGVDVVLECTGFYTSK	186802	Clostridiales	order	2	Bacteria							1239	Firmicutes					186801	Clostridia							186802	Clostridiales
AADLQEYAQR	171549	Bacteroidales	order	2	Bacteria							976	Bacteroidetes					200643	Bacteroidia							171549	Bacteroidales
AADLTAHQVLVNIK	165179	Prevotella copri	species	2	Bacteria							976	Bacteroidetes					200643	Bacteroidia							171549	Bacteroidales									171552	Prevotellaceae							838	Prevotella
AADNAGSADGEQVVINFFHR	186803	Lachnospiraceae	family	2	Bacteria							1239	Firmicutes					186801	Clostridia							186802	Clostridiales									186803	Lachnospiraceae
AADPAPEVR	40674	Mammalia	class	2759	Eukaryota	33208	Metazoa					7711	Chordata	89593	Craniata	8287	Sarcopterygii	40674	Mammalia
AADPEIAGYSSNADVQR	816	Bacteroides	genus	2	Bacteria							976	Bacteroidetes					200643	Bacteroidia							171549	Bacteroidales									815	Bacteroidaceae							816	Bacteroides
AADPELAVADFK	310297	Bacteroides plebeius	species	2	Bacteria							976	Bacteroidetes					200643	Bacteroidia							171549	Bacteroidales									815	Bacteroidaceae							816	Bacteroides
AADPSK	1	root	no rank
AADPTAPGSDSAVTLR	207598	Homininae	subfamily	2759	Eukaryota	33208	Metazoa					7711	Chordata	89593	Craniata	8287	Sarcopterygii	40674	Mammalia					314146	Euarchontoglires	9443	Primates	376913	Haplorrhini	314293	Simiiformes	9526	Catarrhini	314295	Hominoidea	9604	Hominidae	207598	Homininae
AADPVYEEYTDDASIQK	1485	Clostridium	genus	2	Bacteria							1239	Firmicutes					186801	Clostridia							186802	Clostridiales									31979	Clostridiaceae							1485	Clostridium
AADQLGLPYPK	28117	Alistipes putredinis	species	2	Bacteria							976	Bacteroidetes					200643	Bacteroidia							171549	Bacteroidales									171550	Rikenellaceae							239759	Alistipes
AADSENISFDAHR	818	Bacteroides thetaiotaomicron	species	2	Bacteria							976	Bacteroidetes					200643	Bacteroidia							171549	Bacteroidales									815	Bacteroidaceae							816	Bacteroides
AADSNATEADSCCAAK	820	Bacteroides uniformis	species	2	Bacteria							976	Bacteroidetes					200643	Bacteroidia							171549	Bacteroidales									815	Bacteroidaceae							816	Bacteroides
AADTAIYYCAR	9606	Homo sapiens	species	2759	Eukaryota	33208	Metazoa					7711	Chordata	89593	Craniata	8287	Sarcopterygii	40674	Mammalia					314146	Euarchontoglires	9443	Primates	376913	Haplorrhini	314293	Simiiformes	9526	Catarrhini	314295	Hominoidea	9604	Hominidae	207598	Homininae					9605	Homo
AADTDVYAGEVNHEGYK	186803	Lachnospiraceae	family	2	Bacteria							1239	Firmicutes					186801	Clostridia							186802	Clostridiales									186803	Lachnospiraceae
AADTEAPSVPTDVK	46228	Ruminococcus lactaris	species	2	Bacteria							1239	Firmicutes					186801	Clostridia							186802	Clostridiales									541000	Ruminococcaceae							1263	Ruminococcus
AADTLDK	1	root	no rank
AADTTRPVTTGDNK	572511	Blautia	genus	2	Bacteria							1239	Firmicutes					186801	Clostridia							186802	Clostridiales									186803	Lachnospiraceae							572511	Blautia
AADTVVNDSYDTLK	186802	Clostridiales	order	2	Bacteria							1239	Firmicutes					186801	Clostridia							186802	Clostridiales
AADVAEAMADK	186802	Clostridiales	order	2	Bacteria							1239	Firmicutes					186801	Clostridia							186802	Clostridiales
AADVDK	1	root	no rank
AADVDTVGDLVK	239759	Alistipes	genus	2	Bacteria							976	Bacteroidetes					200643	Bacteroidia							171549	Bacteroidales									171550	Rikenellaceae							239759	Alistipes
AADVETLGDLVQFNK	2	Bacteria	superkingdom	2	Bacteria
AADVETLGDLVTFEK	2021391	Flavobacteriales bacterium	species	2	Bacteria							976	Bacteroidetes					117743	Flavobacteriia							200644	Flavobacteriales
AADVETLGELVK	171549	Bacteroidales	order	2	Bacteria							976	Bacteroidetes					200643	Bacteroidia							171549	Bacteroidales
AADVETLGQLVSYNK	2053303	Marinilabiliales bacterium	species	2	Bacteria							976	Bacteroidetes					200643	Bacteroidia							1970189	Marinilabiliales
AADVGADLVGK	1	root	no rank
AADVK	1	root	no rank
AADVLAACR	186802	Clostridiales	order	2	Bacteria							1239	Firmicutes					186801	Clostridia							186802	Clostridiales
AADWANFDEIELNK	46228	Ruminococcus lactaris	species	2	Bacteria							1239	Firmicutes					186801	Clostridia							186802	Clostridiales									541000	Ruminococcaceae							1263	Ruminococcus
AADYEK	1	root	no rank
AADYEMVK	816	Bacteroides	genus	2	Bacteria							976	Bacteroidetes					200643	Bacteroidia							171549	Bacteroidales									815	Bacteroidaceae							816	Bacteroides
AADYIIDIGPNAGR	171549	Bacteroidales	order	2	Bacteria							976	Bacteroidetes					200643	Bacteroidia							171549	Bacteroidales
AADYR	1	root	no rank
AADYVIEHSTIEEK	853	Faecalibacterium prausnitzii	species	2	Bacteria							1239	Firmicutes					186801	Clostridia							186802	Clostridiales									541000	Ruminococcaceae							216851	Faecalibacterium
AAEAAAAAK	1	root	no rank
AAEAAAK	1	root	no rank
AAEAAANAEEAPAAEEAPAEA	816	Bacteroides	genus	2	Bacteria							976	Bacteroidetes					200643	Bacteroidia							171549	Bacteroidales									815	Bacteroidaceae							816	Bacteroides
AAEAAEAPAEEAAAPAEEAPATEAAAE	816	Bacteroides	genus	2	Bacteria							976	Bacteroidetes					200643	Bacteroidia							171549	Bacteroidales									815	Bacteroidaceae							816	Bacteroides
AAEAAEK	1	root	no rank
AAEAAGAQEVGDDDLIAK	541000	Ruminococcaceae	family	2	Bacteria							1239	Firmicutes					186801	Clostridia							186802	Clostridiales									541000	Ruminococcaceae
AAEAAK	1	root	no rank
AAEAAPAAVEVPATEAPK	28116	Bacteroides ovatus	species	2	Bacteria							976	Bacteroidetes					200643	Bacteroidia							171549	Bacteroidales									815	Bacteroidaceae							816	Bacteroides
AAEAAQEVIEDAAETEAK	853	Faecalibacterium prausnitzii	species	2	Bacteria							1239	Firmicutes					186801	Clostridia							186802	Clostridiales									541000	Ruminococcaceae							216851	Faecalibacterium
AAEAAVEAVK	817	Bacteroides fragilis	species	2	Bacteria							976	Bacteroidetes					200643	Bacteroidia							171549	Bacteroidales									815	Bacteroidaceae							816	Bacteroides
AAEAAYTGSQAPVEEMR	171549	Bacteroidales	order	2	Bacteria							976	Bacteroidetes					200643	Bacteroidia							171549	Bacteroidales
AAEAAYTGTQAPVEEMR	171549	Bacteroidales	order	2	Bacteria							976	Bacteroidetes					200643	Bacteroidia							171549	Bacteroidales
AAEAAYTGTQEPVK	816	Bacteroides	genus	2	Bacteria							976	Bacteroidetes					200643	Bacteroidia							171549	Bacteroidales									815	Bacteroidaceae							816	Bacteroides
AAEAAYTGTQTPVEEMR	816	Bacteroides	genus	2	Bacteria							976	Bacteroidetes					200643	Bacteroidia							171549	Bacteroidales									815	Bacteroidaceae							816	Bacteroides
AAEAAYTGTQVPVEEMR	171549	Bacteroidales	order	2	Bacteria							976	Bacteroidetes					200643	Bacteroidia							171549	Bacteroidales
AAEAAYVGTQEPVK	818	Bacteroides thetaiotaomicron	species	2	Bacteria							976	Bacteroidetes					200643	Bacteroidia							171549	Bacteroidales									815	Bacteroidaceae							816	Bacteroides
AAEAEK	1	root	no rank
AAEAFK	1	root	no rank
AAEAFSELSK	89593	Craniata	subphylum	2759	Eukaryota	33208	Metazoa					7711	Chordata	89593	Craniata
AAEAIAR	1	root	no rank
AAEAILGR	1	root	no rank
AAEALK	1	root	no rank
AAEAPK	1	root	no rank
AAEAQR	1	root	no rank
AAEASLLSAR	47678	Bacteroides caccae	species	2	Bacteria							976	Bacteroidetes					200643	Bacteroidia							171549	Bacteroidales									815	Bacteroidaceae							816	Bacteroides
AAEASLMSAR	816	Bacteroides	genus	2	Bacteria							976	Bacteroidetes					200643	Bacteroidia							171549	Bacteroidales									815	Bacteroidaceae							816	Bacteroides
AAEASPASAGADR	186802	Clostridiales	order	2	Bacteria							1239	Firmicutes					186801	Clostridia							186802	Clostridiales
AAEAVAAVEPGK	102106	Collinsella	genus	2	Bacteria							201174	Actinobacteria					84998	Coriobacteriia							84999	Coriobacteriales									84107	Coriobacteriaceae							102106	Collinsella
AAEAYFLLAEAK	200643	Bacteroidia	class	2	Bacteria							976	Bacteroidetes					200643	Bacteroidia
AAEDAGLDLVK	186802	Clostridiales	order	2	Bacteria							1239	Firmicutes					186801	Clostridia							186802	Clostridiales
AAEDK	1	root	no rank
AAEDLFLGR	1	root	no rank
AAEDLFVNIR	89593	Craniata	subphylum	2759	Eukaryota	33208	Metazoa					7711	Chordata	89593	Craniata
AAEDLLDAEAYK	816	Bacteroides	genus	2	Bacteria							976	Bacteroidetes					200643	Bacteroidia							171549	Bacteroidales									815	Bacteroidaceae							816	Bacteroides
AAEDMELK	28118	Odoribacter splanchnicus	species	2	Bacteria							976	Bacteroidetes					200643	Bacteroidia							171549	Bacteroidales									1853231	Odoribacteraceae							283168	Odoribacter
AAEEAAK	1	root	no rank
AAEEAEANALFEQAVQALK	171549	Bacteroidales	order	2	Bacteria							976	Bacteroidetes					200643	Bacteroidia							171549	Bacteroidales
AAEEAKPSTETIK	817	Bacteroides fragilis	species	2	Bacteria							976	Bacteroidetes					200643	Bacteroidia							171549	Bacteroidales									815	Bacteroidaceae							816	Bacteroides
AAEEAPAEEAPAEA	165179	Prevotella copri	species	2	Bacteria							976	Bacteroidetes					200643	Bacteroidia							171549	Bacteroidales									171552	Prevotellaceae							838	Prevotella
AAEEDR	1	root	no rank
AAEEEAR	1	root	no rank
AAEEFMSVK	816	Bacteroides	genus	2	Bacteria							976	Bacteroidetes					200643	Bacteroidia							171549	Bacteroidales									815	Bacteroidaceae							816	Bacteroides
AAEEGK	1	root	no rank
AAEEGR	1	root	no rank
AAEEIADTLINR	186802	Clostridiales	order	2	Bacteria							1239	Firmicutes					186801	Clostridia							186802	Clostridiales
AAEEK	1	root	no rank
AAEELGVTYTPQGPNSESDIADQVNMINTAIASNPK	572511	Blautia	genus	2	Bacteria							1239	Firmicutes					186801	Clostridia							186802	Clostridiales									186803	Lachnospiraceae							572511	Blautia
AAEELGYDNDICGYAR	541000	Ruminococcaceae	family	2	Bacteria							1239	Firmicutes					186801	Clostridia							186802	Clostridiales									541000	Ruminococcaceae
AAEELIFHSITTGASNDIEQATK	186802	Clostridiales	order	2	Bacteria							1239	Firmicutes					186801	Clostridia							186802	Clostridiales
AAEELR	1	root	no rank
AAEELSTVK	817	Bacteroides fragilis	species	2	Bacteria							976	Bacteroidetes					200643	Bacteroidia							171549	Bacteroidales									815	Bacteroidaceae							816	Bacteroides
AAEEMNSPVIMQTTPSTVK	186802	Clostridiales	order	2	Bacteria							1239	Firmicutes					186801	Clostridia							186802	Clostridiales
AAEENAK	1	root	no rank
AAEENER	1	root	no rank
AAEESAEEIQAALK	186802	Clostridiales	order	2	Bacteria							1239	Firmicutes					186801	Clostridia							186802	Clostridiales
AAEESAEEISAALK	186802	Clostridiales	order	2	Bacteria							1239	Firmicutes					186801	Clostridia							186802	Clostridiales
AAEESAEEISSALK	186803	Lachnospiraceae	family	2	Bacteria							1239	Firmicutes					186801	Clostridia							186802	Clostridiales									186803	Lachnospiraceae
AAEESAEELQAAVK	186802	Clostridiales	order	2	Bacteria							1239	Firmicutes					186801	Clostridia							186802	Clostridiales
AAEESK	1	root	no rank
AAEESSEEISAALK	2	Bacteria	superkingdom	2	Bacteria
AAEESSEEISQALK	186802	Clostridiales	order	2	Bacteria							1239	Firmicutes					186801	Clostridia							186802	Clostridiales
AAEETAK	1	root	no rank
AAEFDYAGTQACR	1879010	Firmicutes bacterium	species	2	Bacteria							1239	Firmicutes
AAEGAATQSVADQEEIK	820	Bacteroides uniformis	species	2	Bacteria							976	Bacteroidetes					200643	Bacteroidia							171549	Bacteroidales									815	Bacteroidaceae							816	Bacteroides
AAEGGFDISGATIVDPETSDR	186802	Clostridiales	order	2	Bacteria							1239	Firmicutes					186801	Clostridia							186802	Clostridiales
AAEGHNFGTVLIPEGLIEFVPAMK	46503	Parabacteroides merdae	species	2	Bacteria							976	Bacteroidetes					200643	Bacteroidia							171549	Bacteroidales									2005525	Tannerellaceae							375288	Parabacteroides
AAEGNNFGTVLIPEGLIEFIPAIK	165179	Prevotella copri	species	2	Bacteria							976	Bacteroidetes					200643	Bacteroidia							171549	Bacteroidales									171552	Prevotellaceae							838	Prevotella
AAEGNNFGTVLIPEGLIEFIPAMK	171549	Bacteroidales	order	2	Bacteria							976	Bacteroidetes					200643	Bacteroidia							171549	Bacteroidales
AAEGTAFSALNPDLEGPTALAVSK	186802	Clostridiales	order	2	Bacteria							1239	Firmicutes					186801	Clostridia							186802	Clostridiales
AAEGTDFAALAPQLEGPTALAVSK	186802	Clostridiales	order	2	Bacteria							1239	Firmicutes					186801	Clostridia							186802	Clostridiales
AAEGTDFAALDPDLEGPTAIAVSK	186802	Clostridiales	order	2	Bacteria							1239	Firmicutes					186801	Clostridia							186802	Clostridiales
AAEGTEFAALDPHLEGPTALAVSK	1485	Clostridium	genus	2	Bacteria							1239	Firmicutes					186801	Clostridia							186802	Clostridiales									31979	Clostridiaceae							1485	Clostridium
AAEGYEDYPFSNIK	816	Bacteroides	genus	2	Bacteria							976	Bacteroidetes					200643	Bacteroidia							171549	Bacteroidales									815	Bacteroidaceae							816	Bacteroides
AAEHASEVMAQTR	186802	Clostridiales	order	2	Bacteria							1239	Firmicutes					186801	Clostridia							186802	Clostridiales
AAEHPSEK	1239	Firmicutes	phylum	2	Bacteria							1239	Firmicutes
AAEIAMANMDER	1485	Clostridium	genus	2	Bacteria							1239	Firmicutes					186801	Clostridia							186802	Clostridiales									31979	Clostridiaceae							1485	Clostridium
AAEIIR	1	root	no rank
AAEILDLTEYLDR	1678	Bifidobacterium	genus	2	Bacteria							201174	Actinobacteria					1760	Actinobacteria							85004	Bifidobacteriales									31953	Bifidobacteriaceae							1678	Bifidobacterium
AAEIPEAIR	2	Bacteria	superkingdom	2	Bacteria
AAEIPLDQLNAQAR	816	Bacteroides	genus	2	Bacteria							976	Bacteroidetes					200643	Bacteroidia							171549	Bacteroidales									815	Bacteroidaceae							816	Bacteroides
AAEIQNAAVPFVWVDGPTR	186802	Clostridiales	order	2	Bacteria							1239	Firmicutes					186801	Clostridia							186802	Clostridiales
AAEISADR	1	root	no rank
AAEIVNYAPNK	820	Bacteroides uniformis	species	2	Bacteria							976	Bacteroidetes					200643	Bacteroidia							171549	Bacteroidales									815	Bacteroidaceae							816	Bacteroides
AAEIYPNDYR	171549	Bacteroidales	order	2	Bacteria							976	Bacteroidetes					200643	Bacteroidia							171549	Bacteroidales
AAELAEK	1	root	no rank
AAELAK	1	root	no rank
AAELALADAYYTTNQAR	816	Bacteroides	genus	2	Bacteria							976	Bacteroidetes					200643	Bacteroidia							171549	Bacteroidales									815	Bacteroidaceae							816	Bacteroides
AAELAQLHTAYR	186802	Clostridiales	order	2	Bacteria							1239	Firmicutes					186801	Clostridia							186802	Clostridiales
AAELGYVDEIIEPSITR	171549	Bacteroidales	order	2	Bacteria							976	Bacteroidetes					200643	Bacteroidia							171549	Bacteroidales
AAELGYVDEVIDPAVTR	816	Bacteroides	genus	2	Bacteria							976	Bacteroidetes					200643	Bacteroidia							171549	Bacteroidales									815	Bacteroidaceae							816	Bacteroides
AAELIVNALESSFGEGR	816	Bacteroides	genus	2	Bacteria							976	Bacteroidetes					200643	Bacteroidia							171549	Bacteroidales									815	Bacteroidaceae							816	Bacteroides
AAELLAEGK	2	Bacteria	superkingdom	2	Bacteria
AAELLCEGK	2	Bacteria	superkingdom	2	Bacteria
AAELLDYVR	375288	Parabacteroides	genus	2	Bacteria							976	Bacteroidetes					200643	Bacteroidia							171549	Bacteroidales									2005525	Tannerellaceae							375288	Parabacteroides
AAELLESHK	1485	Clostridium	genus	2	Bacteria							1239	Firmicutes					186801	Clostridia							186802	Clostridiales									31979	Clostridiaceae							1485	Clostridium
AAELMTNSPVGGK	817	Bacteroides fragilis	species	2	Bacteria							976	Bacteroidetes					200643	Bacteroidia							171549	Bacteroidales									815	Bacteroidaceae							816	Bacteroides
AAELNQVPYYSR	816	Bacteroides	genus	2	Bacteria							976	Bacteroidetes					200643	Bacteroidia							171549	Bacteroidales									815	Bacteroidaceae							816	Bacteroides
AAELQMSSAEK	853	Faecalibacterium prausnitzii	species	2	Bacteria							1239	Firmicutes					186801	Clostridia							186802	Clostridiales									541000	Ruminococcaceae							216851	Faecalibacterium
AAELSGDFAELMALADK	171549	Bacteroidales	order	2	Bacteria							976	Bacteroidetes					200643	Bacteroidia							171549	Bacteroidales
AAELSGDFAELMDLADK	816	Bacteroides	genus	2	Bacteria							976	Bacteroidetes					200643	Bacteroidia							171549	Bacteroidales									815	Bacteroidaceae							816	Bacteroides
AAELSGDFAELMQLADK	816	Bacteroides	genus	2	Bacteria							976	Bacteroidetes					200643	Bacteroidia							171549	Bacteroidales									815	Bacteroidaceae							816	Bacteroides
AAELSGDFAELMTLADK	171549	Bacteroidales	order	2	Bacteria							976	Bacteroidetes					200643	Bacteroidia							171549	Bacteroidales
AAELSGDFSDLMK	816	Bacteroides	genus	2	Bacteria							976	Bacteroidetes					200643	Bacteroidia							171549	Bacteroidales									815	Bacteroidaceae							816	Bacteroides
AAELVDVPDDVILK	186802	Clostridiales	order	2	Bacteria							1239	Firmicutes					186801	Clostridia							186802	Clostridiales
AAELYPNDYR	171549	Bacteroidales	order	2	Bacteria							976	Bacteroidetes					200643	Bacteroidia							171549	Bacteroidales
AAEMAATCTDPVR	186802	Clostridiales	order	2	Bacteria							1239	Firmicutes					186801	Clostridia							186802	Clostridiales
AAEMAEVTDDLEEFLPAVLAYAK	186802	Clostridiales	order	2	Bacteria							1239	Firmicutes					186801	Clostridia							186802	Clostridiales
AAEMEEGEEQAR	39486	Dorea formicigenerans	species	2	Bacteria							1239	Firmicutes					186801	Clostridia							186802	Clostridiales									186803	Lachnospiraceae							189330	Dorea
AAEMFLAR	2	Bacteria	superkingdom	2	Bacteria
AAEMNPIANK	816	Bacteroides	genus	2	Bacteria							976	Bacteroidetes					200643	Bacteroidia							171549	Bacteroidales									815	Bacteroidaceae							816	Bacteroides
AAEMSLASCYYNTNSAR	816	Bacteroides	genus	2	Bacteria							976	Bacteroidetes					200643	Bacteroidia							171549	Bacteroidales									815	Bacteroidaceae							816	Bacteroides
AAENEK	1	root	no rank
AAENVIFSALLK	2	Bacteria	superkingdom	2	Bacteria
AAENVLFSAILK	2	Bacteria	superkingdom	2	Bacteria
AAENVQESTYAR	1034346	Dielma fastidiosa	species	2	Bacteria							1239	Firmicutes					526524	Erysipelotrichia							526525	Erysipelotrichales									128827	Erysipelotrichaceae							1472649	Dielma
AAEPAPGYAPAAEMDATR	853	Faecalibacterium prausnitzii	species	2	Bacteria							1239	Firmicutes					186801	Clostridia							186802	Clostridiales									541000	Ruminococcaceae							216851	Faecalibacterium
AAEPEK	1	root	no rank
AAEQGYIDEIILPK	816	Bacteroides	genus	2	Bacteria							976	Bacteroidetes					200643	Bacteroidia							171549	Bacteroidales									815	Bacteroidaceae							816	Bacteroides
AAEQIIAEGR	853	Faecalibacterium prausnitzii	species	2	Bacteria							1239	Firmicutes					186801	Clostridia							186802	Clostridiales									541000	Ruminococcaceae							216851	Faecalibacterium
AAEQK	1	root	no rank
AAEQTAVLK	186802	Clostridiales	order	2	Bacteria							1239	Firmicutes					186801	Clostridia							186802	Clostridiales
AAESAEGTLTR	216572	Oscillospiraceae	family	2	Bacteria							1239	Firmicutes					186801	Clostridia							186802	Clostridiales									216572	Oscillospiraceae
AAESGAAAAATEASACAGCDAK	2585117	Alistipes onderdonkii subsp. vulgaris	subspecies	2	Bacteria							976	Bacteroidetes					200643	Bacteroidia							171549	Bacteroidales									171550	Rikenellaceae							239759	Alistipes
AAESGEVVEGDVTEFNK	853	Faecalibacterium prausnitzii	species	2	Bacteria							1239	Firmicutes					186801	Clostridia							186802	Clostridiales									541000	Ruminococcaceae							216851	Faecalibacterium
AAESK	1	root	no rank
AAESLNNEAPSVNAENFK	29348	[Clostridium] spiroforme	species	2	Bacteria							1239	Firmicutes					526524	Erysipelotrichia							526525	Erysipelotrichales									128827	Erysipelotrichaceae							1505663	Erysipelatoclostridium
AAESNPAIAIQYK	171549	Bacteroidales	order	2	Bacteria							976	Bacteroidetes					200643	Bacteroidia							171549	Bacteroidales
AAESTLNSVVHIMSIQR	310297	Bacteroides plebeius	species	2	Bacteria							976	Bacteroidetes					200643	Bacteroidia							171549	Bacteroidales									815	Bacteroidaceae							816	Bacteroides
AAESVLMEIVK	2	Bacteria	superkingdom	2	Bacteria
AAESVLMEIVR	1239	Firmicutes	phylum	2	Bacteria							1239	Firmicutes
AAESVLNSTK	46506	Bacteroides stercoris	species	2	Bacteria							976	Bacteroidetes					200643	Bacteroidia							171549	Bacteroidales									815	Bacteroidaceae							816	Bacteroides
AAESVLVCVSGR	853	Faecalibacterium prausnitzii	species	2	Bacteria							1239	Firmicutes					186801	Clostridia							186802	Clostridiales									541000	Ruminococcaceae							216851	Faecalibacterium
AAESYFLLAEAK	310298	Bacteroides coprocola	species	2	Bacteria							976	Bacteroidetes					200643	Bacteroidia							171549	Bacteroidales									815	Bacteroidaceae							816	Bacteroides
AAETGWTFK	84998	Coriobacteriia	class	2	Bacteria							201174	Actinobacteria					84998	Coriobacteriia
AAETK	1	root	no rank
AAETLAAEGIHAR	853	Faecalibacterium prausnitzii	species	2	Bacteria							1239	Firmicutes					186801	Clostridia							186802	Clostridiales									541000	Ruminococcaceae							216851	Faecalibacterium
AAETLMPAGSTVAYDQLTIRPYTAK	817	Bacteroides fragilis	species	2	Bacteria							976	Bacteroidetes					200643	Bacteroidia							171549	Bacteroidales									815	Bacteroidaceae							816	Bacteroides
AAETMAGLSGTR	201174	Actinobacteria	phylum	2	Bacteria							201174	Actinobacteria
AAETSQASETAAAPETPK	46506	Bacteroides stercoris	species	2	Bacteria							976	Bacteroidetes					200643	Bacteroidia							171549	Bacteroidales									815	Bacteroidaceae							816	Bacteroides
AAETTTVTSEPK	186803	Lachnospiraceae	family	2	Bacteria							1239	Firmicutes					186801	Clostridia							186802	Clostridiales									186803	Lachnospiraceae
AAETYATVK	816	Bacteroides	genus	2	Bacteria							976	Bacteroidetes					200643	Bacteroidia							171549	Bacteroidales									815	Bacteroidaceae							816	Bacteroides
AAETYTTVK	816	Bacteroides	genus	2	Bacteria							976	Bacteroidetes					200643	Bacteroidia							171549	Bacteroidales									815	Bacteroidaceae							816	Bacteroides
AAEVAGKPYEDLK	186802	Clostridiales	order	2	Bacteria							1239	Firmicutes					186801	Clostridia							186802	Clostridiales
AAEVALVGTEK	1	root	no rank
AAEVIDMR	2	Bacteria	superkingdom	2	Bacteria
AAEVIEFNPALEENNR	186802	Clostridiales	order	2	Bacteria							1239	Firmicutes					186801	Clostridia							186802	Clostridiales
AAEVIEFNPTLEENNR	39491	[Eubacterium] rectale	species	2	Bacteria							1239	Firmicutes					186801	Clostridia							186802	Clostridiales									186803	Lachnospiraceae
AAEVMEKPYEELK	186802	Clostridiales	order	2	Bacteria							1239	Firmicutes					186801	Clostridia							186802	Clostridiales
AAEVPEAIR	2	Bacteria	superkingdom	2	Bacteria
AAEVPGGMYSNMVAQLK	171549	Bacteroidales	order	2	Bacteria							976	Bacteroidetes					200643	Bacteroidia							171549	Bacteroidales
AAEVSGDFAALMDLCNK	816	Bacteroides	genus	2	Bacteria							976	Bacteroidetes					200643	Bacteroidia							171549	Bacteroidales									815	Bacteroidaceae							816	Bacteroides
AAEVSLVGTEK	186802	Clostridiales	order	2	Bacteria							1239	Firmicutes					186801	Clostridia							186802	Clostridiales
AAEVTLVGTEK	186802	Clostridiales	order	2	Bacteria							1239	Firmicutes					186801	Clostridia							186802	Clostridiales
AAEVVGK	1	root	no rank
AAEVWANIEENK	186802	Clostridiales	order	2	Bacteria							1239	Firmicutes					186801	Clostridia							186802	Clostridiales
AAEVYNANQQLR	81682	Methylovorus	genus	2	Bacteria							1224	Proteobacteria					28216	Betaproteobacteria							32003	Nitrosomonadales									32011	Methylophilaceae							81682	Methylovorus
AAEWGATEQNQATVGR	816	Bacteroides	genus	2	Bacteria							976	Bacteroidetes					200643	Bacteroidia							171549	Bacteroidales									815	Bacteroidaceae							816	Bacteroides
AAEWLNAYTTAK	186802	Clostridiales	order	2	Bacteria							1239	Firmicutes					186801	Clostridia							186802	Clostridiales
AAEYATLQNNVTSAAR	186803	Lachnospiraceae	family	2	Bacteria							1239	Firmicutes					186801	Clostridia							186802	Clostridiales									186803	Lachnospiraceae
AAEYEK	1	root	no rank
AAEYK	1	root	no rank
AAEYLEEPIER	541000	Ruminococcaceae	family	2	Bacteria							1239	Firmicutes					186801	Clostridia							186802	Clostridiales									541000	Ruminococcaceae
AAEYPIHYDWGK	186802	Clostridiales	order	2	Bacteria							1239	Firmicutes					186801	Clostridia							186802	Clostridiales
AAEYSK	1	root	no rank
AAFADEGPTLK	84111	Eggerthella	genus	2	Bacteria							201174	Actinobacteria					84998	Coriobacteriia							1643822	Eggerthellales									1643826	Eggerthellaceae							84111	Eggerthella
AAFDDAIAELDTLSEESYK	2759	Eukaryota	superkingdom	2759	Eukaryota
AAFDEFMATK	853	Faecalibacterium prausnitzii	species	2	Bacteria							1239	Firmicutes					186801	Clostridia							186802	Clostridiales									541000	Ruminococcaceae							216851	Faecalibacterium
AAFDFLYASTK	310297	Bacteroides plebeius	species	2	Bacteria							976	Bacteroidetes					200643	Bacteroidia							171549	Bacteroidales									815	Bacteroidaceae							816	Bacteroides
AAFDHNYASR	816	Bacteroides	genus	2	Bacteria							976	Bacteroidetes					200643	Bacteroidia							171549	Bacteroidales									815	Bacteroidaceae							816	Bacteroides
AAFDLIDSIK	572511	Blautia	genus	2	Bacteria							1239	Firmicutes					186801	Clostridia							186802	Clostridiales									186803	Lachnospiraceae							572511	Blautia
AAFDYAVSHNR	1485	Clostridium	genus	2	Bacteria							1239	Firmicutes					186801	Clostridia							186802	Clostridiales									31979	Clostridiaceae							1485	Clostridium
AAFEAVDQDAIR	853	Faecalibacterium prausnitzii	species	2	Bacteria							1239	Firmicutes					186801	Clostridia							186802	Clostridiales									541000	Ruminococcaceae							216851	Faecalibacterium
AAFEAVDQETIR	853	Faecalibacterium prausnitzii	species	2	Bacteria							1239	Firmicutes					186801	Clostridia							186802	Clostridiales									541000	Ruminococcaceae							216851	Faecalibacterium
AAFEAVDQETVR	853	Faecalibacterium prausnitzii	species	2	Bacteria							1239	Firmicutes					186801	Clostridia							186802	Clostridiales									541000	Ruminococcaceae							216851	Faecalibacterium
AAFEAVDQNTIR	853	Faecalibacterium prausnitzii	species	2	Bacteria							1239	Firmicutes					186801	Clostridia							186802	Clostridiales									541000	Ruminococcaceae							216851	Faecalibacterium
AAFEAVDQSAIR	853	Faecalibacterium prausnitzii	species	2	Bacteria							1239	Firmicutes					186801	Clostridia							186802	Clostridiales									541000	Ruminococcaceae							216851	Faecalibacterium
AAFEEAEHAAK	2	Bacteria	superkingdom	2	Bacteria
AAFEGVTGQMVALK	853	Faecalibacterium prausnitzii	species	2	Bacteria							1239	Firmicutes					186801	Clostridia							186802	Clostridiales									541000	Ruminococcaceae							216851	Faecalibacterium
AAFER	1	root	no rank
AAFESMIAGDLNATFECNPLHGPR	186802	Clostridiales	order	2	Bacteria							1239	Firmicutes					186801	Clostridia							186802	Clostridiales
AAFESVK	1	root	no rank
AAFEVAALPK	2	Bacteria	superkingdom	2	Bacteria
AAFEYAQNQLEQTK	375288	Parabacteroides	genus	2	Bacteria							976	Bacteroidetes					200643	Bacteroidia							171549	Bacteroidales									2005525	Tannerellaceae							375288	Parabacteroides
AAFEYAQNTLNQTK	171549	Bacteroidales	order	2	Bacteria							976	Bacteroidetes					200643	Bacteroidia							171549	Bacteroidales
AAFGAKPGDLILILSGDDVMK	816	Bacteroides	genus	2	Bacteria							976	Bacteroidetes					200643	Bacteroidia							171549	Bacteroidales									815	Bacteroidaceae							816	Bacteroides
AAFGLSEAGFNTACVTK	89593	Craniata	subphylum	2759	Eukaryota	33208	Metazoa					7711	Chordata	89593	Craniata
AAFIK	1	root	no rank
AAFILPK	1	root	no rank
AAFKPFVDR	46506	Bacteroides stercoris	species	2	Bacteria							976	Bacteroidetes					200643	Bacteroidia							171549	Bacteroidales									815	Bacteroidaceae							816	Bacteroides
AAFPQVDVVVGNVATGEAAK	165179	Prevotella copri	species	2	Bacteria							976	Bacteroidetes					200643	Bacteroidia							171549	Bacteroidales									171552	Prevotellaceae							838	Prevotella
AAFQLGSPWR	7711	Chordata	phylum	2759	Eukaryota	33208	Metazoa					7711	Chordata
AAFQSQHNVNISGGTDR	816	Bacteroides	genus	2	Bacteria							976	Bacteroidetes					200643	Bacteroidia							171549	Bacteroidales									815	Bacteroidaceae							816	Bacteroides
AAFSGCSTDTEPSAK	186802	Clostridiales	order	2	Bacteria							1239	Firmicutes					186801	Clostridia							186802	Clostridiales
AAFTECCQAADK	9443	Primates	order	2759	Eukaryota	33208	Metazoa					7711	Chordata	89593	Craniata	8287	Sarcopterygii	40674	Mammalia					314146	Euarchontoglires	9443	Primates
AAFTPFAPGANPSYGAEQNGLLASLNSVAK	186802	Clostridiales	order	2	Bacteria							1239	Firmicutes					186801	Clostridia							186802	Clostridiales
AAFVTR	1	root	no rank
AAFYQATAPVQDNAR	310297	Bacteroides plebeius	species	2	Bacteria							976	Bacteroidetes					200643	Bacteroidia							171549	Bacteroidales									815	Bacteroidaceae							816	Bacteroides
AAGAAGVIRPDK	853	Faecalibacterium prausnitzii	species	2	Bacteria							1239	Firmicutes					186801	Clostridia							186802	Clostridiales									541000	Ruminococcaceae							216851	Faecalibacterium
AAGAAGVIRPGK	186802	Clostridiales	order	2	Bacteria							1239	Firmicutes					186801	Clostridia							186802	Clostridiales
AAGAAGVIRPSK	186802	Clostridiales	order	2	Bacteria							1239	Firmicutes					186801	Clostridia							186802	Clostridiales
AAGAAIGSSRPVAETLK	186802	Clostridiales	order	2	Bacteria							1239	Firmicutes					186801	Clostridia							186802	Clostridiales
AAGAAVGSSRPVAETLK	186802	Clostridiales	order	2	Bacteria							1239	Firmicutes					186801	Clostridia							186802	Clostridiales
AAGAAVVSTGR	186802	Clostridiales	order	2	Bacteria							1239	Firmicutes					186801	Clostridia							186802	Clostridiales
AAGADFVGAEDLIPK	186802	Clostridiales	order	2	Bacteria							1239	Firmicutes					186801	Clostridia							186802	Clostridiales
AAGADFVGDMDLVEK	946234	Flavonifractor	genus	2	Bacteria							1239	Firmicutes					186801	Clostridia							186802	Clostridiales									541000	Ruminococcaceae							946234	Flavonifractor
AAGADFVGGDELIPK	1239	Firmicutes	phylum	2	Bacteria							1239	Firmicutes
AAGADFVGGEDLIPK	186803	Lachnospiraceae	family	2	Bacteria							1239	Firmicutes					186801	Clostridia							186802	Clostridiales									186803	Lachnospiraceae
AAGADFVGGEELIPK	189330	Dorea	genus	2	Bacteria							1239	Firmicutes					186801	Clostridia							186802	Clostridiales									186803	Lachnospiraceae							189330	Dorea
AAGADSADSYER	186802	Clostridiales	order	2	Bacteria							1239	Firmicutes					186801	Clostridia							186802	Clostridiales
AAGADYVGAEDLIPK	186802	Clostridiales	order	2	Bacteria							1239	Firmicutes					186801	Clostridia							186802	Clostridiales
AAGADYVGAEDLIPR	186802	Clostridiales	order	2	Bacteria							1239	Firmicutes					186801	Clostridia							186802	Clostridiales
AAGADYVGGDELIPK	186802	Clostridiales	order	2	Bacteria							1239	Firmicutes					186801	Clostridia							186802	Clostridiales
AAGAEFVGAEDLIPK	186802	Clostridiales	order	2	Bacteria							1239	Firmicutes					186801	Clostridia							186802	Clostridiales
AAGAEFVGAEELVPK	186802	Clostridiales	order	2	Bacteria							1239	Firmicutes					186801	Clostridia							186802	Clostridiales
AAGAEGAEPAAPR	40674	Mammalia	class	2759	Eukaryota	33208	Metazoa					7711	Chordata	89593	Craniata	8287	Sarcopterygii	40674	Mammalia
AAGAEGVIRPAK	853	Faecalibacterium prausnitzii	species	2	Bacteria							1239	Firmicutes					186801	Clostridia							186802	Clostridiales									541000	Ruminococcaceae							216851	Faecalibacterium
AAGAEVACGEGIITQETPDDDALVK	1485	Clostridium	genus	2	Bacteria							1239	Firmicutes					186801	Clostridia							186802	Clostridiales									31979	Clostridiaceae							1485	Clostridium
AAGAFAQLVAR	40544	Sutterella	genus	2	Bacteria							1224	Proteobacteria					28216	Betaproteobacteria							80840	Burkholderiales									995019	Sutterellaceae							40544	Sutterella
AAGAGNIQVK	186802	Clostridiales	order	2	Bacteria							1239	Firmicutes					186801	Clostridia							186802	Clostridiales
AAGAHPQAGPEAGAGQSRPVNR	186802	Clostridiales	order	2	Bacteria							1239	Firmicutes					186801	Clostridia							186802	Clostridiales
AAGAK	1	root	no rank
AAGANK	1	root	no rank
AAGANLLR	1	root	no rank
AAGATTFDQYK	46506	Bacteroides stercoris	species	2	Bacteria							976	Bacteroidetes					200643	Bacteroidia							171549	Bacteroidales									815	Bacteroidaceae							816	Bacteroides
AAGCTAIIALGGGSPMDVAK	2211183	Evtepia gabavorous	species	2	Bacteria							1239	Firmicutes					186801	Clostridia							186802	Clostridiales																	2211178	Evtepia
AAGDAAAAAK	816	Bacteroides	genus	2	Bacteria							976	Bacteroidetes					200643	Bacteroidia							171549	Bacteroidales									815	Bacteroidaceae							816	Bacteroides
AAGDAAQLMAK	186802	Clostridiales	order	2	Bacteria							1239	Firmicutes					186801	Clostridia							186802	Clostridiales
AAGDAPYVVGR	186802	Clostridiales	order	2	Bacteria							1239	Firmicutes					186801	Clostridia							186802	Clostridiales
AAGDFDMLVSPNWQTVNAGDGQK	186802	Clostridiales	order	2	Bacteria							1239	Firmicutes					186801	Clostridia							186802	Clostridiales
AAGDGATYFDDIR	186802	Clostridiales	order	2	Bacteria							1239	Firmicutes					186801	Clostridia							186802	Clostridiales
AAGDTPYVVGR	186802	Clostridiales	order	2	Bacteria							1239	Firmicutes					186801	Clostridia							186802	Clostridiales
AAGDYEALQALPK	171549	Bacteroidales	order	2	Bacteria							976	Bacteroidetes					200643	Bacteroidia							171549	Bacteroidales
AAGEDAATDAEEAVACPYAEGK	816	Bacteroides	genus	2	Bacteria							976	Bacteroidetes					200643	Bacteroidia							171549	Bacteroidales									815	Bacteroidaceae							816	Bacteroides
AAGEDATTDAEEAVACPYAEGK	816	Bacteroides	genus	2	Bacteria							976	Bacteroidetes					200643	Bacteroidia							171549	Bacteroidales									815	Bacteroidaceae							816	Bacteroides
AAGEDDSEGGAEACPYAAGK	817	Bacteroides fragilis	species	2	Bacteria							976	Bacteroidetes					200643	Bacteroidia							171549	Bacteroidales									815	Bacteroidaceae							816	Bacteroides
AAGEDESENEAEACPYAATK	47678	Bacteroides caccae	species	2	Bacteria							976	Bacteroidetes					200643	Bacteroidia							171549	Bacteroidales									815	Bacteroidaceae							816	Bacteroides
AAGEETEEDLK	816	Bacteroides	genus	2	Bacteria							976	Bacteroidetes					200643	Bacteroidia							171549	Bacteroidales									815	Bacteroidaceae							816	Bacteroides
AAGEGTADNYER	186802	Clostridiales	order	2	Bacteria							1239	Firmicutes					186801	Clostridia							186802	Clostridiales
AAGEK	1	root	no rank
AAGEMLTSAQVTDYNSFENPDK	816	Bacteroides	genus	2	Bacteria							976	Bacteroidetes					200643	Bacteroidia							171549	Bacteroidales									815	Bacteroidaceae							816	Bacteroides
AAGETNK	1	root	no rank
AAGFISVLK	40674	Mammalia	class	2759	Eukaryota	33208	Metazoa					7711	Chordata	89593	Craniata	8287	Sarcopterygii	40674	Mammalia
AAGFLTR	1	root	no rank
AAGFVQEHEMAYMSELVAQAK	186802	Clostridiales	order	2	Bacteria							1239	Firmicutes					186801	Clostridia							186802	Clostridiales
AAGGISTVDDMEK	853	Faecalibacterium prausnitzii	species	2	Bacteria							1239	Firmicutes					186801	Clostridia							186802	Clostridiales									541000	Ruminococcaceae							216851	Faecalibacterium
AAGGISTVEDMEK	541000	Ruminococcaceae	family	2	Bacteria							1239	Firmicutes					186801	Clostridia							186802	Clostridiales									541000	Ruminococcaceae
AAGGLAIIGTER	2	Bacteria	superkingdom	2	Bacteria
AAGGLK	1	root	no rank
AAGGLNAAETKPQAK	80840	Burkholderiales	order	2	Bacteria							1224	Proteobacteria					28216	Betaproteobacteria							80840	Burkholderiales
AAGGLNAAGTALQQAK	40545	Sutterella wadsworthensis	species	2	Bacteria							1224	Proteobacteria					28216	Betaproteobacteria							80840	Burkholderiales									995019	Sutterellaceae							40544	Sutterella
AAGGNIGVGEAFLYDATNIR	171549	Bacteroidales	order	2	Bacteria							976	Bacteroidetes					200643	Bacteroidia							171549	Bacteroidales
AAGGNIIPSSTGAAK	1	root	no rank
AAGGPAPDPFFDR	40544	Sutterella	genus	2	Bacteria							1224	Proteobacteria					28216	Betaproteobacteria							80840	Burkholderiales									995019	Sutterellaceae							40544	Sutterella
AAGGTVGDSLLEMDYLDYANK	186803	Lachnospiraceae	family	2	Bacteria							1239	Firmicutes					186801	Clostridia							186802	Clostridiales									186803	Lachnospiraceae
AAGGVDLFLGGIGPDGHIAFNEPGSSLSSR	375288	Parabacteroides	genus	2	Bacteria							976	Bacteroidetes					200643	Bacteroidia							171549	Bacteroidales									2005525	Tannerellaceae							375288	Parabacteroides
AAGGVILVTTK	2	Bacteria	superkingdom	2	Bacteria
AAGGVVMITTK	976	Bacteroidetes	phylum	2	Bacteria							976	Bacteroidetes
AAGGYELEGK	2044587	Schaedlerella arabinosiphila	species	2	Bacteria							1239	Firmicutes					186801	Clostridia							186802	Clostridiales									186803	Lachnospiraceae							2676048	Schaedlerella
AAGHAVNQYTSYIDAGFIQSYDQLFGAPAHDANDSQK	46506	Bacteroides stercoris	species	2	Bacteria							976	Bacteroidetes					200643	Bacteroidia							171549	Bacteroidales									815	Bacteroidaceae							816	Bacteroides
AAGHMVDEVR	2	Bacteria	superkingdom	2	Bacteria
AAGHMVEEVR	2	Bacteria	superkingdom	2	Bacteria
AAGIADDK	2	Bacteria	superkingdom	2	Bacteria
AAGIAEVFTPGTPTSK	909930	Acidaminococcaceae	family	2	Bacteria							1239	Firmicutes					909932	Negativicutes							1843488	Acidaminococcales									909930	Acidaminococcaceae
AAGIALTDTFVK	239759	Alistipes	genus	2	Bacteria							976	Bacteroidetes					200643	Bacteroidia							171549	Bacteroidales									171550	Rikenellaceae							239759	Alistipes
AAGIDEQENWHEGK	314293	Simiiformes	infraorder	2759	Eukaryota	33208	Metazoa					7711	Chordata	89593	Craniata	8287	Sarcopterygii	40674	Mammalia					314146	Euarchontoglires	9443	Primates	376913	Haplorrhini	314293	Simiiformes
AAGIDTASGVPNK	541000	Ruminococcaceae	family	2	Bacteria							1239	Firmicutes					186801	Clostridia							186802	Clostridiales									541000	Ruminococcaceae
AAGIEK	1	root	no rank
AAGIENFIHVR	171549	Bacteroidales	order	2	Bacteria							976	Bacteroidetes					200643	Bacteroidia							171549	Bacteroidales
AAGIEPVGRPEVSVDSASEAEGATLTVK	853	Faecalibacterium prausnitzii	species	2	Bacteria							1239	Firmicutes					186801	Clostridia							186802	Clostridiales									541000	Ruminococcaceae							216851	Faecalibacterium
AAGIESCAFDR	1224	Proteobacteria	phylum	2	Bacteria							1224	Proteobacteria
AAGIGMETVAEAGR	46506	Bacteroides stercoris	species	2	Bacteria							976	Bacteroidetes					200643	Bacteroidia							171549	Bacteroidales									815	Bacteroidaceae							816	Bacteroides
AAGIPSLFMINK	171549	Bacteroidales	order	2	Bacteria							976	Bacteroidetes					200643	Bacteroidia							171549	Bacteroidales
AAGIPYDVQYADIDYMER	89593	Craniata	subphylum	2759	Eukaryota	33208	Metazoa					7711	Chordata	89593	Craniata
AAGIQCFDTVYTDLDNMEGFK	1263	Ruminococcus	genus	2	Bacteria							1239	Firmicutes					186801	Clostridia							186802	Clostridiales									541000	Ruminococcaceae							1263	Ruminococcus
AAGISDIGAALTGNLPGVITTQSSGMPGEEEPK	816	Bacteroides	genus	2	Bacteria							976	Bacteroidetes					200643	Bacteroidia							171549	Bacteroidales									815	Bacteroidaceae							816	Bacteroides
AAGLATEVSESLER	2026780	Planctomycetes bacterium	species	2	Bacteria							203682	Planctomycetes
AAGLDIK	1	root	no rank
AAGLDPDK	1	root	no rank
AAGLEIATICPLHGPVWR	1485	Clostridium	genus	2	Bacteria							1239	Firmicutes					186801	Clostridia							186802	Clostridiales									31979	Clostridiaceae							1485	Clostridium
AAGLENLK	2	Bacteria	superkingdom	2	Bacteria
AAGLQITPNSTGAGGSSK	239759	Alistipes	genus	2	Bacteria							976	Bacteroidetes					200643	Bacteroidia							171549	Bacteroidales									171550	Rikenellaceae							239759	Alistipes
AAGLSVTPTTAAPSAPK	28117	Alistipes putredinis	species	2	Bacteria							976	Bacteroidetes					200643	Bacteroidia							171549	Bacteroidales									171550	Rikenellaceae							239759	Alistipes
AAGLVESGVEAK	2	Bacteria	superkingdom	2	Bacteria
AAGLYEVIGAEVDDAYIAELK	186802	Clostridiales	order	2	Bacteria							1239	Firmicutes					186801	Clostridia							186802	Clostridiales
AAGNDAEAQVAAK	816	Bacteroides	genus	2	Bacteria							976	Bacteroidetes					200643	Bacteroidia							171549	Bacteroidales									815	Bacteroidaceae							816	Bacteroides
AAGNEADAEVAAK	820	Bacteroides uniformis	species	2	Bacteria							976	Bacteroidetes					200643	Bacteroidia							171549	Bacteroidales									815	Bacteroidaceae							816	Bacteroides
AAGNIFNMR	816	Bacteroides	genus	2	Bacteria							976	Bacteroidetes					200643	Bacteroidia							171549	Bacteroidales									815	Bacteroidaceae							816	Bacteroides
AAGNNGLWEVTVALK	816	Bacteroides	genus	2	Bacteria							976	Bacteroidetes					200643	Bacteroidia							171549	Bacteroidales									815	Bacteroidaceae							816	Bacteroides
AAGPAAAGWWQR	164546	Cupriavidus taiwanensis	species	2	Bacteria							1224	Proteobacteria					28216	Betaproteobacteria							80840	Burkholderiales									119060	Burkholderiaceae							106589	Cupriavidus
AAGPAAKPGGAPAQNPMQAQLK	292632	Subdoligranulum	genus	2	Bacteria							1239	Firmicutes					186801	Clostridia							186802	Clostridiales									541000	Ruminococcaceae							292632	Subdoligranulum
AAGPAALDLDDR	1427538	Actinomadura syzygii	species	2	Bacteria							201174	Actinobacteria					1760	Actinobacteria							85012	Streptosporangiales									2012	Thermomonosporaceae							1988	Actinomadura
AAGQADINTFEGR	171549	Bacteroidales	order	2	Bacteria							976	Bacteroidetes					200643	Bacteroidia							171549	Bacteroidales
AAGQEADLCSVGGADAGR	89153	[Clostridium] hylemonae	species	2	Bacteria							1239	Firmicutes					186801	Clostridia							186802	Clostridiales									186803	Lachnospiraceae							1506553	Lachnoclostridium
AAGQEAELLEVGDADAK	186802	Clostridiales	order	2	Bacteria							1239	Firmicutes					186801	Clostridia							186802	Clostridiales
AAGQEAELLEVGNADAK	1263	Ruminococcus	genus	2	Bacteria							1239	Firmicutes					186801	Clostridia							186802	Clostridiales									541000	Ruminococcaceae							1263	Ruminococcus
AAGQELAQK	46228	Ruminococcus lactaris	species	2	Bacteria							1239	Firmicutes					186801	Clostridia							186802	Clostridiales									541000	Ruminococcaceae							1263	Ruminococcus
AAGQQAIVSNR	239935	Akkermansia muciniphila	species	2	Bacteria							74201	Verrucomicrobia					203494	Verrucomicrobiae							48461	Verrucomicrobiales									1647988	Akkermansiaceae							239934	Akkermansia
AAGQSYYNPLMQTSK	171549	Bacteroidales	order	2	Bacteria							976	Bacteroidetes					200643	Bacteroidia							171549	Bacteroidales
AAGSASVQVLVR	9526	Catarrhini	parvorder	2759	Eukaryota	33208	Metazoa					7711	Chordata	89593	Craniata	8287	Sarcopterygii	40674	Mammalia					314146	Euarchontoglires	9443	Primates	376913	Haplorrhini	314293	Simiiformes	9526	Catarrhini
AAGSDLQYEVGTMIEIPR	186802	Clostridiales	order	2	Bacteria							1239	Firmicutes					186801	Clostridia							186802	Clostridiales
AAGSDNVMLISDR	2211183	Evtepia gabavorous	species	2	Bacteria							1239	Firmicutes					186801	Clostridia							186802	Clostridiales																	2211178	Evtepia
AAGSDR	1	root	no rank
AAGSGELGVTMK	314295	Hominoidea	superfamily	2759	Eukaryota	33208	Metazoa					7711	Chordata	89593	Craniata	8287	Sarcopterygii	40674	Mammalia					314146	Euarchontoglires	9443	Primates	376913	Haplorrhini	314293	Simiiformes	9526	Catarrhini	314295	Hominoidea
AAGSILDVADK	816	Bacteroides	genus	2	Bacteria							976	Bacteroidetes					200643	Bacteroidia							171549	Bacteroidales									815	Bacteroidaceae							816	Bacteroides
AAGSNSESLYTLVDK	816	Bacteroides	genus	2	Bacteria							976	Bacteroidetes					200643	Bacteroidia							171549	Bacteroidales									815	Bacteroidaceae							816	Bacteroides
AAGTAAQTSINSHAGR	2	Bacteria	superkingdom	2	Bacteria
AAGTDYEHVLK	186803	Lachnospiraceae	family	2	Bacteria							1239	Firmicutes					186801	Clostridia							186802	Clostridiales									186803	Lachnospiraceae
AAGTK	1	root	no rank
AAGTR	1	root	no rank
AAGTSLNAALYDFIDK	47678	Bacteroides caccae	species	2	Bacteria							976	Bacteroidetes					200643	Bacteroidia							171549	Bacteroidales									815	Bacteroidaceae							816	Bacteroides
AAGVDATVQTEALK	1263	Ruminococcus	genus	2	Bacteria							1239	Firmicutes					186801	Clostridia							186802	Clostridiales									541000	Ruminococcaceae							1263	Ruminococcus
AAGVDITSSERPGTVGSIR	816	Bacteroides	genus	2	Bacteria							976	Bacteroidetes					200643	Bacteroidia							171549	Bacteroidales									815	Bacteroidaceae							816	Bacteroides
AAGVK	1	root	no rank
AAGVNIFSNSSQPGAYGSR	171549	Bacteroidales	order	2	Bacteria							976	Bacteroidetes					200643	Bacteroidia							171549	Bacteroidales
AAGVQCFDTVFTNLDDMEGFEK	186802	Clostridiales	order	2	Bacteria							1239	Firmicutes					186801	Clostridia							186802	Clostridiales
AAGVQCFDTVYTDLK	853	Faecalibacterium prausnitzii	species	2	Bacteria							1239	Firmicutes					186801	Clostridia							186802	Clostridiales									541000	Ruminococcaceae							216851	Faecalibacterium
AAGVQILNTSGAPGEGAK	816	Bacteroides	genus	2	Bacteria							976	Bacteroidetes					200643	Bacteroidia							171549	Bacteroidales									815	Bacteroidaceae							816	Bacteroides
AAGVQVTTPSGVLGSGPQFK	171549	Bacteroidales	order	2	Bacteria							976	Bacteroidetes					200643	Bacteroidia							171549	Bacteroidales
AAGVSAVSTSGAPGSSSSIR	310297	Bacteroides plebeius	species	2	Bacteria							976	Bacteroidetes					200643	Bacteroidia							171549	Bacteroidales									815	Bacteroidaceae							816	Bacteroides
AAGVSDIGAALTGNLPGVVTTQGTGMPGEEEPK	816	Bacteroides	genus	2	Bacteria							976	Bacteroidetes					200643	Bacteroidia							171549	Bacteroidales									815	Bacteroidaceae							816	Bacteroides
AAGVSK	1	root	no rank
AAGVSVITDGGAPGAGATIR	171549	Bacteroidales	order	2	Bacteria							976	Bacteroidetes					200643	Bacteroidia							171549	Bacteroidales
AAGVTAVSTSGAPGSSSSIR	820	Bacteroides uniformis	species	2	Bacteria							976	Bacteroidetes					200643	Bacteroidia							171549	Bacteroidales									815	Bacteroidaceae							816	Bacteroides
AAGVTITQSAGGAGGTSK	171549	Bacteroidales	order	2	Bacteria							976	Bacteroidetes					200643	Bacteroidia							171549	Bacteroidales
AAGVVDPAK	171549	Bacteroidales	order	2	Bacteria							976	Bacteroidetes					200643	Bacteroidia							171549	Bacteroidales
AAGVVSALAQNAR	40545	Sutterella wadsworthensis	species	2	Bacteria							1224	Proteobacteria					28216	Betaproteobacteria							80840	Burkholderiales									995019	Sutterellaceae							40544	Sutterella
AAGVYAGELPCADCSGIR	40545	Sutterella wadsworthensis	species	2	Bacteria							1224	Proteobacteria					28216	Betaproteobacteria							80840	Burkholderiales									995019	Sutterellaceae							40544	Sutterella
AAGVYIGQTGSPGSPSMVR	171549	Bacteroidales	order	2	Bacteria							976	Bacteroidetes					200643	Bacteroidia							171549	Bacteroidales
AAGVYVGASGAPGSQTMVR	823	Parabacteroides distasonis	species	2	Bacteria							976	Bacteroidetes					200643	Bacteroidia							171549	Bacteroidales									2005525	Tannerellaceae							375288	Parabacteroides
AAGWDK	1	root	no rank
AAGYDEELAR	186802	Clostridiales	order	2	Bacteria							1239	Firmicutes					186801	Clostridia							186802	Clostridiales
AAGYDIITPVLICNTADYAAVTAQADK	186802	Clostridiales	order	2	Bacteria							1239	Firmicutes					186801	Clostridia							186802	Clostridiales
AAGYEPGK	1	root	no rank
AAGYHVITDGEFR	2	Bacteria	superkingdom	2	Bacteria
AAGYHVPGVIVDGQDVFAVYEAAK	216572	Oscillospiraceae	family	2	Bacteria							1239	Firmicutes					186801	Clostridia							186802	Clostridiales									216572	Oscillospiraceae
AAGYLSDDLVAQNFDFYGK	816	Bacteroides	genus	2	Bacteria							976	Bacteroidetes					200643	Bacteroidia							171549	Bacteroidales									815	Bacteroidaceae							816	Bacteroides
AAGYPVITDGEFR	186802	Clostridiales	order	2	Bacteria							1239	Firmicutes					186801	Clostridia							186802	Clostridiales
AAGYTK	1	root	no rank
AAHAAGTPEQGVNALSAASLGLQALGLNR	186802	Clostridiales	order	2	Bacteria							1239	Firmicutes					186801	Clostridia							186802	Clostridiales
AAHADAIHPGYGFLSENATFAR	816	Bacteroides	genus	2	Bacteria							976	Bacteroidetes					200643	Bacteroidia							171549	Bacteroidales									815	Bacteroidaceae							816	Bacteroides
AAHFVTLVPK	816	Bacteroides	genus	2	Bacteria							976	Bacteroidetes					200643	Bacteroidia							171549	Bacteroidales									815	Bacteroidaceae							816	Bacteroides
AAHIFFTDTCPEPLFSELGR	40674	Mammalia	class	2759	Eukaryota	33208	Metazoa					7711	Chordata	89593	Craniata	8287	Sarcopterygii	40674	Mammalia
AAHIVGLLPANNLTGPAIFEFEQPTAVLSANAEPAK	853	Faecalibacterium prausnitzii	species	2	Bacteria							1239	Firmicutes					186801	Clostridia							186802	Clostridiales									541000	Ruminococcaceae							216851	Faecalibacterium
AAHLAGAIAGQTPLPVIGIPIK	186802	Clostridiales	order	2	Bacteria							1239	Firmicutes					186801	Clostridia							186802	Clostridiales
AAHLPEQMIQNIAK	816	Bacteroides	genus	2	Bacteria							976	Bacteroidetes					200643	Bacteroidia							171549	Bacteroidales									815	Bacteroidaceae							816	Bacteroides
AAHLPGMCAALFSMPVIGIPMK	186802	Clostridiales	order	2	Bacteria							1239	Firmicutes					186801	Clostridia							186802	Clostridiales
AAHPEAEVLSHPECPAK	186802	Clostridiales	order	2	Bacteria							1239	Firmicutes					186801	Clostridia							186802	Clostridiales
AAHPTPEKPFVLGCPTGSSPLGMYK	820	Bacteroides uniformis	species	2	Bacteria							976	Bacteroidetes					200643	Bacteroidia							171549	Bacteroidales									815	Bacteroidaceae							816	Bacteroides
AAHVGGEVLAFVW	186802	Clostridiales	order	2	Bacteria							1239	Firmicutes					186801	Clostridia							186802	Clostridiales
AAHWTDVTSDFNIPTKPTSGYGTFASAGK	817	Bacteroides fragilis	species	2	Bacteria							976	Bacteroidetes					200643	Bacteroidia							171549	Bacteroidales									815	Bacteroidaceae							816	Bacteroides
AAIAAAEGDYK	239759	Alistipes	genus	2	Bacteria							976	Bacteroidetes					200643	Bacteroidia							171549	Bacteroidales									171550	Rikenellaceae							239759	Alistipes
AAIAADK	1	root	no rank
AAIAAQEGGSEGVYTVNK	816	Bacteroides	genus	2	Bacteria							976	Bacteroidetes					200643	Bacteroidia							171549	Bacteroidales									815	Bacteroidaceae							816	Bacteroides
AAIADGNEDAK	186802	Clostridiales	order	2	Bacteria							1239	Firmicutes					186801	Clostridia							186802	Clostridiales
AAIAEGIVPGGGVAYIR	171549	Bacteroidales	order	2	Bacteria							976	Bacteroidetes					200643	Bacteroidia							171549	Bacteroidales
AAIAGHDANWGR	186802	Clostridiales	order	2	Bacteria							1239	Firmicutes					186801	Clostridia							186802	Clostridiales
AAIANFTK	2	Bacteria	superkingdom	2	Bacteria
AAIAPTR	1	root	no rank
AAIAQIDSALIEGCR	36807	Microbacterium laevaniformans	species	2	Bacteria							201174	Actinobacteria					1760	Actinobacteria							85006	Micrococcales									85023	Microbacteriaceae							33882	Microbacterium
AAIAQIEKPGAE	186802	Clostridiales	order	2	Bacteria							1239	Firmicutes					186801	Clostridia							186802	Clostridiales
AAIAQIEKPNAD	186802	Clostridiales	order	2	Bacteria							1239	Firmicutes					186801	Clostridia							186802	Clostridiales
AAIAQIEKPNAE	186802	Clostridiales	order	2	Bacteria							1239	Firmicutes					186801	Clostridia							186802	Clostridiales
AAIAQVEK	1	root	no rank
AAICFSK	1	root	no rank
AAIDAYYEK	2	Bacteria	superkingdom	2	Bacteria
AAIDK	1	root	no rank
AAIDLLK	1	root	no rank
AAIDLNIPLITNAR	171549	Bacteroidales	order	2	Bacteria							976	Bacteroidetes					200643	Bacteroidia							171549	Bacteroidales
AAIDLNVPLITNAR	171549	Bacteroidales	order	2	Bacteria							976	Bacteroidetes					200643	Bacteroidia							171549	Bacteroidales
AAIDLNVPLLTNAR	171549	Bacteroidales	order	2	Bacteria							976	Bacteroidetes					200643	Bacteroidia							171549	Bacteroidales
AAIDNIAADPGILAR	40520	Blautia obeum	species	2	Bacteria							1239	Firmicutes					186801	Clostridia							186802	Clostridiales									186803	Lachnospiraceae							572511	Blautia
AAIDNSYNVLR	815	Bacteroidaceae	family	2	Bacteria							976	Bacteroidetes					200643	Bacteroidia							171549	Bacteroidales									815	Bacteroidaceae
AAIDSGWLSADHQVGQTGK	186802	Clostridiales	order	2	Bacteria							1239	Firmicutes					186801	Clostridia							186802	Clostridiales
AAIEAER	1	root	no rank
AAIEAGKPFCLEKPVTLTAEEADILAK	186802	Clostridiales	order	2	Bacteria							1239	Firmicutes					186801	Clostridia							186802	Clostridiales
AAIEALPAK	2	Bacteria	superkingdom	2	Bacteria
AAIEAVK	1	root	no rank
AAIECDDPVLYFENK	186802	Clostridiales	order	2	Bacteria							1239	Firmicutes					186801	Clostridia							186802	Clostridiales
AAIEEGIIPGGGVAYIR	2	Bacteria	superkingdom	2	Bacteria
AAIEEGIVPGGGVAYIR	2	Bacteria	superkingdom	2	Bacteria
AAIEEGIVPGGGVTYIR	171549	Bacteroidales	order	2	Bacteria							976	Bacteroidetes					200643	Bacteroidia							171549	Bacteroidales
AAIEEGTVPGGGVAYIR	171549	Bacteroidales	order	2	Bacteria							976	Bacteroidetes					200643	Bacteroidia							171549	Bacteroidales
AAIEELLEESK	186802	Clostridiales	order	2	Bacteria							1239	Firmicutes					186801	Clostridia							186802	Clostridiales
AAIEELLEETK	186802	Clostridiales	order	2	Bacteria							1239	Firmicutes					186801	Clostridia							186802	Clostridiales
AAIEFLGHSFANVVSK	186802	Clostridiales	order	2	Bacteria							1239	Firmicutes					186801	Clostridia							186802	Clostridiales
AAIEFLSNSFYNVLSK	1485	Clostridium	genus	2	Bacteria							1239	Firmicutes					186801	Clostridia							186802	Clostridiales									31979	Clostridiaceae							1485	Clostridium
AAIEGETYEFTK	2	Bacteria	superkingdom	2	Bacteria
AAIEIMEANPDK	2	Bacteria	superkingdom	2	Bacteria
AAIEK	1	root	no rank
AAIEMLAK	1	root	no rank
AAIENEK	1	root	no rank
AAIEQSGVTPDMSVSDICEGLK	186803	Lachnospiraceae	family	2	Bacteria							1239	Firmicutes					186801	Clostridia							186802	Clostridiales									186803	Lachnospiraceae
AAIESFFNTLENTYEETTVTTPENK	820	Bacteroides uniformis	species	2	Bacteria							976	Bacteroidetes					200643	Bacteroidia							171549	Bacteroidales									815	Bacteroidaceae							816	Bacteroides
AAIETNNDR	541000	Ruminococcaceae	family	2	Bacteria							1239	Firmicutes					186801	Clostridia							186802	Clostridiales									541000	Ruminococcaceae
AAIFGHDANWGR	2	Bacteria	superkingdom	2	Bacteria
AAIFPSK	2	Bacteria	superkingdom	2	Bacteria
AAIFSEIGK	1	root	no rank
AAIFSQVGK	1	root	no rank
AAIGEISK	1	root	no rank
AAIGIPEDELR	817	Bacteroides fragilis	species	2	Bacteria							976	Bacteroidetes					200643	Bacteroidia							171549	Bacteroidales									815	Bacteroidaceae							816	Bacteroides
AAIGIPEEELR	171549	Bacteroidales	order	2	Bacteria							976	Bacteroidetes					200643	Bacteroidia							171549	Bacteroidales
AAIGIPEEWLR	171549	Bacteroidales	order	2	Bacteria							976	Bacteroidetes					200643	Bacteroidia							171549	Bacteroidales
AAIGLAGNNR	816	Bacteroides	genus	2	Bacteria							976	Bacteroidetes					200643	Bacteroidia							171549	Bacteroidales									815	Bacteroidaceae							816	Bacteroides
AAIGTFATTAPVEGVNIK	292632	Subdoligranulum	genus	2	Bacteria							1239	Firmicutes					186801	Clostridia							186802	Clostridiales									541000	Ruminococcaceae							292632	Subdoligranulum
AAIGTGAELTDVGSAKPFYIEADTPAIK	853	Faecalibacterium prausnitzii	species	2	Bacteria							1239	Firmicutes					186801	Clostridia							186802	Clostridiales									541000	Ruminococcaceae							216851	Faecalibacterium
AAILAEEER	2	Bacteria	superkingdom	2	Bacteria
AAILEEK	1	root	no rank
AAILK	1	root	no rank
AAILYDAIDSSK	171549	Bacteroidales	order	2	Bacteria							976	Bacteroidetes					200643	Bacteroidia							171549	Bacteroidales
AAINALPIQK	28116	Bacteroides ovatus	species	2	Bacteria							976	Bacteroidetes					200643	Bacteroidia							171549	Bacteroidales									815	Bacteroidaceae							816	Bacteroides
AAINDPVLDQQIEESIAILR	817	Bacteroides fragilis	species	2	Bacteria							976	Bacteroidetes					200643	Bacteroidia							171549	Bacteroidales									815	Bacteroidaceae							816	Bacteroides
AAINVQNAHPDWTVKPEIMIPLVGDVK	186802	Clostridiales	order	2	Bacteria							1239	Firmicutes					186801	Clostridia							186802	Clostridiales
AAIQK	1	root	no rank
AAISLDGK	1	root	no rank
AAITIPAK	1	root	no rank
AAITTVLAK	1224	Proteobacteria	phylum	2	Bacteria							1224	Proteobacteria
AAIVAACQAK	1898205	Ruminococcaceae bacterium	species	2	Bacteria							1239	Firmicutes					186801	Clostridia							186802	Clostridiales									541000	Ruminococcaceae
AAIVEISK	1	root	no rank
AAIVGYGNIGHYVLEALQAAPDFEIAGVVR	816	Bacteroides	genus	2	Bacteria							976	Bacteroidetes					200643	Bacteroidia							171549	Bacteroidales									815	Bacteroidaceae							816	Bacteroides
AAIVQVEKPEA	186802	Clostridiales	order	2	Bacteria							1239	Firmicutes					186801	Clostridia							186802	Clostridiales
AAIVQVEKPETK	1485	Clostridium	genus	2	Bacteria							1239	Firmicutes					186801	Clostridia							186802	Clostridiales									31979	Clostridiaceae							1485	Clostridium
AAIVTTPLAELGGSQLLEIIEK	1485	Clostridium	genus	2	Bacteria							1239	Firmicutes					186801	Clostridia							186802	Clostridiales									31979	Clostridiaceae							1485	Clostridium
AAIYSGEK	2	Bacteria	superkingdom	2	Bacteria
AALAAKPADLDALK	1643826	Eggerthellaceae	family	2	Bacteria							201174	Actinobacteria					84998	Coriobacteriia							1643822	Eggerthellales									1643826	Eggerthellaceae
AALAANAMGNK	28117	Alistipes putredinis	species	2	Bacteria							976	Bacteroidetes					200643	Bacteroidia							171549	Bacteroidales									171550	Rikenellaceae							239759	Alistipes
AALACADVGVDK	853	Faecalibacterium prausnitzii	species	2	Bacteria							1239	Firmicutes					186801	Clostridia							186802	Clostridiales									541000	Ruminococcaceae							216851	Faecalibacterium
AALACSK	1	root	no rank
AALADHK	1	root	no rank
AALADQER	1	root	no rank
AALADSGLDNK	171549	Bacteroidales	order	2	Bacteria							976	Bacteroidetes					200643	Bacteroidia							171549	Bacteroidales
AALADYTDR	2	Bacteria	superkingdom	2	Bacteria
AALADYYR	2	Bacteria	superkingdom	2	Bacteria
AALAGEDEIAQYLEGTAYAK	186802	Clostridiales	order	2	Bacteria							1239	Firmicutes					186801	Clostridia							186802	Clostridiales
AALAGFADVPGTK	186802	Clostridiales	order	2	Bacteria							1239	Firmicutes					186801	Clostridia							186802	Clostridiales
AALAGFADVPGTR	186802	Clostridiales	order	2	Bacteria							1239	Firmicutes					186801	Clostridia							186802	Clostridiales
AALAK	1	root	no rank
AALALEQNATRPVFNR	186802	Clostridiales	order	2	Bacteria							1239	Firmicutes					186801	Clostridia							186802	Clostridiales
AALANESFLSAASFQETTR	853	Faecalibacterium prausnitzii	species	2	Bacteria							1239	Firmicutes					186801	Clostridia							186802	Clostridiales									541000	Ruminococcaceae							216851	Faecalibacterium
AALCWIPEIAHLAR	816	Bacteroides	genus	2	Bacteria							976	Bacteroidetes					200643	Bacteroidia							171549	Bacteroidales									815	Bacteroidaceae							816	Bacteroides
AALCWNAEIAHLAR	816	Bacteroides	genus	2	Bacteria							976	Bacteroidetes					200643	Bacteroidia							171549	Bacteroidales									815	Bacteroidaceae							816	Bacteroides
AALDAIR	1	root	no rank
AALDAITECVK	171549	Bacteroidales	order	2	Bacteria							976	Bacteroidetes					200643	Bacteroidia							171549	Bacteroidales
AALDALER	1	root	no rank
AALDANDFAK	165179	Prevotella copri	species	2	Bacteria							976	Bacteroidetes					200643	Bacteroidia							171549	Bacteroidales									171552	Prevotellaceae							838	Prevotella
AALDAYYEQYGAK	2	Bacteria	superkingdom	2	Bacteria
AALDCAAVDNR	2	Bacteria	superkingdom	2	Bacteria
AALDK	1	root	no rank
AALDNFYAR	2	Bacteria	superkingdom	2	Bacteria
AALDNITPQVEVK	171549	Bacteroidales	order	2	Bacteria							976	Bacteroidetes					200643	Bacteroidia							171549	Bacteroidales
AALDVNIVK	171549	Bacteroidales	order	2	Bacteria							976	Bacteroidetes					200643	Bacteroidia							171549	Bacteroidales
AALDVVDK	1	root	no rank
AALEAAGVPAR	40545	Sutterella wadsworthensis	species	2	Bacteria							1224	Proteobacteria					28216	Betaproteobacteria							80840	Burkholderiales									995019	Sutterellaceae							40544	Sutterella
AALEADFEK	186802	Clostridiales	order	2	Bacteria							1239	Firmicutes					186801	Clostridia							186802	Clostridiales
AALEAER	1	root	no rank
AALEAGDQAVIDQITAK	239759	Alistipes	genus	2	Bacteria							976	Bacteroidetes					200643	Bacteroidia							171549	Bacteroidales									171550	Rikenellaceae							239759	Alistipes
AALEAGVNK	1	root	no rank
AALEAGVNQLADTVR	186802	Clostridiales	order	2	Bacteria							1239	Firmicutes					186801	Clostridia							186802	Clostridiales
AALEALGSCLNNK	7711	Chordata	phylum	2759	Eukaryota	33208	Metazoa					7711	Chordata
AALEAR	1	root	no rank
AALECIVENYTR	816	Bacteroides	genus	2	Bacteria							976	Bacteroidetes					200643	Bacteroidia							171549	Bacteroidales									815	Bacteroidaceae							816	Bacteroides
AALEDSSGSSELQEIMR	40674	Mammalia	class	2759	Eukaryota	33208	Metazoa					7711	Chordata	89593	Craniata	8287	Sarcopterygii	40674	Mammalia
AALEDTLAETEAR	40674	Mammalia	class	2759	Eukaryota	33208	Metazoa					7711	Chordata	89593	Craniata	8287	Sarcopterygii	40674	Mammalia
AALEEAEHAAK	186802	Clostridiales	order	2	Bacteria							1239	Firmicutes					186801	Clostridia							186802	Clostridiales
AALEEGIVPGGGVAYIR	2	Bacteria	superkingdom	2	Bacteria
AALEFAVAASALK	2	Bacteria	superkingdom	2	Bacteria
AALEGTATYR	314146	Euarchontoglires	superorder	2759	Eukaryota	33208	Metazoa					7711	Chordata	89593	Craniata	8287	Sarcopterygii	40674	Mammalia					314146	Euarchontoglires
AALEK	1	root	no rank
AALELDGSEFMGR	4842	Rhizopus	genus	2759	Eukaryota	4751	Fungi					1913637	Mucoromycota	451507	Mucoromycotina			2212703	Mucoromycetes							4827	Mucorales	1344963	Mucorineae							1344955	Rhizopodaceae							4842	Rhizopus
AALENPNDYEAR	1485	Clostridium	genus	2	Bacteria							1239	Firmicutes					186801	Clostridia							186802	Clostridiales									31979	Clostridiaceae							1485	Clostridium
AALEPIEAEMTSLNK	816	Bacteroides	genus	2	Bacteria							976	Bacteroidetes					200643	Bacteroidia							171549	Bacteroidales									815	Bacteroidaceae							816	Bacteroides
AALEQYTENFVNTRPEK	186802	Clostridiales	order	2	Bacteria							1239	Firmicutes					186801	Clostridia							186802	Clostridiales
AALESAACVLCCQR	1485	Clostridium	genus	2	Bacteria							1239	Firmicutes					186801	Clostridia							186802	Clostridiales									31979	Clostridiaceae							1485	Clostridium
AALESEAEIR	2	Bacteria	superkingdom	2	Bacteria
AALETATQQADIIVK	186802	Clostridiales	order	2	Bacteria							1239	Firmicutes					186801	Clostridia							186802	Clostridiales
AALETGVNK	186802	Clostridiales	order	2	Bacteria							1239	Firmicutes					186801	Clostridia							186802	Clostridiales
AALEYGLK	1	root	no rank
AALEYLEDIDLK	40674	Mammalia	class	2759	Eukaryota	33208	Metazoa					7711	Chordata	89593	Craniata	8287	Sarcopterygii	40674	Mammalia
AALFQPENYDR	186802	Clostridiales	order	2	Bacteria							1239	Firmicutes					186801	Clostridia							186802	Clostridiales
AALGAFASYK	541000	Ruminococcaceae	family	2	Bacteria							1239	Firmicutes					186801	Clostridia							186802	Clostridiales									541000	Ruminococcaceae
AALGASESMR	47678	Bacteroides caccae	species	2	Bacteria							976	Bacteroidetes					200643	Bacteroidia							171549	Bacteroidales									815	Bacteroidaceae							816	Bacteroides
AALGEAAK	1	root	no rank
AALGEEFGLPIGTNVEGK	186802	Clostridiales	order	2	Bacteria							1239	Firmicutes					186801	Clostridia							186802	Clostridiales
AALGEEFGYPMGTDVEGK	186802	Clostridiales	order	2	Bacteria							1239	Firmicutes					186801	Clostridia							186802	Clostridiales
AALGEPVR	1	root	no rank
AALGGPIR	1	root	no rank
AALGSFAATEAIEGLDTR	541000	Ruminococcaceae	family	2	Bacteria							1239	Firmicutes					186801	Clostridia							186802	Clostridiales									541000	Ruminococcaceae
AALGTSSFMSAASFQETTK	816	Bacteroides	genus	2	Bacteria							976	Bacteroidetes					200643	Bacteroidia							171549	Bacteroidales									815	Bacteroidaceae							816	Bacteroides
AALHTAIVEISK	186802	Clostridiales	order	2	Bacteria							1239	Firmicutes					186801	Clostridia							186802	Clostridiales
AALIDDLMK	375288	Parabacteroides	genus	2	Bacteria							976	Bacteroidetes					200643	Bacteroidia							171549	Bacteroidales									2005525	Tannerellaceae							375288	Parabacteroides
AALIFGNVTPGDAGTLMK	186802	Clostridiales	order	2	Bacteria							1239	Firmicutes					186801	Clostridia							186802	Clostridiales
AALIHGLK	1	root	no rank
AALILSK	1	root	no rank
AALINDALESLGTAR	816	Bacteroides	genus	2	Bacteria							976	Bacteroidetes					200643	Bacteroidia							171549	Bacteroidales									815	Bacteroidaceae							816	Bacteroides
AALINVSHSGK	1485	Clostridium	genus	2	Bacteria							1239	Firmicutes					186801	Clostridia							186802	Clostridiales									31979	Clostridiaceae							1485	Clostridium
AALITYDGK	216572	Oscillospiraceae	family	2	Bacteria							1239	Firmicutes					186801	Clostridia							186802	Clostridiales									216572	Oscillospiraceae
AALLFCEDYDPDK	28117	Alistipes putredinis	species	2	Bacteria							976	Bacteroidetes					200643	Bacteroidia							171549	Bacteroidales									171550	Rikenellaceae							239759	Alistipes
AALLLPFQEDK	816	Bacteroides	genus	2	Bacteria							976	Bacteroidetes					200643	Bacteroidia							171549	Bacteroidales									815	Bacteroidaceae							816	Bacteroides
AALLQSPEQEIR	821	Bacteroides vulgatus	species	2	Bacteria							976	Bacteroidetes					200643	Bacteroidia							171549	Bacteroidales									815	Bacteroidaceae							816	Bacteroides
AALLYDEIDR	2	Bacteria	superkingdom	2	Bacteria
AALMDPAYMQK	171549	Bacteroidales	order	2	Bacteria							976	Bacteroidetes					200643	Bacteroidia							171549	Bacteroidales
AALNAVR	1	root	no rank
AALNLLADK	1	root	no rank
AALNLVDNGGNLGK	818	Bacteroides thetaiotaomicron	species	2	Bacteria							976	Bacteroidetes					200643	Bacteroidia							171549	Bacteroidales									815	Bacteroidaceae							816	Bacteroides
AALNVSAETGHVITPHIMIPLVGEVK	853	Faecalibacterium prausnitzii	species	2	Bacteria							1239	Firmicutes					186801	Clostridia							186802	Clostridiales									541000	Ruminococcaceae							216851	Faecalibacterium
AALNVSAETGYVITPHIMIPLVGEVK	853	Faecalibacterium prausnitzii	species	2	Bacteria							1239	Firmicutes					186801	Clostridia							186802	Clostridiales									541000	Ruminococcaceae							216851	Faecalibacterium
AALPAIFNPEDLNALEQALR	976	Bacteroidetes	phylum	2	Bacteria							976	Bacteroidetes
AALPAQELEEYNK	314293	Simiiformes	infraorder	2759	Eukaryota	33208	Metazoa					7711	Chordata	89593	Craniata	8287	Sarcopterygii	40674	Mammalia					314146	Euarchontoglires	9443	Primates	376913	Haplorrhini	314293	Simiiformes
AALPEANPVLLEPVGELK	216572	Oscillospiraceae	family	2	Bacteria							1239	Firmicutes					186801	Clostridia							186802	Clostridiales									216572	Oscillospiraceae
AALPTINYLVEHNAR	102106	Collinsella	genus	2	Bacteria							201174	Actinobacteria					84998	Coriobacteriia							84999	Coriobacteriales									84107	Coriobacteriaceae							102106	Collinsella
AALPTLK	1	root	no rank
AALQAEEEEK	1239	Firmicutes	phylum	2	Bacteria							1239	Firmicutes
AALQQVVEQYHPDR	853	Faecalibacterium prausnitzii	species	2	Bacteria							1239	Firmicutes					186801	Clostridia							186802	Clostridiales									541000	Ruminococcaceae							216851	Faecalibacterium
AALQTAEANVAAAK	239759	Alistipes	genus	2	Bacteria							976	Bacteroidetes					200643	Bacteroidia							171549	Bacteroidales									171550	Rikenellaceae							239759	Alistipes
AALSDYYR	2	Bacteria	superkingdom	2	Bacteria
AALSFLLSSLK	186802	Clostridiales	order	2	Bacteria							1239	Firmicutes					186801	Clostridia							186802	Clostridiales
AALSFLTQALNSR	239759	Alistipes	genus	2	Bacteria							976	Bacteroidetes					200643	Bacteroidia							171549	Bacteroidales									171550	Rikenellaceae							239759	Alistipes
AALSGANVLTLIEK	40674	Mammalia	class	2759	Eukaryota	33208	Metazoa					7711	Chordata	89593	Craniata	8287	Sarcopterygii	40674	Mammalia
AALSK	1	root	no rank
AALSMDMLK	541000	Ruminococcaceae	family	2	Bacteria							1239	Firmicutes					186801	Clostridia							186802	Clostridiales									541000	Ruminococcaceae
AALSMTIPTGTGIHR	171549	Bacteroidales	order	2	Bacteria							976	Bacteroidetes					200643	Bacteroidia							171549	Bacteroidales
AALSNTFGFGGHNACAIVK	171549	Bacteroidales	order	2	Bacteria							976	Bacteroidetes					200643	Bacteroidia							171549	Bacteroidales
AALSNTFGFGGHNACVIIK	171549	Bacteroidales	order	2	Bacteria							976	Bacteroidetes					200643	Bacteroidia							171549	Bacteroidales
AALTADDIAK	2	Bacteria	superkingdom	2	Bacteria
AALTADEIAK	1	root	no rank
AALTADELAK	1	root	no rank
AALTAGDIAK	2	Bacteria	superkingdom	2	Bacteria
AALTAGEIAK	1	root	no rank
AALTGLLHR	1	root	no rank
AALTIIR	1	root	no rank
AALTLLR	1	root	no rank
AALTNMEGDPIAPAVAEAGER	28117	Alistipes putredinis	species	2	Bacteria							976	Bacteroidetes					200643	Bacteroidia							171549	Bacteroidales									171550	Rikenellaceae							239759	Alistipes
AALTR	1	root	no rank
AALTTAISK	2	Bacteria	superkingdom	2	Bacteria
AALTTAITK	816	Bacteroides	genus	2	Bacteria							976	Bacteroidetes					200643	Bacteroidia							171549	Bacteroidales									815	Bacteroidaceae							816	Bacteroides
AALVGLTK	1	root	no rank
AALVGNYQGTSSR	186803	Lachnospiraceae	family	2	Bacteria							1239	Firmicutes					186801	Clostridia							186802	Clostridiales									186803	Lachnospiraceae
AALVPLTISAIPFVAR	186802	Clostridiales	order	2	Bacteria							1239	Firmicutes					186801	Clostridia							186802	Clostridiales
AALYAASPLFNPTDNR	816	Bacteroides	genus	2	Bacteria							976	Bacteroidetes					200643	Bacteroidia							171549	Bacteroidales									815	Bacteroidaceae							816	Bacteroides
AALYAASPLFNTDNNPELWHR	310297	Bacteroides plebeius	species	2	Bacteria							976	Bacteroidetes					200643	Bacteroidia							171549	Bacteroidales									815	Bacteroidaceae							816	Bacteroides
AALYDIADAITLVK	186802	Clostridiales	order	2	Bacteria							1239	Firmicutes					186801	Clostridia							186802	Clostridiales
AALYDVADAISIVK	1485	Clostridium	genus	2	Bacteria							1239	Firmicutes					186801	Clostridia							186802	Clostridiales									31979	Clostridiaceae							1485	Clostridium
AALYGELQQER	28117	Alistipes putredinis	species	2	Bacteria							976	Bacteroidetes					200643	Bacteroidia							171549	Bacteroidales									171550	Rikenellaceae							239759	Alistipes
AALYLECSAK	40674	Mammalia	class	2759	Eukaryota	33208	Metazoa					7711	Chordata	89593	Craniata	8287	Sarcopterygii	40674	Mammalia
AALYYGNWDTAATEAK	817	Bacteroides fragilis	species	2	Bacteria							976	Bacteroidetes					200643	Bacteroidia							171549	Bacteroidales									815	Bacteroidaceae							816	Bacteroides
AAMAEAEEHAAK	2071	Saccharothrix	genus	2	Bacteria							201174	Actinobacteria					1760	Actinobacteria							85010	Pseudonocardiales									2070	Pseudonocardiaceae							2071	Saccharothrix
AAMAGEEVK	186802	Clostridiales	order	2	Bacteria							1239	Firmicutes					186801	Clostridia							186802	Clostridiales
AAMALQTDPR	853	Faecalibacterium prausnitzii	species	2	Bacteria							1239	Firmicutes					186801	Clostridia							186802	Clostridiales									541000	Ruminococcaceae							216851	Faecalibacterium
AAMALQTDSR	853	Faecalibacterium prausnitzii	species	2	Bacteria							1239	Firmicutes					186801	Clostridia							186802	Clostridiales									541000	Ruminococcaceae							216851	Faecalibacterium
AAMAMCDYGLK	310297	Bacteroides plebeius	species	2	Bacteria							976	Bacteroidetes					200643	Bacteroidia							171549	Bacteroidales									815	Bacteroidaceae							816	Bacteroides
AAMATITNHDDLAAVEAALR	186802	Clostridiales	order	2	Bacteria							1239	Firmicutes					186801	Clostridia							186802	Clostridiales
AAMAVANMR	816	Bacteroides	genus	2	Bacteria							976	Bacteroidetes					200643	Bacteroidia							171549	Bacteroidales									815	Bacteroidaceae							816	Bacteroides
AAMCESGK	186802	Clostridiales	order	2	Bacteria							1239	Firmicutes					186801	Clostridia							186802	Clostridiales
AAMDELLDDPVK	853	Faecalibacterium prausnitzii	species	2	Bacteria							1239	Firmicutes					186801	Clostridia							186802	Clostridiales									541000	Ruminococcaceae							216851	Faecalibacterium
AAMDTDDK	186802	Clostridiales	order	2	Bacteria							1239	Firmicutes					186801	Clostridia							186802	Clostridiales
AAMDWFQR	2	Bacteria	superkingdom	2	Bacteria
AAMEAALDVARPLTK	186802	Clostridiales	order	2	Bacteria							1239	Firmicutes					186801	Clostridia							186802	Clostridiales
AAMEEMRPTK	47678	Bacteroides caccae	species	2	Bacteria							976	Bacteroidetes					200643	Bacteroidia							171549	Bacteroidales									815	Bacteroidaceae							816	Bacteroides
AAMGNFAAFSAIPGVEVR	853	Faecalibacterium prausnitzii	species	2	Bacteria							1239	Firmicutes					186801	Clostridia							186802	Clostridiales									541000	Ruminococcaceae							216851	Faecalibacterium
AAMGNFASFEAIPGIEVR	841	Roseburia	genus	2	Bacteria							1239	Firmicutes					186801	Clostridia							186802	Clostridiales									186803	Lachnospiraceae							841	Roseburia
AAMGNFASFSAIPGVEVR	853	Faecalibacterium prausnitzii	species	2	Bacteria							1239	Firmicutes					186801	Clostridia							186802	Clostridiales									541000	Ruminococcaceae							216851	Faecalibacterium
AAMGNFASFTAIPGVEVR	853	Faecalibacterium prausnitzii	species	2	Bacteria							1239	Firmicutes					186801	Clostridia							186802	Clostridiales									541000	Ruminococcaceae							216851	Faecalibacterium
AAMIAGCIGTSNVLCGK	186802	Clostridiales	order	2	Bacteria							1239	Firmicutes					186801	Clostridia							186802	Clostridiales
AAMIVNQLSK	89593	Craniata	subphylum	2759	Eukaryota	33208	Metazoa					7711	Chordata	89593	Craniata
AAMLAIMNPDDK	2	Bacteria	superkingdom	2	Bacteria
AAMPEAGPVILEPIHTLK	853	Faecalibacterium prausnitzii	species	2	Bacteria							1239	Firmicutes					186801	Clostridia							186802	Clostridiales									541000	Ruminococcaceae							216851	Faecalibacterium
AAMTAVIK	2	Bacteria	superkingdom	2	Bacteria
AAMTVSISDMTVPASKPK	186802	Clostridiales	order	2	Bacteria							1239	Firmicutes					186801	Clostridia							186802	Clostridiales
AAMVTPDAEAAAK	2903	Emiliania huxleyi	species	2759	Eukaryota							2608109	Haptista					2830	Haptophyta							73020	Isochrysidales									418966	Noelaerhabdaceae							2902	Emiliania
AANAEELEVLR	171549	Bacteroidales	order	2	Bacteria							976	Bacteroidetes					200643	Bacteroidia							171549	Bacteroidales
AANAEIPIIFLTAK	2	Bacteria	superkingdom	2	Bacteria
AANAEIPVIFLTAK	816	Bacteroides	genus	2	Bacteria							976	Bacteroidetes					200643	Bacteroidia							171549	Bacteroidales									815	Bacteroidaceae							816	Bacteroides
AANAFINDK	357276	Bacteroides dorei	species	2	Bacteria							976	Bacteroidetes					200643	Bacteroidia							171549	Bacteroidales									815	Bacteroidaceae							816	Bacteroides
AANAGGV	1	root	no rank
AANAGGVATSALEMCQNSAR	1	root	no rank
AANAGGVATSALEMSQNSER	1	root	no rank
AANAGGVATSALEMSQNSLR	1	root	no rank
AANAGGVATSALEMSQNSMR	1	root	no rank
AANAGGVATSALEMSQNSQR	1	root	no rank
AANAGGVATSALEMTQNSER	186802	Clostridiales	order	2	Bacteria							1239	Firmicutes					186801	Clostridia							186802	Clostridiales
AANAGGVATSGLEMSQNSER	2	Bacteria	superkingdom	2	Bacteria
AANAGGVATSGLEMSQNSLR	1	root	no rank
AANAGGVATSGLEMSQNSMR	1	root	no rank
AANAGGVATSGLEMSQNSQR	2	Bacteria	superkingdom	2	Bacteria
AANAGGVATSGLEQSQNALR	186802	Clostridiales	order	2	Bacteria							1239	Firmicutes					186801	Clostridia							186802	Clostridiales
AANAGGVATSGLEQSQNSLR	186802	Clostridiales	order	2	Bacteria							1239	Firmicutes					186801	Clostridia							186802	Clostridiales
AANAGGVAVSALEMAQNSMR	2	Bacteria	superkingdom	2	Bacteria
AANAGGVAVSGLEMSQNSER	2	Bacteria	superkingdom	2	Bacteria
AANAGGVAVSGLEMSQNSMR	1	root	no rank
AANAGGVAVSGLEQSQNSMR	1485	Clostridium	genus	2	Bacteria							1239	Firmicutes					186801	Clostridia							186802	Clostridiales									31979	Clostridiaceae							1485	Clostridium
AANAGGVSVSGLEMTQNAQK	171549	Bacteroidales	order	2	Bacteria							976	Bacteroidetes					200643	Bacteroidia							171549	Bacteroidales
AANAGGVSVSGLEMTQNSIK	171549	Bacteroidales	order	2	Bacteria							976	Bacteroidetes					200643	Bacteroidia							171549	Bacteroidales
AANALCAGIK	314146	Euarchontoglires	superorder	2759	Eukaryota	33208	Metazoa					7711	Chordata	89593	Craniata	8287	Sarcopterygii	40674	Mammalia					314146	Euarchontoglires
AANALCAGMR	40674	Mammalia	class	2759	Eukaryota	33208	Metazoa					7711	Chordata	89593	Craniata	8287	Sarcopterygii	40674	Mammalia
AANATSFEQYK	816	Bacteroides	genus	2	Bacteria							976	Bacteroidetes					200643	Bacteroidia							171549	Bacteroidales									815	Bacteroidaceae							816	Bacteroides
AANATSFNQYK	816	Bacteroides	genus	2	Bacteria							976	Bacteroidetes					200643	Bacteroidia							171549	Bacteroidales									815	Bacteroidaceae							816	Bacteroides
AANDAGYFNDEMAPIEVK	40674	Mammalia	class	2759	Eukaryota	33208	Metazoa					7711	Chordata	89593	Craniata	8287	Sarcopterygii	40674	Mammalia
AANDANAAALGEMWAGGGK	186803	Lachnospiraceae	family	2	Bacteria							1239	Firmicutes					186801	Clostridia							186802	Clostridiales									186803	Lachnospiraceae
AANDELSK	2	Bacteria	superkingdom	2	Bacteria
AANDMGIICGVTTNPSLIAK	186802	Clostridiales	order	2	Bacteria							1239	Firmicutes					186801	Clostridia							186802	Clostridiales
AANDMGVICGVTTNPSLIAK	1239	Firmicutes	phylum	2	Bacteria							1239	Firmicutes
AANDR	1	root	no rank
AANELGYPVLVRPSYVLGGQGMR	186802	Clostridiales	order	2	Bacteria							1239	Firmicutes					186801	Clostridia							186802	Clostridiales
AANETITK	1	root	no rank
AANEVEEDR	375288	Parabacteroides	genus	2	Bacteria							976	Bacteroidetes					200643	Bacteroidia							171549	Bacteroidales									2005525	Tannerellaceae							375288	Parabacteroides
AANGVIYVQTK	28117	Alistipes putredinis	species	2	Bacteria							976	Bacteroidetes					200643	Bacteroidia							171549	Bacteroidales									171550	Rikenellaceae							239759	Alistipes
AANIANIVATGADGSSSTGYAIAK	310297	Bacteroides plebeius	species	2	Bacteria							976	Bacteroidetes					200643	Bacteroidia							171549	Bacteroidales									815	Bacteroidaceae							816	Bacteroides
AANILSAQVIMKPDCVLGLATGSTPIGTYEK	186802	Clostridiales	order	2	Bacteria							1239	Firmicutes					186801	Clostridia							186802	Clostridiales
AANILVGENLVCK	1	root	no rank
AANINK	1	root	no rank
AANIPLVEEYASDDR	171549	Bacteroidales	order	2	Bacteria							976	Bacteroidetes					200643	Bacteroidia							171549	Bacteroidales
AANIVAAVK	216572	Oscillospiraceae	family	2	Bacteria							1239	Firmicutes					186801	Clostridia							186802	Clostridiales									216572	Oscillospiraceae
AANIYIGGSR	171549	Bacteroidales	order	2	Bacteria							976	Bacteroidetes					200643	Bacteroidia							171549	Bacteroidales
AANLAK	1	root	no rank
AANLDAIHDTVHEMAK	186802	Clostridiales	order	2	Bacteria							1239	Firmicutes					186801	Clostridia							186802	Clostridiales
AANLDAIHDTVHEMAR	2	Bacteria	superkingdom	2	Bacteria
AANLFAK	1	root	no rank
AANLK	1	root	no rank
AANLPEAMIENIAK	310297	Bacteroides plebeius	species	2	Bacteria							976	Bacteroidetes					200643	Bacteroidia							171549	Bacteroidales									815	Bacteroidaceae							816	Bacteroides
AANLPQAMIENIAK	816	Bacteroides	genus	2	Bacteria							976	Bacteroidetes					200643	Bacteroidia							171549	Bacteroidales									815	Bacteroidaceae							816	Bacteroides
AANLPQQMIENIAK	171549	Bacteroidales	order	2	Bacteria							976	Bacteroidetes					200643	Bacteroidia							171549	Bacteroidales
AANMILTDEVADLILLGKPAEINELAAK	816	Bacteroides	genus	2	Bacteria							976	Bacteroidetes					200643	Bacteroidia							171549	Bacteroidales									815	Bacteroidaceae							816	Bacteroides
AANMILTDEVADLILLGKPAEINELATK	816	Bacteroides	genus	2	Bacteria							976	Bacteroidetes					200643	Bacteroidia							171549	Bacteroidales									815	Bacteroidaceae							816	Bacteroides
AANMPEQMIQNIAK	171549	Bacteroidales	order	2	Bacteria							976	Bacteroidetes					200643	Bacteroidia							171549	Bacteroidales
AANMPK	1	root	no rank
AANMPNDNIK	2	Bacteria	superkingdom	2	Bacteria
AANNATPNK	821	Bacteroides vulgatus	species	2	Bacteria							976	Bacteroidetes					200643	Bacteroidia							171549	Bacteroidales									815	Bacteroidaceae							816	Bacteroides
AANNATPSK	816	Bacteroides	genus	2	Bacteria							976	Bacteroidetes					200643	Bacteroidia							171549	Bacteroidales									815	Bacteroidaceae							816	Bacteroides
AANNGALPPDLSYIVR	2759	Eukaryota	superkingdom	2759	Eukaryota
AANNPWPEWPR	2	Bacteria	superkingdom	2	Bacteria
AANNSVLK	1239	Firmicutes	phylum	2	Bacteria							1239	Firmicutes
AANPEYPYENNLLQMSR	171549	Bacteroidales	order	2	Bacteria							976	Bacteroidetes					200643	Bacteroidia							171549	Bacteroidales
AANPFSHFR	310297	Bacteroides plebeius	species	2	Bacteria							976	Bacteroidetes					200643	Bacteroidia							171549	Bacteroidales									815	Bacteroidaceae							816	Bacteroides
AANPGSLILQQFDNPANPAMHER	820	Bacteroides uniformis	species	2	Bacteria							976	Bacteroidetes					200643	Bacteroidia							171549	Bacteroidales									815	Bacteroidaceae							816	Bacteroides
AANPTAEKPFVLGCPTGSSPLGMYK	816	Bacteroides	genus	2	Bacteria							976	Bacteroidetes					200643	Bacteroidia							171549	Bacteroidales									815	Bacteroidaceae							816	Bacteroides
AANPTAEKPFVLGLPTGSSPLGMYK	171549	Bacteroidales	order	2	Bacteria							976	Bacteroidetes					200643	Bacteroidia							171549	Bacteroidales
AANPTPEKPFVLGCPTGSSPLGMYK	815	Bacteroidaceae	family	2	Bacteria							976	Bacteroidetes					200643	Bacteroidia							171549	Bacteroidales									815	Bacteroidaceae
AANQILTDEVADLILLGNPEEINAAAAK	817	Bacteroides fragilis	species	2	Bacteria							976	Bacteroidetes					200643	Bacteroidia							171549	Bacteroidales									815	Bacteroidaceae							816	Bacteroides
AANQILTDGVADLILLGNPDEIMSLAK	976	Bacteroidetes	phylum	2	Bacteria							976	Bacteroidetes
AANSVLSLIDPATEDASLK	46503	Parabacteroides merdae	species	2	Bacteria							976	Bacteroidetes					200643	Bacteroidia							171549	Bacteroidales									2005525	Tannerellaceae							375288	Parabacteroides
AANTISPVAALQGK	816	Bacteroides	genus	2	Bacteria							976	Bacteroidetes					200643	Bacteroidia							171549	Bacteroidales									815	Bacteroidaceae							816	Bacteroides
AANTISPVTALQGK	816	Bacteroides	genus	2	Bacteria							976	Bacteroidetes					200643	Bacteroidia							171549	Bacteroidales									815	Bacteroidaceae							816	Bacteroides
AANVAGVCPVVR	459786	Oscillibacter	genus	2	Bacteria							1239	Firmicutes					186801	Clostridia							186802	Clostridiales									216572	Oscillospiraceae							459786	Oscillibacter
AANVALVGTEK	1239	Firmicutes	phylum	2	Bacteria							1239	Firmicutes
AANVDTMDEFR	853	Faecalibacterium prausnitzii	species	2	Bacteria							1239	Firmicutes					186801	Clostridia							186802	Clostridiales									541000	Ruminococcaceae							216851	Faecalibacterium
AANVTLIGK	2	Bacteria	superkingdom	2	Bacteria
AANVTLLGK	2	Bacteria	superkingdom	2	Bacteria
AANVTLVGYEK	2	Bacteria	superkingdom	2	Bacteria
AANVVLVGTEK	186802	Clostridiales	order	2	Bacteria							1239	Firmicutes					186801	Clostridia							186802	Clostridiales
AANYENDAYIVTQMR	853	Faecalibacterium prausnitzii	species	2	Bacteria							1239	Firmicutes					186801	Clostridia							186802	Clostridiales									541000	Ruminococcaceae							216851	Faecalibacterium
AANYFLEESK	47678	Bacteroides caccae	species	2	Bacteria							976	Bacteroidetes					200643	Bacteroidia							171549	Bacteroidales									815	Bacteroidaceae							816	Bacteroides
AAPAAAAPAAPK	2	Bacteria	superkingdom	2	Bacteria
AAPAAAAPAPK	28583	Allomyces macrogynus	species	2759	Eukaryota	4751	Fungi					451459	Blastocladiomycota					451460	Blastocladiomycetes							4805	Blastocladiales									4806	Blastocladiaceae							28581	Allomyces
AAPAAAPAAAPK	2	Bacteria	superkingdom	2	Bacteria
AAPAAAPAAPK	2	Bacteria	superkingdom	2	Bacteria
AAPAAAPAPAAK	1	root	no rank
AAPAAAPK	1	root	no rank
AAPAAGAGSIQVK	46228	Ruminococcus lactaris	species	2	Bacteria							1239	Firmicutes					186801	Clostridia							186802	Clostridiales									541000	Ruminococcaceae							1263	Ruminococcus
AAPAAPAKPVEAPK	102106	Collinsella	genus	2	Bacteria							201174	Actinobacteria					84998	Coriobacteriia							84999	Coriobacteriales									84107	Coriobacteriaceae							102106	Collinsella
AAPAEALTAGSWNVSAK	186802	Clostridiales	order	2	Bacteria							1239	Firmicutes					186801	Clostridia							186802	Clostridiales
AAPAGSTVQLQK	216572	Oscillospiraceae	family	2	Bacteria							1239	Firmicutes					186801	Clostridia							186802	Clostridiales									216572	Oscillospiraceae
AAPALTELGLLHNR	9526	Catarrhini	parvorder	2759	Eukaryota	33208	Metazoa					7711	Chordata	89593	Craniata	8287	Sarcopterygii	40674	Mammalia					314146	Euarchontoglires	9443	Primates	376913	Haplorrhini	314293	Simiiformes	9526	Catarrhini
AAPAPAAAAAPAAPAAPAAAGAVEVK	853	Faecalibacterium prausnitzii	species	2	Bacteria							1239	Firmicutes					186801	Clostridia							186802	Clostridiales									541000	Ruminococcaceae							216851	Faecalibacterium
AAPAPAAAPAPK	2	Bacteria	superkingdom	2	Bacteria
AAPAPAVLQK	816	Bacteroides	genus	2	Bacteria							976	Bacteroidetes					200643	Bacteroidia							171549	Bacteroidales									815	Bacteroidaceae							816	Bacteroides
AAPAYIIAK	2	Bacteria	superkingdom	2	Bacteria
AAPDELLGDEGYTMDIK	186802	Clostridiales	order	2	Bacteria							1239	Firmicutes					186801	Clostridia							186802	Clostridiales
AAPEGTEIGITTWPAPDPK	186803	Lachnospiraceae	family	2	Bacteria							1239	Firmicutes					186801	Clostridia							186802	Clostridiales									186803	Lachnospiraceae
AAPETQNIPQNNPQNTGNTAPENK	28117	Alistipes putredinis	species	2	Bacteria							976	Bacteroidetes					200643	Bacteroidia							171549	Bacteroidales									171550	Rikenellaceae							239759	Alistipes
AAPFVKPEHPNTNEDTSLMYFTSGTTGEPK	816	Bacteroides	genus	2	Bacteria							976	Bacteroidetes					200643	Bacteroidia							171549	Bacteroidales									815	Bacteroidaceae							816	Bacteroides
AAPGATSQEK	310297	Bacteroides plebeius	species	2	Bacteria							976	Bacteroidetes					200643	Bacteroidia							171549	Bacteroidales									815	Bacteroidaceae							816	Bacteroides
AAPGGEGYVMDHFSPVAVK	310297	Bacteroides plebeius	species	2	Bacteria							976	Bacteroidetes					200643	Bacteroidia							171549	Bacteroidales									815	Bacteroidaceae							816	Bacteroides
AAPILLEPIMK	2	Bacteria	superkingdom	2	Bacteria
AAPKPVTRPAAAPK	817	Bacteroides fragilis	species	2	Bacteria							976	Bacteroidetes					200643	Bacteroidia							171549	Bacteroidales									815	Bacteroidaceae							816	Bacteroides
AAPLANSDADK	816	Bacteroides	genus	2	Bacteria							976	Bacteroidetes					200643	Bacteroidia							171549	Bacteroidales									815	Bacteroidaceae							816	Bacteroides
AAPLGTGTFK	171549	Bacteroidales	order	2	Bacteria							976	Bacteroidetes					200643	Bacteroidia							171549	Bacteroidales
AAPLLADDNK	40674	Mammalia	class	2759	Eukaryota	33208	Metazoa					7711	Chordata	89593	Craniata	8287	Sarcopterygii	40674	Mammalia
AAPSTGSDGSGYEYAR	1485	Clostridium	genus	2	Bacteria							1239	Firmicutes					186801	Clostridia							186802	Clostridiales									31979	Clostridiaceae							1485	Clostridium
AAPSVTLFPPSSEELQANK	1	root	no rank
AAPTAPFVDISGEGFPTPK	816	Bacteroides	genus	2	Bacteria							976	Bacteroidetes					200643	Bacteroidia							171549	Bacteroidales									815	Bacteroidaceae							816	Bacteroides
AAPTGYEEFYFPLVEATR	9526	Catarrhini	parvorder	2759	Eukaryota	33208	Metazoa					7711	Chordata	89593	Craniata	8287	Sarcopterygii	40674	Mammalia					314146	Euarchontoglires	9443	Primates	376913	Haplorrhini	314293	Simiiformes	9526	Catarrhini
AAPTVHTVCDPK	186803	Lachnospiraceae	family	2	Bacteria							1239	Firmicutes					186801	Clostridia							186802	Clostridiales									186803	Lachnospiraceae
AAPVK	1	root	no rank
AAPVLLEPIMK	2	Bacteria	superkingdom	2	Bacteria
AAPWGTR	1	root	no rank
AAQAAAGGPGLQVK	28117	Alistipes putredinis	species	2	Bacteria							976	Bacteroidetes					200643	Bacteroidia							171549	Bacteroidales									171550	Rikenellaceae							239759	Alistipes
AAQAANNQK	171549	Bacteroidales	order	2	Bacteria							976	Bacteroidetes					200643	Bacteroidia							171549	Bacteroidales
AAQAAVAPNTTEGGDK	186802	Clostridiales	order	2	Bacteria							1239	Firmicutes					186801	Clostridia							186802	Clostridiales
AAQAAVEPNTTEGGDK	39491	[Eubacterium] rectale	species	2	Bacteria							1239	Firmicutes					186801	Clostridia							186802	Clostridiales									186803	Lachnospiraceae
AAQADDEETLLDACHK	28117	Alistipes putredinis	species	2	Bacteria							976	Bacteroidetes					200643	Bacteroidia							171549	Bacteroidales									171550	Rikenellaceae							239759	Alistipes
AAQAEAEAAK	28211	Alphaproteobacteria	class	2	Bacteria							1224	Proteobacteria					28211	Alphaproteobacteria
AAQALNHPVVLDPVGAGASTLR	186802	Clostridiales	order	2	Bacteria							1239	Firmicutes					186801	Clostridia							186802	Clostridiales
AAQAQIR	1	root	no rank
AAQAVATMR	171549	Bacteroidales	order	2	Bacteria							976	Bacteroidetes					200643	Bacteroidia							171549	Bacteroidales
AAQAVIGETLVR	186802	Clostridiales	order	2	Bacteria							1239	Firmicutes					186801	Clostridia							186802	Clostridiales
AAQDAGSVVLAGNDTVNQVVTNADYNNK	459786	Oscillibacter	genus	2	Bacteria							1239	Firmicutes					186801	Clostridia							186802	Clostridiales									216572	Oscillospiraceae							459786	Oscillibacter
AAQDDEK	1	root	no rank
AAQDTVDK	2	Bacteria	superkingdom	2	Bacteria
AAQEAAVDGK	1913989	Gammaproteobacteria bacterium	species	2	Bacteria							1224	Proteobacteria					1236	Gammaproteobacteria
AAQEALENGTGK	816	Bacteroides	genus	2	Bacteria							976	Bacteroidetes					200643	Bacteroidia							171549	Bacteroidales									815	Bacteroidaceae							816	Bacteroides
AAQEGIVFSFR	200643	Bacteroidia	class	2	Bacteria							976	Bacteroidetes					200643	Bacteroidia
AAQEK	1	root	no rank
AAQEMLEK	2	Bacteria	superkingdom	2	Bacteria
AAQGGMQASLGNVIK	1224	Proteobacteria	phylum	2	Bacteria							1224	Proteobacteria
AAQGHNFGTVLIPEGLVEFIPAMK	816	Bacteroides	genus	2	Bacteria							976	Bacteroidetes					200643	Bacteroidia							171549	Bacteroidales									815	Bacteroidaceae							816	Bacteroides
AAQGILTVR	1	root	no rank
AAQGLLACGVAQGALR	314295	Hominoidea	superfamily	2759	Eukaryota	33208	Metazoa					7711	Chordata	89593	Craniata	8287	Sarcopterygii	40674	Mammalia					314146	Euarchontoglires	9443	Primates	376913	Haplorrhini	314293	Simiiformes	9526	Catarrhini	314295	Hominoidea
AAQGNNFGTVLIPEGLIEFIPAMK	171549	Bacteroidales	order	2	Bacteria							976	Bacteroidetes					200643	Bacteroidia							171549	Bacteroidales
AAQGNNFGTVLIPEGLVEFIPAMK	816	Bacteroides	genus	2	Bacteria							976	Bacteroidetes					200643	Bacteroidia							171549	Bacteroidales									815	Bacteroidaceae							816	Bacteroides
AAQIIEPALTDPSTANDPETWK	310297	Bacteroides plebeius	species	2	Bacteria							976	Bacteroidetes					200643	Bacteroidia							171549	Bacteroidales									815	Bacteroidaceae							816	Bacteroides
AAQIPVIEPSDSAEAK	186802	Clostridiales	order	2	Bacteria							1239	Firmicutes					186801	Clostridia							186802	Clostridiales
AAQIYINAR	310297	Bacteroides plebeius	species	2	Bacteria							976	Bacteroidetes					200643	Bacteroidia							171549	Bacteroidales									815	Bacteroidaceae							816	Bacteroides
AAQLK	1	root	no rank
AAQLLNDMHVPFEMNALSAHR	816	Bacteroides	genus	2	Bacteria							976	Bacteroidetes					200643	Bacteroidia							171549	Bacteroidales									815	Bacteroidaceae							816	Bacteroides
AAQLLVYR	1	root	no rank
AAQLPYDVQHADIDYMDER	40674	Mammalia	class	2759	Eukaryota	33208	Metazoa					7711	Chordata	89593	Craniata	8287	Sarcopterygii	40674	Mammalia
AAQLQEIVTPLIYR	186802	Clostridiales	order	2	Bacteria							1239	Firmicutes					186801	Clostridia							186802	Clostridiales
AAQLQPSAGDYSVYQK	171549	Bacteroidales	order	2	Bacteria							976	Bacteroidetes					200643	Bacteroidia							171549	Bacteroidales
AAQLVADGGYGHTSSLYVHPAETEK	186802	Clostridiales	order	2	Bacteria							1239	Firmicutes					186801	Clostridia							186802	Clostridiales
AAQNDPAVQEAVK	853	Faecalibacterium prausnitzii	species	2	Bacteria							1239	Firmicutes					186801	Clostridia							186802	Clostridiales									541000	Ruminococcaceae							216851	Faecalibacterium
AAQNDPAVQEAVSK	186802	Clostridiales	order	2	Bacteria							1239	Firmicutes					186801	Clostridia							186802	Clostridiales
AAQNR	1	root	no rank
AAQPELR	1	root	no rank
AAQQNNAGENLPVQQQQER	28116	Bacteroides ovatus	species	2	Bacteria							976	Bacteroidetes					200643	Bacteroidia							171549	Bacteroidales									815	Bacteroidaceae							816	Bacteroides
AAQQTK	1	root	no rank
AAQQVDR	1	root	no rank
AAQSIGEPGTQLTLR	2	Bacteria	superkingdom	2	Bacteria
AAQSLR	1	root	no rank
AAQTESFGYNTDEIVSSDIVGMR	186802	Clostridiales	order	2	Bacteria							1239	Firmicutes					186801	Clostridia							186802	Clostridiales
AAQTLAEMK	186802	Clostridiales	order	2	Bacteria							1239	Firmicutes					186801	Clostridia							186802	Clostridiales
AAQTTKPVTTSTPLKPNCR	816	Bacteroides	genus	2	Bacteria							976	Bacteroidetes					200643	Bacteroidia							171549	Bacteroidales									815	Bacteroidaceae							816	Bacteroides
AAQVR	1	root	no rank
AAQWTGGGIIFAPTPR	186802	Clostridiales	order	2	Bacteria							1239	Firmicutes					186801	Clostridia							186802	Clostridiales
AAQYDGLEIMDR	186802	Clostridiales	order	2	Bacteria							1239	Firmicutes					186801	Clostridia							186802	Clostridiales
AAQYPGIEVVPLQVK	816	Bacteroides	genus	2	Bacteria							976	Bacteroidetes					200643	Bacteroidia							171549	Bacteroidales									815	Bacteroidaceae							816	Bacteroides
AAQYVAANPGQVCPAK	1224	Proteobacteria	phylum	2	Bacteria							1224	Proteobacteria
AASALWNNMLEPVGQK	9526	Catarrhini	parvorder	2759	Eukaryota	33208	Metazoa					7711	Chordata	89593	Craniata	8287	Sarcopterygii	40674	Mammalia					314146	Euarchontoglires	9443	Primates	376913	Haplorrhini	314293	Simiiformes	9526	Catarrhini
AASANGITGEILLQSLEAR	816	Bacteroides	genus	2	Bacteria							976	Bacteroidetes					200643	Bacteroidia							171549	Bacteroidales									815	Bacteroidaceae							816	Bacteroides
AASAQGNVASASATAQSANTK	487174	Barnesiella intestinihominis	species	2	Bacteria							976	Bacteroidetes					200643	Bacteroidia							171549	Bacteroidales									2005519	Barnesiellaceae							397864	Barnesiella
AASAYAVGDVK	33208	Metazoa	kingdom	2759	Eukaryota	33208	Metazoa
AASDELSK	1	root	no rank
AASDESFGYNTDEIVSSDIVGMR	186802	Clostridiales	order	2	Bacteria							1239	Firmicutes					186801	Clostridia							186802	Clostridiales
AASDFETLR	171549	Bacteroidales	order	2	Bacteria							976	Bacteroidetes					200643	Bacteroidia							171549	Bacteroidales
AASDIAMTELPPTHPIR	33208	Metazoa	kingdom	2759	Eukaryota	33208	Metazoa
AASDLEFAK	816	Bacteroides	genus	2	Bacteria							976	Bacteroidetes					200643	Bacteroidia							171549	Bacteroidales									815	Bacteroidaceae							816	Bacteroides
AASDLEFSK	2	Bacteria	superkingdom	2	Bacteria
AASDQLR	1	root	no rank
AASEEGIVPGGGVAYIR	1853231	Odoribacteraceae	family	2	Bacteria							976	Bacteroidetes					200643	Bacteroidia							171549	Bacteroidales									1853231	Odoribacteraceae
AASEGELK	1	root	no rank
AASEMLTNNCCGR	314293	Simiiformes	infraorder	2759	Eukaryota	33208	Metazoa					7711	Chordata	89593	Craniata	8287	Sarcopterygii	40674	Mammalia					314146	Euarchontoglires	9443	Primates	376913	Haplorrhini	314293	Simiiformes
AASESDLDYVK	186802	Clostridiales	order	2	Bacteria							1239	Firmicutes					186801	Clostridia							186802	Clostridiales
AASGDLSQIAK	186802	Clostridiales	order	2	Bacteria							1239	Firmicutes					186801	Clostridia							186802	Clostridiales
AASGFNAMEDAQTLR	40674	Mammalia	class	2759	Eukaryota	33208	Metazoa					7711	Chordata	89593	Craniata	8287	Sarcopterygii	40674	Mammalia
AASGNIIPSSTGAAK	1	root	no rank
AASHQVEASLMDLK	816	Bacteroides	genus	2	Bacteria							976	Bacteroidetes					200643	Bacteroidia							171549	Bacteroidales									815	Bacteroidaceae							816	Bacteroides
AASINMPYVNER	165179	Prevotella copri	species	2	Bacteria							976	Bacteroidetes					200643	Bacteroidia							171549	Bacteroidales									171552	Prevotellaceae							838	Prevotella
AASISLDIPLYR	186802	Clostridiales	order	2	Bacteria							1239	Firmicutes					186801	Clostridia							186802	Clostridiales
AASLHWTSER	89593	Craniata	subphylum	2759	Eukaryota	33208	Metazoa					7711	Chordata	89593	Craniata
AASLNNADGYCR	816	Bacteroides	genus	2	Bacteria							976	Bacteroidetes					200643	Bacteroidia							171549	Bacteroidales									815	Bacteroidaceae							816	Bacteroides
AASMADSK	838	Prevotella	genus	2	Bacteria							976	Bacteroidetes					200643	Bacteroidia							171549	Bacteroidales									171552	Prevotellaceae							838	Prevotella
AASMEK	1	root	no rank
AASMLLK	1	root	no rank
AASMNNADGYSR	817	Bacteroides fragilis	species	2	Bacteria							976	Bacteroidetes					200643	Bacteroidia							171549	Bacteroidales									815	Bacteroidaceae							816	Bacteroides
AASNAEDFITNK	823	Parabacteroides distasonis	species	2	Bacteria							976	Bacteroidetes					200643	Bacteroidia							171549	Bacteroidales									2005525	Tannerellaceae							375288	Parabacteroides
AASNCEVIYENVK	186802	Clostridiales	order	2	Bacteria							1239	Firmicutes					186801	Clostridia							186802	Clostridiales
AASNESFGYNEDEIVSSDIVGMR	186802	Clostridiales	order	2	Bacteria							1239	Firmicutes					186801	Clostridia							186802	Clostridiales
AASNESFGYNEDQIVSSDIVGMR	410072	Coprococcus comes	species	2	Bacteria							1239	Firmicutes					186801	Clostridia							186802	Clostridiales									186803	Lachnospiraceae							33042	Coprococcus
AASNESFGYNTDEIVSSDIVGMR	186802	Clostridiales	order	2	Bacteria							1239	Firmicutes					186801	Clostridia							186802	Clostridiales
AASNESFGYNTDQIVSSDIVGMR	186802	Clostridiales	order	2	Bacteria							1239	Firmicutes					186801	Clostridia							186802	Clostridiales
AASNESFGYTTDEIVSSDVIGMR	1239	Firmicutes	phylum	2	Bacteria							1239	Firmicutes
AASNLR	1	root	no rank
AASNNIIPSSTGAAK	186802	Clostridiales	order	2	Bacteria							1239	Firmicutes					186801	Clostridia							186802	Clostridiales
AASNVEAIR	2	Bacteria	superkingdom	2	Bacteria
AASQFEALR	2	Bacteria	superkingdom	2	Bacteria
AASQK	1	root	no rank
AASQSPDQVLFMTGVYPSGR	310297	Bacteroides plebeius	species	2	Bacteria							976	Bacteroidetes					200643	Bacteroidia							171549	Bacteroidales									815	Bacteroidaceae							816	Bacteroides
AASSAADVMTQIK	310297	Bacteroides plebeius	species	2	Bacteria							976	Bacteroidetes					200643	Bacteroidia							171549	Bacteroidales									815	Bacteroidaceae							816	Bacteroides
AASSESFGYNEDPIVSSDVIGMR	1160721	Ruminococcus bicirculans	species	2	Bacteria							1239	Firmicutes					186801	Clostridia							186802	Clostridiales									541000	Ruminococcaceae							1263	Ruminococcus
AASSESFGYNTDEIVSSDVIGIR	541000	Ruminococcaceae	family	2	Bacteria							1239	Firmicutes					186801	Clostridia							186802	Clostridiales									541000	Ruminococcaceae
AASSESFGYNTDPIVSSDIIGIR	541000	Ruminococcaceae	family	2	Bacteria							1239	Firmicutes					186801	Clostridia							186802	Clostridiales									541000	Ruminococcaceae
AASSGQNALTYGQR	310297	Bacteroides plebeius	species	2	Bacteria							976	Bacteroidetes					200643	Bacteroidia							171549	Bacteroidales									815	Bacteroidaceae							816	Bacteroides
AASSIYINSR	40674	Mammalia	class	2759	Eukaryota	33208	Metazoa					7711	Chordata	89593	Craniata	8287	Sarcopterygii	40674	Mammalia
AASSLAQSAASQVER	89924	Kwoniella heveanensis	species	2759	Eukaryota	4751	Fungi	451864	Dikarya			5204	Basidiomycota	5302	Agaricomycotina			155616	Tremellomycetes							5234	Tremellales									1884633	Cryptococcaceae							490731	Kwoniella
AASSQTPTMCTTTVTVK	207598	Homininae	subfamily	2759	Eukaryota	33208	Metazoa					7711	Chordata	89593	Craniata	8287	Sarcopterygii	40674	Mammalia					314146	Euarchontoglires	9443	Primates	376913	Haplorrhini	314293	Simiiformes	9526	Catarrhini	314295	Hominoidea	9604	Hominidae	207598	Homininae
AASTVVNK	171549	Bacteroidales	order	2	Bacteria							976	Bacteroidetes					200643	Bacteroidia							171549	Bacteroidales
AASVENAK	2	Bacteria	superkingdom	2	Bacteria
AASVNATPEVNMNLGLVSLMK	28116	Bacteroides ovatus	species	2	Bacteria							976	Bacteroidetes					200643	Bacteroidia							171549	Bacteroidales									815	Bacteroidaceae							816	Bacteroides
AASVNIVPNSTGAAK	1239	Firmicutes	phylum	2	Bacteria							1239	Firmicutes
AASVNMPYVIER	171549	Bacteroidales	order	2	Bacteria							976	Bacteroidetes					200643	Bacteroidia							171549	Bacteroidales
AASVSDGTANQVR	186802	Clostridiales	order	2	Bacteria							1239	Firmicutes					186801	Clostridia							186802	Clostridiales
AASVSLDIPLYR	2	Bacteria	superkingdom	2	Bacteria
AASVVQYLQDHFGVNPK	838	Prevotella	genus	2	Bacteria							976	Bacteroidetes					200643	Bacteroidia							171549	Bacteroidales									171552	Prevotellaceae							838	Prevotella
AASYAGDEK	816	Bacteroides	genus	2	Bacteria							976	Bacteroidetes					200643	Bacteroidia							171549	Bacteroidales									815	Bacteroidaceae							816	Bacteroides
AASYESDIIK	817	Bacteroides fragilis	species	2	Bacteria							976	Bacteroidetes					200643	Bacteroidia							171549	Bacteroidales									815	Bacteroidaceae							816	Bacteroides
AASYIPGTHR	171549	Bacteroidales	order	2	Bacteria							976	Bacteroidetes					200643	Bacteroidia							171549	Bacteroidales
AATAK	1	root	no rank
AATALK	1	root	no rank
AATANK	1	root	no rank
AATAPTDATDDSEEQK	1263	Ruminococcus	genus	2	Bacteria							1239	Firmicutes					186801	Clostridia							186802	Clostridiales									541000	Ruminococcaceae							1263	Ruminococcus
AATAQNIMNPK	40674	Mammalia	class	2759	Eukaryota	33208	Metazoa					7711	Chordata	89593	Craniata	8287	Sarcopterygii	40674	Mammalia
AATAVCHYFNPEVK	818	Bacteroides thetaiotaomicron	species	2	Bacteria							976	Bacteroidetes					200643	Bacteroidia							171549	Bacteroidales									815	Bacteroidaceae							816	Bacteroides
AATDAGAAAAER	2	Bacteria	superkingdom	2	Bacteria
AATDAGAAAAQR	2	Bacteria	superkingdom	2	Bacteria
AATDAGAAAVQR	35833	Bilophila wadsworthia	species	2	Bacteria							1224	Proteobacteria	68525	delta/epsilon subdivisions			28221	Deltaproteobacteria							213115	Desulfovibrionales									194924	Desulfovibrionaceae							35832	Bilophila
AATDATATDNSEEQK	186802	Clostridiales	order	2	Bacteria							1239	Firmicutes					186801	Clostridia							186802	Clostridiales
AATDGPMPQTR	2	Bacteria	superkingdom	2	Bacteria
AATDHILYINADNYTPVDQTYMTTGEIVPVK	46506	Bacteroides stercoris	species	2	Bacteria							976	Bacteroidetes					200643	Bacteroidia							171549	Bacteroidales									815	Bacteroidaceae							816	Bacteroides
AATDLEFAK	200643	Bacteroidia	class	2	Bacteria							976	Bacteroidetes					200643	Bacteroidia
AATDLEFSK	816	Bacteroides	genus	2	Bacteria							976	Bacteroidetes					200643	Bacteroidia							171549	Bacteroidales									815	Bacteroidaceae							816	Bacteroides
AATDSGTAVLAK	853	Faecalibacterium prausnitzii	species	2	Bacteria							1239	Firmicutes					186801	Clostridia							186802	Clostridiales									541000	Ruminococcaceae							216851	Faecalibacterium
AATDVDVDR	84111	Eggerthella	genus	2	Bacteria							201174	Actinobacteria					84998	Coriobacteriia							1643822	Eggerthellales									1643826	Eggerthellaceae							84111	Eggerthella
AATEAGEAAASR	2	Bacteria	superkingdom	2	Bacteria
AATEAGEEAASR	186802	Clostridiales	order	2	Bacteria							1239	Firmicutes					186801	Clostridia							186802	Clostridiales
AATEAIGTCNEAIR	171549	Bacteroidales	order	2	Bacteria							976	Bacteroidetes					200643	Bacteroidia							171549	Bacteroidales
AATEALADGVR	186802	Clostridiales	order	2	Bacteria							1239	Firmicutes					186801	Clostridia							186802	Clostridiales
AATEAPAEEVAAPAEEAPATEAAAE	28116	Bacteroides ovatus	species	2	Bacteria							976	Bacteroidetes					200643	Bacteroidia							171549	Bacteroidales									815	Bacteroidaceae							816	Bacteroides
AATEAPNK	171549	Bacteroidales	order	2	Bacteria							976	Bacteroidetes					200643	Bacteroidia							171549	Bacteroidales
AATEELENAR	186802	Clostridiales	order	2	Bacteria							1239	Firmicutes					186801	Clostridia							186802	Clostridiales
AATEESPVWVHFGAGNIFR	186803	Lachnospiraceae	family	2	Bacteria							1239	Firmicutes					186801	Clostridia							186802	Clostridiales									186803	Lachnospiraceae
AATEHQYPVFVANVDGQPK	171549	Bacteroidales	order	2	Bacteria							976	Bacteroidetes					200643	Bacteroidia							171549	Bacteroidales
AATEK	1	root	no rank
AATETVK	1	root	no rank
AATEVCR	1	root	no rank
AATEVGGAAASR	186802	Clostridiales	order	2	Bacteria							1239	Firmicutes					186801	Clostridia							186802	Clostridiales
AATFEFDPVEALK	186802	Clostridiales	order	2	Bacteria							1239	Firmicutes					186801	Clostridia							186802	Clostridiales
AATFGAAGTGADGAGR	310297	Bacteroides plebeius	species	2	Bacteria							976	Bacteroidetes					200643	Bacteroidia							171549	Bacteroidales									815	Bacteroidaceae							816	Bacteroides
AATFKPLIECLK	186802	Clostridiales	order	2	Bacteria							1239	Firmicutes					186801	Clostridia							186802	Clostridiales
AATGADLDEVVAAAQK	186802	Clostridiales	order	2	Bacteria							1239	Firmicutes					186801	Clostridia							186802	Clostridiales
AATGLPAATSFK	1	root	no rank
AATGNIIPSSTGAAK	1	root	no rank
AATIAEMAGVTVPAETK	186802	Clostridiales	order	2	Bacteria							1239	Firmicutes					186801	Clostridia							186802	Clostridiales
AATICTIIAQR	239759	Alistipes	genus	2	Bacteria							976	Bacteroidetes					200643	Bacteroidia							171549	Bacteroidales									171550	Rikenellaceae							239759	Alistipes
AATILAERPENK	186802	Clostridiales	order	2	Bacteria							1239	Firmicutes					186801	Clostridia							186802	Clostridiales
AATIQALADPASTPATFGRPGHINPLYAQEK	816	Bacteroides	genus	2	Bacteria							976	Bacteroidetes					200643	Bacteroidia							171549	Bacteroidales									815	Bacteroidaceae							816	Bacteroides
AATIQALADPLSTPATFGRPGHINPLYAQEK	46506	Bacteroides stercoris	species	2	Bacteria							976	Bacteroidetes					200643	Bacteroidia							171549	Bacteroidales									815	Bacteroidaceae							816	Bacteroides
AATIQALADPTSTPATFGRPGHINPLYAQEK	816	Bacteroides	genus	2	Bacteria							976	Bacteroidetes					200643	Bacteroidia							171549	Bacteroidales									815	Bacteroidaceae							816	Bacteroides
AATLDLSQILYNPYAK	186802	Clostridiales	order	2	Bacteria							1239	Firmicutes					186801	Clostridia							186802	Clostridiales
AATLEK	1	root	no rank
AATLFAR	1	root	no rank
AATLNPTMIQNIANGR	165179	Prevotella copri	species	2	Bacteria							976	Bacteroidetes					200643	Bacteroidia							171549	Bacteroidales									171552	Prevotellaceae							838	Prevotella
AATMAEINAAMK	817	Bacteroides fragilis	species	2	Bacteria							976	Bacteroidetes					200643	Bacteroidia							171549	Bacteroidales									815	Bacteroidaceae							816	Bacteroides
AATMEEINAAMK	817	Bacteroides fragilis	species	2	Bacteria							976	Bacteroidetes					200643	Bacteroidia							171549	Bacteroidales									815	Bacteroidaceae							816	Bacteroides
AATNDVLK	1239	Firmicutes	phylum	2	Bacteria							1239	Firmicutes
AATNGLLAR	816	Bacteroides	genus	2	Bacteria							976	Bacteroidetes					200643	Bacteroidia							171549	Bacteroidales									815	Bacteroidaceae							816	Bacteroides
AATPDSVILQQFENPANPAMHLR	47678	Bacteroides caccae	species	2	Bacteria							976	Bacteroidetes					200643	Bacteroidia							171549	Bacteroidales									815	Bacteroidaceae							816	Bacteroides
AATPGSVILQQFENPANPAMHLR	818	Bacteroides thetaiotaomicron	species	2	Bacteria							976	Bacteroidetes					200643	Bacteroidia							171549	Bacteroidales									815	Bacteroidaceae							816	Bacteroides
AATPGSVILQQFENPANPAVHVR	817	Bacteroides fragilis	species	2	Bacteria							976	Bacteroidetes					200643	Bacteroidia							171549	Bacteroidales									815	Bacteroidaceae							816	Bacteroides
AATPIAK	1	root	no rank
AATPMGK	2	Bacteria	superkingdom	2	Bacteria
AATPSK	1	root	no rank
AATPTEYTADQK	28117	Alistipes putredinis	species	2	Bacteria							976	Bacteroidetes					200643	Bacteroidia							171549	Bacteroidales									171550	Rikenellaceae							239759	Alistipes
AATPVGTALPASPGAACGK	541000	Ruminococcaceae	family	2	Bacteria							1239	Firmicutes					186801	Clostridia							186802	Clostridiales									541000	Ruminococcaceae
AATQFWR	40674	Mammalia	class	2759	Eukaryota	33208	Metazoa					7711	Chordata	89593	Craniata	8287	Sarcopterygii	40674	Mammalia
AATQSPDQVLFLSGMFPSGK	816	Bacteroides	genus	2	Bacteria							976	Bacteroidetes					200643	Bacteroidia							171549	Bacteroidales									815	Bacteroidaceae							816	Bacteroides
AATSESFGYNEDPIVSSDVIGMR	853	Faecalibacterium prausnitzii	species	2	Bacteria							1239	Firmicutes					186801	Clostridia							186802	Clostridiales									541000	Ruminococcaceae							216851	Faecalibacterium
AATSESFGYNEDQIVSSDVIGMR	216851	Faecalibacterium	genus	2	Bacteria							1239	Firmicutes					186801	Clostridia							186802	Clostridiales									541000	Ruminococcaceae							216851	Faecalibacterium
AATTEITNASLK	5684	Leptomonas seymouri	species	2759	Eukaryota							33682	Euglenozoa					5653	Kinetoplastea	2704647	Metakinetoplastina					2704949	Trypanosomatida									5654	Trypanosomatidae	1286322	Leishmaniinae					5683	Leptomonas
AATTGMGSAVNR	816	Bacteroides	genus	2	Bacteria							976	Bacteroidetes					200643	Bacteroidia							171549	Bacteroidales									815	Bacteroidaceae							816	Bacteroides
AATTGNNMGVADQLGGANDSR	171549	Bacteroidales	order	2	Bacteria							976	Bacteroidetes					200643	Bacteroidia							171549	Bacteroidales
AATWLNLGK	28117	Alistipes putredinis	species	2	Bacteria							976	Bacteroidetes					200643	Bacteroidia							171549	Bacteroidales									171550	Rikenellaceae							239759	Alistipes
AAVAAASMR	1239	Firmicutes	phylum	2	Bacteria							1239	Firmicutes
AAVAAASTHEGEGR	1643826	Eggerthellaceae	family	2	Bacteria							201174	Actinobacteria					84998	Coriobacteriia							1643822	Eggerthellales									1643826	Eggerthellaceae
AAVAALAPITADK	216816	Bifidobacterium longum	species	2	Bacteria							201174	Actinobacteria					1760	Actinobacteria							85004	Bifidobacteriales									31953	Bifidobacteriaceae							1678	Bifidobacterium
AAVAALKPGEVLLLENLR	171549	Bacteroidales	order	2	Bacteria							976	Bacteroidetes					200643	Bacteroidia							171549	Bacteroidales
AAVAAMNDGDIVLLENTR	186802	Clostridiales	order	2	Bacteria							1239	Firmicutes					186801	Clostridia							186802	Clostridiales
AAVAAMNDGDVVLLQNTR	186802	Clostridiales	order	2	Bacteria							1239	Firmicutes					186801	Clostridia							186802	Clostridiales
AAVAAMNNGDVVLLQNTR	853	Faecalibacterium prausnitzii	species	2	Bacteria							1239	Firmicutes					186801	Clostridia							186802	Clostridiales									541000	Ruminococcaceae							216851	Faecalibacterium
AAVADMK	1	root	no rank
AAVADVFK	853	Faecalibacterium prausnitzii	species	2	Bacteria							1239	Firmicutes					186801	Clostridia							186802	Clostridiales									541000	Ruminococcaceae							216851	Faecalibacterium
AAVAEGIVAGGGTALLQVQTALSK	33025	Phascolarctobacterium faecium	species	2	Bacteria							1239	Firmicutes					909932	Negativicutes							1843488	Acidaminococcales									909930	Acidaminococcaceae							33024	Phascolarctobacterium
AAVAEMK	1	root	no rank
AAVAK	1	root	no rank
AAVANIEEVYA	186802	Clostridiales	order	2	Bacteria							1239	Firmicutes					186801	Clostridia							186802	Clostridiales
AAVASIEEVYA	186802	Clostridiales	order	2	Bacteria							1239	Firmicutes					186801	Clostridia							186802	Clostridiales
AAVATAEAAVSTQQMTYDNK	816	Bacteroides	genus	2	Bacteria							976	Bacteroidetes					200643	Bacteroidia							171549	Bacteroidales									815	Bacteroidaceae							816	Bacteroides
AAVATFLQSVQVPEFTPK	2759	Eukaryota	superkingdom	2759	Eukaryota
AAVAVATMR	2	Bacteria	superkingdom	2	Bacteria
AAVAYLETAK	186802	Clostridiales	order	2	Bacteria							1239	Firmicutes					186801	Clostridia							186802	Clostridiales
AAVCSEPFTAK	186802	Clostridiales	order	2	Bacteria							1239	Firmicutes					186801	Clostridia							186802	Clostridiales
AAVDAGACAAEK	2	Bacteria	superkingdom	2	Bacteria
AAVDAGFADHAR	976	Bacteroidetes	phylum	2	Bacteria							976	Bacteroidetes
AAVDAGFADHDR	200643	Bacteroidia	class	2	Bacteria							976	Bacteroidetes					200643	Bacteroidia
AAVDAGFAEHDR	200643	Bacteroidia	class	2	Bacteria							976	Bacteroidetes					200643	Bacteroidia
AAVDAGFCDHDR	171549	Bacteroidales	order	2	Bacteria							976	Bacteroidetes					200643	Bacteroidia							171549	Bacteroidales
AAVDAGFTEHAR	171549	Bacteroidales	order	2	Bacteria							976	Bacteroidetes					200643	Bacteroidia							171549	Bacteroidales
AAVDAGFVEHDR	171549	Bacteroidales	order	2	Bacteria							976	Bacteroidetes					200643	Bacteroidia							171549	Bacteroidales
AAVDAGFVPNDMQVGQTGK	1	root	no rank
AAVDAGWIPHSHQVGQTGK	2	Bacteria	superkingdom	2	Bacteria
AAVDAGWMPQTK	759821	Clostridium indicum	species	2	Bacteria							1239	Firmicutes					186801	Clostridia							186802	Clostridiales									31979	Clostridiaceae							1485	Clostridium
AAVDAGYADHDR	200643	Bacteroidia	class	2	Bacteria							976	Bacteroidetes					200643	Bacteroidia
AAVDAGYAEHDR	200643	Bacteroidia	class	2	Bacteria							976	Bacteroidetes					200643	Bacteroidia
AAVDALSGSVYNSR	186802	Clostridiales	order	2	Bacteria							1239	Firmicutes					186801	Clostridia							186802	Clostridiales
AAVDDAK	1	root	no rank
AAVDDAQK	1	root	no rank
AAVDDGK	1	root	no rank
AAVDDGVSQLGR	1760	Actinobacteria	class	2	Bacteria							201174	Actinobacteria					1760	Actinobacteria
AAVDDPMHLR	46503	Parabacteroides merdae	species	2	Bacteria							976	Bacteroidetes					200643	Bacteroidia							171549	Bacteroidales									2005525	Tannerellaceae							375288	Parabacteroides
AAVDFDWAANK	816	Bacteroides	genus	2	Bacteria							976	Bacteroidetes					200643	Bacteroidia							171549	Bacteroidales									815	Bacteroidaceae							816	Bacteroides
AAVDFR	1	root	no rank
AAVDLSQNTVYLK	816	Bacteroides	genus	2	Bacteria							976	Bacteroidetes					200643	Bacteroidia							171549	Bacteroidales									815	Bacteroidaceae							816	Bacteroides
AAVDNGK	1	root	no rank
AAVDNGSDPVAR	816	Bacteroides	genus	2	Bacteria							976	Bacteroidetes					200643	Bacteroidia							171549	Bacteroidales									815	Bacteroidaceae							816	Bacteroides
AAVDNSYNVLR	816	Bacteroides	genus	2	Bacteria							976	Bacteroidetes					200643	Bacteroidia							171549	Bacteroidales									815	Bacteroidaceae							816	Bacteroides
AAVDSGVCMVAER	186802	Clostridiales	order	2	Bacteria							1239	Firmicutes					186801	Clostridia							186802	Clostridiales
AAVDSGVCVVAER	186802	Clostridiales	order	2	Bacteria							1239	Firmicutes					186801	Clostridia							186802	Clostridiales
AAVDSGVCVVAK	2	Bacteria	superkingdom	2	Bacteria
AAVDSLAK	1	root	no rank
AAVDTAVTTYEDK	186802	Clostridiales	order	2	Bacteria							1239	Firmicutes					186801	Clostridia							186802	Clostridiales
AAVDVCHYFNPDVK	171549	Bacteroidales	order	2	Bacteria							976	Bacteroidetes					200643	Bacteroidia							171549	Bacteroidales
AAVDWIINR	816	Bacteroides	genus	2	Bacteria							976	Bacteroidetes					200643	Bacteroidia							171549	Bacteroidales									815	Bacteroidaceae							816	Bacteroides
AAVDYFGK	1853231	Odoribacteraceae	family	2	Bacteria							976	Bacteroidetes					200643	Bacteroidia							171549	Bacteroidales									1853231	Odoribacteraceae
AAVDYLQEVIEK	853	Faecalibacterium prausnitzii	species	2	Bacteria							1239	Firmicutes					186801	Clostridia							186802	Clostridiales									541000	Ruminococcaceae							216851	Faecalibacterium
AAVEADVQALK	186802	Clostridiales	order	2	Bacteria							1239	Firmicutes					186801	Clostridia							186802	Clostridiales
AAVEAGAAAAK	2	Bacteria	superkingdom	2	Bacteria
AAVEAGADDLTK	1239	Firmicutes	phylum	2	Bacteria							1239	Firmicutes
AAVEAGSNNAAK	1898207	Clostridiales bacterium	species	2	Bacteria							1239	Firmicutes					186801	Clostridia							186802	Clostridiales
AAVEALQPIIDTVGGIDK	165179	Prevotella copri	species	2	Bacteria							976	Bacteroidetes					200643	Bacteroidia							171549	Bacteroidales									171552	Prevotellaceae							838	Prevotella
AAVEAMK	1	root	no rank
AAVEAMVADIQGALEAR	186802	Clostridiales	order	2	Bacteria							1239	Firmicutes					186801	Clostridia							186802	Clostridiales
AAVEAMVADISGALAAAK	186802	Clostridiales	order	2	Bacteria							1239	Firmicutes					186801	Clostridia							186802	Clostridiales
AAVEATGVTVPVALHLDHGSYEDCFK	84107	Coriobacteriaceae	family	2	Bacteria							201174	Actinobacteria					84998	Coriobacteriia							84999	Coriobacteriales									84107	Coriobacteriaceae
AAVEDPR	1	root	no rank
AAVEEACEK	186802	Clostridiales	order	2	Bacteria							1239	Firmicutes					186801	Clostridia							186802	Clostridiales
AAVEEGCK	40544	Sutterella	genus	2	Bacteria							1224	Proteobacteria					28216	Betaproteobacteria							80840	Burkholderiales									995019	Sutterellaceae							40544	Sutterella
AAVEEGIIAGGGSAYIHASK	2	Bacteria	superkingdom	2	Bacteria
AAVEEGIIPGGGTAFVR	194924	Desulfovibrionaceae	family	2	Bacteria							1224	Proteobacteria	68525	delta/epsilon subdivisions			28221	Deltaproteobacteria							213115	Desulfovibrionales									194924	Desulfovibrionaceae
AAVEEGIVAGGGTAPLHTTAAVDAVIDALEGDER	541000	Ruminococcaceae	family	2	Bacteria							1239	Firmicutes					186801	Clostridia							186802	Clostridiales									541000	Ruminococcaceae
AAVEEGIVLGGGCALLR	89593	Craniata	subphylum	2759	Eukaryota	33208	Metazoa					7711	Chordata	89593	Craniata
AAVEEGIVPGGGVALIR	1	root	no rank
AAVEEGIVPGGGVALLR	1	root	no rank
AAVEEGIVPGGGVAYIR	2	Bacteria	superkingdom	2	Bacteria
AAVEEGIVPGGGVAYLR	2	Bacteria	superkingdom	2	Bacteria
AAVEEGIVPGGGVAYVR	2	Bacteria	superkingdom	2	Bacteria
AAVEETGMGIVEDK	2	Bacteria	superkingdom	2	Bacteria
AAVEFVEGHEGR	186802	Clostridiales	order	2	Bacteria							1239	Firmicutes					186801	Clostridia							186802	Clostridiales
AAVEK	1	root	no rank
AAVELTTQETPDWEFIAAR	816	Bacteroides	genus	2	Bacteria							976	Bacteroidetes					200643	Bacteroidia							171549	Bacteroidales									815	Bacteroidaceae							816	Bacteroides
AAVENAETGK	186802	Clostridiales	order	2	Bacteria							1239	Firmicutes					186801	Clostridia							186802	Clostridiales
AAVENASTGR	186802	Clostridiales	order	2	Bacteria							1239	Firmicutes					186801	Clostridia							186802	Clostridiales
AAVENAVAGK	186802	Clostridiales	order	2	Bacteria							1239	Firmicutes					186801	Clostridia							186802	Clostridiales
AAVENSFNVLR	816	Bacteroides	genus	2	Bacteria							976	Bacteroidetes					200643	Bacteroidia							171549	Bacteroidales									815	Bacteroidaceae							816	Bacteroides
AAVENSYNVLR	171549	Bacteroidales	order	2	Bacteria							976	Bacteroidetes					200643	Bacteroidia							171549	Bacteroidales
AAVESGSAAASR	1	root	no rank
AAVETGADAAGR	186802	Clostridiales	order	2	Bacteria							1239	Firmicutes					186801	Clostridia							186802	Clostridiales
AAVETK	1	root	no rank
AAVEVENPVVVVR	186802	Clostridiales	order	2	Bacteria							1239	Firmicutes					186801	Clostridia							186802	Clostridiales
AAVFGK	1	root	no rank
AAVFGR	1	root	no rank
AAVGQA	2	Bacteria	superkingdom	2	Bacteria
AAVGRPLDK	40674	Mammalia	class	2759	Eukaryota	33208	Metazoa					7711	Chordata	89593	Craniata	8287	Sarcopterygii	40674	Mammalia
AAVGVTPDRPILIDR	2	Bacteria	superkingdom	2	Bacteria
AAVIAYEPIWAIGTGK	1239	Firmicutes	phylum	2	Bacteria							1239	Firmicutes
AAVIEK	1	root	no rank
AAVIGGGPAGMAAAYFLR	186802	Clostridiales	order	2	Bacteria							1239	Firmicutes					186801	Clostridia							186802	Clostridiales
AAVILVSDGESNR	35833	Bilophila wadsworthia	species	2	Bacteria							1224	Proteobacteria	68525	delta/epsilon subdivisions			28221	Deltaproteobacteria							213115	Desulfovibrionales									194924	Desulfovibrionaceae							35832	Bilophila
AAVITDMAHAK	186802	Clostridiales	order	2	Bacteria							1239	Firmicutes					186801	Clostridia							186802	Clostridiales
AAVITPEVNEVVVK	186802	Clostridiales	order	2	Bacteria							1239	Firmicutes					186801	Clostridia							186802	Clostridiales
AAVLQDVVMLK	541000	Ruminococcaceae	family	2	Bacteria							1239	Firmicutes					186801	Clostridia							186802	Clostridiales									541000	Ruminococcaceae
AAVLQESEPAAEEK	186802	Clostridiales	order	2	Bacteria							1239	Firmicutes					186801	Clostridia							186802	Clostridiales
AAVLVDTPETEEK	186802	Clostridiales	order	2	Bacteria							1239	Firmicutes					186801	Clostridia							186802	Clostridiales
AAVLVDTPEVQAEEVK	186802	Clostridiales	order	2	Bacteria							1239	Firmicutes					186801	Clostridia							186802	Clostridiales
AAVNCYGADDVR	2	Bacteria	superkingdom	2	Bacteria
AAVNTQELTVSNK	816	Bacteroides	genus	2	Bacteria							976	Bacteroidetes					200643	Bacteroidia							171549	Bacteroidales									815	Bacteroidaceae							816	Bacteroides
AAVPAEDLK	186802	Clostridiales	order	2	Bacteria							1239	Firmicutes					186801	Clostridia							186802	Clostridiales
AAVPDAVGK	33208	Metazoa	kingdom	2759	Eukaryota	33208	Metazoa
AAVPDR	1	root	no rank
AAVPDTVVEPALK	40674	Mammalia	class	2759	Eukaryota	33208	Metazoa					7711	Chordata	89593	Craniata	8287	Sarcopterygii	40674	Mammalia
AAVPQYYHGR	216851	Faecalibacterium	genus	2	Bacteria							1239	Firmicutes					186801	Clostridia							186802	Clostridiales									541000	Ruminococcaceae							216851	Faecalibacterium
AAVPSGASTGEHEALELR	2	Bacteria	superkingdom	2	Bacteria
AAVPSGASTGEHELAELR	1485	Clostridium	genus	2	Bacteria							1239	Firmicutes					186801	Clostridia							186802	Clostridiales									31979	Clostridiaceae							1485	Clostridium
AAVPSGASTGENEALELR	2	Bacteria	superkingdom	2	Bacteria
AAVPSGASTGIFEACELR	186802	Clostridiales	order	2	Bacteria							1239	Firmicutes					186801	Clostridia							186802	Clostridiales
AAVPSGASTGIYEACELR	1	root	no rank
AAVPSGASTGIYEALELR	1	root	no rank
AAVQAMK	1	root	no rank
AAVQDALAK	1	root	no rank
AAVQEGVVAGGGTAPINAIPAVR	216851	Faecalibacterium	genus	2	Bacteria							1239	Firmicutes					186801	Clostridia							186802	Clostridiales									541000	Ruminococcaceae							216851	Faecalibacterium
AAVQGAIPEGTVIGDGK	29348	[Clostridium] spiroforme	species	2	Bacteria							1239	Firmicutes					526524	Erysipelotrichia							526525	Erysipelotrichales									128827	Erysipelotrichaceae							1505663	Erysipelatoclostridium
AAVQIMDILLDEEE	816	Bacteroides	genus	2	Bacteria							976	Bacteroidetes					200643	Bacteroidia							171549	Bacteroidales									815	Bacteroidaceae							816	Bacteroides
AAVQQDFEAR	816	Bacteroides	genus	2	Bacteria							976	Bacteroidetes					200643	Bacteroidia							171549	Bacteroidales									815	Bacteroidaceae							816	Bacteroides
AAVQYK	1	root	no rank
AAVSAK	1	root	no rank
AAVSDYYK	186802	Clostridiales	order	2	Bacteria							1239	Firmicutes					186801	Clostridia							186802	Clostridiales
AAVSMLGGADNSATDLWWAK	816	Bacteroides	genus	2	Bacteria							976	Bacteroidetes					200643	Bacteroidia							171549	Bacteroidales									815	Bacteroidaceae							816	Bacteroides
AAVSNMANVSEEMMQR	28117	Alistipes putredinis	species	2	Bacteria							976	Bacteroidetes					200643	Bacteroidia							171549	Bacteroidales									171550	Rikenellaceae							239759	Alistipes
AAVSNSLALR	286	Pseudomonas	genus	2	Bacteria							1224	Proteobacteria					1236	Gammaproteobacteria							72274	Pseudomonadales									135621	Pseudomonadaceae							286	Pseudomonas
AAVTALASLYGTK	40674	Mammalia	class	2759	Eukaryota	33208	Metazoa					7711	Chordata	89593	Craniata	8287	Sarcopterygii	40674	Mammalia
AAVTNSYNVLR	171549	Bacteroidales	order	2	Bacteria							976	Bacteroidetes					200643	Bacteroidia							171549	Bacteroidales
AAVTSLMQSAAK	1485	Clostridium	genus	2	Bacteria							1239	Firmicutes					186801	Clostridia							186802	Clostridiales									31979	Clostridiaceae							1485	Clostridium
AAVTTPIGLPGAEGYK	816	Bacteroides	genus	2	Bacteria							976	Bacteroidetes					200643	Bacteroidia							171549	Bacteroidales									815	Bacteroidaceae							816	Bacteroides
AAVVAIDK	1	root	no rank
AAVVGGGPAGLAAAYFLAK	1485	Clostridium	genus	2	Bacteria							1239	Firmicutes					186801	Clostridia							186802	Clostridiales									31979	Clostridiaceae							1485	Clostridium
AAVVGYGNIGQYVVEALEAAPDFEIAGIVR	816	Bacteroides	genus	2	Bacteria							976	Bacteroidetes					200643	Bacteroidia							171549	Bacteroidales									815	Bacteroidaceae							816	Bacteroides
AAVVSALDMLSTK	541000	Ruminococcaceae	family	2	Bacteria							1239	Firmicutes					186801	Clostridia							186802	Clostridiales									541000	Ruminococcaceae
AAVWAGANFDK	853	Faecalibacterium prausnitzii	species	2	Bacteria							1239	Firmicutes					186801	Clostridia							186802	Clostridiales									541000	Ruminococcaceae							216851	Faecalibacterium
AAVWTDSR	1	root	no rank
AAVYK	1	root	no rank
AAVYR	1	root	no rank
AAWAMGR	2	Bacteria	superkingdom	2	Bacteria
AAWEAEPTMR	186802	Clostridiales	order	2	Bacteria							1239	Firmicutes					186801	Clostridia							186802	Clostridiales
AAWEEAEHAAK	2	Bacteria	superkingdom	2	Bacteria
AAWEEAEHASK	1239	Firmicutes	phylum	2	Bacteria							1239	Firmicutes
AAWELPDGTFK	186802	Clostridiales	order	2	Bacteria							1239	Firmicutes					186801	Clostridia							186802	Clostridiales
AAWEVDSGR	8287	Sarcopterygii	superclass	2759	Eukaryota	33208	Metazoa					7711	Chordata	89593	Craniata	8287	Sarcopterygii
AAWGK	1	root	no rank
AAWIGQVK	171549	Bacteroidales	order	2	Bacteria							976	Bacteroidetes					200643	Bacteroidia							171549	Bacteroidales
AAWNDVLSK	310298	Bacteroides coprocola	species	2	Bacteria							976	Bacteroidetes					200643	Bacteroidia							171549	Bacteroidales									815	Bacteroidaceae							816	Bacteroides
AAWNK	1	root	no rank
AAYADLLFQLR	171549	Bacteroidales	order	2	Bacteria							976	Bacteroidetes					200643	Bacteroidia							171549	Bacteroidales
AAYAEEGFYVGADQLEALATIK	816	Bacteroides	genus	2	Bacteria							976	Bacteroidetes					200643	Bacteroidia							171549	Bacteroidales									815	Bacteroidaceae							816	Bacteroides
AAYAEEGFYVGANQLDALCNIK	816	Bacteroides	genus	2	Bacteria							976	Bacteroidetes					200643	Bacteroidia							171549	Bacteroidales									815	Bacteroidaceae							816	Bacteroides
AAYAEESFYVGADK	838	Prevotella	genus	2	Bacteria							976	Bacteroidetes					200643	Bacteroidia							171549	Bacteroidales									171552	Prevotellaceae							838	Prevotella
AAYALGGLGSGFADNEEELNK	838	Prevotella	genus	2	Bacteria							976	Bacteroidetes					200643	Bacteroidia							171549	Bacteroidales									171552	Prevotellaceae							838	Prevotella
AAYALGGLGSGFCDNEEELNVLAEK	171549	Bacteroidales	order	2	Bacteria							976	Bacteroidetes					200643	Bacteroidia							171549	Bacteroidales
AAYANNTYLIGTNALDDELTYTMK	171549	Bacteroidales	order	2	Bacteria							976	Bacteroidetes					200643	Bacteroidia							171549	Bacteroidales
AAYAQVLASIPAIQK	817	Bacteroides fragilis	species	2	Bacteria							976	Bacteroidetes					200643	Bacteroidia							171549	Bacteroidales									815	Bacteroidaceae							816	Bacteroides
AAYATVLRPDEAAQLPGAVK	239759	Alistipes	genus	2	Bacteria							976	Bacteroidetes					200643	Bacteroidia							171549	Bacteroidales									171550	Rikenellaceae							239759	Alistipes
AAYCDEFIQR	1239	Firmicutes	phylum	2	Bacteria							1239	Firmicutes
AAYDEAEHAAK	44749	Sporobacter termitidis	species	2	Bacteria							1239	Firmicutes					186801	Clostridia							186802	Clostridiales									541000	Ruminococcaceae							44748	Sporobacter
AAYEDGTLHSIPYQPSIFGFFYNK	39486	Dorea formicigenerans	species	2	Bacteria							1239	Firmicutes					186801	Clostridia							186802	Clostridiales									186803	Lachnospiraceae							189330	Dorea
AAYEEAEHAAK	2	Bacteria	superkingdom	2	Bacteria
AAYEEAEHASK	2	Bacteria	superkingdom	2	Bacteria
AAYEHQGPVYLR	186802	Clostridiales	order	2	Bacteria							1239	Firmicutes					186801	Clostridia							186802	Clostridiales
AAYEHQGPVYMR	186802	Clostridiales	order	2	Bacteria							1239	Firmicutes					186801	Clostridia							186802	Clostridiales
AAYEHVGPVYMR	186802	Clostridiales	order	2	Bacteria							1239	Firmicutes					186801	Clostridia							186802	Clostridiales
AAYEIGFPVMIR	375288	Parabacteroides	genus	2	Bacteria							976	Bacteroidetes					200643	Bacteroidia							171549	Bacteroidales									2005525	Tannerellaceae							375288	Parabacteroides
AAYEMQGPVYLR	853	Faecalibacterium prausnitzii	species	2	Bacteria							1239	Firmicutes					186801	Clostridia							186802	Clostridiales									541000	Ruminococcaceae							216851	Faecalibacterium
AAYESESK	2	Bacteria	superkingdom	2	Bacteria
AAYETEGK	976	Bacteroidetes	phylum	2	Bacteria							976	Bacteroidetes
AAYFGIYDTAK	1	root	no rank
AAYFGVYDTAK	33208	Metazoa	kingdom	2759	Eukaryota	33208	Metazoa
AAYFR	1	root	no rank
AAYFSAK	1	root	no rank
AAYGEK	1	root	no rank
AAYGFMMSHPGK	31979	Clostridiaceae	family	2	Bacteria							1239	Firmicutes					186801	Clostridia							186802	Clostridiales									31979	Clostridiaceae
AAYGPTEYQVR	40545	Sutterella wadsworthensis	species	2	Bacteria							1224	Proteobacteria					28216	Betaproteobacteria							80840	Burkholderiales									995019	Sutterellaceae							40544	Sutterella
AAYGVILITTK	2	Bacteria	superkingdom	2	Bacteria
AAYGVLVDR	186802	Clostridiales	order	2	Bacteria							1239	Firmicutes					186801	Clostridia							186802	Clostridiales
AAYGVQESYTVHK	853	Faecalibacterium prausnitzii	species	2	Bacteria							1239	Firmicutes					186801	Clostridia							186802	Clostridiales									541000	Ruminococcaceae							216851	Faecalibacterium
AAYIEVK	1	root	no rank
AAYIPGWVVNGEIEANPPRPEIDEDTQTTLEDFSR	9526	Catarrhini	parvorder	2759	Eukaryota	33208	Metazoa					7711	Chordata	89593	Craniata	8287	Sarcopterygii	40674	Mammalia					314146	Euarchontoglires	9443	Primates	376913	Haplorrhini	314293	Simiiformes	9526	Catarrhini
AAYIYIR	1	root	no rank
AAYLEIEK	47678	Bacteroides caccae	species	2	Bacteria							976	Bacteroidetes					200643	Bacteroidia							171549	Bacteroidales									815	Bacteroidaceae							816	Bacteroides
AAYLNTGTWAK	976	Bacteroidetes	phylum	2	Bacteria							976	Bacteroidetes
AAYLNTGVWAK	2	Bacteria	superkingdom	2	Bacteria
AAYLQETGKPLDETLK	40674	Mammalia	class	2759	Eukaryota	33208	Metazoa					7711	Chordata	89593	Craniata	8287	Sarcopterygii	40674	Mammalia
AAYLQTGVWAK	2	Bacteria	superkingdom	2	Bacteria
AAYNAAIDK	171549	Bacteroidales	order	2	Bacteria							976	Bacteroidetes					200643	Bacteroidia							171549	Bacteroidales
AAYPCK	1	root	no rank
AAYPEIEK	2	Bacteria	superkingdom	2	Bacteria
AAYPELQVIAGNVATGAATK	186802	Clostridiales	order	2	Bacteria							1239	Firmicutes					186801	Clostridia							186802	Clostridiales
AAYPEVEK	2	Bacteria	superkingdom	2	Bacteria
AAYPIESVR	816	Bacteroides	genus	2	Bacteria							976	Bacteroidetes					200643	Bacteroidia							171549	Bacteroidales									815	Bacteroidaceae							816	Bacteroides
AAYPINAMGISK	1	root	no rank
AAYPSSVLMNIIPAEVAGVK	186802	Clostridiales	order	2	Bacteria							1239	Firmicutes					186801	Clostridia							186802	Clostridiales
AAYQLSPAR	171549	Bacteroidales	order	2	Bacteria							976	Bacteroidetes					200643	Bacteroidia							171549	Bacteroidales
AAYQPK	1	root	no rank
AAYSAGKPAIGVGAGNSPAYIER	1239	Firmicutes	phylum	2	Bacteria							1239	Firmicutes
AAYSAGKPALGVGAGNSPAYIER	1239	Firmicutes	phylum	2	Bacteria							1239	Firmicutes
AAYSCGKPALGVGAGNVPAYVEK	2	Bacteria	superkingdom	2	Bacteria
AAYSMIEEVR	2	Bacteria	superkingdom	2	Bacteria
AAYSNVGQSLQGSVSGLR	816	Bacteroides	genus	2	Bacteria							976	Bacteroidetes					200643	Bacteroidia							171549	Bacteroidales									815	Bacteroidaceae							816	Bacteroides
AAYSSGKPALGVGAGNTPVIIDDTADIK	2	Bacteria	superkingdom	2	Bacteria
AAYSSGKPALGVGAGNTPVIIDDTADVR	186802	Clostridiales	order	2	Bacteria							1239	Firmicutes					186801	Clostridia							186802	Clostridiales
AAYSSGKPALGVGAGNTPVILDDTADIK	2	Bacteria	superkingdom	2	Bacteria
AAYSSGKPALGVGPGNTPVIIDDSADIR	186802	Clostridiales	order	2	Bacteria							1239	Firmicutes					186801	Clostridia							186802	Clostridiales
AAYSSGKPALGVGPGNTPVIIDDTADIK	186802	Clostridiales	order	2	Bacteria							1239	Firmicutes					186801	Clostridia							186802	Clostridiales
AAYSSGTPALGVGAGNASAIIDSSADIVNAVNSIIHSK	1160721	Ruminococcus bicirculans	species	2	Bacteria							1239	Firmicutes					186801	Clostridia							186802	Clostridiales									541000	Ruminococcaceae							1263	Ruminococcus
AAYTFNPSYNK	821	Bacteroides vulgatus	species	2	Bacteria							976	Bacteroidetes					200643	Bacteroidia							171549	Bacteroidales									815	Bacteroidaceae							816	Bacteroides
AAYTPFAPGASPSYGAEK	186802	Clostridiales	order	2	Bacteria							1239	Firmicutes					186801	Clostridia							186802	Clostridiales
AAYVEGK	2	Bacteria	superkingdom	2	Bacteria
AAYYDGLEAYPSNR	47678	Bacteroides caccae	species	2	Bacteria							976	Bacteroidetes					200643	Bacteroidia							171549	Bacteroidales									815	Bacteroidaceae							816	Bacteroides
AAYYDGLESYPSK	816	Bacteroides	genus	2	Bacteria							976	Bacteroidetes					200643	Bacteroidia							171549	Bacteroidales									815	Bacteroidaceae							816	Bacteroides
AAYYNYYTQNR	853	Faecalibacterium prausnitzii	species	2	Bacteria							1239	Firmicutes					186801	Clostridia							186802	Clostridiales									541000	Ruminococcaceae							216851	Faecalibacterium
ACAAEK	1	root	no rank
ACAAYGPLYK	2	Bacteria	superkingdom	2	Bacteria
ACAAYNEIIR	186802	Clostridiales	order	2	Bacteria							1239	Firmicutes					186801	Clostridia							186802	Clostridiales
ACACSGYLLSVNPFNQPGVESYK	853	Faecalibacterium prausnitzii	species	2	Bacteria							1239	Firmicutes					186801	Clostridia							186802	Clostridiales									541000	Ruminococcaceae							216851	Faecalibacterium
ACADATLSQITNNIDPVGR	40674	Mammalia	class	2759	Eukaryota	33208	Metazoa					7711	Chordata	89593	Craniata	8287	Sarcopterygii	40674	Mammalia
ACADFTTLPNNMEGVAVAIEK	171549	Bacteroidales	order	2	Bacteria							976	Bacteroidetes					200643	Bacteroidia							171549	Bacteroidales
ACADGSIMQNK	310298	Bacteroides coprocola	species	2	Bacteria							976	Bacteroidetes					200643	Bacteroidia							171549	Bacteroidales									815	Bacteroidaceae							816	Bacteroides
ACADNSIMK	171549	Bacteroidales	order	2	Bacteria							976	Bacteroidetes					200643	Bacteroidia							171549	Bacteroidales
ACADNSIMQNK	171549	Bacteroidales	order	2	Bacteria							976	Bacteroidetes					200643	Bacteroidia							171549	Bacteroidales
ACALTAIGK	853	Faecalibacterium prausnitzii	species	2	Bacteria							1239	Firmicutes					186801	Clostridia							186802	Clostridiales									541000	Ruminococcaceae							216851	Faecalibacterium
ACANPAAGSVILLENLR	8287	Sarcopterygii	superclass	2759	Eukaryota	33208	Metazoa					7711	Chordata	89593	Craniata	8287	Sarcopterygii
ACANTIIEQNPADVEALLTLK	40518	Ruminococcus bromii	species	2	Bacteria							1239	Firmicutes					186801	Clostridia							186802	Clostridiales									541000	Ruminococcaceae							1263	Ruminococcus
ACAPVHAGFMGGGGNQEK	186802	Clostridiales	order	2	Bacteria							1239	Firmicutes					186801	Clostridia							186802	Clostridiales
ACAQNIVPNSTGAAK	84999	Coriobacteriales	order	2	Bacteria							201174	Actinobacteria					84998	Coriobacteriia							84999	Coriobacteriales
ACATAWLAAR	816	Bacteroides	genus	2	Bacteria							976	Bacteroidetes					200643	Bacteroidia							171549	Bacteroidales									815	Bacteroidaceae							816	Bacteroides
ACATYGPIYK	2	Bacteria	superkingdom	2	Bacteria
ACAVAGLGGK	2	Bacteria	superkingdom	2	Bacteria
ACAVATAAK	28117	Alistipes putredinis	species	2	Bacteria							976	Bacteroidetes					200643	Bacteroidia							171549	Bacteroidales									171550	Rikenellaceae							239759	Alistipes
ACAVATAVK	28117	Alistipes putredinis	species	2	Bacteria							976	Bacteroidetes					200643	Bacteroidia							171549	Bacteroidales									171550	Rikenellaceae							239759	Alistipes
ACAVATGLK	1	root	no rank
ACAVNIVPNSTGAAK	2	Bacteria	superkingdom	2	Bacteria
ACAVNIVPNTTGAAK	84107	Coriobacteriaceae	family	2	Bacteria							201174	Actinobacteria					84998	Coriobacteriia							84999	Coriobacteriales									84107	Coriobacteriaceae
ACAVSGYLLSVNPFDQPGVESYK	541000	Ruminococcaceae	family	2	Bacteria							1239	Firmicutes					186801	Clostridia							186802	Clostridiales									541000	Ruminococcaceae
ACCCSDSFSCEYTR	853	Faecalibacterium prausnitzii	species	2	Bacteria							1239	Firmicutes					186801	Clostridia							186802	Clostridiales									541000	Ruminococcaceae							216851	Faecalibacterium
ACCQAADSAACPK	820	Bacteroides uniformis	species	2	Bacteria							976	Bacteroidetes					200643	Bacteroidia							171549	Bacteroidales									815	Bacteroidaceae							816	Bacteroides
ACCQADSAVCPK	816	Bacteroides	genus	2	Bacteria							976	Bacteroidetes					200643	Bacteroidia							171549	Bacteroidales									815	Bacteroidaceae							816	Bacteroides
ACCSLR	1	root	no rank
ACCTPSDTEDAR	186802	Clostridiales	order	2	Bacteria							1239	Firmicutes					186801	Clostridia							186802	Clostridiales
ACDCATVLNK	1239	Firmicutes	phylum	2	Bacteria							1239	Firmicutes
ACDFTALEGAETISGK	239759	Alistipes	genus	2	Bacteria							976	Bacteroidetes					200643	Bacteroidia							171549	Bacteroidales									171550	Rikenellaceae							239759	Alistipes
ACDYAAPAR	171549	Bacteroidales	order	2	Bacteria							976	Bacteroidetes					200643	Bacteroidia							171549	Bacteroidales
ACEAECPK	976	Bacteroidetes	phylum	2	Bacteria							976	Bacteroidetes
ACEAQPSTMAAIIALPDEK	171549	Bacteroidales	order	2	Bacteria							976	Bacteroidetes					200643	Bacteroidia							171549	Bacteroidales
ACEAWITAR	371601	Bacteroides xylanisolvens	species	2	Bacteria							976	Bacteroidetes					200643	Bacteroidia							171549	Bacteroidales									815	Bacteroidaceae							816	Bacteroides
ACEELESVLDK	816	Bacteroides	genus	2	Bacteria							976	Bacteroidetes					200643	Bacteroidia							171549	Bacteroidales									815	Bacteroidaceae							816	Bacteroides
ACEFLDGIK	171549	Bacteroidales	order	2	Bacteria							976	Bacteroidetes					200643	Bacteroidia							171549	Bacteroidales
ACEILGVPYEDQK	171549	Bacteroidales	order	2	Bacteria							976	Bacteroidetes					200643	Bacteroidia							171549	Bacteroidales
ACEILGVPYEEQK	375288	Parabacteroides	genus	2	Bacteria							976	Bacteroidetes					200643	Bacteroidia							171549	Bacteroidales									2005525	Tannerellaceae							375288	Parabacteroides
ACEILMNPNR	1643826	Eggerthellaceae	family	2	Bacteria							201174	Actinobacteria					84998	Coriobacteriia							1643822	Eggerthellales									1643826	Eggerthellaceae
ACEIYLK	1	root	no rank
ACELCEQFAK	171549	Bacteroidales	order	2	Bacteria							976	Bacteroidetes					200643	Bacteroidia							171549	Bacteroidales
ACELGLEDVR	200643	Bacteroidia	class	2	Bacteria							976	Bacteroidetes					200643	Bacteroidia
ACELGMEDAR	200643	Bacteroidia	class	2	Bacteria							976	Bacteroidetes					200643	Bacteroidia
ACELITDRPVLAGIIGPYSLAGR	40520	Blautia obeum	species	2	Bacteria							1239	Firmicutes					186801	Clostridia							186802	Clostridiales									186803	Lachnospiraceae							572511	Blautia
ACELTEEFAK	171549	Bacteroidales	order	2	Bacteria							976	Bacteroidetes					200643	Bacteroidia							171549	Bacteroidales
ACELYQK	1	root	no rank
ACEVCGFK	171549	Bacteroidales	order	2	Bacteria							976	Bacteroidetes					200643	Bacteroidia							171549	Bacteroidales
ACFMGLGYIGLPTAIIAAK	171549	Bacteroidales	order	2	Bacteria							976	Bacteroidetes					200643	Bacteroidia							171549	Bacteroidales
ACFTDPFQGVK	853	Faecalibacterium prausnitzii	species	2	Bacteria							1239	Firmicutes					186801	Clostridia							186802	Clostridiales									541000	Ruminococcaceae							216851	Faecalibacterium
ACFTGDYDTFK	853	Faecalibacterium prausnitzii	species	2	Bacteria							1239	Firmicutes					186801	Clostridia							186802	Clostridiales									541000	Ruminococcaceae							216851	Faecalibacterium
ACFVLDAIR	2	Bacteria	superkingdom	2	Bacteria
ACGADVPFAENPAAIYAATR	816	Bacteroides	genus	2	Bacteria							976	Bacteroidetes					200643	Bacteroidia							171549	Bacteroidales									815	Bacteroidaceae							816	Bacteroides
ACGDSTLTQITAGLDPVGR	89593	Craniata	subphylum	2759	Eukaryota	33208	Metazoa					7711	Chordata	89593	Craniata
ACGEDIPFEK	171549	Bacteroidales	order	2	Bacteria							976	Bacteroidetes					200643	Bacteroidia							171549	Bacteroidales
ACGGSDTLATGYILSK	2211183	Evtepia gabavorous	species	2	Bacteria							1239	Firmicutes					186801	Clostridia							186802	Clostridiales																	2211178	Evtepia
ACGIESGSGVPNK	186802	Clostridiales	order	2	Bacteria							1239	Firmicutes					186801	Clostridia							186802	Clostridiales
ACGISGYLLEVNPFNQPGVEAYK	171549	Bacteroidales	order	2	Bacteria							976	Bacteroidetes					200643	Bacteroidia							171549	Bacteroidales
ACGISGYLLGVNPFNQPGVEAYK	2	Bacteria	superkingdom	2	Bacteria
ACGISGYMLGVNPFDQPGVEAYK	2	Bacteria	superkingdom	2	Bacteria
ACGIYFADLNVLK	171549	Bacteroidales	order	2	Bacteria							976	Bacteroidetes					200643	Bacteroidia							171549	Bacteroidales
ACGKPIPYVIDAR	853	Faecalibacterium prausnitzii	species	2	Bacteria							1239	Firmicutes					186801	Clostridia							186802	Clostridiales									541000	Ruminococcaceae							216851	Faecalibacterium
ACGLELGLPYEMVYR	2	Bacteria	superkingdom	2	Bacteria
ACGLNFADLMAR	89593	Craniata	subphylum	2759	Eukaryota	33208	Metazoa					7711	Chordata	89593	Craniata
ACGPAAFVTK	1239	Firmicutes	phylum	2	Bacteria							1239	Firmicutes
ACGSMLER	1	root	no rank
ACGVELGLPYDMVYR	2	Bacteria	superkingdom	2	Bacteria
ACGVELGLPYEMVYR	2	Bacteria	superkingdom	2	Bacteria
ACGVNAIK	186802	Clostridiales	order	2	Bacteria							1239	Firmicutes					186801	Clostridia							186802	Clostridiales
ACGYTGTAADATCPK	74426	Collinsella aerofaciens	species	2	Bacteria							201174	Actinobacteria					84998	Coriobacteriia							84999	Coriobacteriales									84107	Coriobacteriaceae							102106	Collinsella
ACHVTHLYNAQR	186802	Clostridiales	order	2	Bacteria							1239	Firmicutes					186801	Clostridia							186802	Clostridiales
ACIAEIYDDATAAAIR	186802	Clostridiales	order	2	Bacteria							1239	Firmicutes					186801	Clostridia							186802	Clostridiales
ACIAEIYDEATAAAIR	186802	Clostridiales	order	2	Bacteria							1239	Firmicutes					186801	Clostridia							186802	Clostridiales
ACIAEIYDEATAEAIR	186802	Clostridiales	order	2	Bacteria							1239	Firmicutes					186801	Clostridia							186802	Clostridiales
ACIAEVYDEATAAAIR	28050	Lachnospira	genus	2	Bacteria							1239	Firmicutes					186801	Clostridia							186802	Clostridiales									186803	Lachnospiraceae							28050	Lachnospira
ACIAEVYDEATAEAIR	186802	Clostridiales	order	2	Bacteria							1239	Firmicutes					186801	Clostridia							186802	Clostridiales
ACIDAGTQPDFFMYPGDGHNMFGR	816	Bacteroides	genus	2	Bacteria							976	Bacteroidetes					200643	Bacteroidia							171549	Bacteroidales									815	Bacteroidaceae							816	Bacteroides
ACIGEIYDEATAAAIR	186802	Clostridiales	order	2	Bacteria							1239	Firmicutes					186801	Clostridia							186802	Clostridiales
ACIGEIYDEATAEAIR	186802	Clostridiales	order	2	Bacteria							1239	Firmicutes					186801	Clostridia							186802	Clostridiales
ACIGEIYDEATAQAIR	1485	Clostridium	genus	2	Bacteria							1239	Firmicutes					186801	Clostridia							186802	Clostridiales									31979	Clostridiaceae							1485	Clostridium
ACILAGANYIVSPALNLDTVK	186802	Clostridiales	order	2	Bacteria							1239	Firmicutes					186801	Clostridia							186802	Clostridiales
ACILAGANYIVSPGLNVETIK	1485	Clostridium	genus	2	Bacteria							1239	Firmicutes					186801	Clostridia							186802	Clostridiales									31979	Clostridiaceae							1485	Clostridium
ACLCYEVSDR	2	Bacteria	superkingdom	2	Bacteria
ACLDYPVTSVLPPASLCK	314293	Simiiformes	infraorder	2759	Eukaryota	33208	Metazoa					7711	Chordata	89593	Craniata	8287	Sarcopterygii	40674	Mammalia					314146	Euarchontoglires	9443	Primates	376913	Haplorrhini	314293	Simiiformes
ACLGTLR	1	root	no rank
ACLLAGK	1	root	no rank
ACLLER	1	root	no rank
ACLPEAAVYSGAEGYK	310297	Bacteroides plebeius	species	2	Bacteria							976	Bacteroidetes					200643	Bacteroidia							171549	Bacteroidales									815	Bacteroidaceae							816	Bacteroides
ACLPVEEAAVK	310297	Bacteroides plebeius	species	2	Bacteria							976	Bacteroidetes					200643	Bacteroidia							171549	Bacteroidales									815	Bacteroidaceae							816	Bacteroides
ACLSQYDK	816	Bacteroides	genus	2	Bacteria							976	Bacteroidetes					200643	Bacteroidia							171549	Bacteroidales									815	Bacteroidaceae							816	Bacteroides
ACLSSYK	816	Bacteroides	genus	2	Bacteria							976	Bacteroidetes					200643	Bacteroidia							171549	Bacteroidales									815	Bacteroidaceae							816	Bacteroides
ACLSSYMSFLTK	47678	Bacteroides caccae	species	2	Bacteria							976	Bacteroidetes					200643	Bacteroidia							171549	Bacteroidales									815	Bacteroidaceae							816	Bacteroides
ACLVVGGGSMK	46228	Ruminococcus lactaris	species	2	Bacteria							1239	Firmicutes					186801	Clostridia							186802	Clostridiales									541000	Ruminococcaceae							1263	Ruminococcus
ACNDFLMNYQSSPATQAEK	310297	Bacteroides plebeius	species	2	Bacteria							976	Bacteroidetes					200643	Bacteroidia							171549	Bacteroidales									815	Bacteroidaceae							816	Bacteroides
ACNIESGSGVPNK	186802	Clostridiales	order	2	Bacteria							1239	Firmicutes					186801	Clostridia							186802	Clostridiales
ACNIQTASAVPNK	1898203	Lachnospiraceae bacterium	species	2	Bacteria							1239	Firmicutes					186801	Clostridia							186802	Clostridiales									186803	Lachnospiraceae
ACNLESGSGVPNK	186802	Clostridiales	order	2	Bacteria							1239	Firmicutes					186801	Clostridia							186802	Clostridiales
ACNPYGDGHACER	186802	Clostridiales	order	2	Bacteria							1239	Firmicutes					186801	Clostridia							186802	Clostridiales
ACNVSGAAIHQR	171549	Bacteroidales	order	2	Bacteria							976	Bacteroidetes					200643	Bacteroidia							171549	Bacteroidales
ACPGDATVTVCHSR	310297	Bacteroides plebeius	species	2	Bacteria							976	Bacteroidetes					200643	Bacteroidia							171549	Bacteroidales									815	Bacteroidaceae							816	Bacteroides
ACPGGYHVYR	40674	Mammalia	class	2759	Eukaryota	33208	Metazoa					7711	Chordata	89593	Craniata	8287	Sarcopterygii	40674	Mammalia
ACPPK	1	root	no rank
ACQAYGPMYK	1239	Firmicutes	phylum	2	Bacteria							1239	Firmicutes
ACQDLDAILSDVK	816	Bacteroides	genus	2	Bacteria							976	Bacteroidetes					200643	Bacteroidia							171549	Bacteroidales									815	Bacteroidaceae							816	Bacteroides
ACQIVSLHIPATAETK	171549	Bacteroidales	order	2	Bacteria							976	Bacteroidetes					200643	Bacteroidia							171549	Bacteroidales
ACQPGEFVIVK	2	Bacteria	superkingdom	2	Bacteria
ACQYEQAR	816	Bacteroides	genus	2	Bacteria							976	Bacteroidetes					200643	Bacteroidia							171549	Bacteroidales									815	Bacteroidaceae							816	Bacteroides
ACSENIVPNTTGAAK	84999	Coriobacteriales	order	2	Bacteria							201174	Actinobacteria					84998	Coriobacteriia							84999	Coriobacteriales
ACSFK	1	root	no rank
ACSHITGGGFYENIPR	2	Bacteria	superkingdom	2	Bacteria
ACSHITGGGFYENVPR	1239	Firmicutes	phylum	2	Bacteria							1239	Firmicutes
ACSTYGPIYK	976	Bacteroidetes	phylum	2	Bacteria							976	Bacteroidetes
ACTEAGVEVLAK	459786	Oscillibacter	genus	2	Bacteria							1239	Firmicutes					186801	Clostridia							186802	Clostridiales									216572	Oscillospiraceae							459786	Oscillibacter
ACTIEAAK	186802	Clostridiales	order	2	Bacteria							1239	Firmicutes					186801	Clostridia							186802	Clostridiales
ACTSFIQDHQYAQLDER	816	Bacteroides	genus	2	Bacteria							976	Bacteroidetes					200643	Bacteroidia							171549	Bacteroidales									815	Bacteroidaceae							816	Bacteroides
ACTTYGPIYK	816	Bacteroides	genus	2	Bacteria							976	Bacteroidetes					200643	Bacteroidia							171549	Bacteroidales									815	Bacteroidaceae							816	Bacteroides
ACTTYGYEPNER	186802	Clostridiales	order	2	Bacteria							1239	Firmicutes					186801	Clostridia							186802	Clostridiales
ACTTYGYEPSER	186803	Lachnospiraceae	family	2	Bacteria							1239	Firmicutes					186801	Clostridia							186802	Clostridiales									186803	Lachnospiraceae
ACTVACIGCGK	200643	Bacteroidia	class	2	Bacteria							976	Bacteroidetes					200643	Bacteroidia
ACTVSCIGCGK	2	Bacteria	superkingdom	2	Bacteria
ACVAGGCDSIR	853	Faecalibacterium prausnitzii	species	2	Bacteria							1239	Firmicutes					186801	Clostridia							186802	Clostridiales									541000	Ruminococcaceae							216851	Faecalibacterium
ACVANR	1	root	no rank
ACVCSEPFTAK	186802	Clostridiales	order	2	Bacteria							1239	Firmicutes					186801	Clostridia							186802	Clostridiales
ACVCSEPYTAK	2	Bacteria	superkingdom	2	Bacteria
ACVDAGWIEK	186802	Clostridiales	order	2	Bacteria							1239	Firmicutes					186801	Clostridia							186802	Clostridiales
ACVDAGWISADHQVGQTGK	186802	Clostridiales	order	2	Bacteria							1239	Firmicutes					186801	Clostridia							186802	Clostridiales
ACVDCGATYHIVYAPTAK	186802	Clostridiales	order	2	Bacteria							1239	Firmicutes					186801	Clostridia							186802	Clostridiales
ACVGALAVGIAR	2211183	Evtepia gabavorous	species	2	Bacteria							1239	Firmicutes					186801	Clostridia							186802	Clostridiales																	2211178	Evtepia
ACVIEK	1	root	no rank
ACVITDALACAASESNVAFDPR	816	Bacteroides	genus	2	Bacteria							976	Bacteroidetes					200643	Bacteroidia							171549	Bacteroidales									815	Bacteroidaceae							816	Bacteroides
ACVLEK	1	root	no rank
ACVPTTDTLEGR	1485	Clostridium	genus	2	Bacteria							1239	Firmicutes					186801	Clostridia							186802	Clostridiales									31979	Clostridiaceae							1485	Clostridium
ACVTGKPTHVGGIQGR	204455	Rhodobacterales	order	2	Bacteria							1224	Proteobacteria					28211	Alphaproteobacteria							204455	Rhodobacterales
ACVVHGSDLK	33208	Metazoa	kingdom	2759	Eukaryota	33208	Metazoa
ACVVSYK	816	Bacteroides	genus	2	Bacteria							976	Bacteroidetes					200643	Bacteroidia							171549	Bacteroidales									815	Bacteroidaceae							816	Bacteroides
ACWVESDDPEELEAFK	816	Bacteroides	genus	2	Bacteria							976	Bacteroidetes					200643	Bacteroidia							171549	Bacteroidales									815	Bacteroidaceae							816	Bacteroides
ACYCR	1	root	no rank
ACYPVSGQTYSR	186802	Clostridiales	order	2	Bacteria							1239	Firmicutes					186801	Clostridia							186802	Clostridiales
ACYSSVLNILYTSC	314293	Simiiformes	infraorder	2759	Eukaryota	33208	Metazoa					7711	Chordata	89593	Craniata	8287	Sarcopterygii	40674	Mammalia					314146	Euarchontoglires	9443	Primates	376913	Haplorrhini	314293	Simiiformes
ACYVLDAIR	186802	Clostridiales	order	2	Bacteria							1239	Firmicutes					186801	Clostridia							186802	Clostridiales
ACYVLDVIR	186802	Clostridiales	order	2	Bacteria							1239	Firmicutes					186801	Clostridia							186802	Clostridiales
ACYYDLPIDF	541000	Ruminococcaceae	family	2	Bacteria							1239	Firmicutes					186801	Clostridia							186802	Clostridiales									541000	Ruminococcaceae
ADAAAK	1	root	no rank
ADAADSR	1	root	no rank
ADAAGFSIPAYTATSK	2	Bacteria	superkingdom	2	Bacteria
ADAAIDSNAENK	1898205	Ruminococcaceae bacterium	species	2	Bacteria							1239	Firmicutes					186801	Clostridia							186802	Clostridiales									541000	Ruminococcaceae
ADAAISAGAADK	541000	Ruminococcaceae	family	2	Bacteria							1239	Firmicutes					186801	Clostridia							186802	Clostridiales									541000	Ruminococcaceae
ADAASQVLLGSGLTILSQPLMYVK	9544	Macaca mulatta	species	2759	Eukaryota	33208	Metazoa					7711	Chordata	89593	Craniata	8287	Sarcopterygii	40674	Mammalia					314146	Euarchontoglires	9443	Primates	376913	Haplorrhini	314293	Simiiformes	9526	Catarrhini	314294	Cercopithecoidea	9527	Cercopithecidae	9528	Cercopithecinae					9539	Macaca
ADAAVAENAENK	1160721	Ruminococcus bicirculans	species	2	Bacteria							1239	Firmicutes					186801	Clostridia							186802	Clostridiales									541000	Ruminococcaceae							1263	Ruminococcus
ADACQIVKPAFSLTADDIK	853	Faecalibacterium prausnitzii	species	2	Bacteria							1239	Firmicutes					186801	Clostridia							186802	Clostridiales									541000	Ruminococcaceae							216851	Faecalibacterium
ADACSHYGVAR	171549	Bacteroidales	order	2	Bacteria							976	Bacteroidetes					200643	Bacteroidia							171549	Bacteroidales
ADADAIK	1	root	no rank
ADADALK	1	root	no rank
ADADK	1	root	no rank
ADADLVK	1	root	no rank
ADAEAAAK	1	root	no rank
ADAEALK	1	root	no rank
ADAEAYLGEPVTEAVITVPAYFNDSQR	2	Bacteria	superkingdom	2	Bacteria
ADAECYTAMK	8287	Sarcopterygii	superclass	2759	Eukaryota	33208	Metazoa					7711	Chordata	89593	Craniata	8287	Sarcopterygii
ADAEDIQK	541000	Ruminococcaceae	family	2	Bacteria							1239	Firmicutes					186801	Clostridia							186802	Clostridiales									541000	Ruminococcaceae
ADAEEAQK	1	root	no rank
ADAEEIK	1	root	no rank
ADAEELK	1	root	no rank
ADAEEMK	1	root	no rank
ADAEGAAQFGMAAPMGAR	239759	Alistipes	genus	2	Bacteria							976	Bacteroidetes					200643	Bacteroidia							171549	Bacteroidales									171550	Rikenellaceae							239759	Alistipes
ADAEGYLGEK	2	Bacteria	superkingdom	2	Bacteria
ADAELVK	1	root	no rank
ADAEMIEVQ	186802	Clostridiales	order	2	Bacteria							1239	Firmicutes					186801	Clostridia							186802	Clostridiales
ADAETLR	1	root	no rank
ADAEVMLR	817	Bacteroides fragilis	species	2	Bacteria							976	Bacteroidetes					200643	Bacteroidia							171549	Bacteroidales									815	Bacteroidaceae							816	Bacteroides
ADAEVVANPSAFYDR	816	Bacteroides	genus	2	Bacteria							976	Bacteroidetes					200643	Bacteroidia							171549	Bacteroidales									815	Bacteroidaceae							816	Bacteroides
ADAGFENIWGLQDCAETLNEFASEELK	239759	Alistipes	genus	2	Bacteria							976	Bacteroidetes					200643	Bacteroidia							171549	Bacteroidales									171550	Rikenellaceae							239759	Alistipes
ADAGVK	1	root	no rank
ADAIAEAQR	2	Bacteria	superkingdom	2	Bacteria
ADALDGTAGEHGVNLYYNQTGK	816	Bacteroides	genus	2	Bacteria							976	Bacteroidetes					200643	Bacteroidia							171549	Bacteroidales									815	Bacteroidaceae							816	Bacteroides
ADALK	1	root	no rank
ADALMAR	1	root	no rank
ADAMAEAAGMTVVK	1485	Clostridium	genus	2	Bacteria							1239	Firmicutes					186801	Clostridia							186802	Clostridiales									31979	Clostridiaceae							1485	Clostridium
ADANLDVYR	186802	Clostridiales	order	2	Bacteria							1239	Firmicutes					186801	Clostridia							186802	Clostridiales
ADANMNR	2	Bacteria	superkingdom	2	Bacteria
ADAPAEEAAAPEAAE	84112	Eggerthella lenta	species	2	Bacteria							201174	Actinobacteria					84998	Coriobacteriia							1643822	Eggerthellales									1643826	Eggerthellaceae							84111	Eggerthella
ADAPYPVLFAR	541000	Ruminococcaceae	family	2	Bacteria							1239	Firmicutes					186801	Clostridia							186802	Clostridiales									541000	Ruminococcaceae
ADAPYWTTLGK	171549	Bacteroidales	order	2	Bacteria							976	Bacteroidetes					200643	Bacteroidia							171549	Bacteroidales
ADAQTATQYK	816	Bacteroides	genus	2	Bacteria							976	Bacteroidetes					200643	Bacteroidia							171549	Bacteroidales									815	Bacteroidaceae							816	Bacteroides
ADASGSVAQQATAIK	186802	Clostridiales	order	2	Bacteria							1239	Firmicutes					186801	Clostridia							186802	Clostridiales
ADASRPYFHTLENTLK	1485	Clostridium	genus	2	Bacteria							1239	Firmicutes					186801	Clostridia							186802	Clostridiales									31979	Clostridiaceae							1485	Clostridium
ADASTPYK	838	Prevotella	genus	2	Bacteria							976	Bacteroidetes					200643	Bacteroidia							171549	Bacteroidales									171552	Prevotellaceae							838	Prevotella
ADAYPYQLSGGQQQR	2	Bacteria	superkingdom	2	Bacteria
ADCCDR	2	Bacteria	superkingdom	2	Bacteria
ADCGCEACTLGR	946234	Flavonifractor	genus	2	Bacteria							1239	Firmicutes					186801	Clostridia							186802	Clostridiales									541000	Ruminococcaceae							946234	Flavonifractor
ADCILK	1	root	no rank
ADCLLGGATYSTADTIRPALQLVK	853	Faecalibacterium prausnitzii	species	2	Bacteria							1239	Firmicutes					186801	Clostridia							186802	Clostridiales									541000	Ruminococcaceae							216851	Faecalibacterium
ADCMLFGAGTHTTVR	46228	Ruminococcus lactaris	species	2	Bacteria							1239	Firmicutes					186801	Clostridia							186802	Clostridiales									541000	Ruminococcaceae							1263	Ruminococcus
ADCTGQVADINLMGYGK	40674	Mammalia	class	2759	Eukaryota	33208	Metazoa					7711	Chordata	89593	Craniata	8287	Sarcopterygii	40674	Mammalia
ADDADGQLAGAR	357276	Bacteroides dorei	species	2	Bacteria							976	Bacteroidetes					200643	Bacteroidia							171549	Bacteroidales									815	Bacteroidaceae							816	Bacteroides
ADDAE	1	root	no rank
ADDAK	1	root	no rank
ADDALVCR	28117	Alistipes putredinis	species	2	Bacteria							976	Bacteroidetes					200643	Bacteroidia							171549	Bacteroidales									171550	Rikenellaceae							239759	Alistipes
ADDALWLFPTVNK	186802	Clostridiales	order	2	Bacteria							1239	Firmicutes					186801	Clostridia							186802	Clostridiales
ADDAYVGK	1	root	no rank
ADDDR	1	root	no rank
ADDEYLK	1	root	no rank
ADDFAAEVASMVK	853	Faecalibacterium prausnitzii	species	2	Bacteria							1239	Firmicutes					186801	Clostridia							186802	Clostridiales									541000	Ruminococcaceae							216851	Faecalibacterium
ADDFTAIR	1	root	no rank
ADDFTMIMGFPGSTER	28117	Alistipes putredinis	species	2	Bacteria							976	Bacteroidetes					200643	Bacteroidia							171549	Bacteroidales									171550	Rikenellaceae							239759	Alistipes
ADDGRPFPQVIK	1	root	no rank
ADDGTYYAVNPSAASSNFNHVAK	186802	Clostridiales	order	2	Bacteria							1239	Firmicutes					186801	Clostridia							186802	Clostridiales
ADDIAIWLLK	1239	Firmicutes	phylum	2	Bacteria							1239	Firmicutes
ADDIAVWLLK	2	Bacteria	superkingdom	2	Bacteria
ADDISSIVVAEENYGEGSSR	817	Bacteroides fragilis	species	2	Bacteria							976	Bacteroidetes					200643	Bacteroidia							171549	Bacteroidales									815	Bacteroidaceae							816	Bacteroides
ADDLGK	1	root	no rank
ADDLSSVNNHQSGGSPYTQTTPIAK	46503	Parabacteroides merdae	species	2	Bacteria							976	Bacteroidetes					200643	Bacteroidia							171549	Bacteroidales									2005525	Tannerellaceae							375288	Parabacteroides
ADDMAVWLLK	88431	Dorea longicatena	species	2	Bacteria							1239	Firmicutes					186801	Clostridia							186802	Clostridiales									186803	Lachnospiraceae							189330	Dorea
ADDNEEAIAK	2	Bacteria	superkingdom	2	Bacteria
ADDNEETIK	1	root	no rank
ADDNPMYNK	84111	Eggerthella	genus	2	Bacteria							201174	Actinobacteria					84998	Coriobacteriia							1643822	Eggerthellales									1643826	Eggerthellaceae							84111	Eggerthella
ADDQNK	1	root	no rank
ADDSASMDYPTFEAQAIR	1485	Clostridium	genus	2	Bacteria							1239	Firmicutes					186801	Clostridia							186802	Clostridiales									31979	Clostridiaceae							1485	Clostridium
ADDSVAK	1	root	no rank
ADDTAIYYCAR	9606	Homo sapiens	species	2759	Eukaryota	33208	Metazoa					7711	Chordata	89593	Craniata	8287	Sarcopterygii	40674	Mammalia					314146	Euarchontoglires	9443	Primates	376913	Haplorrhini	314293	Simiiformes	9526	Catarrhini	314295	Hominoidea	9604	Hominidae	207598	Homininae					9605	Homo
ADDTALYYCAK	40674	Mammalia	class	2759	Eukaryota	33208	Metazoa					7711	Chordata	89593	Craniata	8287	Sarcopterygii	40674	Mammalia
ADDTAMYYCAR	40674	Mammalia	class	2759	Eukaryota	33208	Metazoa					7711	Chordata	89593	Craniata	8287	Sarcopterygii	40674	Mammalia
ADDTAVYYCAK	40674	Mammalia	class	2759	Eukaryota	33208	Metazoa					7711	Chordata	89593	Craniata	8287	Sarcopterygii	40674	Mammalia
ADDTAVYYCAR	89593	Craniata	subphylum	2759	Eukaryota	33208	Metazoa					7711	Chordata	89593	Craniata
ADDTAVYYCTR	8287	Sarcopterygii	superclass	2759	Eukaryota	33208	Metazoa					7711	Chordata	89593	Craniata	8287	Sarcopterygii
ADDTIISAASCTTNCLAPMAK	2	Bacteria	superkingdom	2	Bacteria
ADDTLSIAAK	2	Bacteria	superkingdom	2	Bacteria
ADDTNYSQQMK	1485	Clostridium	genus	2	Bacteria							1239	Firmicutes					186801	Clostridia							186802	Clostridiales									31979	Clostridiaceae							1485	Clostridium
ADDTSIPNVLR	186802	Clostridiales	order	2	Bacteria							1239	Firmicutes					186801	Clostridia							186802	Clostridiales
ADDVEQGDFWTGYYQK	28117	Alistipes putredinis	species	2	Bacteria							976	Bacteroidetes					200643	Bacteroidia							171549	Bacteroidales									171550	Rikenellaceae							239759	Alistipes
ADDVHK	1	root	no rank
ADDVLYHMDPK	816	Bacteroides	genus	2	Bacteria							976	Bacteroidetes					200643	Bacteroidia							171549	Bacteroidales									815	Bacteroidaceae							816	Bacteroides
ADDVVEYFVQK	1730	Eubacterium	genus	2	Bacteria							1239	Firmicutes					186801	Clostridia							186802	Clostridiales									186806	Eubacteriaceae							1730	Eubacterium
ADDVYGSTK	47678	Bacteroides caccae	species	2	Bacteria							976	Bacteroidetes					200643	Bacteroidia							171549	Bacteroidales									815	Bacteroidaceae							816	Bacteroides
ADEAAAAGADFVGAEELIPK	186803	Lachnospiraceae	family	2	Bacteria							1239	Firmicutes					186801	Clostridia							186802	Clostridiales									186803	Lachnospiraceae
ADEALAAGADFVGAEELIPK	186802	Clostridiales	order	2	Bacteria							1239	Firmicutes					186801	Clostridia							186802	Clostridiales
ADEAQAAGADFVGAEELIPK	186802	Clostridiales	order	2	Bacteria							1239	Firmicutes					186801	Clostridia							186802	Clostridiales
ADEAQAAGADFVGAEELIPR	186802	Clostridiales	order	2	Bacteria							1239	Firmicutes					186801	Clostridia							186802	Clostridiales
ADEAQAAGADFVGGEELIPK	186802	Clostridiales	order	2	Bacteria							1239	Firmicutes					186801	Clostridia							186802	Clostridiales
ADEAQAAGADYVGAEELIPK	2	Bacteria	superkingdom	2	Bacteria
ADEAQAAGADYVGAEELIPR	186802	Clostridiales	order	2	Bacteria							1239	Firmicutes					186801	Clostridia							186802	Clostridiales
ADEATEEAK	35833	Bilophila wadsworthia	species	2	Bacteria							1224	Proteobacteria	68525	delta/epsilon subdivisions			28221	Deltaproteobacteria							213115	Desulfovibrionales									194924	Desulfovibrionaceae							35832	Bilophila
ADEAVAAGAEFVGAEELIPR	186803	Lachnospiraceae	family	2	Bacteria							1239	Firmicutes					186801	Clostridia							186802	Clostridiales									186803	Lachnospiraceae
ADEAVTEAGGEEK	186802	Clostridiales	order	2	Bacteria							1239	Firmicutes					186801	Clostridia							186802	Clostridiales
ADEAYR	1	root	no rank
ADEEGYYYITGR	853	Faecalibacterium prausnitzii	species	2	Bacteria							1239	Firmicutes					186801	Clostridia							186802	Clostridiales									541000	Ruminococcaceae							216851	Faecalibacterium
ADEEMLAK	1	root	no rank
ADEENQSFGK	2201156	Acidimicrobiales bacterium	species	2	Bacteria							201174	Actinobacteria					84992	Acidimicrobiia							84993	Acidimicrobiales
ADEGISFR	1	root	no rank
ADEGWYWCGVK	40674	Mammalia	class	2759	Eukaryota	33208	Metazoa					7711	Chordata	89593	Craniata	8287	Sarcopterygii	40674	Mammalia
ADEHVIDQGDDGDNFYVIER	40674	Mammalia	class	2759	Eukaryota	33208	Metazoa					7711	Chordata	89593	Craniata	8287	Sarcopterygii	40674	Mammalia
ADEIATTLLSTFLEK	186802	Clostridiales	order	2	Bacteria							1239	Firmicutes					186801	Clostridia							186802	Clostridiales
ADEIAVWLLK	2	Bacteria	superkingdom	2	Bacteria
ADEIAVWLLR	2	Bacteria	superkingdom	2	Bacteria
ADEIGVWLLK	1239	Firmicutes	phylum	2	Bacteria							1239	Firmicutes
ADEIGVWLLR	1239	Firmicutes	phylum	2	Bacteria							1239	Firmicutes
ADEIISEANDK	853	Faecalibacterium prausnitzii	species	2	Bacteria							1239	Firmicutes					186801	Clostridia							186802	Clostridiales									541000	Ruminococcaceae							216851	Faecalibacterium
ADEILGFK	2	Bacteria	superkingdom	2	Bacteria
ADEIMLPQNYLDFLGK	2	Bacteria	superkingdom	2	Bacteria
ADEIMR	1	root	no rank
ADEIPQAEK	816	Bacteroides	genus	2	Bacteria							976	Bacteroidetes					200643	Bacteroidia							171549	Bacteroidales									815	Bacteroidaceae							816	Bacteroides
ADEIR	1	root	no rank
ADELAK	1	root	no rank
ADELAR	1	root	no rank
ADELGIPVITNMK	40544	Sutterella	genus	2	Bacteria							1224	Proteobacteria					28216	Betaproteobacteria							80840	Burkholderiales									995019	Sutterellaceae							40544	Sutterella
ADELMAEVLK	816	Bacteroides	genus	2	Bacteria							976	Bacteroidetes					200643	Bacteroidia							171549	Bacteroidales									815	Bacteroidaceae							816	Bacteroides
ADELVAQAK	2	Bacteria	superkingdom	2	Bacteria
ADEPLVTTPEGTINCK	186802	Clostridiales	order	2	Bacteria							1239	Firmicutes					186801	Clostridia							186802	Clostridiales
ADEQLTAHMPAYQWVVLK	46503	Parabacteroides merdae	species	2	Bacteria							976	Bacteroidetes					200643	Bacteroidia							171549	Bacteroidales									2005525	Tannerellaceae							375288	Parabacteroides
ADESLQNAK	128827	Erysipelotrichaceae	family	2	Bacteria							1239	Firmicutes					526524	Erysipelotrichia							526525	Erysipelotrichales									128827	Erysipelotrichaceae
ADESLQQAK	128827	Erysipelotrichaceae	family	2	Bacteria							1239	Firmicutes					526524	Erysipelotrichia							526525	Erysipelotrichales									128827	Erysipelotrichaceae
ADETQR	1	root	no rank
ADEVR	1	root	no rank
ADFAEGAVGAGR	853	Faecalibacterium prausnitzii	species	2	Bacteria							1239	Firmicutes					186801	Clostridia							186802	Clostridiales									541000	Ruminococcaceae							216851	Faecalibacterium
ADFAQSDCTDK	186802	Clostridiales	order	2	Bacteria							1239	Firmicutes					186801	Clostridia							186802	Clostridiales
ADFDLPEFYQEIVADELNVK	186802	Clostridiales	order	2	Bacteria							1239	Firmicutes					186801	Clostridia							186802	Clostridiales
ADFDNTVAIHPTSSEELVTLR	1	root	no rank
ADFDTEFSHK	816	Bacteroides	genus	2	Bacteria							976	Bacteroidetes					200643	Bacteroidia							171549	Bacteroidales									815	Bacteroidaceae							816	Bacteroides
ADFEAGPENADSYIGK	1485	Clostridium	genus	2	Bacteria							1239	Firmicutes					186801	Clostridia							186802	Clostridiales									31979	Clostridiaceae							1485	Clostridium
ADFEAGQITK	186802	Clostridiales	order	2	Bacteria							1239	Firmicutes					186801	Clostridia							186802	Clostridiales
ADFEIEAPNMYK	816	Bacteroides	genus	2	Bacteria							976	Bacteroidetes					200643	Bacteroidia							171549	Bacteroidales									815	Bacteroidaceae							816	Bacteroides
ADFGAAGMTVDAER	186802	Clostridiales	order	2	Bacteria							1239	Firmicutes					186801	Clostridia							186802	Clostridiales
ADFGQIVNYK	186802	Clostridiales	order	2	Bacteria							1239	Firmicutes					186801	Clostridia							186802	Clostridiales
ADFGYNAR	976	Bacteroidetes	phylum	2	Bacteria							976	Bacteroidetes
ADFISQCR	2	Bacteria	superkingdom	2	Bacteria
ADFLEDVK	976	Bacteroidetes	phylum	2	Bacteria							976	Bacteroidetes
ADFNAEVDNVFK	310297	Bacteroides plebeius	species	2	Bacteria							976	Bacteroidetes					200643	Bacteroidia							171549	Bacteroidales									815	Bacteroidaceae							816	Bacteroides
ADFNAK	1	root	no rank
ADFNEYK	1224	Proteobacteria	phylum	2	Bacteria							1224	Proteobacteria
ADFQPEVR	1239	Firmicutes	phylum	2	Bacteria							1239	Firmicutes
ADFQSEMSNYDNLLK	46506	Bacteroides stercoris	species	2	Bacteria							976	Bacteroidetes					200643	Bacteroidia							171549	Bacteroidales									815	Bacteroidaceae							816	Bacteroides
ADFTAFENIDK	84998	Coriobacteriia	class	2	Bacteria							201174	Actinobacteria					84998	Coriobacteriia
ADFVACHNPSYITK	2	Bacteria	superkingdom	2	Bacteria
ADFVACHNPSYVTK	2	Bacteria	superkingdom	2	Bacteria
ADFVACHVPAYITK	2	Bacteria	superkingdom	2	Bacteria
ADFYIAQK	171549	Bacteroidales	order	2	Bacteria							976	Bacteroidetes					200643	Bacteroidia							171549	Bacteroidales
ADGADDDFGRPSVK	946234	Flavonifractor	genus	2	Bacteria							1239	Firmicutes					186801	Clostridia							186802	Clostridiales									541000	Ruminococcaceae							946234	Flavonifractor
ADGAEITPNDAPEIMQLLK	816	Bacteroides	genus	2	Bacteria							976	Bacteroidetes					200643	Bacteroidia							171549	Bacteroidales									815	Bacteroidaceae							816	Bacteroides
ADGAEIVPNDAPEIMK	816	Bacteroides	genus	2	Bacteria							976	Bacteroidetes					200643	Bacteroidia							171549	Bacteroidales									815	Bacteroidaceae							816	Bacteroides
ADGAEIVPNDAPEIMNLLK	816	Bacteroides	genus	2	Bacteria							976	Bacteroidetes					200643	Bacteroidia							171549	Bacteroidales									815	Bacteroidaceae							816	Bacteroides
ADGCSLTAVDAVNK	310297	Bacteroides plebeius	species	2	Bacteria							976	Bacteroidetes					200643	Bacteroidia							171549	Bacteroidales									815	Bacteroidaceae							816	Bacteroides
ADGDCIFHHR	310297	Bacteroides plebeius	species	2	Bacteria							976	Bacteroidetes					200643	Bacteroidia							171549	Bacteroidales									815	Bacteroidaceae							816	Bacteroides
ADGEVLSSESNR	186802	Clostridiales	order	2	Bacteria							1239	Firmicutes					186801	Clostridia							186802	Clostridiales
ADGFDWGFTALPAVEK	46228	Ruminococcus lactaris	species	2	Bacteria							1239	Firmicutes					186801	Clostridia							186802	Clostridiales									541000	Ruminococcaceae							1263	Ruminococcus
ADGFEFGLTCAPVLDDGETR	745368	Gemmiger formicilis	species	2	Bacteria							1239	Firmicutes					186801	Clostridia							186802	Clostridiales									541000	Ruminococcaceae							204475	Gemmiger
ADGFEWGFTALPAVEK	46228	Ruminococcus lactaris	species	2	Bacteria							1239	Firmicutes					186801	Clostridia							186802	Clostridiales									541000	Ruminococcaceae							1263	Ruminococcus
ADGFEWGFTALPAVK	186802	Clostridiales	order	2	Bacteria							1239	Firmicutes					186801	Clostridia							186802	Clostridiales
ADGFEWGMTALPAVK	853	Faecalibacterium prausnitzii	species	2	Bacteria							1239	Firmicutes					186801	Clostridia							186802	Clostridiales									541000	Ruminococcaceae							216851	Faecalibacterium
ADGFFNSQEEADAYTAK	816	Bacteroides	genus	2	Bacteria							976	Bacteroidetes					200643	Bacteroidia							171549	Bacteroidales									815	Bacteroidaceae							816	Bacteroides
ADGFTVAVVGNDFYVNQVK	186802	Clostridiales	order	2	Bacteria							1239	Firmicutes					186801	Clostridia							186802	Clostridiales
ADGGAEYATYQTK	9526	Catarrhini	parvorder	2759	Eukaryota	33208	Metazoa					7711	Chordata	89593	Craniata	8287	Sarcopterygii	40674	Mammalia					314146	Euarchontoglires	9443	Primates	376913	Haplorrhini	314293	Simiiformes	9526	Catarrhini
ADGGK	1	root	no rank
ADGGSGSWSDKPEDK	816	Bacteroides	genus	2	Bacteria							976	Bacteroidetes					200643	Bacteroidia							171549	Bacteroidales									815	Bacteroidaceae							816	Bacteroides
ADGGTQVIDTK	314146	Euarchontoglires	superorder	2759	Eukaryota	33208	Metazoa					7711	Chordata	89593	Craniata	8287	Sarcopterygii	40674	Mammalia					314146	Euarchontoglires
ADGIDDTDAIK	186802	Clostridiales	order	2	Bacteria							1239	Firmicutes					186801	Clostridia							186802	Clostridiales
ADGIDSTDAIK	186802	Clostridiales	order	2	Bacteria							1239	Firmicutes					186801	Clostridia							186802	Clostridiales
ADGIGSTDAIK	186802	Clostridiales	order	2	Bacteria							1239	Firmicutes					186801	Clostridia							186802	Clostridiales
ADGIITK	1	root	no rank
ADGIVEK	1	root	no rank
ADGLAVIGVLMK	9526	Catarrhini	parvorder	2759	Eukaryota	33208	Metazoa					7711	Chordata	89593	Craniata	8287	Sarcopterygii	40674	Mammalia					314146	Euarchontoglires	9443	Primates	376913	Haplorrhini	314293	Simiiformes	9526	Catarrhini
ADGLCAGK	2	Bacteria	superkingdom	2	Bacteria
ADGPVGQNEICHVYCGDTK	28117	Alistipes putredinis	species	2	Bacteria							976	Bacteroidetes					200643	Bacteroidia							171549	Bacteroidales									171550	Rikenellaceae							239759	Alistipes
ADGQFVLAGNILVR	1239	Firmicutes	phylum	2	Bacteria							1239	Firmicutes
ADGQFVLAGNILYR	2	Bacteria	superkingdom	2	Bacteria
ADGQHVLAGNILVK	1898205	Ruminococcaceae bacterium	species	2	Bacteria							1239	Firmicutes					186801	Clostridia							186802	Clostridiales									541000	Ruminococcaceae
ADGSENLDDLNTLDER	46503	Parabacteroides merdae	species	2	Bacteria							976	Bacteroidetes					200643	Bacteroidia							171549	Bacteroidales									2005525	Tannerellaceae							375288	Parabacteroides
ADGSGSVVLR	40674	Mammalia	class	2759	Eukaryota	33208	Metazoa					7711	Chordata	89593	Craniata	8287	Sarcopterygii	40674	Mammalia
ADGSLEGLPAK	171549	Bacteroidales	order	2	Bacteria							976	Bacteroidetes					200643	Bacteroidia							171549	Bacteroidales
ADGSLEPLPAK	976	Bacteroidetes	phylum	2	Bacteria							976	Bacteroidetes
ADGSPVK	1	root	no rank
ADGSSYEADCATHGAPLGGDAYINTIK	820	Bacteroides uniformis	species	2	Bacteria							976	Bacteroidetes					200643	Bacteroidia							171549	Bacteroidales									815	Bacteroidaceae							816	Bacteroides
ADGSSYEADCATHGAPLGGDAYVNTIK	816	Bacteroides	genus	2	Bacteria							976	Bacteroidetes					200643	Bacteroidia							171549	Bacteroidales									815	Bacteroidaceae							816	Bacteroides
ADGSSYEANCATHGAPLGGDAYVNTIK	816	Bacteroides	genus	2	Bacteria							976	Bacteroidetes					200643	Bacteroidia							171549	Bacteroidales									815	Bacteroidaceae							816	Bacteroides
ADGSYSTATADK	1263	Ruminococcus	genus	2	Bacteria							1239	Firmicutes					186801	Clostridia							186802	Clostridiales									541000	Ruminococcaceae							1263	Ruminococcus
ADGTCTEGYADGGYTETSR	171549	Bacteroidales	order	2	Bacteria							976	Bacteroidetes					200643	Bacteroidia							171549	Bacteroidales
ADGTHGVQK	946234	Flavonifractor	genus	2	Bacteria							1239	Firmicutes					186801	Clostridia							186802	Clostridiales									541000	Ruminococcaceae							946234	Flavonifractor
ADGTIIDNVIVR	838	Prevotella	genus	2	Bacteria							976	Bacteroidetes					200643	Bacteroidia							171549	Bacteroidales									171552	Prevotellaceae							838	Prevotella
ADGTINR	1	root	no rank
ADGTLDR	1	root	no rank
ADGTLEPLPAK	171549	Bacteroidales	order	2	Bacteria							976	Bacteroidetes					200643	Bacteroidia							171549	Bacteroidales
ADGTLQSIVDK	853	Faecalibacterium prausnitzii	species	2	Bacteria							1239	Firmicutes					186801	Clostridia							186802	Clostridiales									541000	Ruminococcaceae							216851	Faecalibacterium
ADGTMDR	2	Bacteria	superkingdom	2	Bacteria
ADGTPNAMAYECINQVR	46503	Parabacteroides merdae	species	2	Bacteria							976	Bacteroidetes					200643	Bacteroidia							171549	Bacteroidales									2005525	Tannerellaceae							375288	Parabacteroides
ADGTSVYMTQDIGTAK	976	Bacteroidetes	phylum	2	Bacteria							976	Bacteroidetes
ADGVENPTVGIANIDGAR	186802	Clostridiales	order	2	Bacteria							1239	Firmicutes					186801	Clostridia							186802	Clostridiales
ADGVGLAAPQIGLPIR	200643	Bacteroidia	class	2	Bacteria							976	Bacteroidetes					200643	Bacteroidia
ADGVHVLDVR	39486	Dorea formicigenerans	species	2	Bacteria							1239	Firmicutes					186801	Clostridia							186802	Clostridiales									186803	Lachnospiraceae							189330	Dorea
ADGVLATTSVK	216851	Faecalibacterium	genus	2	Bacteria							1239	Firmicutes					186801	Clostridia							186802	Clostridiales									541000	Ruminococcaceae							216851	Faecalibacterium
ADGVNYSAAASK	853	Faecalibacterium prausnitzii	species	2	Bacteria							1239	Firmicutes					186801	Clostridia							186802	Clostridiales									541000	Ruminococcaceae							216851	Faecalibacterium
ADGYGHGSVPVAK	1485	Clostridium	genus	2	Bacteria							1239	Firmicutes					186801	Clostridia							186802	Clostridiales									31979	Clostridiaceae							1485	Clostridium
ADHANTMNQIFAAYAR	186802	Clostridiales	order	2	Bacteria							1239	Firmicutes					186801	Clostridia							186802	Clostridiales
ADHSNTMNQLFSAYAR	186802	Clostridiales	order	2	Bacteria							1239	Firmicutes					186801	Clostridia							186802	Clostridiales
ADIAEILK	1	root	no rank
ADIALPCATQNELLIEDAK	1	root	no rank
ADIALPCATQNELNGEDAQHLIDNK	816	Bacteroides	genus	2	Bacteria							976	Bacteroidetes					200643	Bacteroidia							171549	Bacteroidales									815	Bacteroidaceae							816	Bacteroides
ADIALPSATQNEINEEAAK	171552	Prevotellaceae	family	2	Bacteria							976	Bacteroidetes					200643	Bacteroidia							171549	Bacteroidales									171552	Prevotellaceae
ADIALPSATQNEINGDDAK	171549	Bacteroidales	order	2	Bacteria							976	Bacteroidetes					200643	Bacteroidia							171549	Bacteroidales
ADIALPSATQNELNGDDAK	171549	Bacteroidales	order	2	Bacteria							976	Bacteroidetes					200643	Bacteroidia							171549	Bacteroidales
ADICAAMK	2	Bacteria	superkingdom	2	Bacteria
ADICDFGTVQELLVR	357276	Bacteroides dorei	species	2	Bacteria							976	Bacteroidetes					200643	Bacteroidia							171549	Bacteroidales									815	Bacteroidaceae							816	Bacteroides
ADICMIGR	1239	Firmicutes	phylum	2	Bacteria							1239	Firmicutes
ADIDYALAEALTK	2	Bacteria	superkingdom	2	Bacteria
ADIDYATAEADTTYGK	2	Bacteria	superkingdom	2	Bacteria
ADIDYCHAEALTK	976	Bacteroidetes	phylum	2	Bacteria							976	Bacteroidetes
ADIDYCQCEALTK	165179	Prevotella copri	species	2	Bacteria							976	Bacteroidetes					200643	Bacteroidia							171549	Bacteroidales									171552	Prevotellaceae							838	Prevotella
ADIDYGFAEAATTYGR	186802	Clostridiales	order	2	Bacteria							1239	Firmicutes					186801	Clostridia							186802	Clostridiales
ADIDYGFAEADTTYGK	2	Bacteria	superkingdom	2	Bacteria
ADIDYGFAEANTTYGK	2	Bacteria	superkingdom	2	Bacteria
ADIDYGTAEAHTTYGR	2	Bacteria	superkingdom	2	Bacteria
ADIEELK	1	root	no rank
ADIEETTTIINEDNQAR	816	Bacteroides	genus	2	Bacteria							976	Bacteroidetes					200643	Bacteroidia							171549	Bacteroidales									815	Bacteroidaceae							816	Bacteroides
ADIEK	1	root	no rank
ADIFAAGDK	2	Bacteria	superkingdom	2	Bacteria
ADIFADGDHIDATAVSK	186802	Clostridiales	order	2	Bacteria							1239	Firmicutes					186801	Clostridia							186802	Clostridiales
ADIFAEGDHIDATAISK	186802	Clostridiales	order	2	Bacteria							1239	Firmicutes					186801	Clostridia							186802	Clostridiales
ADIFATGDK	186801	Clostridia	class	2	Bacteria							1239	Firmicutes					186801	Clostridia
ADIFGAGDK	186803	Lachnospiraceae	family	2	Bacteria							1239	Firmicutes					186801	Clostridia							186802	Clostridiales									186803	Lachnospiraceae
ADIFK	1	root	no rank
ADIFTAGEK	186802	Clostridiales	order	2	Bacteria							1239	Firmicutes					186801	Clostridia							186802	Clostridiales
ADIFVDPVLHTACALDIK	89593	Craniata	subphylum	2759	Eukaryota	33208	Metazoa					7711	Chordata	89593	Craniata
ADIGIK	1	root	no rank
ADIGSDAPTTGNLTR	816	Bacteroides	genus	2	Bacteria							976	Bacteroidetes					200643	Bacteroidia							171549	Bacteroidales									815	Bacteroidaceae							816	Bacteroides
ADIGTDAPATGNLTR	816	Bacteroides	genus	2	Bacteria							976	Bacteroidetes					200643	Bacteroidia							171549	Bacteroidales									815	Bacteroidaceae							816	Bacteroides
ADIGTDAPTTGNLTR	816	Bacteroides	genus	2	Bacteria							976	Bacteroidetes					200643	Bacteroidia							171549	Bacteroidales									815	Bacteroidaceae							816	Bacteroides
ADIGVAMGIAGSDVSK	1	root	no rank
ADIIAYLK	1	root	no rank
ADIIMPAATQNDVR	1485	Clostridium	genus	2	Bacteria							1239	Firmicutes					186801	Clostridia							186802	Clostridiales									31979	Clostridiaceae							1485	Clostridium
ADILEMVK	1	root	no rank
ADILFLIQQANIR	171549	Bacteroidales	order	2	Bacteria							976	Bacteroidetes					200643	Bacteroidia							171549	Bacteroidales
ADILGK	1	root	no rank
ADILK	1	root	no rank
ADIMNR	1	root	no rank
ADINK	1	root	no rank
ADIPENIK	1	root	no rank
ADIPSLMGFQAPIR	47678	Bacteroides caccae	species	2	Bacteria							976	Bacteroidetes					200643	Bacteroidia							171549	Bacteroidales									815	Bacteroidaceae							816	Bacteroides
ADISEEDYMR	816	Bacteroides	genus	2	Bacteria							976	Bacteroidetes					200643	Bacteroidia							171549	Bacteroidales									815	Bacteroidaceae							816	Bacteroides
ADITVVCK	1	root	no rank
ADIVMPAATQNDVR	186802	Clostridiales	order	2	Bacteria							1239	Firmicutes					186801	Clostridia							186802	Clostridiales
ADIVNEIAK	2	Bacteria	superkingdom	2	Bacteria
ADIVNEISK	976	Bacteroidetes	phylum	2	Bacteria							976	Bacteroidetes
ADIVNEITK	815	Bacteroidaceae	family	2	Bacteria							976	Bacteroidetes					200643	Bacteroidia							171549	Bacteroidales									815	Bacteroidaceae
ADIVSEISK	171549	Bacteroidales	order	2	Bacteria							976	Bacteroidetes					200643	Bacteroidia							171549	Bacteroidales
ADIVYPTEVTSGK	40545	Sutterella wadsworthensis	species	2	Bacteria							1224	Proteobacteria					28216	Betaproteobacteria							80840	Burkholderiales									995019	Sutterellaceae							40544	Sutterella
ADIYNSNPFTGEATQGVER	310297	Bacteroides plebeius	species	2	Bacteria							976	Bacteroidetes					200643	Bacteroidia							171549	Bacteroidales									815	Bacteroidaceae							816	Bacteroides
ADIYTK	1	root	no rank
ADLAEAELAQVAVLEAYLPK	816	Bacteroides	genus	2	Bacteria							976	Bacteroidetes					200643	Bacteroidia							171549	Bacteroidales									815	Bacteroidaceae							816	Bacteroides
ADLAEEEMAQVR	816	Bacteroides	genus	2	Bacteria							976	Bacteroidetes					200643	Bacteroidia							171549	Bacteroidales									815	Bacteroidaceae							816	Bacteroides
ADLAEENLDALAK	186802	Clostridiales	order	2	Bacteria							1239	Firmicutes					186801	Clostridia							186802	Clostridiales
ADLAEQSAVR	171549	Bacteroidales	order	2	Bacteria							976	Bacteroidetes					200643	Bacteroidia							171549	Bacteroidales
ADLAEQSPVR	171549	Bacteroidales	order	2	Bacteria							976	Bacteroidetes					200643	Bacteroidia							171549	Bacteroidales
ADLAEYAVVR	200643	Bacteroidia	class	2	Bacteria							976	Bacteroidetes					200643	Bacteroidia
ADLAGGNFDELIEHICSR	816	Bacteroides	genus	2	Bacteria							976	Bacteroidetes					200643	Bacteroidia							171549	Bacteroidales									815	Bacteroidaceae							816	Bacteroides
ADLAK	1	root	no rank
ADLALPCATQNELHLEDAK	186803	Lachnospiraceae	family	2	Bacteria							1239	Firmicutes					186801	Clostridia							186802	Clostridiales									186803	Lachnospiraceae
ADLALPCATQNELLLEDAK	1	root	no rank
ADLAPVLPSFK	46503	Parabacteroides merdae	species	2	Bacteria							976	Bacteroidetes					200643	Bacteroidia							171549	Bacteroidales									2005525	Tannerellaceae							375288	Parabacteroides
ADLASK	1	root	no rank
ADLDK	1	root	no rank
ADLDQVLGR	2	Bacteria	superkingdom	2	Bacteria
ADLDSIQEK	816	Bacteroides	genus	2	Bacteria							976	Bacteroidetes					200643	Bacteroidia							171549	Bacteroidales									815	Bacteroidaceae							816	Bacteroides
ADLEAK	1	root	no rank
ADLEENTVDDVLR	171549	Bacteroidales	order	2	Bacteria							976	Bacteroidetes					200643	Bacteroidia							171549	Bacteroidales
ADLEGGDNSED	1485	Clostridium	genus	2	Bacteria							1239	Firmicutes					186801	Clostridia							186802	Clostridiales									31979	Clostridiaceae							1485	Clostridium
ADLEGGDNSEN	2	Bacteria	superkingdom	2	Bacteria
ADLEGGENSEN	1898203	Lachnospiraceae bacterium	species	2	Bacteria							1239	Firmicutes					186801	Clostridia							186802	Clostridiales									186803	Lachnospiraceae
ADLEGGESNEN	186802	Clostridiales	order	2	Bacteria							1239	Firmicutes					186801	Clostridia							186802	Clostridiales
ADLEK	1	root	no rank
ADLEMQIESLTEELAYLK	40674	Mammalia	class	2759	Eukaryota	33208	Metazoa					7711	Chordata	89593	Craniata	8287	Sarcopterygii	40674	Mammalia
ADLENTTFQK	186803	Lachnospiraceae	family	2	Bacteria							1239	Firmicutes					186801	Clostridia							186802	Clostridiales									186803	Lachnospiraceae
ADLEPMTDK	171549	Bacteroidales	order	2	Bacteria							976	Bacteroidetes					200643	Bacteroidia							171549	Bacteroidales
ADLEQK	1	root	no rank
ADLFGLYYVADPK	171549	Bacteroidales	order	2	Bacteria							976	Bacteroidetes					200643	Bacteroidia							171549	Bacteroidales
ADLGLGICGEHGGDPSSVEFCHNVGLDYVSCSPFR	186802	Clostridiales	order	2	Bacteria							1239	Firmicutes					186801	Clostridia							186802	Clostridiales
ADLGLQR	1	root	no rank
ADLIAYLK	1	root	no rank
ADLIEEIIYQK	816	Bacteroides	genus	2	Bacteria							976	Bacteroidetes					200643	Bacteroidia							171549	Bacteroidales									815	Bacteroidaceae							816	Bacteroides
ADLIFTLKPGAMPMAITATFVGTK	816	Bacteroides	genus	2	Bacteria							976	Bacteroidetes					200643	Bacteroidia							171549	Bacteroidales									815	Bacteroidaceae							816	Bacteroides
ADLINNLGTIAK	1	root	no rank
ADLIPNLVNTVK	1	root	no rank
ADLISAVAAEAGLSK	816	Bacteroides	genus	2	Bacteria							976	Bacteroidetes					200643	Bacteroidia							171549	Bacteroidales									815	Bacteroidaceae							816	Bacteroides
ADLLTTHPAK	817	Bacteroides fragilis	species	2	Bacteria							976	Bacteroidetes					200643	Bacteroidia							171549	Bacteroidales									815	Bacteroidaceae							816	Bacteroides
ADLNNENLEALEK	186802	Clostridiales	order	2	Bacteria							1239	Firmicutes					186801	Clostridia							186802	Clostridiales
ADLNNENLEALQK	186802	Clostridiales	order	2	Bacteria							1239	Firmicutes					186801	Clostridia							186802	Clostridiales
ADLNQENLEALEK	186802	Clostridiales	order	2	Bacteria							1239	Firmicutes					186801	Clostridia							186802	Clostridiales
ADLPFLMPVEDVFTITGR	186802	Clostridiales	order	2	Bacteria							1239	Firmicutes					186801	Clostridia							186802	Clostridiales
ADLPQLTFK	310297	Bacteroides plebeius	species	2	Bacteria							976	Bacteroidetes					200643	Bacteroidia							171549	Bacteroidales									815	Bacteroidaceae							816	Bacteroides
ADLQK	1	root	no rank
ADLQQIAETK	186802	Clostridiales	order	2	Bacteria							1239	Firmicutes					186801	Clostridia							186802	Clostridiales
ADLSGFSDAGTVSGYAQEAIR	946234	Flavonifractor	genus	2	Bacteria							1239	Firmicutes					186801	Clostridia							186802	Clostridiales									541000	Ruminococcaceae							946234	Flavonifractor
ADLSGMSGAR	8287	Sarcopterygii	superclass	2759	Eukaryota	33208	Metazoa					7711	Chordata	89593	Craniata	8287	Sarcopterygii
ADLTEEEETQVILK	186802	Clostridiales	order	2	Bacteria							1239	Firmicutes					186801	Clostridia							186802	Clostridiales
ADLTEYLSTHYK	9526	Catarrhini	parvorder	2759	Eukaryota	33208	Metazoa					7711	Chordata	89593	Craniata	8287	Sarcopterygii	40674	Mammalia					314146	Euarchontoglires	9443	Primates	376913	Haplorrhini	314293	Simiiformes	9526	Catarrhini
ADLTGGNFDELIEHICSR	816	Bacteroides	genus	2	Bacteria							976	Bacteroidetes					200643	Bacteroidia							171549	Bacteroidales									815	Bacteroidaceae							816	Bacteroides
ADLTGGNFDELR	816	Bacteroides	genus	2	Bacteria							976	Bacteroidetes					200643	Bacteroidia							171549	Bacteroidales									815	Bacteroidaceae							816	Bacteroides
ADLTPNFSQDNK	165179	Prevotella copri	species	2	Bacteria							976	Bacteroidetes					200643	Bacteroidia							171549	Bacteroidales									171552	Prevotellaceae							838	Prevotella
ADLTQQATK	171549	Bacteroidales	order	2	Bacteria							976	Bacteroidetes					200643	Bacteroidia							171549	Bacteroidales
ADLVK	1	root	no rank
ADLVSAIAAEAGLSK	671267	Bacteroides sartorii	species	2	Bacteria							976	Bacteroidetes					200643	Bacteroidia							171549	Bacteroidales									815	Bacteroidaceae							816	Bacteroides
ADLYDPEAILTALNSAPQSNDDNTIMK	816	Bacteroides	genus	2	Bacteria							976	Bacteroidetes					200643	Bacteroidia							171549	Bacteroidales									815	Bacteroidaceae							816	Bacteroides
ADLYSSEHGIGGVR	47678	Bacteroides caccae	species	2	Bacteria							976	Bacteroidetes					200643	Bacteroidia							171549	Bacteroidales									815	Bacteroidaceae							816	Bacteroides
ADMGGAATICSAIVSAAK	40674	Mammalia	class	2759	Eukaryota	33208	Metazoa					7711	Chordata	89593	Craniata	8287	Sarcopterygii	40674	Mammalia
ADMGHPAPFNLK	976	Bacteroidetes	phylum	2	Bacteria							976	Bacteroidetes
ADMLYAEIDR	200643	Bacteroidia	class	2	Bacteria							976	Bacteroidetes					200643	Bacteroidia
ADMPFLMPVEDVFTISGR	186801	Clostridia	class	2	Bacteria							1239	Firmicutes					186801	Clostridia
ADMTAFLR	2	Bacteria	superkingdom	2	Bacteria
ADMVGIGR	2	Bacteria	superkingdom	2	Bacteria
ADNAIDATWETR	35752	Actinoplanes philippinensis	species	2	Bacteria							201174	Actinobacteria					1760	Actinobacteria							85008	Micromonosporales									28056	Micromonosporaceae							1865	Actinoplanes
ADNDEGFAAAK	186802	Clostridiales	order	2	Bacteria							1239	Firmicutes					186801	Clostridia							186802	Clostridiales
ADNDWAINFGGADGR	239759	Alistipes	genus	2	Bacteria							976	Bacteroidetes					200643	Bacteroidia							171549	Bacteroidales									171550	Rikenellaceae							239759	Alistipes
ADNER	1	root	no rank
ADNIVSDPEK	291645	Bacteroides nordii	species	2	Bacteria							976	Bacteroidetes					200643	Bacteroidia							171549	Bacteroidales									815	Bacteroidaceae							816	Bacteroides
ADNNCAR	310297	Bacteroides plebeius	species	2	Bacteria							976	Bacteroidetes					200643	Bacteroidia							171549	Bacteroidales									815	Bacteroidaceae							816	Bacteroides
ADNVHNIVNHSEAK	171549	Bacteroidales	order	2	Bacteria							976	Bacteroidetes					200643	Bacteroidia							171549	Bacteroidales
ADNWFLR	1	root	no rank
ADNWLPGGQVWLK	541000	Ruminococcaceae	family	2	Bacteria							1239	Firmicutes					186801	Clostridia							186802	Clostridiales									541000	Ruminococcaceae
ADNWQLR	2	Bacteria	superkingdom	2	Bacteria
ADNWYLR	2	Bacteria	superkingdom	2	Bacteria
ADPAHK	1	root	no rank
ADPASVDLR	2	Bacteria	superkingdom	2	Bacteria
ADPAYGTGVAK	1	root	no rank
ADPAYGTGVAQALGIDLEEALK	817	Bacteroides fragilis	species	2	Bacteria							976	Bacteroidetes					200643	Bacteroidia							171549	Bacteroidales									815	Bacteroidaceae							816	Bacteroides
ADPEVLK	1	root	no rank
ADPEWNVMLLR	186802	Clostridiales	order	2	Bacteria							1239	Firmicutes					186801	Clostridia							186802	Clostridiales
ADPIITEPIMK	853	Faecalibacterium prausnitzii	species	2	Bacteria							1239	Firmicutes					186801	Clostridia							186802	Clostridiales									541000	Ruminococcaceae							216851	Faecalibacterium
ADPLILIDNIELTSSDLAR	47678	Bacteroides caccae	species	2	Bacteria							976	Bacteroidetes					200643	Bacteroidia							171549	Bacteroidales									815	Bacteroidaceae							816	Bacteroides
ADPNHK	1	root	no rank
ADPNVEIQFGPNIK	186802	Clostridiales	order	2	Bacteria							1239	Firmicutes					186801	Clostridia							186802	Clostridiales
ADPSLNPEQLK	40674	Mammalia	class	2759	Eukaryota	33208	Metazoa					7711	Chordata	89593	Craniata	8287	Sarcopterygii	40674	Mammalia
ADPTLAK	1	root	no rank
ADPTLNVALLR	186802	Clostridiales	order	2	Bacteria							1239	Firmicutes					186801	Clostridia							186802	Clostridiales
ADPWEDIESR	375288	Parabacteroides	genus	2	Bacteria							976	Bacteroidetes					200643	Bacteroidia							171549	Bacteroidales									2005525	Tannerellaceae							375288	Parabacteroides
ADPWETIEEK	816	Bacteroides	genus	2	Bacteria							976	Bacteroidetes					200643	Bacteroidia							171549	Bacteroidales									815	Bacteroidaceae							816	Bacteroides
ADPYFVNDETHVK	815	Bacteroidaceae	family	2	Bacteria							976	Bacteroidetes					200643	Bacteroidia							171549	Bacteroidales									815	Bacteroidaceae
ADQATPYDK	171549	Bacteroidales	order	2	Bacteria							976	Bacteroidetes					200643	Bacteroidia							171549	Bacteroidales
ADQELMTYSHDNIICGITSVSFSK	40674	Mammalia	class	2759	Eukaryota	33208	Metazoa					7711	Chordata	89593	Craniata	8287	Sarcopterygii	40674	Mammalia
ADQETPK	2	Bacteria	superkingdom	2	Bacteria
ADQIGTQTLSGELQK	186802	Clostridiales	order	2	Bacteria							1239	Firmicutes					186801	Clostridia							186802	Clostridiales
ADQLTEEQIAEFK	33208	Metazoa	kingdom	2759	Eukaryota	33208	Metazoa
ADQNTTIAQLDYR	816	Bacteroides	genus	2	Bacteria							976	Bacteroidetes					200643	Bacteroidia							171549	Bacteroidales									815	Bacteroidaceae							816	Bacteroides
ADQPFLMPVEDVFTISGR	186802	Clostridiales	order	2	Bacteria							1239	Firmicutes					186801	Clostridia							186802	Clostridiales
ADQPFLMPVEDVFTITGR	2	Bacteria	superkingdom	2	Bacteria
ADQPYDILTPEIAK	186802	Clostridiales	order	2	Bacteria							1239	Firmicutes					186801	Clostridia							186802	Clostridiales
ADQVDTQQLMR	2759	Eukaryota	superkingdom	2759	Eukaryota
ADQVYIDCLTDSGTGAMSDR	171549	Bacteroidales	order	2	Bacteria							976	Bacteroidetes					200643	Bacteroidia							171549	Bacteroidales
ADRPIENIR	816	Bacteroides	genus	2	Bacteria							976	Bacteroidetes					200643	Bacteroidia							171549	Bacteroidales									815	Bacteroidaceae							816	Bacteroides
ADRPVENIR	1	root	no rank
ADSAAECIQLISQGDRPLVR	853	Faecalibacterium prausnitzii	species	2	Bacteria							1239	Firmicutes					186801	Clostridia							186802	Clostridiales									541000	Ruminococcaceae							216851	Faecalibacterium
ADSAAECIQLISQGERPLVR	853	Faecalibacterium prausnitzii	species	2	Bacteria							1239	Firmicutes					186801	Clostridia							186802	Clostridiales									541000	Ruminococcaceae							216851	Faecalibacterium
ADSAEQCVQFIK	186802	Clostridiales	order	2	Bacteria							1239	Firmicutes					186801	Clostridia							186802	Clostridiales
ADSAK	1	root	no rank
ADSAVQCVQFLDENAQPIIR	186802	Clostridiales	order	2	Bacteria							1239	Firmicutes					186801	Clostridia							186802	Clostridiales
ADSDDK	1	root	no rank
ADSDVK	1	root	no rank
ADSFHIFR	89593	Craniata	subphylum	2759	Eukaryota	33208	Metazoa					7711	Chordata	89593	Craniata
ADSIAK	1	root	no rank
ADSIFGQEK	171549	Bacteroidales	order	2	Bacteria							976	Bacteroidetes					200643	Bacteroidia							171549	Bacteroidales
ADSLDGLLCPVGGGPVMAK	171549	Bacteroidales	order	2	Bacteria							976	Bacteroidetes					200643	Bacteroidia							171549	Bacteroidales
ADSPTLTFNTIGR	186802	Clostridiales	order	2	Bacteria							1239	Firmicutes					186801	Clostridia							186802	Clostridiales
ADSQALSPIYLIQAGQLFEK	816	Bacteroides	genus	2	Bacteria							976	Bacteroidetes					200643	Bacteroidia							171549	Bacteroidales									815	Bacteroidaceae							816	Bacteroides
ADSSPVK	1	root	no rank
ADSTLEPLPAK	817	Bacteroides fragilis	species	2	Bacteria							976	Bacteroidetes					200643	Bacteroidia							171549	Bacteroidales									815	Bacteroidaceae							816	Bacteroides
ADSVANYLVAK	712	Pasteurellaceae	family	2	Bacteria							1224	Proteobacteria					1236	Gammaproteobacteria							135625	Pasteurellales									712	Pasteurellaceae
ADSVDPAAIK	541000	Ruminococcaceae	family	2	Bacteria							1239	Firmicutes					186801	Clostridia							186802	Clostridiales									541000	Ruminococcaceae
ADSYTLK	1	root	no rank
ADTAK	1	root	no rank
ADTAR	1	root	no rank
ADTCPYNAVR	186802	Clostridiales	order	2	Bacteria							1239	Firmicutes					186801	Clostridia							186802	Clostridiales
ADTDDK	1	root	no rank
ADTEMDK	816	Bacteroides	genus	2	Bacteria							976	Bacteroidetes					200643	Bacteroidia							171549	Bacteroidales									815	Bacteroidaceae							816	Bacteroides
ADTENIAAR	816	Bacteroides	genus	2	Bacteria							976	Bacteroidetes					200643	Bacteroidia							171549	Bacteroidales									815	Bacteroidaceae							816	Bacteroides
ADTFGDDGLK	816	Bacteroides	genus	2	Bacteria							976	Bacteroidetes					200643	Bacteroidia							171549	Bacteroidales									815	Bacteroidaceae							816	Bacteroides
ADTHYMGIGVR	816	Bacteroides	genus	2	Bacteria							976	Bacteroidetes					200643	Bacteroidia							171549	Bacteroidales									815	Bacteroidaceae							816	Bacteroides
ADTIEELCR	1	root	no rank
ADTILSTTQLPESEK	171549	Bacteroidales	order	2	Bacteria							976	Bacteroidetes					200643	Bacteroidia							171549	Bacteroidales
ADTLLLTPDLFNYFLTGEK	186802	Clostridiales	order	2	Bacteria							1239	Firmicutes					186801	Clostridia							186802	Clostridiales
ADTLTDEINFLR	314293	Simiiformes	infraorder	2759	Eukaryota	33208	Metazoa					7711	Chordata	89593	Craniata	8287	Sarcopterygii	40674	Mammalia					314146	Euarchontoglires	9443	Primates	376913	Haplorrhini	314293	Simiiformes
ADTNHTDQFFQDYINASQYADDAIAAEDNAK	816	Bacteroides	genus	2	Bacteria							976	Bacteroidetes					200643	Bacteroidia							171549	Bacteroidales									815	Bacteroidaceae							816	Bacteroides
ADTPSLGEGPEK	40674	Mammalia	class	2759	Eukaryota	33208	Metazoa					7711	Chordata	89593	Craniata	8287	Sarcopterygii	40674	Mammalia
ADTVFR	1	root	no rank
ADTVTYK	1	root	no rank
ADTVVAGEK	1239	Firmicutes	phylum	2	Bacteria							1239	Firmicutes
ADVAPK	1	root	no rank
ADVASAEFQTEANTIGTNWR	28117	Alistipes putredinis	species	2	Bacteria							976	Bacteroidetes					200643	Bacteroidia							171549	Bacteroidales									171550	Rikenellaceae							239759	Alistipes
ADVDAK	1	root	no rank
ADVDNLAGGDGSGR	186802	Clostridiales	order	2	Bacteria							1239	Firmicutes					186801	Clostridia							186802	Clostridiales
ADVEDNR	1	root	no rank
ADVEDTNTVK	186802	Clostridiales	order	2	Bacteria							1239	Firmicutes					186801	Clostridia							186802	Clostridiales
ADVEK	1	root	no rank
ADVENLAGGDGSGR	186802	Clostridiales	order	2	Bacteria							1239	Firmicutes					186801	Clostridia							186802	Clostridiales
ADVFAAGDK	2	Bacteria	superkingdom	2	Bacteria
ADVFTPGDK	186802	Clostridiales	order	2	Bacteria							1239	Firmicutes					186801	Clostridia							186802	Clostridiales
ADVIGIR	1	root	no rank
ADVIK	1	root	no rank
ADVISIHCPLMPATR	186803	Lachnospiraceae	family	2	Bacteria							1239	Firmicutes					186801	Clostridia							186802	Clostridiales									186803	Lachnospiraceae
ADVLICDTAGR	2	Bacteria	superkingdom	2	Bacteria
ADVLIEDQLAK	200643	Bacteroidia	class	2	Bacteria							976	Bacteroidetes					200643	Bacteroidia
ADVLLCDTAGR	2	Bacteria	superkingdom	2	Bacteria
ADVMEGVPEMIHDVQIEATFPDGTK	361575	Pseudarthrobacter phenanthrenivorans	species	2	Bacteria							201174	Actinobacteria					1760	Actinobacteria							85006	Micrococcales									1268	Micrococcaceae							1742993	Pseudarthrobacter
ADVMK	1	root	no rank
ADVNAR	1	root	no rank
ADVNNK	1	root	no rank
ADVPGAWTIEDGAIK	171549	Bacteroidales	order	2	Bacteria							976	Bacteroidetes					200643	Bacteroidia							171549	Bacteroidales
ADVQELSEDEWEVVR	816	Bacteroides	genus	2	Bacteria							976	Bacteroidetes					200643	Bacteroidia							171549	Bacteroidales									815	Bacteroidaceae							816	Bacteroides
ADVQGSAEAVK	2	Bacteria	superkingdom	2	Bacteria
ADVQGTAEAVK	2	Bacteria	superkingdom	2	Bacteria
ADVSAEDYMR	171549	Bacteroidales	order	2	Bacteria							976	Bacteroidetes					200643	Bacteroidia							171549	Bacteroidales
ADVSLCTECK	186802	Clostridiales	order	2	Bacteria							1239	Firmicutes					186801	Clostridia							186802	Clostridiales
ADVTAEEINAAMK	1485	Clostridium	genus	2	Bacteria							1239	Firmicutes					186801	Clostridia							186802	Clostridiales									31979	Clostridiaceae							1485	Clostridium
ADVTIACMPVPIEEASR	2	Bacteria	superkingdom	2	Bacteria
ADVVDFVK	186802	Clostridiales	order	2	Bacteria							1239	Firmicutes					186801	Clostridia							186802	Clostridiales
ADVVEK	1	root	no rank
ADVVMAR	2	Bacteria	superkingdom	2	Bacteria
ADVYPSTLSGGQK	2	Bacteria	superkingdom	2	Bacteria
ADWESFK	2	Bacteria	superkingdom	2	Bacteria
ADWGFSNK	817	Bacteroides fragilis	species	2	Bacteria							976	Bacteroidetes					200643	Bacteroidia							171549	Bacteroidales									815	Bacteroidaceae							816	Bacteroides
ADWGMSNMAIDYRPILDGK	46506	Bacteroides stercoris	species	2	Bacteria							976	Bacteroidetes					200643	Bacteroidia							171549	Bacteroidales									815	Bacteroidaceae							816	Bacteroides
ADWLYGLPQWDK	186802	Clostridiales	order	2	Bacteria							1239	Firmicutes					186801	Clostridia							186802	Clostridiales
ADWTGDEPLPYQPTFSDDWQLPEPSSQAPLGYQDPVSLR	207598	Homininae	subfamily	2759	Eukaryota	33208	Metazoa					7711	Chordata	89593	Craniata	8287	Sarcopterygii	40674	Mammalia					314146	Euarchontoglires	9443	Primates	376913	Haplorrhini	314293	Simiiformes	9526	Catarrhini	314295	Hominoidea	9604	Hominidae	207598	Homininae
ADYADQVDK	171549	Bacteroidales	order	2	Bacteria							976	Bacteroidetes					200643	Bacteroidia							171549	Bacteroidales
ADYAK	1	root	no rank
ADYASDAVFANFR	216572	Oscillospiraceae	family	2	Bacteria							1239	Firmicutes					186801	Clostridia							186802	Clostridiales									216572	Oscillospiraceae
ADYDR	1	root	no rank
ADYEAGAITADQLK	186802	Clostridiales	order	2	Bacteria							1239	Firmicutes					186801	Clostridia							186802	Clostridiales
ADYEK	1	root	no rank
ADYFDDAHK	1224	Proteobacteria	phylum	2	Bacteria							1224	Proteobacteria
ADYGALVLQGLPK	28117	Alistipes putredinis	species	2	Bacteria							976	Bacteroidetes					200643	Bacteroidia							171549	Bacteroidales									171550	Rikenellaceae							239759	Alistipes
ADYGK	1	root	no rank
ADYNTIYQLMAVK	186802	Clostridiales	order	2	Bacteria							1239	Firmicutes					186801	Clostridia							186802	Clostridiales
ADYPAELR	1	root	no rank
ADYPEGDGNWANYNTFGSAEAATSDDYK	40674	Mammalia	class	2759	Eukaryota	33208	Metazoa					7711	Chordata	89593	Craniata	8287	Sarcopterygii	40674	Mammalia
ADYQAR	1	root	no rank
ADYQEK	1	root	no rank
ADYQPQVDK	817	Bacteroides fragilis	species	2	Bacteria							976	Bacteroidetes					200643	Bacteroidia							171549	Bacteroidales									815	Bacteroidaceae							816	Bacteroides
[truncated: 82,148 more rows]
[truncated: 10 more columns]
