# Supplementary material for: MetaNovo: An open-source pipeline for probabilistic peptide discovery in complex metaproteomic datasets
Source: PLoS Comput Biol. 2023 Jun 16;19(6):e1011163. doi: 10.1371/journal.pcbi.1011163 (PMC10310047; doi:10.1371/journal.pcbi.1011163)
Supplement: S6 Table — (XLSX) [file pcbi.1011163.s006.xlsx]

## Sheet: Sheet1
taxon_name	MetaNovo/UniProt	MetaPro-IQ/IGC	MetaPro-IQ/Metagenome
Mammalia	1446	0	0
Craniata	563	0	0
Sarcopterygii	457	0	0
Catarrhini	399	0	0
Homo sapiens	395	0	0
Metazoa	378	0	0
Simiiformes	318	0	0
Homininae	280	0	0
Eukaryota	254	0	0
Euarchontoglires	210	0	0
Total	4700	0	0
Peptide counts of taxa only identified with MetaNovo in the MLI samples.
