# Supplementary material for: MetaNovo: An open-source pipeline for probabilistic peptide discovery in complex metaproteomic datasets
Source: PLoS Comput Biol. 2023 Jun 16;19(6):e1011163. doi: 10.1371/journal.pcbi.1011163 (PMC10310047; doi:10.1371/journal.pcbi.1011163)
Supplement: S7 Table — (XLSX) [file pcbi.1011163.s007.xlsx]

## Sheet: Sheet1
taxon_name	MetaNovo/UniProt	MetaPro-IQ/IGC	MetaPro-IQ/Metagenome
Bacteroides	6025	6531	7004
Clostridiales	5793	6698	6602
Bacteria	4595	4838	5163
Bacteroidales	3293	3681	3909
root	3180	2014	3177
Mammalia	1446	0	0
Faecalibacterium prausnitzii	1235	1404	1383
Bacteroides plebeius	711	794	873
Bacteroides fragilis	715	778	866
Bacteroidetes	770	799	866
Firmicutes	706	805	732
Clostridium	580	733	717
Craniata	563	0	0
Alistipes putredinis	419	479	532
Alistipes	402	457	483
Ruminococcaceae	366	464	470
Sarcopterygii	457	0	0
Lachnospiraceae	364	423	430
Erysipelotrichaceae	367	384	407
Catarrhini	399	0	0
Homo sapiens	395	0	0
Metazoa	378	0	0
Bacteroides stercoris	247	276	329
Simiiformes	318	0	0
Bacteroides uniformis	267	286	313
Homininae	280	0	0
Bacteroides caccae	216	243	270
Eukaryota	254	0	0
Bacteroidia	218	238	242
Euarchontoglires	210	0	0
Total	35169	32325	34768
Peptide counts of taxa identified in all runs by UniPept pept2lca “taxon_name” in the MLI samples.
