# Supplementary material for: MetaNovo: An open-source pipeline for probabilistic peptide discovery in complex metaproteomic datasets
Source: PLoS Comput Biol. 2023 Jun 16;19(6):e1011163. doi: 10.1371/journal.pcbi.1011163 (PMC10310047; doi:10.1371/journal.pcbi.1011163)
Supplement: S8 Table — (XLSX) [file pcbi.1011163.s008.xlsx]

## Sheet: Sheet1
kingdom_name	MetaNovo/UniProt	MetaPro-IQ/IGC	MetaPro-IQ/Metagenome
Metazoa	5063	178	187
Viridiplantae	119	2	1
Fungi	35	5	3
Total	5217	185	191
“kingdom_name” peptides in the MLI samples.
