# Supplementary material for: MetaNovo: An open-source pipeline for probabilistic peptide discovery in complex metaproteomic datasets
Source: PLoS Comput Biol. 2023 Jun 16;19(6):e1011163. doi: 10.1371/journal.pcbi.1011163 (PMC10310047; doi:10.1371/journal.pcbi.1011163)
Supplement: S9 Table — (XLSX) [file pcbi.1011163.s009.xlsx]

## Sheet: Sheet1
phylum_name	MetaNovo/UniProt	MetaPro-IQ/IGC	MetaPro-IQ/Metagenome
Bacteroidetes	14750	16359	17603
Firmicutes	10787	12494	12033
Chordata	4645	170	180
Proteobacteria	405	407	399
Actinobacteria	265	328	0
Total	30852	29758	30215
“phylum_name” peptides in the MLI samples.
