# Supplementary material for: MetaNovo: An open-source pipeline for probabilistic peptide discovery in complex metaproteomic datasets
Source: PLoS Comput Biol. 2023 Jun 16;19(6):e1011163. doi: 10.1371/journal.pcbi.1011163 (PMC10310047; doi:10.1371/journal.pcbi.1011163)
Supplement: S10 Table — Shared—Peptides identified in all runs. Only—Peptides only identified in a particular run. Reverse hits—Reverse peptide hits for a particular run. (XLSX) [file pcbi.1011163.s010.xlsx]

## Sheet: Sheet1
	Count	PEP Score - median	PEP Score - std. dev.
MetaNovo - UniProt: Shared	5317	3.0411e-05	0.00887063
MetaNovo - UniProt: Only	3258	0.0023409	0.0236381
MetaNovo - UniProt: Reverse	33	0.015812	0.0284256
SGA-PA: Shared	5317	0.00027227	0.0128309
SGA-PA: Only	470	0.00426695	0.0504576
SGA-PA: Reverse	24	0.010926	0.0202307
Meta-PA: Shared	5317	2.1598e-05	0.0132841
Meta-PA: Only	133	0.046675	0.0266707
Meta-PA: Reverse	11	0.010709	0.0056045
9MM peptide PEP scores comparison. Shared - Peptides identified in all runs. Only - Peptides only identified in a particular run. Reverse hits - Reverse peptide hits for a particular run.
