# Supplementary material for: MetaNovo: An open-source pipeline for probabilistic peptide discovery in complex metaproteomic datasets
Source: PLoS Comput Biol. 2023 Jun 16;19(6):e1011163. doi: 10.1371/journal.pcbi.1011163 (PMC10310047; doi:10.1371/journal.pcbi.1011163)
Supplement: S11 Table — (XLSX) [file pcbi.1011163.s011.xlsx]

## Sheet: Sheet1
	MetaNovo - UniProt: Shared	MetaNovo - UniProt: Only	MetaNovo - UniProt: Reverse	SGA-PA: Shared	SGA-PA: Only	SGA-PA: Reverse	Meta-PA: Shared	Meta-PA: Only	Meta-PA: Reverse
MetaNovo - UniProt: Shared	1	4.26803e-178	7.26627e-16	3.60102e-41	2.1184e-62	7.27574e-10	0.917161	1.18114e-56	2.75333e-05
MetaNovo - UniProt: Only	4.26803e-178	1	1.0455e-05	3.91629e-62	0.000699903	0.00212732	2.84621e-179	1.41757e-17	0.0360368
MetaNovo - UniProt: Reverse	7.26627e-16	1.0455e-05	1	5.86966e-11	0.000858897	0.693904	6.90132e-16	0.917161	0.798372
SGA-PA: Shared	3.60102e-41	3.91629e-62	5.86966e-11	1	2.57376e-29	1.1202e-06	6.28732e-42	6.34865e-38	0.000858897
SGA-PA: Only	2.1184e-62	0.000699903	0.000858897	2.57376e-29	1	0.0306649	1.11791e-62	3.15485e-09	0.134029
SGA-PA: Reverse	7.27574e-10	0.00212732	0.693904	1.1202e-06	0.0306649	1	7.11414e-10	0.693904	0.968195
Meta-PA: Shared	0.917161	2.84621e-179	6.90132e-16	6.28732e-42	1.11791e-62	7.11414e-10	1	8.50498e-57	2.75333e-05
Meta-PA: Only	1.18114e-56	1.41757e-17	0.917161	6.34865e-38	3.15485e-09	0.693904	8.50498e-57	1	0.811323
Meta-PA: Reverse	2.75333e-05	0.0360368	0.798372	0.000858897	0.134029	0.968195	2.75333e-05	0.811323	1
9MM peptide PEP scores Dunn’s test post hoc comparison.
KruskalResult(statistic=1525.7283576958007, pvalue=0.0)
