# Supplementary material for: MetaNovo: An open-source pipeline for probabilistic peptide discovery in complex metaproteomic datasets
Source: PLoS Comput Biol. 2023 Jun 16;19(6):e1011163. doi: 10.1371/journal.pcbi.1011163 (PMC10310047; doi:10.1371/journal.pcbi.1011163)
Supplement: S12 Table — (CSV) [file pcbi.1011163.s012.csv]

peptide	taxon_id	taxon_name	taxon_rank	superkingdom_id	superkingdom_name	kingdom_id	kingdom_name	subkingdom_id	subkingdom_name	superphylum_id	superphylum_name	phylum_id	phylum_name	subphylum_id	subphylum_name	superclass_id	superclass_name	class_id	class_name	subclass_id	subclass_name	infraclass_id	infraclass_name	superorder_id	superorder_name	order_id	order_name	suborder_id	suborder_name	infraorder_id	infraorder_name	parvorder_id	parvorder_name	superfamily_id	superfamily_name	family_id	family_name	subfamily_id	subfamily_name	tribe_id	tribe_name	subtribe_id	subtribe_name	genus_id	genus_name	subgenus_id	subgenus_name	species_group_id	species_group_name
AAAAAAAAQEAAAQQAAQAAAFGPGGTTR	5533	Rhodotorula	genus	2759	Eukaryota	4751	Fungi	451864	Dikarya			5204	Basidiomycota	29000	Pucciniomycotina			162481	Microbotryomycetes							231213	Sporidiobolales									1799696	Sporidiobolaceae							5533	Rhodotorula
AAAAAAK	1	root	no rank
AAAADAK	1	root	no rank
AAAAEK	1	root	no rank
AAAANIVPNSTGAAK	2	Bacteria	superkingdom	2	Bacteria
AAAAPAPAAPAAAAAAPK	5533	Rhodotorula	genus	2759	Eukaryota	4751	Fungi	451864	Dikarya			5204	Basidiomycota	29000	Pucciniomycotina			162481	Microbotryomycetes							231213	Sporidiobolales									1799696	Sporidiobolaceae							5533	Rhodotorula
AAAAPFAGVTGSGTTLSGR	741276	Rhodotorula taiwanensis	species	2759	Eukaryota	4751	Fungi	451864	Dikarya			5204	Basidiomycota	29000	Pucciniomycotina			162481	Microbotryomycetes							231213	Sporidiobolales									1799696	Sporidiobolaceae							5533	Rhodotorula
AAAAQATVAGAFHHGQAQAQR	5533	Rhodotorula	genus	2759	Eukaryota	4751	Fungi	451864	Dikarya			5204	Basidiomycota	29000	Pucciniomycotina			162481	Microbotryomycetes							231213	Sporidiobolales									1799696	Sporidiobolaceae							5533	Rhodotorula
AAADALSDLEIK	4930	Saccharomyces	genus	2759	Eukaryota	4751	Fungi	451864	Dikarya			4890	Ascomycota	147537	Saccharomycotina			4891	Saccharomycetes							4892	Saccharomycetales									4893	Saccharomycetaceae							4930	Saccharomyces
AAADLGESVSELNDSSK	1578	Lactobacillus	genus	2	Bacteria							1239	Firmicutes					91061	Bacilli							186826	Lactobacillales									33958	Lactobacillaceae							1578	Lactobacillus
AAADVITASDLDYTIIRPAWLTNK	1578	Lactobacillus	genus	2	Bacteria							1239	Firmicutes					91061	Bacilli							186826	Lactobacillales									33958	Lactobacillaceae							1578	Lactobacillus
AAAEAEAR	1	root	no rank
AAAEDTAK	1	root	no rank
AAAEEEAPAGADDSTASLSK	5533	Rhodotorula	genus	2759	Eukaryota	4751	Fungi	451864	Dikarya			5204	Basidiomycota	29000	Pucciniomycotina			162481	Microbotryomycetes							231213	Sporidiobolales									1799696	Sporidiobolaceae							5533	Rhodotorula
AAAEIQNMNHR	655183	Lactobacillus casei group	species group	2	Bacteria							1239	Firmicutes					91061	Bacilli							186826	Lactobacillales									33958	Lactobacillaceae							1578	Lactobacillus			655183	Lactobacillus casei group
AAAENIIPTSTGAAK	2	Bacteria	superkingdom	2	Bacteria
AAAENMIPTSTGAAK	2	Bacteria	superkingdom	2	Bacteria
AAAESGK	1	root	no rank
AAAEVNMTYGLDK	162481	Microbotryomycetes	class	2759	Eukaryota	4751	Fungi	451864	Dikarya			5204	Basidiomycota	29000	Pucciniomycotina			162481	Microbotryomycetes
AAAIEPLEK	712	Pasteurellaceae	family	2	Bacteria							1224	Proteobacteria					1236	Gammaproteobacteria							135625	Pasteurellales									712	Pasteurellaceae
AAAINIIPHSTGAAK	91061	Bacilli	class	2	Bacteria							1239	Firmicutes					91061	Bacilli
AAALCAER	1	root	no rank
AAALDCQQYYVNHR	712	Pasteurellaceae	family	2	Bacteria							1224	Proteobacteria					1236	Gammaproteobacteria							135625	Pasteurellales									712	Pasteurellaceae
AAALLAAAEAHTR	1913989	Gammaproteobacteria bacterium	species	2	Bacteria							1224	Proteobacteria					1236	Gammaproteobacteria
AAALLQQFK	1578	Lactobacillus	genus	2	Bacteria							1239	Firmicutes					91061	Bacilli							186826	Lactobacillales									33958	Lactobacillaceae							1578	Lactobacillus
AAAPINPVASGPNPPPSTEEKPK	5533	Rhodotorula	genus	2759	Eukaryota	4751	Fungi	451864	Dikarya			5204	Basidiomycota	29000	Pucciniomycotina			162481	Microbotryomycetes							231213	Sporidiobolales									1799696	Sporidiobolaceae							5533	Rhodotorula
AAAPTVVFLDELDSIAK	4892	Saccharomycetales	order	2759	Eukaryota	4751	Fungi	451864	Dikarya			4890	Ascomycota	147537	Saccharomycotina			4891	Saccharomycetes							4892	Saccharomycetales
AAAPVAAGAAAGGDAAATK	1578	Lactobacillus	genus	2	Bacteria							1239	Firmicutes					91061	Bacilli							186826	Lactobacillales									33958	Lactobacillaceae							1578	Lactobacillus
AAAPVVMFFDELDSIAK	162481	Microbotryomycetes	class	2759	Eukaryota	4751	Fungi	451864	Dikarya			5204	Basidiomycota	29000	Pucciniomycotina			162481	Microbotryomycetes
AAAQK	1	root	no rank
AAAQQSTAAPLAHK	5533	Rhodotorula	genus	2759	Eukaryota	4751	Fungi	451864	Dikarya			5204	Basidiomycota	29000	Pucciniomycotina			162481	Microbotryomycetes							231213	Sporidiobolales									1799696	Sporidiobolaceae							5533	Rhodotorula
AAASAAPASAPAGPK	5533	Rhodotorula	genus	2759	Eukaryota	4751	Fungi	451864	Dikarya			5204	Basidiomycota	29000	Pucciniomycotina			162481	Microbotryomycetes							231213	Sporidiobolales									1799696	Sporidiobolaceae							5533	Rhodotorula
AAASDAK	1	root	no rank
AAASGAVEVGPGR	162481	Microbotryomycetes	class	2759	Eukaryota	4751	Fungi	451864	Dikarya			5204	Basidiomycota	29000	Pucciniomycotina			162481	Microbotryomycetes
AAASLFGSK	2	Bacteria	superkingdom	2	Bacteria
AAATSLGVSLYNYMGGFNAK	1465	Brevibacillus laterosporus	species	2	Bacteria							1239	Firmicutes					91061	Bacilli							1385	Bacillales									186822	Paenibacillaceae							55080	Brevibacillus
AAAVEDK	1	root	no rank
AAAVEQLQVWGER	1	root	no rank
AAAYANHDLGVLPVEK	2	Bacteria	superkingdom	2	Bacteria
AAAYSQIGQHDNAVSDAR	5533	Rhodotorula	genus	2759	Eukaryota	4751	Fungi	451864	Dikarya			5204	Basidiomycota	29000	Pucciniomycotina			162481	Microbotryomycetes							231213	Sporidiobolales									1799696	Sporidiobolaceae							5533	Rhodotorula
AADAALGSANITVNK	1236	Gammaproteobacteria	class	2	Bacteria							1224	Proteobacteria					1236	Gammaproteobacteria
AADALLLK	1	root	no rank
AADALR	1	root	no rank
AADANGYEALDDVFK	1578	Lactobacillus	genus	2	Bacteria							1239	Firmicutes					91061	Bacilli							186826	Lactobacillales									33958	Lactobacillaceae							1578	Lactobacillus
AADAVSEK	2	Bacteria	superkingdom	2	Bacteria
AADAWK	1	root	no rank
AADDEIEEYR	1255	Pediococcus pentosaceus	species	2	Bacteria							1239	Firmicutes					91061	Bacilli							186826	Lactobacillales									33958	Lactobacillaceae							1253	Pediococcus
AADDQESQTGLLGR	5533	Rhodotorula	genus	2759	Eukaryota	4751	Fungi	451864	Dikarya			5204	Basidiomycota	29000	Pucciniomycotina			162481	Microbotryomycetes							231213	Sporidiobolales									1799696	Sporidiobolaceae							5533	Rhodotorula
AADEAFAK	1	root	no rank
AADIFIK	1	root	no rank
AADIIIVGTPEGAK	745	Pasteurella	genus	2	Bacteria							1224	Proteobacteria					1236	Gammaproteobacteria							135625	Pasteurellales									712	Pasteurellaceae							745	Pasteurella
AADLGADLAPR	5533	Rhodotorula	genus	2759	Eukaryota	4751	Fungi	451864	Dikarya			5204	Basidiomycota	29000	Pucciniomycotina			162481	Microbotryomycetes							231213	Sporidiobolales									1799696	Sporidiobolaceae							5533	Rhodotorula
AADLIAGK	1	root	no rank
AADLK	1	root	no rank
AADLR	1	root	no rank
AADMTGSSIETK	747	Pasteurella multocida	species	2	Bacteria							1224	Proteobacteria					1236	Gammaproteobacteria							135625	Pasteurellales									712	Pasteurellaceae							745	Pasteurella
AADNK	1	root	no rank
AADPSVQVNTIYTGAFDKPDAGK	1465	Brevibacillus laterosporus	species	2	Bacteria							1239	Firmicutes					91061	Bacilli							1385	Bacillales									186822	Paenibacillaceae							55080	Brevibacillus
AADVLDAEGVK	712	Pasteurellaceae	family	2	Bacteria							1224	Proteobacteria					1236	Gammaproteobacteria							135625	Pasteurellales									712	Pasteurellaceae
AAEAATTDLTYR	4930	Saccharomyces	genus	2759	Eukaryota	4751	Fungi	451864	Dikarya			4890	Ascomycota	147537	Saccharomycotina			4891	Saccharomycetes							4892	Saccharomycetales									4893	Saccharomycetaceae							4930	Saccharomyces
AAEAEGVDAEIFATAASDADNK	1253	Pediococcus	genus	2	Bacteria							1239	Firmicutes					91061	Bacilli							186826	Lactobacillales									33958	Lactobacillaceae							1253	Pediococcus
AAEAGETGAATSATEGDNNNNTAAGDK	4932	Saccharomyces cerevisiae	species	2759	Eukaryota	4751	Fungi	451864	Dikarya			4890	Ascomycota	147537	Saccharomycotina			4891	Saccharomycetes							4892	Saccharomycetales									4893	Saccharomycetaceae							4930	Saccharomyces
AAEELEK	1	root	no rank
AAEENFNADDK	4930	Saccharomyces	genus	2759	Eukaryota	4751	Fungi	451864	Dikarya			4890	Ascomycota	147537	Saccharomycotina			4891	Saccharomycetes							4892	Saccharomycetales									4893	Saccharomycetaceae							4930	Saccharomyces
AAEETR	1	root	no rank
AAEGSNLHIGAENCYFEDEGAYTGETSPK	1578	Lactobacillus	genus	2	Bacteria							1239	Firmicutes					91061	Bacilli							186826	Lactobacillales									33958	Lactobacillaceae							1578	Lactobacillus
AAEGWAR	1	root	no rank
AAEIK	1	root	no rank
AAELLDRPVEK	1465	Brevibacillus laterosporus	species	2	Bacteria							1239	Firmicutes					91061	Bacilli							1385	Bacillales									186822	Paenibacillaceae							55080	Brevibacillus
AAELQTLDFLK	712	Pasteurellaceae	family	2	Bacteria							1224	Proteobacteria					1236	Gammaproteobacteria							135625	Pasteurellales									712	Pasteurellaceae
AAELSPEK	2	Bacteria	superkingdom	2	Bacteria
AAENQLDAEER	5533	Rhodotorula	genus	2759	Eukaryota	4751	Fungi	451864	Dikarya			5204	Basidiomycota	29000	Pucciniomycotina			162481	Microbotryomycetes							231213	Sporidiobolales									1799696	Sporidiobolaceae							5533	Rhodotorula
AAEQAEQIDYQR	9031	Gallus gallus	species	2759	Eukaryota	33208	Metazoa					7711	Chordata	89593	Craniata	8287	Sarcopterygii	8782	Aves			8825	Neognathae	1549675	Galloanserae	8976	Galliformes									9005	Phasianidae	9072	Phasianinae					9030	Gallus
AAESAQVASGRPGHFDYVLAR	1255	Pediococcus pentosaceus	species	2	Bacteria							1239	Firmicutes					91061	Bacilli							186826	Lactobacillales									33958	Lactobacillaceae							1253	Pediococcus
AAEVAK	1	root	no rank
AAEVK	1	root	no rank
AAEVLAAAQAR	1224	Proteobacteria	phylum	2	Bacteria							1224	Proteobacteria
AAEYHTK	1	root	no rank
AAFEAYK	1	root	no rank
AAFEDLK	1	root	no rank
AAFEK	1	root	no rank
AAFGGSGGR	9606	Homo sapiens	species	2759	Eukaryota	33208	Metazoa					7711	Chordata	89593	Craniata	8287	Sarcopterygii	40674	Mammalia					314146	Euarchontoglires	9443	Primates	376913	Haplorrhini	314293	Simiiformes	9526	Catarrhini	314295	Hominoidea	9604	Hominidae	207598	Homininae					9605	Homo
AAFGSEDLQLDK	1578	Lactobacillus	genus	2	Bacteria							1239	Firmicutes					91061	Bacilli							186826	Lactobacillales									33958	Lactobacillaceae							1578	Lactobacillus
AAFNDIAAVAK	55080	Brevibacillus	genus	2	Bacteria							1239	Firmicutes					91061	Bacilli							1385	Bacillales									186822	Paenibacillaceae							55080	Brevibacillus
AAFQLAEVSTSGLGR	727	Haemophilus influenzae	species	2	Bacteria							1224	Proteobacteria					1236	Gammaproteobacteria							135625	Pasteurellales									712	Pasteurellaceae							724	Haemophilus
AAFSILR	1	root	no rank
AAFYNLK	2	Bacteria	superkingdom	2	Bacteria
AAGADVVGDDDLVQR	33958	Lactobacillaceae	family	2	Bacteria							1239	Firmicutes					91061	Bacilli							186826	Lactobacillales									33958	Lactobacillaceae
AAGFLLEK	1	root	no rank
AAGGVAR	1	root	no rank
AAGHDGK	1	root	no rank
AAGLK	1	root	no rank
AAGLLMTK	2759	Eukaryota	superkingdom	2759	Eukaryota
AAGLTAAYAR	4892	Saccharomycetales	order	2759	Eukaryota	4751	Fungi	451864	Dikarya			4890	Ascomycota	147537	Saccharomycotina			4891	Saccharomycetes							4892	Saccharomycetales
AAGLTDFDVAFTSVLQR	741276	Rhodotorula taiwanensis	species	2759	Eukaryota	4751	Fungi	451864	Dikarya			5204	Basidiomycota	29000	Pucciniomycotina			162481	Microbotryomycetes							231213	Sporidiobolales									1799696	Sporidiobolaceae							5533	Rhodotorula
AAGPVDYLGR	712	Pasteurellaceae	family	2	Bacteria							1224	Proteobacteria					1236	Gammaproteobacteria							135625	Pasteurellales									712	Pasteurellaceae
AAGSGEWVSYEGDR	5533	Rhodotorula	genus	2759	Eukaryota	4751	Fungi	451864	Dikarya			5204	Basidiomycota	29000	Pucciniomycotina			162481	Microbotryomycetes							231213	Sporidiobolales									1799696	Sporidiobolaceae							5533	Rhodotorula
AAGTSAQLLGR	2	Bacteria	superkingdom	2	Bacteria
AAGVEFNPAEAFQALQQMGGEGFEK	741276	Rhodotorula taiwanensis	species	2759	Eukaryota	4751	Fungi	451864	Dikarya			5204	Basidiomycota	29000	Pucciniomycotina			162481	Microbotryomycetes							231213	Sporidiobolales									1799696	Sporidiobolaceae							5533	Rhodotorula
AAGVEHGSGEPNTNK	2	Bacteria	superkingdom	2	Bacteria
AAGVEQVVILGESK	747	Pasteurella multocida	species	2	Bacteria							1224	Proteobacteria					1236	Gammaproteobacteria							135625	Pasteurellales									712	Pasteurellaceae							745	Pasteurella
AAGYTMSVASASK	2	Bacteria	superkingdom	2	Bacteria
AAHAGVNPEDGISAITVASK	1385	Bacillales	order	2	Bacteria							1239	Firmicutes					91061	Bacilli							1385	Bacillales
AAHAYEQSTNLFPSKPQLGR	1465	Brevibacillus laterosporus	species	2	Bacteria							1239	Firmicutes					91061	Bacilli							1385	Bacillales									186822	Paenibacillaceae							55080	Brevibacillus
AAHHAISAPLDEVFDPK	741276	Rhodotorula taiwanensis	species	2759	Eukaryota	4751	Fungi	451864	Dikarya			5204	Basidiomycota	29000	Pucciniomycotina			162481	Microbotryomycetes							231213	Sporidiobolales									1799696	Sporidiobolaceae							5533	Rhodotorula
AAHSAAIDMLELVVK	747	Pasteurella multocida	species	2	Bacteria							1224	Proteobacteria					1236	Gammaproteobacteria							135625	Pasteurellales									712	Pasteurellaceae							745	Pasteurella
AAHTSAVQER	741276	Rhodotorula taiwanensis	species	2759	Eukaryota	4751	Fungi	451864	Dikarya			5204	Basidiomycota	29000	Pucciniomycotina			162481	Microbotryomycetes							231213	Sporidiobolales									1799696	Sporidiobolaceae							5533	Rhodotorula
AAIAAAEANPNLK	2	Bacteria	superkingdom	2	Bacteria
AAIAAAIAR	1	root	no rank
AAIDFLNNTFYNLLTK	1253	Pediococcus	genus	2	Bacteria							1239	Firmicutes					91061	Bacilli							186826	Lactobacillales									33958	Lactobacillaceae							1253	Pediococcus
AAIEEAIEGLDSGK	745	Pasteurella	genus	2	Bacteria							1224	Proteobacteria					1236	Gammaproteobacteria							135625	Pasteurellales									712	Pasteurellaceae							745	Pasteurella
AAIEGR	1	root	no rank
AAIEHGWIYNQEQR	712	Pasteurellaceae	family	2	Bacteria							1224	Proteobacteria					1236	Gammaproteobacteria							135625	Pasteurellales									712	Pasteurellaceae
AAIESELEVLK	5533	Rhodotorula	genus	2759	Eukaryota	4751	Fungi	451864	Dikarya			5204	Basidiomycota	29000	Pucciniomycotina			162481	Microbotryomycetes							231213	Sporidiobolales									1799696	Sporidiobolaceae							5533	Rhodotorula
AAIVAEFGR	2	Bacteria	superkingdom	2	Bacteria
AAIVDEVAEQLK	1255	Pediococcus pentosaceus	species	2	Bacteria							1239	Firmicutes					91061	Bacilli							186826	Lactobacillales									33958	Lactobacillaceae							1253	Pediococcus
AAKPDITIVPLYTGAFDKPDLGK	1465	Brevibacillus laterosporus	species	2	Bacteria							1239	Firmicutes					91061	Bacilli							1385	Bacillales									186822	Paenibacillaceae							55080	Brevibacillus
AALAK	1	root	no rank
AALDALMDEGRPR	1578	Lactobacillus	genus	2	Bacteria							1239	Firmicutes					91061	Bacilli							186826	Lactobacillales									33958	Lactobacillaceae							1578	Lactobacillus
AALDEVEAVNK	1	root	no rank
AALDGLTAEQVSSLVIAYEPIWAIGTGK	1578	Lactobacillus	genus	2	Bacteria							1239	Firmicutes					91061	Bacilli							186826	Lactobacillales									33958	Lactobacillaceae							1578	Lactobacillus
AALDR	1	root	no rank
AALDSYK	1	root	no rank
AALEAGYR	1	root	no rank
AALEAR	1	root	no rank
AALEATLEAISGSLK	712	Pasteurellaceae	family	2	Bacteria							1224	Proteobacteria					1236	Gammaproteobacteria							135625	Pasteurellales									712	Pasteurellaceae
AALGEVVDSETLGGGAMHAR	1799696	Sporidiobolaceae	family	2759	Eukaryota	4751	Fungi	451864	Dikarya			5204	Basidiomycota	29000	Pucciniomycotina			162481	Microbotryomycetes							231213	Sporidiobolales									1799696	Sporidiobolaceae
AALIDCLAPDR	2	Bacteria	superkingdom	2	Bacteria
AALNNPAVEIVAVNDLTDAVTLAHLLK	1465	Brevibacillus laterosporus	species	2	Bacteria							1239	Firmicutes					91061	Bacilli							1385	Bacillales									186822	Paenibacillaceae							55080	Brevibacillus
AALQTIAEGTR	741276	Rhodotorula taiwanensis	species	2759	Eukaryota	4751	Fungi	451864	Dikarya			5204	Basidiomycota	29000	Pucciniomycotina			162481	Microbotryomycetes							231213	Sporidiobolales									1799696	Sporidiobolaceae							5533	Rhodotorula
AALQTYLPK	4930	Saccharomyces	genus	2759	Eukaryota	4751	Fungi	451864	Dikarya			4890	Ascomycota	147537	Saccharomycotina			4891	Saccharomycetes							4892	Saccharomycetales									4893	Saccharomycetaceae							4930	Saccharomyces
AALQYVIDNDR	1	root	no rank
AALSGTQHIK	1236	Gammaproteobacteria	class	2	Bacteria							1224	Proteobacteria					1236	Gammaproteobacteria
AALTPYYDEYLK	745	Pasteurella	genus	2	Bacteria							1224	Proteobacteria					1236	Gammaproteobacteria							135625	Pasteurellales									712	Pasteurellaceae							745	Pasteurella
AALTTDSDVIISEIGGTVGDIESTPFMEAIR	91061	Bacilli	class	2	Bacteria							1239	Firmicutes					91061	Bacilli
AALVDHDNIK	1	root	no rank
AALWRPVINVDK	5533	Rhodotorula	genus	2759	Eukaryota	4751	Fungi	451864	Dikarya			5204	Basidiomycota	29000	Pucciniomycotina			162481	Microbotryomycetes							231213	Sporidiobolales									1799696	Sporidiobolaceae							5533	Rhodotorula
AANAAVK	1	root	no rank
AANDK	1	root	no rank
AANEENYESVWK	8825	Neognathae	infraclass	2759	Eukaryota	33208	Metazoa					7711	Chordata	89593	Craniata	8287	Sarcopterygii	8782	Aves			8825	Neognathae
AANNEELDVPVTQVVK	1255	Pediococcus pentosaceus	species	2	Bacteria							1239	Firmicutes					91061	Bacilli							186826	Lactobacillales									33958	Lactobacillaceae							1253	Pediococcus
AAPAPAADEVPAEAPKPK	5533	Rhodotorula	genus	2759	Eukaryota	4751	Fungi	451864	Dikarya			5204	Basidiomycota	29000	Pucciniomycotina			162481	Microbotryomycetes							231213	Sporidiobolales									1799696	Sporidiobolaceae							5533	Rhodotorula
AAPAPTLAVK	60549	Paraburkholderia phenazinium	species	2	Bacteria							1224	Proteobacteria					28216	Betaproteobacteria							80840	Burkholderiales									119060	Burkholderiaceae							1822464	Paraburkholderia
AAPELLR	1	root	no rank
AAPFEQR	1	root	no rank
AAPPADLAK	2	Bacteria	superkingdom	2	Bacteria
AAQAAR	1	root	no rank
AAQDQDQAAVLLQK	655183	Lactobacillus casei group	species group	2	Bacteria							1239	Firmicutes					91061	Bacilli							186826	Lactobacillales									33958	Lactobacillaceae							1578	Lactobacillus			655183	Lactobacillus casei group
AAQDSFAAGWGVMVSHR	4893	Saccharomycetaceae	family	2759	Eukaryota	4751	Fungi	451864	Dikarya			4890	Ascomycota	147537	Saccharomycotina			4891	Saccharomycetes							4892	Saccharomycetales									4893	Saccharomycetaceae
AAQDSFAANWGVMVSHR	4930	Saccharomyces	genus	2759	Eukaryota	4751	Fungi	451864	Dikarya			4890	Ascomycota	147537	Saccharomycotina			4891	Saccharomycetes							4892	Saccharomycetales									4893	Saccharomycetaceae							4930	Saccharomyces
AAQDSGVAVVAK	1465	Brevibacillus laterosporus	species	2	Bacteria							1239	Firmicutes					91061	Bacilli							1385	Bacillales									186822	Paenibacillaceae							55080	Brevibacillus
AAQLAATK	1	root	no rank
AAQLQDEQNNLQAR	1578	Lactobacillus	genus	2	Bacteria							1239	Firmicutes					91061	Bacilli							186826	Lactobacillales									33958	Lactobacillaceae							1578	Lactobacillus
AAQQQWGNDFYK	4930	Saccharomyces	genus	2759	Eukaryota	4751	Fungi	451864	Dikarya			4890	Ascomycota	147537	Saccharomycotina			4891	Saccharomycetes							4892	Saccharomycetales									4893	Saccharomycetaceae							4930	Saccharomyces
AAQSTTNPLYCYNGEGSLVQN	5533	Rhodotorula	genus	2759	Eukaryota	4751	Fungi	451864	Dikarya			5204	Basidiomycota	29000	Pucciniomycotina			162481	Microbotryomycetes							231213	Sporidiobolales									1799696	Sporidiobolaceae							5533	Rhodotorula
AASAGPTDPVLAK	5533	Rhodotorula	genus	2759	Eukaryota	4751	Fungi	451864	Dikarya			5204	Basidiomycota	29000	Pucciniomycotina			162481	Microbotryomycetes							231213	Sporidiobolales									1799696	Sporidiobolaceae							5533	Rhodotorula
AASASTTDSVNK	5533	Rhodotorula	genus	2759	Eukaryota	4751	Fungi	451864	Dikarya			5204	Basidiomycota	29000	Pucciniomycotina			162481	Microbotryomycetes							231213	Sporidiobolales									1799696	Sporidiobolaceae							5533	Rhodotorula
AASAVMPGGTDVSASIR	5533	Rhodotorula	genus	2759	Eukaryota	4751	Fungi	451864	Dikarya			5204	Basidiomycota	29000	Pucciniomycotina			162481	Microbotryomycetes							231213	Sporidiobolales									1799696	Sporidiobolaceae							5533	Rhodotorula
AASDAIPPASPK	4930	Saccharomyces	genus	2759	Eukaryota	4751	Fungi	451864	Dikarya			4890	Ascomycota	147537	Saccharomycotina			4891	Saccharomycetes							4892	Saccharomycetales									4893	Saccharomycetaceae							4930	Saccharomyces
AASEIAATELAPTHPIR	5533	Rhodotorula	genus	2759	Eukaryota	4751	Fungi	451864	Dikarya			5204	Basidiomycota	29000	Pucciniomycotina			162481	Microbotryomycetes							231213	Sporidiobolales									1799696	Sporidiobolaceae							5533	Rhodotorula
AASELR	1	root	no rank
AASFDDVMNPQA	747	Pasteurella multocida	species	2	Bacteria							1224	Proteobacteria					1236	Gammaproteobacteria							135625	Pasteurellales									712	Pasteurellaceae							745	Pasteurella
AASGAATGGTANPAIARPAR	5533	Rhodotorula	genus	2759	Eukaryota	4751	Fungi	451864	Dikarya			5204	Basidiomycota	29000	Pucciniomycotina			162481	Microbotryomycetes							231213	Sporidiobolales									1799696	Sporidiobolaceae							5533	Rhodotorula
AASIADEAAAHGLK	5533	Rhodotorula	genus	2759	Eukaryota	4751	Fungi	451864	Dikarya			5204	Basidiomycota	29000	Pucciniomycotina			162481	Microbotryomycetes							231213	Sporidiobolales									1799696	Sporidiobolaceae							5533	Rhodotorula
AASISEDESR	1465	Brevibacillus laterosporus	species	2	Bacteria							1239	Firmicutes					91061	Bacilli							1385	Bacillales									186822	Paenibacillaceae							55080	Brevibacillus
AASLK	1	root	no rank
AASSTDPSYEYKPDEIVLAK	5533	Rhodotorula	genus	2759	Eukaryota	4751	Fungi	451864	Dikarya			5204	Basidiomycota	29000	Pucciniomycotina			162481	Microbotryomycetes							231213	Sporidiobolales									1799696	Sporidiobolaceae							5533	Rhodotorula
AASTGKPASTHGGIPHDTYAMTSR	741276	Rhodotorula taiwanensis	species	2759	Eukaryota	4751	Fungi	451864	Dikarya			5204	Basidiomycota	29000	Pucciniomycotina			162481	Microbotryomycetes							231213	Sporidiobolales									1799696	Sporidiobolaceae							5533	Rhodotorula
AASTLGVTAVNK	33958	Lactobacillaceae	family	2	Bacteria							1239	Firmicutes					91061	Bacilli							186826	Lactobacillales									33958	Lactobacillaceae
AASTQLFVSYK	1578	Lactobacillus	genus	2	Bacteria							1239	Firmicutes					91061	Bacilli							186826	Lactobacillales									33958	Lactobacillaceae							1578	Lactobacillus
AATAAK	1	root	no rank
AATATK	1	root	no rank
AATDNAGNLINELQLVYNK	1224	Proteobacteria	phylum	2	Bacteria							1224	Proteobacteria
AATDPIGTVTLAR	5533	Rhodotorula	genus	2759	Eukaryota	4751	Fungi	451864	Dikarya			5204	Basidiomycota	29000	Pucciniomycotina			162481	Microbotryomycetes							231213	Sporidiobolales									1799696	Sporidiobolaceae							5533	Rhodotorula
AATEAVK	1	root	no rank
AATHDHQHLAPVTHER	5533	Rhodotorula	genus	2759	Eukaryota	4751	Fungi	451864	Dikarya			5204	Basidiomycota	29000	Pucciniomycotina			162481	Microbotryomycetes							231213	Sporidiobolales									1799696	Sporidiobolaceae							5533	Rhodotorula
AATHDHQHLAPVVHER	5533	Rhodotorula	genus	2759	Eukaryota	4751	Fungi	451864	Dikarya			5204	Basidiomycota	29000	Pucciniomycotina			162481	Microbotryomycetes							231213	Sporidiobolales									1799696	Sporidiobolaceae							5533	Rhodotorula
AATMLGINR	2	Bacteria	superkingdom	2	Bacteria
AATSVK	1	root	no rank
AATTSSLAPAADQQGTR	5533	Rhodotorula	genus	2759	Eukaryota	4751	Fungi	451864	Dikarya			5204	Basidiomycota	29000	Pucciniomycotina			162481	Microbotryomycetes							231213	Sporidiobolales									1799696	Sporidiobolaceae							5533	Rhodotorula
AATVNIR	1	root	no rank
AAVADAK	1	root	no rank
AAVADNAKPSDLSRPGHIFPLR	747	Pasteurella multocida	species	2	Bacteria							1224	Proteobacteria					1236	Gammaproteobacteria							135625	Pasteurellales									712	Pasteurellaceae							745	Pasteurella
AAVAFLGTAIDSAHPK	1224	Proteobacteria	phylum	2	Bacteria							1224	Proteobacteria
AAVDAAK	1	root	no rank
AAVDEGYVAGGGTALVDVEK	1578	Lactobacillus	genus	2	Bacteria							1239	Firmicutes					91061	Bacilli							186826	Lactobacillales									33958	Lactobacillaceae							1578	Lactobacillus
AAVDELHK	1	root	no rank
AAVDPSTPK	741276	Rhodotorula taiwanensis	species	2759	Eukaryota	4751	Fungi	451864	Dikarya			5204	Basidiomycota	29000	Pucciniomycotina			162481	Microbotryomycetes							231213	Sporidiobolales									1799696	Sporidiobolaceae							5533	Rhodotorula
AAVDSGYADNSLQVGQTGK	451864	Dikarya	subkingdom	2759	Eukaryota	4751	Fungi	451864	Dikarya
AAVDSTK	1	root	no rank
AAVDYSIQYIPQR	2	Bacteria	superkingdom	2	Bacteria
AAVEAAGGSIEVI	1578	Lactobacillus	genus	2	Bacteria							1239	Firmicutes					91061	Bacilli							186826	Lactobacillales									33958	Lactobacillaceae							1578	Lactobacillus
AAVEEGFVPGGGTALANVISDLEDVEAEGDEATGVNIVR	1255	Pediococcus pentosaceus	species	2	Bacteria							1239	Firmicutes					91061	Bacilli							186826	Lactobacillales									33958	Lactobacillaceae							1253	Pediococcus
AAVEEGILPGGGTALVK	4890	Ascomycota	phylum	2759	Eukaryota	4751	Fungi	451864	Dikarya			4890	Ascomycota
AAVEEGIVAGGGTTLISVMHAIEK	1465	Brevibacillus laterosporus	species	2	Bacteria							1239	Firmicutes					91061	Bacilli							1385	Bacillales									186822	Paenibacillaceae							55080	Brevibacillus
AAVEEGIVAGGGVALIR	1	root	no rank
AAVEEGIVAGGGVALLR	1	root	no rank
AAVEEGIVPGGGTALLK	1	root	no rank
AAVEEGVVAGGGVALIR	1	root	no rank
AAVEEIHSISKPVESK	1465	Brevibacillus laterosporus	species	2	Bacteria							1239	Firmicutes					91061	Bacilli							1385	Bacillales									186822	Paenibacillaceae							55080	Brevibacillus
AAVGVTTK	2	Bacteria	superkingdom	2	Bacteria
AAVHWDENTLFDYLENPK	162481	Microbotryomycetes	class	2759	Eukaryota	4751	Fungi	451864	Dikarya			5204	Basidiomycota	29000	Pucciniomycotina			162481	Microbotryomycetes
AAVPFNR	1	root	no rank
AAVPSGASTGAHEAVELR	1	root	no rank
AAVPSGASTGIHEAVELR	1	root	no rank
AAVPTIQYLIDNHAK	1465	Brevibacillus laterosporus	species	2	Bacteria							1239	Firmicutes					91061	Bacilli							1385	Bacillales									186822	Paenibacillaceae							55080	Brevibacillus
AAVSASR	1	root	no rank
AAVSLPK	1	root	no rank
AAVSVEGK	1	root	no rank
AAVTAEVR	2	Bacteria	superkingdom	2	Bacteria
AAVTGLETQDSGAGQQK	1582	Lactobacillus casei	species	2	Bacteria							1239	Firmicutes					91061	Bacilli							186826	Lactobacillales									33958	Lactobacillaceae							1578	Lactobacillus			655183	Lactobacillus casei group
AAVVVADVPTHTNVR	1578	Lactobacillus	genus	2	Bacteria							1239	Firmicutes					91061	Bacilli							186826	Lactobacillales									33958	Lactobacillaceae							1578	Lactobacillus
AAWTNYPDR	1578	Lactobacillus	genus	2	Bacteria							1239	Firmicutes					91061	Bacilli							186826	Lactobacillales									33958	Lactobacillaceae							1578	Lactobacillus
AAYDAENPDAAGK	5533	Rhodotorula	genus	2759	Eukaryota	4751	Fungi	451864	Dikarya			5204	Basidiomycota	29000	Pucciniomycotina			162481	Microbotryomycetes							231213	Sporidiobolales									1799696	Sporidiobolaceae							5533	Rhodotorula
AAYEDSDDDW	5533	Rhodotorula	genus	2759	Eukaryota	4751	Fungi	451864	Dikarya			5204	Basidiomycota	29000	Pucciniomycotina			162481	Microbotryomycetes							231213	Sporidiobolales									1799696	Sporidiobolaceae							5533	Rhodotorula
AAYHILGLR	2	Bacteria	superkingdom	2	Bacteria
AAYQACLPLLSEYSTWVGQHK	712	Pasteurellaceae	family	2	Bacteria							1224	Proteobacteria					1236	Gammaproteobacteria							135625	Pasteurellales									712	Pasteurellaceae
AAYYVAFGPHGPR	4751	Fungi	kingdom	2759	Eukaryota	4751	Fungi
ACADAVILPLK	8287	Sarcopterygii	superclass	2759	Eukaryota	33208	Metazoa					7711	Chordata	89593	Craniata	8287	Sarcopterygii
ACAEAGVYLISPFVGR	1	root	no rank
ACDNFSPIR	8825	Neognathae	infraclass	2759	Eukaryota	33208	Metazoa					7711	Chordata	89593	Craniata	8287	Sarcopterygii	8782	Aves			8825	Neognathae
ACGVSRPVIAASITTNEAR	1799696	Sporidiobolaceae	family	2759	Eukaryota	4751	Fungi	451864	Dikarya			5204	Basidiomycota	29000	Pucciniomycotina			162481	Microbotryomycetes							231213	Sporidiobolales									1799696	Sporidiobolaceae
ACTLATYNNLR	747	Pasteurella multocida	species	2	Bacteria							1224	Proteobacteria					1236	Gammaproteobacteria							135625	Pasteurellales									712	Pasteurellaceae							745	Pasteurella
ACVGIITNPVNTTVAIAAEVLK	1236	Gammaproteobacteria	class	2	Bacteria							1224	Proteobacteria					1236	Gammaproteobacteria
ADAEAYLGEPVTDAVITVPAYFNDAQR	1898207	Clostridiales bacterium	species	2	Bacteria							1239	Firmicutes					186801	Clostridia							186802	Clostridiales
ADAESYLGQPVTQAVITVPAYFNDSQR	55080	Brevibacillus	genus	2	Bacteria							1239	Firmicutes					91061	Bacilli							1385	Bacillales									186822	Paenibacillaceae							55080	Brevibacillus
ADAFK	1	root	no rank
ADANSFAGPNLDDHQEDLLATK	4930	Saccharomyces	genus	2759	Eukaryota	4751	Fungi	451864	Dikarya			4890	Ascomycota	147537	Saccharomycotina			4891	Saccharomycetes							4892	Saccharomycetales									4893	Saccharomycetaceae							4930	Saccharomyces
ADAQR	1	root	no rank
ADAVK	1	root	no rank
ADDDSVTIISAGNDK	4893	Saccharomycetaceae	family	2759	Eukaryota	4751	Fungi	451864	Dikarya			4890	Ascomycota	147537	Saccharomycotina			4891	Saccharomycetes							4892	Saccharomycetales									4893	Saccharomycetaceae
ADDEGSASTEFDITK	5286	Rhodotorula toruloides	species	2759	Eukaryota	4751	Fungi	451864	Dikarya			5204	Basidiomycota	29000	Pucciniomycotina			162481	Microbotryomycetes							231213	Sporidiobolales									1799696	Sporidiobolaceae							5533	Rhodotorula
ADDIALEK	1	root	no rank
ADEALSHHNSNK	5533	Rhodotorula	genus	2759	Eukaryota	4751	Fungi	451864	Dikarya			5204	Basidiomycota	29000	Pucciniomycotina			162481	Microbotryomycetes							231213	Sporidiobolales									1799696	Sporidiobolaceae							5533	Rhodotorula
ADEASTWER	1799696	Sporidiobolaceae	family	2759	Eukaryota	4751	Fungi	451864	Dikarya			5204	Basidiomycota	29000	Pucciniomycotina			162481	Microbotryomycetes							231213	Sporidiobolales									1799696	Sporidiobolaceae
ADEEFAIEK	2759	Eukaryota	superkingdom	2759	Eukaryota
ADEIIK	1	root	no rank
ADESFTK	1	root	no rank
ADESK	1	root	no rank
ADETAK	1	root	no rank
ADETQIYK	1224	Proteobacteria	phylum	2	Bacteria							1224	Proteobacteria
ADFDNEFK	4893	Saccharomycetaceae	family	2759	Eukaryota	4751	Fungi	451864	Dikarya			4890	Ascomycota	147537	Saccharomycotina			4891	Saccharomycetes							4892	Saccharomycetales									4893	Saccharomycetaceae
ADFDNTVAIHPTGSEEFVTMR	2	Bacteria	superkingdom	2	Bacteria
ADFDQTVAIHPTGSEEFVTMR	91061	Bacilli	class	2	Bacteria							1239	Firmicutes					91061	Bacilli
ADFGEIDILVNNAGITR	747	Pasteurella multocida	species	2	Bacteria							1224	Proteobacteria					1236	Gammaproteobacteria							135625	Pasteurellales									712	Pasteurellaceae							745	Pasteurella
ADGIVR	1	root	no rank
ADGNK	1	root	no rank
ADGSVDYDDGSK	1236	Gammaproteobacteria	class	2	Bacteria							1224	Proteobacteria					1236	Gammaproteobacteria
ADHLVEEVLEAR	4751	Fungi	kingdom	2759	Eukaryota	4751	Fungi
ADIADADVFEK	4930	Saccharomyces	genus	2759	Eukaryota	4751	Fungi	451864	Dikarya			4890	Ascomycota	147537	Saccharomycotina			4891	Saccharomycetes							4892	Saccharomycetales									4893	Saccharomycetaceae							4930	Saccharomyces
ADIDYGTAEAHTTYGR	2	Bacteria	superkingdom	2	Bacteria
ADIESYLEK	1	root	no rank
ADIISYLK	1	root	no rank
ADILEAEGVR	1	root	no rank
ADISDFAPR	1236	Gammaproteobacteria	class	2	Bacteria							1224	Proteobacteria					1236	Gammaproteobacteria
ADITDLEAFR	1236	Gammaproteobacteria	class	2	Bacteria							1224	Proteobacteria					1236	Gammaproteobacteria
ADKPLVGTGIEK	1236	Gammaproteobacteria	class	2	Bacteria							1224	Proteobacteria					1236	Gammaproteobacteria
ADLDLGDLADK	712	Pasteurellaceae	family	2	Bacteria							1224	Proteobacteria					1236	Gammaproteobacteria							135625	Pasteurellales									712	Pasteurellaceae
ADLKPAAQNVLDGIYGEIAQLK	745	Pasteurella	genus	2	Bacteria							1224	Proteobacteria					1236	Gammaproteobacteria							135625	Pasteurellales									712	Pasteurellaceae							745	Pasteurella
ADLNVPVK	1	root	no rank
ADLSK	1	root	no rank
ADLSPLLNQAR	5533	Rhodotorula	genus	2759	Eukaryota	4751	Fungi	451864	Dikarya			5204	Basidiomycota	29000	Pucciniomycotina			162481	Microbotryomycetes							231213	Sporidiobolales									1799696	Sporidiobolaceae							5533	Rhodotorula
ADLVNNLGTIAK	1	root	no rank
ADMLLMPMPETAVVDPFAQIPTLSLR	745	Pasteurella	genus	2	Bacteria							1224	Proteobacteria					1236	Gammaproteobacteria							135625	Pasteurellales									712	Pasteurellaceae							745	Pasteurella
ADNGNGAAGPQGWK	5533	Rhodotorula	genus	2759	Eukaryota	4751	Fungi	451864	Dikarya			5204	Basidiomycota	29000	Pucciniomycotina			162481	Microbotryomycetes							231213	Sporidiobolales									1799696	Sporidiobolaceae							5533	Rhodotorula
ADNGVFGGYLHMGGK	1465	Brevibacillus laterosporus	species	2	Bacteria							1239	Firmicutes					91061	Bacilli							1385	Bacillales									186822	Paenibacillaceae							55080	Brevibacillus
ADPDAKPATVSLK	5533	Rhodotorula	genus	2759	Eukaryota	4751	Fungi	451864	Dikarya			5204	Basidiomycota	29000	Pucciniomycotina			162481	Microbotryomycetes							231213	Sporidiobolales									1799696	Sporidiobolaceae							5533	Rhodotorula
ADPELR	1	root	no rank
ADPER	1	root	no rank
ADPEWAK	1	root	no rank
ADPVGWAK	5533	Rhodotorula	genus	2759	Eukaryota	4751	Fungi	451864	Dikarya			5204	Basidiomycota	29000	Pucciniomycotina			162481	Microbotryomycetes							231213	Sporidiobolales									1799696	Sporidiobolaceae							5533	Rhodotorula
ADPYGEENQGNFPQR	4930	Saccharomyces	genus	2759	Eukaryota	4751	Fungi	451864	Dikarya			4890	Ascomycota	147537	Saccharomycotina			4891	Saccharomycetes							4892	Saccharomycetales									4893	Saccharomycetaceae							4930	Saccharomyces
ADQDK	1	root	no rank
ADQDLDGLR	1255	Pediococcus pentosaceus	species	2	Bacteria							1239	Firmicutes					91061	Bacilli							186826	Lactobacillales									33958	Lactobacillaceae							1253	Pediococcus
ADQEK	1	root	no rank
ADQLER	1	root	no rank
ADSATVTINR	745	Pasteurella	genus	2	Bacteria							1224	Proteobacteria					1236	Gammaproteobacteria							135625	Pasteurellales									712	Pasteurellaceae							745	Pasteurella
ADSDSETDK	655183	Lactobacillus casei group	species group	2	Bacteria							1239	Firmicutes					91061	Bacilli							186826	Lactobacillales									33958	Lactobacillaceae							1578	Lactobacillus			655183	Lactobacillus casei group
ADSGNK	1	root	no rank
ADSYIGEAAGK	1255	Pediococcus pentosaceus	species	2	Bacteria							1239	Firmicutes					91061	Bacilli							186826	Lactobacillales									33958	Lactobacillaceae							1253	Pediococcus
ADTAAEVAESAAK	5533	Rhodotorula	genus	2759	Eukaryota	4751	Fungi	451864	Dikarya			5204	Basidiomycota	29000	Pucciniomycotina			162481	Microbotryomycetes							231213	Sporidiobolales									1799696	Sporidiobolaceae							5533	Rhodotorula
ADTPGCTTQACGYR	5204	Basidiomycota	phylum	2759	Eukaryota	4751	Fungi	451864	Dikarya			5204	Basidiomycota
ADTVANYLVAK	712	Pasteurellaceae	family	2	Bacteria							1224	Proteobacteria					1236	Gammaproteobacteria							135625	Pasteurellales									712	Pasteurellaceae
ADTYFDNYR	9031	Gallus gallus	species	2759	Eukaryota	33208	Metazoa					7711	Chordata	89593	Craniata	8287	Sarcopterygii	8782	Aves			8825	Neognathae	1549675	Galloanserae	8976	Galliformes									9005	Phasianidae	9072	Phasianinae					9030	Gallus
ADVDAFK	1	root	no rank
ADVDGFLVGGASLKPEFVDIINSR	4892	Saccharomycetales	order	2759	Eukaryota	4751	Fungi	451864	Dikarya			4890	Ascomycota	147537	Saccharomycotina			4891	Saccharomycetes							4892	Saccharomycetales
ADVEK	1	root	no rank
ADVIQK	1	root	no rank
ADVLSR	1	root	no rank
ADVPPPSADPSK	4893	Saccharomycetaceae	family	2759	Eukaryota	4751	Fungi	451864	Dikarya			4890	Ascomycota	147537	Saccharomycotina			4891	Saccharomycetes							4892	Saccharomycetales									4893	Saccharomycetaceae
ADVSIK	1	root	no rank
ADYANGVLTLTVPK	4932	Saccharomyces cerevisiae	species	2759	Eukaryota	4751	Fungi	451864	Dikarya			4890	Ascomycota	147537	Saccharomycotina			4891	Saccharomycetes							4892	Saccharomycetales									4893	Saccharomycetaceae							4930	Saccharomyces
ADYTDTDLSK	1578	Lactobacillus	genus	2	Bacteria							1239	Firmicutes					91061	Bacilli							186826	Lactobacillales									33958	Lactobacillaceae							1578	Lactobacillus
AEAAAK	1	root	no rank
AEAAEK	1	root	no rank
AEAAGWGAEDGK	5533	Rhodotorula	genus	2759	Eukaryota	4751	Fungi	451864	Dikarya			5204	Basidiomycota	29000	Pucciniomycotina			162481	Microbotryomycetes							231213	Sporidiobolales									1799696	Sporidiobolaceae							5533	Rhodotorula
AEAAR	1	root	no rank
AEAEAK	1	root	no rank
AEAEALK	1	root	no rank
AEAELQK	1	root	no rank
AEAGVQGELAEIK	4930	Saccharomyces	genus	2759	Eukaryota	4751	Fungi	451864	Dikarya			4890	Ascomycota	147537	Saccharomycotina			4891	Saccharomycetes							4892	Saccharomycetales									4893	Saccharomycetaceae							4930	Saccharomyces
AEAIYMAK	1799696	Sporidiobolaceae	family	2759	Eukaryota	4751	Fungi	451864	Dikarya			5204	Basidiomycota	29000	Pucciniomycotina			162481	Microbotryomycetes							231213	Sporidiobolales									1799696	Sporidiobolaceae
AEALGVTAVAK	1465	Brevibacillus laterosporus	species	2	Bacteria							1239	Firmicutes					91061	Bacilli							1385	Bacillales									186822	Paenibacillaceae							55080	Brevibacillus
AEAPKPEVPEDEPEGEPDVK	4930	Saccharomyces	genus	2759	Eukaryota	4751	Fungi	451864	Dikarya			4890	Ascomycota	147537	Saccharomycotina			4891	Saccharomycetes							4892	Saccharomycetales									4893	Saccharomycetaceae							4930	Saccharomyces
AEAQIEVQVYEALQAALK	741276	Rhodotorula taiwanensis	species	2759	Eukaryota	4751	Fungi	451864	Dikarya			5204	Basidiomycota	29000	Pucciniomycotina			162481	Microbotryomycetes							231213	Sporidiobolales									1799696	Sporidiobolaceae							5533	Rhodotorula
AEASGEAAEEAEDEE	4930	Saccharomyces	genus	2759	Eukaryota	4751	Fungi	451864	Dikarya			4890	Ascomycota	147537	Saccharomycotina			4891	Saccharomycetes							4892	Saccharomycetales									4893	Saccharomycetaceae							4930	Saccharomyces
AEASIEK	1	root	no rank
AEAVDAK	1	root	no rank
AEDAK	1	root	no rank
AEDAVSLLR	5533	Rhodotorula	genus	2759	Eukaryota	4751	Fungi	451864	Dikarya			5204	Basidiomycota	29000	Pucciniomycotina			162481	Microbotryomycetes							231213	Sporidiobolales									1799696	Sporidiobolaceae							5533	Rhodotorula
AEDDPYIVQGSEQLLK	747	Pasteurella multocida	species	2	Bacteria							1224	Proteobacteria					1236	Gammaproteobacteria							135625	Pasteurellales									712	Pasteurellaceae							745	Pasteurella
AEDEAALAK	1	root	no rank
AEDFEK	1	root	no rank
AEDGK	1	root	no rank
AEDIK	1	root	no rank
AEDLASR	1	root	no rank
AEDTGTYYCAK	8782	Aves	class	2759	Eukaryota	33208	Metazoa					7711	Chordata	89593	Craniata	8287	Sarcopterygii	8782	Aves
AEDYDK	1	root	no rank
AEDYSQIDAAPEEK	1578	Lactobacillus	genus	2	Bacteria							1239	Firmicutes					91061	Bacilli							186826	Lactobacillales									33958	Lactobacillaceae							1578	Lactobacillus
AEEAAEDR	1	root	no rank
AEEAEAANK	5533	Rhodotorula	genus	2759	Eukaryota	4751	Fungi	451864	Dikarya			5204	Basidiomycota	29000	Pucciniomycotina			162481	Microbotryomycetes							231213	Sporidiobolales									1799696	Sporidiobolaceae							5533	Rhodotorula
AEEAKPSSGLTAAMLANAGPAEQK	5533	Rhodotorula	genus	2759	Eukaryota	4751	Fungi	451864	Dikarya			5204	Basidiomycota	29000	Pucciniomycotina			162481	Microbotryomycetes							231213	Sporidiobolales									1799696	Sporidiobolaceae							5533	Rhodotorula
AEEAR	1	root	no rank
AEEEK	1	root	no rank
AEEIK	1	root	no rank
AEEISALIK	1	root	no rank
AEEISSLIK	2	Bacteria	superkingdom	2	Bacteria
AEEIVASDPQR	2	Bacteria	superkingdom	2	Bacteria
AEEIVLAEANQAAQR	747	Pasteurella multocida	species	2	Bacteria							1224	Proteobacteria					1236	Gammaproteobacteria							135625	Pasteurellales									712	Pasteurellaceae							745	Pasteurella
AEELLNELK	1	root	no rank
AEETSSNDVK	5533	Rhodotorula	genus	2759	Eukaryota	4751	Fungi	451864	Dikarya			5204	Basidiomycota	29000	Pucciniomycotina			162481	Microbotryomycetes							231213	Sporidiobolales									1799696	Sporidiobolaceae							5533	Rhodotorula
AEFEK	1	root	no rank
AEFLIATNNYR	1	root	no rank
AEGDK	1	root	no rank
AEGER	1	root	no rank
AEGIAYEVAK	745	Pasteurella	genus	2	Bacteria							1224	Proteobacteria					1236	Gammaproteobacteria							135625	Pasteurellales									712	Pasteurellaceae							745	Pasteurella
AEGIK	1	root	no rank
AEGILGK	1	root	no rank
AEGSNSSVLQGETDITK	5533	Rhodotorula	genus	2759	Eukaryota	4751	Fungi	451864	Dikarya			5204	Basidiomycota	29000	Pucciniomycotina			162481	Microbotryomycetes							231213	Sporidiobolales									1799696	Sporidiobolaceae							5533	Rhodotorula
AEGVSSLFK	2759	Eukaryota	superkingdom	2759	Eukaryota
AEHFER	1	root	no rank
AEHLK	1	root	no rank
AEHNYAALQALPR	1578	Lactobacillus	genus	2	Bacteria							1239	Firmicutes					91061	Bacilli							186826	Lactobacillales									33958	Lactobacillaceae							1578	Lactobacillus
AEIDR	1	root	no rank
AEILK	1	root	no rank
AEIPPCK	1	root	no rank
AEIQQR	1	root	no rank
AEIQR	1	root	no rank
AEITASLVK	562	Escherichia coli	species	2	Bacteria							1224	Proteobacteria					1236	Gammaproteobacteria							91347	Enterobacterales									543	Enterobacteriaceae							561	Escherichia
AEITLSPQEQFR	747	Pasteurella multocida	species	2	Bacteria							1224	Proteobacteria					1236	Gammaproteobacteria							135625	Pasteurellales									712	Pasteurellaceae							745	Pasteurella
AEITPK	1	root	no rank
AELAK	1	root	no rank
AELAQSPFVER	5533	Rhodotorula	genus	2759	Eukaryota	4751	Fungi	451864	Dikarya			5204	Basidiomycota	29000	Pucciniomycotina			162481	Microbotryomycetes							231213	Sporidiobolales									1799696	Sporidiobolaceae							5533	Rhodotorula
AELDELAR	1	root	no rank
AELDSAK	1	root	no rank
AELEAK	1	root	no rank
AELIENVASSTGLTK	91061	Bacilli	class	2	Bacteria							1239	Firmicutes					91061	Bacilli
AELIESVATATGLTK	1578	Lactobacillus	genus	2	Bacteria							1239	Firmicutes					91061	Bacilli							186826	Lactobacillales									33958	Lactobacillaceae							1578	Lactobacillus
AELINNLGTIAK	2759	Eukaryota	superkingdom	2759	Eukaryota
AELMPYVHVK	747	Pasteurella multocida	species	2	Bacteria							1224	Proteobacteria					1236	Gammaproteobacteria							135625	Pasteurellales									712	Pasteurellaceae							745	Pasteurella
AELPSTAAAAEGLQR	5533	Rhodotorula	genus	2759	Eukaryota	4751	Fungi	451864	Dikarya			5204	Basidiomycota	29000	Pucciniomycotina			162481	Microbotryomycetes							231213	Sporidiobolales									1799696	Sporidiobolaceae							5533	Rhodotorula
AELRPLQFK	4892	Saccharomycetales	order	2759	Eukaryota	4751	Fungi	451864	Dikarya			4890	Ascomycota	147537	Saccharomycotina			4891	Saccharomycetes							4892	Saccharomycetales
AELRPLQISAAR	5204	Basidiomycota	phylum	2759	Eukaryota	4751	Fungi	451864	Dikarya			5204	Basidiomycota
AELSK	1	root	no rank
AELVDNVAK	1253	Pediococcus	genus	2	Bacteria							1239	Firmicutes					91061	Bacilli							186826	Lactobacillales									33958	Lactobacillaceae							1253	Pediococcus
AELVK	1	root	no rank
AELVSEVASK	1578	Lactobacillus	genus	2	Bacteria							1239	Firmicutes					91061	Bacilli							186826	Lactobacillales									33958	Lactobacillaceae							1578	Lactobacillus
AELYK	1	root	no rank
AEMHQGVIEQR	747	Pasteurella multocida	species	2	Bacteria							1224	Proteobacteria					1236	Gammaproteobacteria							135625	Pasteurellales									712	Pasteurellaceae							745	Pasteurella
AEMNPMGGR	5533	Rhodotorula	genus	2759	Eukaryota	4751	Fungi	451864	Dikarya			5204	Basidiomycota	29000	Pucciniomycotina			162481	Microbotryomycetes							231213	Sporidiobolales									1799696	Sporidiobolaceae							5533	Rhodotorula
AENLHVTLDR	91061	Bacilli	class	2	Bacteria							1239	Firmicutes					91061	Bacilli
AENMIGEDR	4930	Saccharomyces	genus	2759	Eukaryota	4751	Fungi	451864	Dikarya			4890	Ascomycota	147537	Saccharomycotina			4891	Saccharomycetes							4892	Saccharomycetales									4893	Saccharomycetaceae							4930	Saccharomyces
AEPIDEEVSLAIENGIINPR	4930	Saccharomyces	genus	2759	Eukaryota	4751	Fungi	451864	Dikarya			4890	Ascomycota	147537	Saccharomycotina			4891	Saccharomycetes							4892	Saccharomycetales									4893	Saccharomycetaceae							4930	Saccharomyces
AEPVGCTSTIVWK	1578	Lactobacillus	genus	2	Bacteria							1239	Firmicutes					91061	Bacilli							186826	Lactobacillales									33958	Lactobacillaceae							1578	Lactobacillus
AEQAR	1	root	no rank
AEQEADQAVEAAVSANDGTSR	5533	Rhodotorula	genus	2759	Eukaryota	4751	Fungi	451864	Dikarya			5204	Basidiomycota	29000	Pucciniomycotina			162481	Microbotryomycetes							231213	Sporidiobolales									1799696	Sporidiobolaceae							5533	Rhodotorula
AEQGVSFTYHMQYGTYK	1898203	Lachnospiraceae bacterium	species	2	Bacteria							1239	Firmicutes					186801	Clostridia							186802	Clostridiales									186803	Lachnospiraceae
AEQHIAQDLLSR	747	Pasteurella multocida	species	2	Bacteria							1224	Proteobacteria					1236	Gammaproteobacteria							135625	Pasteurellales									712	Pasteurellaceae							745	Pasteurella
AEQPNDWLLSEADFLLNNALR	28159	Caviibacterium pharyngocola	species	2	Bacteria							1224	Proteobacteria					1236	Gammaproteobacteria							135625	Pasteurellales									712	Pasteurellaceae							2070443	Caviibacterium
AEQVLQNAEK	4751	Fungi	kingdom	2759	Eukaryota	4751	Fungi
AESEDMYK	745	Pasteurella	genus	2	Bacteria							1224	Proteobacteria					1236	Gammaproteobacteria							135625	Pasteurellales									712	Pasteurellaceae							745	Pasteurella
AESGK	1	root	no rank
AESIAK	1	root	no rank
AESLVAEAQLSNITR	1071379	Tetrapisispora blattae	species	2759	Eukaryota	4751	Fungi	451864	Dikarya			4890	Ascomycota	147537	Saccharomycotina			4891	Saccharomycetes							4892	Saccharomycetales									4893	Saccharomycetaceae							113604	Tetrapisispora
AESSTVTYNPTK	1582	Lactobacillus casei	species	2	Bacteria							1239	Firmicutes					91061	Bacilli							186826	Lactobacillales									33958	Lactobacillaceae							1578	Lactobacillus			655183	Lactobacillus casei group
AESVK	1	root	no rank
AESVVADVK	5533	Rhodotorula	genus	2759	Eukaryota	4751	Fungi	451864	Dikarya			5204	Basidiomycota	29000	Pucciniomycotina			162481	Microbotryomycetes							231213	Sporidiobolales									1799696	Sporidiobolaceae							5533	Rhodotorula
AETAAQDVQQK	4930	Saccharomyces	genus	2759	Eukaryota	4751	Fungi	451864	Dikarya			4890	Ascomycota	147537	Saccharomycotina			4891	Saccharomycetes							4892	Saccharomycetales									4893	Saccharomycetaceae							4930	Saccharomyces
AETAEWK	1	root	no rank
AETEEGGQPNPLNK	741276	Rhodotorula taiwanensis	species	2759	Eukaryota	4751	Fungi	451864	Dikarya			5204	Basidiomycota	29000	Pucciniomycotina			162481	Microbotryomycetes							231213	Sporidiobolales									1799696	Sporidiobolaceae							5533	Rhodotorula
AETIHYIGDLVQR	1236	Gammaproteobacteria	class	2	Bacteria							1224	Proteobacteria					1236	Gammaproteobacteria
AETLK	1	root	no rank
AETLPAYVGSGTGLPEK	741276	Rhodotorula taiwanensis	species	2759	Eukaryota	4751	Fungi	451864	Dikarya			5204	Basidiomycota	29000	Pucciniomycotina			162481	Microbotryomycetes							231213	Sporidiobolales									1799696	Sporidiobolaceae							5533	Rhodotorula
AETPNVMPTQTSTSSTR	747	Pasteurella multocida	species	2	Bacteria							1224	Proteobacteria					1236	Gammaproteobacteria							135625	Pasteurellales									712	Pasteurellaceae							745	Pasteurella
AEVEK	1	root	no rank
AEVGLK	1	root	no rank
AEVMDVANAVLDGTDAVMLSAETAAGQYPAETVATMAK	712	Pasteurellaceae	family	2	Bacteria							1224	Proteobacteria					1236	Gammaproteobacteria							135625	Pasteurellales									712	Pasteurellaceae
AEVNK	1	root	no rank
AEVPDVALR	1465	Brevibacillus laterosporus	species	2	Bacteria							1239	Firmicutes					91061	Bacilli							1385	Bacillales									186822	Paenibacillaceae							55080	Brevibacillus
AEVPSGASTGENEAVELR	91061	Bacilli	class	2	Bacteria							1239	Firmicutes					91061	Bacilli
AEVSDVGNAILDGADCVMLSGETAK	2759	Eukaryota	superkingdom	2759	Eukaryota
AEWDAEQQR	5533	Rhodotorula	genus	2759	Eukaryota	4751	Fungi	451864	Dikarya			5204	Basidiomycota	29000	Pucciniomycotina			162481	Microbotryomycetes							231213	Sporidiobolales									1799696	Sporidiobolaceae							5533	Rhodotorula
AEYEQIVAK	741276	Rhodotorula taiwanensis	species	2759	Eukaryota	4751	Fungi	451864	Dikarya			5204	Basidiomycota	29000	Pucciniomycotina			162481	Microbotryomycetes							231213	Sporidiobolales									1799696	Sporidiobolaceae							5533	Rhodotorula
AEYPVSQNENIGTLK	4930	Saccharomyces	genus	2759	Eukaryota	4751	Fungi	451864	Dikarya			4890	Ascomycota	147537	Saccharomycotina			4891	Saccharomycetes							4892	Saccharomycetales									4893	Saccharomycetaceae							4930	Saccharomyces
AFAASESPLTETQR	5533	Rhodotorula	genus	2759	Eukaryota	4751	Fungi	451864	Dikarya			5204	Basidiomycota	29000	Pucciniomycotina			162481	Microbotryomycetes							231213	Sporidiobolales									1799696	Sporidiobolaceae							5533	Rhodotorula
AFADQWLGQR	747	Pasteurella multocida	species	2	Bacteria							1224	Proteobacteria					1236	Gammaproteobacteria							135625	Pasteurellales									712	Pasteurellaceae							745	Pasteurella
AFAGDPR	1	root	no rank
AFAHYR	1	root	no rank
AFALSK	1	root	no rank
AFANWENFK	4930	Saccharomyces	genus	2759	Eukaryota	4751	Fungi	451864	Dikarya			4890	Ascomycota	147537	Saccharomycotina			4891	Saccharomycetes							4892	Saccharomycetales									4893	Saccharomycetaceae							4930	Saccharomyces
AFASDITVTSAGK	712	Pasteurellaceae	family	2	Bacteria							1224	Proteobacteria					1236	Gammaproteobacteria							135625	Pasteurellales									712	Pasteurellaceae
AFATSIPLK	1465	Brevibacillus laterosporus	species	2	Bacteria							1239	Firmicutes					91061	Bacilli							1385	Bacillales									186822	Paenibacillaceae							55080	Brevibacillus
AFDDDNITSVTGK	91061	Bacilli	class	2	Bacteria							1239	Firmicutes					91061	Bacilli
AFDGR	1	root	no rank
AFDHR	1	root	no rank
AFDNNLELIK	1579	Lactobacillus acidophilus	species	2	Bacteria							1239	Firmicutes					91061	Bacilli							186826	Lactobacillales									33958	Lactobacillaceae							1578	Lactobacillus
AFDPK	1	root	no rank
AFDQIDNAPEEK	1	root	no rank
AFDSRPEVK	712	Pasteurellaceae	family	2	Bacteria							1224	Proteobacteria					1236	Gammaproteobacteria							135625	Pasteurellales									712	Pasteurellaceae
AFEETGVK	1578	Lactobacillus	genus	2	Bacteria							1239	Firmicutes					91061	Bacilli							186826	Lactobacillales									33958	Lactobacillaceae							1578	Lactobacillus
AFEGHYDYPVNLGESAQEIGGSLAHNLSAWAATATK	5533	Rhodotorula	genus	2759	Eukaryota	4751	Fungi	451864	Dikarya			5204	Basidiomycota	29000	Pucciniomycotina			162481	Microbotryomycetes							231213	Sporidiobolales									1799696	Sporidiobolaceae							5533	Rhodotorula
AFEHPEGLEK	745	Pasteurella	genus	2	Bacteria							1224	Proteobacteria					1236	Gammaproteobacteria							135625	Pasteurellales									712	Pasteurellaceae							745	Pasteurella
AFEIAATNNAENANELLQTAYSR	1255	Pediococcus pentosaceus	species	2	Bacteria							1239	Firmicutes					91061	Bacilli							186826	Lactobacillales									33958	Lactobacillaceae							1253	Pediococcus
AFEQGDATAGNTVLGDDGMPEK	5533	Rhodotorula	genus	2759	Eukaryota	4751	Fungi	451864	Dikarya			5204	Basidiomycota	29000	Pucciniomycotina			162481	Microbotryomycetes							231213	Sporidiobolales									1799696	Sporidiobolaceae							5533	Rhodotorula
AFETLTDSNK	4893	Saccharomycetaceae	family	2759	Eukaryota	4751	Fungi	451864	Dikarya			4890	Ascomycota	147537	Saccharomycotina			4891	Saccharomycetes							4892	Saccharomycetales									4893	Saccharomycetaceae
AFFEEDLQVR	712	Pasteurellaceae	family	2	Bacteria							1224	Proteobacteria					1236	Gammaproteobacteria							135625	Pasteurellales									712	Pasteurellaceae
AFFENDLR	1	root	no rank
AFGIDPK	1	root	no rank
AFGSVPAPDATATEK	5533	Rhodotorula	genus	2759	Eukaryota	4751	Fungi	451864	Dikarya			5204	Basidiomycota	29000	Pucciniomycotina			162481	Microbotryomycetes							231213	Sporidiobolales									1799696	Sporidiobolaceae							5533	Rhodotorula
AFHDTEWATQDPR	4930	Saccharomyces	genus	2759	Eukaryota	4751	Fungi	451864	Dikarya			4890	Ascomycota	147537	Saccharomycotina			4891	Saccharomycetes							4892	Saccharomycetales									4893	Saccharomycetaceae							4930	Saccharomyces
AFIFNIHVLDVTPGAK	2026779	Planctomycetaceae bacterium	species	2	Bacteria							203682	Planctomycetes					203683	Planctomycetia							112	Planctomycetales									126	Planctomycetaceae
AFISYHDEAQK	4892	Saccharomycetales	order	2759	Eukaryota	4751	Fungi	451864	Dikarya			4890	Ascomycota	147537	Saccharomycotina			4891	Saccharomycetes							4892	Saccharomycetales
AFLAAQQNVSADPEASR	1465	Brevibacillus laterosporus	species	2	Bacteria							1239	Firmicutes					91061	Bacilli							1385	Bacillales									186822	Paenibacillaceae							55080	Brevibacillus
AFLDSMAQK	4893	Saccharomycetaceae	family	2759	Eukaryota	4751	Fungi	451864	Dikarya			4890	Ascomycota	147537	Saccharomycotina			4891	Saccharomycetes							4892	Saccharomycetales									4893	Saccharomycetaceae
AFLEAQEINK	5533	Rhodotorula	genus	2759	Eukaryota	4751	Fungi	451864	Dikarya			5204	Basidiomycota	29000	Pucciniomycotina			162481	Microbotryomycetes							231213	Sporidiobolales									1799696	Sporidiobolaceae							5533	Rhodotorula
AFLEGLK	1	root	no rank
AFLEGR	1	root	no rank
AFLHGLGAYGEAGVHR	747	Pasteurella multocida	species	2	Bacteria							1224	Proteobacteria					1236	Gammaproteobacteria							135625	Pasteurellales									712	Pasteurellaceae							745	Pasteurella
AFLIEEQK	1	root	no rank
AFLPGSLVDTRPVR	1224	Proteobacteria	phylum	2	Bacteria							1224	Proteobacteria
AFNEMQPIVDR	2	Bacteria	superkingdom	2	Bacteria
AFNLLVSR	2	Bacteria	superkingdom	2	Bacteria
AFNNVNIR	33958	Lactobacillaceae	family	2	Bacteria							1239	Firmicutes					91061	Bacilli							186826	Lactobacillales									33958	Lactobacillaceae
AFNTELSDHNTADLPGVVSR	1255	Pediococcus pentosaceus	species	2	Bacteria							1239	Firmicutes					91061	Bacilli							186826	Lactobacillales									33958	Lactobacillaceae							1253	Pediococcus
AFPLADAALTNSILDLVQQASHYK	4751	Fungi	kingdom	2759	Eukaryota	4751	Fungi
AFPLADAALTQQILDVVQQAANLR	4893	Saccharomycetaceae	family	2759	Eukaryota	4751	Fungi	451864	Dikarya			4890	Ascomycota	147537	Saccharomycotina			4891	Saccharomycetes							4892	Saccharomycetales									4893	Saccharomycetaceae
AFPSPQALFAEGGMAK	655183	Lactobacillus casei group	species group	2	Bacteria							1239	Firmicutes					91061	Bacilli							186826	Lactobacillales									33958	Lactobacillaceae							1578	Lactobacillus			655183	Lactobacillus casei group
AFQNVLDGLK	655183	Lactobacillus casei group	species group	2	Bacteria							1239	Firmicutes					91061	Bacilli							186826	Lactobacillales									33958	Lactobacillaceae							1578	Lactobacillus			655183	Lactobacillus casei group
AFQSAYPEFSR	4930	Saccharomyces	genus	2759	Eukaryota	4751	Fungi	451864	Dikarya			4890	Ascomycota	147537	Saccharomycotina			4891	Saccharomycetes							4892	Saccharomycetales									4893	Saccharomycetaceae							4930	Saccharomyces
AFQTEEVYQEALK	712	Pasteurellaceae	family	2	Bacteria							1224	Proteobacteria					1236	Gammaproteobacteria							135625	Pasteurellales									712	Pasteurellaceae
AFQVFDK	2759	Eukaryota	superkingdom	2759	Eukaryota
AFSIEDFHTELPK	747	Pasteurella multocida	species	2	Bacteria							1224	Proteobacteria					1236	Gammaproteobacteria							135625	Pasteurellales									712	Pasteurellaceae							745	Pasteurella
AFSPVVVNR	741276	Rhodotorula taiwanensis	species	2759	Eukaryota	4751	Fungi	451864	Dikarya			5204	Basidiomycota	29000	Pucciniomycotina			162481	Microbotryomycetes							231213	Sporidiobolales									1799696	Sporidiobolaceae							5533	Rhodotorula
AFVEAGVDK	1578	Lactobacillus	genus	2	Bacteria							1239	Firmicutes					91061	Bacilli							186826	Lactobacillales									33958	Lactobacillaceae							1578	Lactobacillus
AFVEMQK	2	Bacteria	superkingdom	2	Bacteria
AFVTDIGGR	2	Bacteria	superkingdom	2	Bacteria
AFVTNIGGR	2	Bacteria	superkingdom	2	Bacteria
AGAAPGGAPGGANTTTGAPRPR	5533	Rhodotorula	genus	2759	Eukaryota	4751	Fungi	451864	Dikarya			5204	Basidiomycota	29000	Pucciniomycotina			162481	Microbotryomycetes							231213	Sporidiobolales									1799696	Sporidiobolaceae							5533	Rhodotorula
AGAAVAIK	2	Bacteria	superkingdom	2	Bacteria
AGADLGATVDK	5533	Rhodotorula	genus	2759	Eukaryota	4751	Fungi	451864	Dikarya			5204	Basidiomycota	29000	Pucciniomycotina			162481	Microbotryomycetes							231213	Sporidiobolales									1799696	Sporidiobolaceae							5533	Rhodotorula
AGADMFVAGSAIFDQPDYQK	712	Pasteurellaceae	family	2	Bacteria							1224	Proteobacteria					1236	Gammaproteobacteria							135625	Pasteurellales									712	Pasteurellaceae
AGAEIVPK	1	root	no rank
AGAEMANYPFATIEPNVGMVEVPDK	186826	Lactobacillales	order	2	Bacteria							1239	Firmicutes					91061	Bacilli							186826	Lactobacillales
AGAER	1	root	no rank
AGAFK	1	root	no rank
AGAGHSNTLQVSTV	4930	Saccharomyces	genus	2759	Eukaryota	4751	Fungi	451864	Dikarya			4890	Ascomycota	147537	Saccharomycotina			4891	Saccharomycetes							4892	Saccharomycetales									4893	Saccharomycetaceae							4930	Saccharomyces
AGAGSLPSDPLLEEVEPEK	5533	Rhodotorula	genus	2759	Eukaryota	4751	Fungi	451864	Dikarya			5204	Basidiomycota	29000	Pucciniomycotina			162481	Microbotryomycetes							231213	Sporidiobolales									1799696	Sporidiobolaceae							5533	Rhodotorula
AGAIENAR	1	root	no rank
AGALENAR	1	root	no rank
AGANSMIQNVVDSDTISETAAR	4893	Saccharomycetaceae	family	2759	Eukaryota	4751	Fungi	451864	Dikarya			4890	Ascomycota	147537	Saccharomycotina			4891	Saccharomycetes							4892	Saccharomycetales									4893	Saccharomycetaceae
AGANYITFHPEATEHIDR	712	Pasteurellaceae	family	2	Bacteria							1224	Proteobacteria					1236	Gammaproteobacteria							135625	Pasteurellales									712	Pasteurellaceae
AGAPSLPAPPILAPSTTK	5533	Rhodotorula	genus	2759	Eukaryota	4751	Fungi	451864	Dikarya			5204	Basidiomycota	29000	Pucciniomycotina			162481	Microbotryomycetes							231213	Sporidiobolales									1799696	Sporidiobolaceae							5533	Rhodotorula
AGAQPELVQR	5533	Rhodotorula	genus	2759	Eukaryota	4751	Fungi	451864	Dikarya			5204	Basidiomycota	29000	Pucciniomycotina			162481	Microbotryomycetes							231213	Sporidiobolales									1799696	Sporidiobolaceae							5533	Rhodotorula
AGAQPSIPTR	2	Bacteria	superkingdom	2	Bacteria
AGASTTTAAPAQPAPEAAK	1582	Lactobacillus casei	species	2	Bacteria							1239	Firmicutes					91061	Bacilli							186826	Lactobacillales									33958	Lactobacillaceae							1578	Lactobacillus			655183	Lactobacillus casei group
AGATESEIAGALATAIALNAGAAYTYALR	1224	Proteobacteria	phylum	2	Bacteria							1224	Proteobacteria
AGATLLEPIMK	1913989	Gammaproteobacteria bacterium	species	2	Bacteria							1224	Proteobacteria					1236	Gammaproteobacteria
AGAVAPEDIWVR	4893	Saccharomycetaceae	family	2759	Eukaryota	4751	Fungi	451864	Dikarya			4890	Ascomycota	147537	Saccharomycotina			4891	Saccharomycetes							4892	Saccharomycetales									4893	Saccharomycetaceae
AGCPYCVR	747	Pasteurella multocida	species	2	Bacteria							1224	Proteobacteria					1236	Gammaproteobacteria							135625	Pasteurellales									712	Pasteurellaceae							745	Pasteurella
AGDDAAGLAISEK	1	root	no rank
AGDDPR	1	root	no rank
AGDEGR	1	root	no rank
AGDFAK	1	root	no rank
AGDGQEIHAGSIIYR	1578	Lactobacillus	genus	2	Bacteria							1239	Firmicutes					91061	Bacilli							186826	Lactobacillales									33958	Lactobacillaceae							1578	Lactobacillus
AGDIR	1	root	no rank
AGDLAQQAQTK	5533	Rhodotorula	genus	2759	Eukaryota	4751	Fungi	451864	Dikarya			5204	Basidiomycota	29000	Pucciniomycotina			162481	Microbotryomycetes							231213	Sporidiobolales									1799696	Sporidiobolaceae							5533	Rhodotorula
AGDLK	1	root	no rank
AGDPLNSLYAIR	712	Pasteurellaceae	family	2	Bacteria							1224	Proteobacteria					1236	Gammaproteobacteria							135625	Pasteurellales									712	Pasteurellaceae
AGDSIK	1	root	no rank
AGEALSSVK	741276	Rhodotorula taiwanensis	species	2759	Eukaryota	4751	Fungi	451864	Dikarya			5204	Basidiomycota	29000	Pucciniomycotina			162481	Microbotryomycetes							231213	Sporidiobolales									1799696	Sporidiobolaceae							5533	Rhodotorula
AGEAVTVLDQK	747	Pasteurella multocida	species	2	Bacteria							1224	Proteobacteria					1236	Gammaproteobacteria							135625	Pasteurellales									712	Pasteurellaceae							745	Pasteurella
AGEIVLAAR	1	root	no rank
AGELLK	1	root	no rank
AGELNPDELER	5204	Basidiomycota	phylum	2759	Eukaryota	4751	Fungi	451864	Dikarya			5204	Basidiomycota
AGELTAGTYGWSGDNGDPDNFLSPLLGTENIGNSNYAR	747	Pasteurella multocida	species	2	Bacteria							1224	Proteobacteria					1236	Gammaproteobacteria							135625	Pasteurellales									712	Pasteurellaceae							745	Pasteurella
AGELTQEELER	1	root	no rank
AGENVGALLR	1	root	no rank
AGEPVQLIGFGTFK	712	Pasteurellaceae	family	2	Bacteria							1224	Proteobacteria					1236	Gammaproteobacteria							135625	Pasteurellales									712	Pasteurellaceae
AGEQFDIDVTFPEEYHAENLK	712	Pasteurellaceae	family	2	Bacteria							1224	Proteobacteria					1236	Gammaproteobacteria							135625	Pasteurellales									712	Pasteurellaceae
AGEVLLLENLR	2	Bacteria	superkingdom	2	Bacteria
AGEVPTDYEQATGLER	5533	Rhodotorula	genus	2759	Eukaryota	4751	Fungi	451864	Dikarya			5204	Basidiomycota	29000	Pucciniomycotina			162481	Microbotryomycetes							231213	Sporidiobolales									1799696	Sporidiobolaceae							5533	Rhodotorula
AGEVVAGESVVLVLK	712	Pasteurellaceae	family	2	Bacteria							1224	Proteobacteria					1236	Gammaproteobacteria							135625	Pasteurellales									712	Pasteurellaceae
AGEVVGIAK	712	Pasteurellaceae	family	2	Bacteria							1224	Proteobacteria					1236	Gammaproteobacteria							135625	Pasteurellales									712	Pasteurellaceae
AGEVVVTDNQVK	712	Pasteurellaceae	family	2	Bacteria							1224	Proteobacteria					1236	Gammaproteobacteria							135625	Pasteurellales									712	Pasteurellaceae
AGFAGDDAPR	1	root	no rank
AGFDAAK	1	root	no rank
AGFEGMDDVFVGPSAVAFSEEDAVAPAK	1255	Pediococcus pentosaceus	species	2	Bacteria							1239	Firmicutes					91061	Bacilli							186826	Lactobacillales									33958	Lactobacillaceae							1253	Pediococcus
AGFSEGEQPIGSFLFVGPTGVGK	186826	Lactobacillales	order	2	Bacteria							1239	Firmicutes					91061	Bacilli							186826	Lactobacillales
AGGDK	1	root	no rank
AGGGSATLSMAQAAAR	1236	Gammaproteobacteria	class	2	Bacteria							1224	Proteobacteria					1236	Gammaproteobacteria
AGGLPATFLR	741276	Rhodotorula taiwanensis	species	2759	Eukaryota	4751	Fungi	451864	Dikarya			5204	Basidiomycota	29000	Pucciniomycotina			162481	Microbotryomycetes							231213	Sporidiobolales									1799696	Sporidiobolaceae							5533	Rhodotorula
AGGPADDPLGDAAAR	5533	Rhodotorula	genus	2759	Eukaryota	4751	Fungi	451864	Dikarya			5204	Basidiomycota	29000	Pucciniomycotina			162481	Microbotryomycetes							231213	Sporidiobolales									1799696	Sporidiobolaceae							5533	Rhodotorula
AGGPDPSSNPQLR	33958	Lactobacillaceae	family	2	Bacteria							1239	Firmicutes					91061	Bacilli							186826	Lactobacillales									33958	Lactobacillaceae
AGGTGVTGPTGQQNQQAAAAGR	5533	Rhodotorula	genus	2759	Eukaryota	4751	Fungi	451864	Dikarya			5204	Basidiomycota	29000	Pucciniomycotina			162481	Microbotryomycetes							231213	Sporidiobolales									1799696	Sporidiobolaceae							5533	Rhodotorula
AGGVFNALHGAGEAIR	5533	Rhodotorula	genus	2759	Eukaryota	4751	Fungi	451864	Dikarya			5204	Basidiomycota	29000	Pucciniomycotina			162481	Microbotryomycetes							231213	Sporidiobolales									1799696	Sporidiobolaceae							5533	Rhodotorula
AGGYMTSVPDVK	1578	Lactobacillus	genus	2	Bacteria							1239	Firmicutes					91061	Bacilli							186826	Lactobacillales									33958	Lactobacillaceae							1578	Lactobacillus
AGHFIVYFTPK	4930	Saccharomyces	genus	2759	Eukaryota	4751	Fungi	451864	Dikarya			4890	Ascomycota	147537	Saccharomycotina			4891	Saccharomycetes							4892	Saccharomycetales									4893	Saccharomycetaceae							4930	Saccharomyces
AGHQTSAESWGTGR	2759	Eukaryota	superkingdom	2759	Eukaryota
AGIEK	1	root	no rank
AGIIHAPIGK	2	Bacteria	superkingdom	2	Bacteria
AGIIK	1	root	no rank
AGIISK	1	root	no rank
AGILAEVR	1	root	no rank
AGILSQVPAGR	1224	Proteobacteria	phylum	2	Bacteria							1224	Proteobacteria
AGINIVER	1	root	no rank
AGINTVQELTQK	1239	Firmicutes	phylum	2	Bacteria							1239	Firmicutes
AGISQVEHEAETK	5533	Rhodotorula	genus	2759	Eukaryota	4751	Fungi	451864	Dikarya			5204	Basidiomycota	29000	Pucciniomycotina			162481	Microbotryomycetes							231213	Sporidiobolales									1799696	Sporidiobolaceae							5533	Rhodotorula
AGLANAGLGAGAPGTHTTH	5533	Rhodotorula	genus	2759	Eukaryota	4751	Fungi	451864	Dikarya			5204	Basidiomycota	29000	Pucciniomycotina			162481	Microbotryomycetes							231213	Sporidiobolales									1799696	Sporidiobolaceae							5533	Rhodotorula
AGLFLAMQYPSEITGVTNSDFLR	1385	Bacillales	order	2	Bacteria							1239	Firmicutes					91061	Bacilli							1385	Bacillales
AGLIGFSK	1	root	no rank
AGLNEINLPELQAGSSIMPAK	1	root	no rank
AGLPPLSSTEITQEISK	4893	Saccharomycetaceae	family	2759	Eukaryota	4751	Fungi	451864	Dikarya			4890	Ascomycota	147537	Saccharomycotina			4891	Saccharomycetes							4892	Saccharomycetales									4893	Saccharomycetaceae
AGLQFPVGR	1	root	no rank
AGLRPVELLRPAVR	162481	Microbotryomycetes	class	2759	Eukaryota	4751	Fungi	451864	Dikarya			5204	Basidiomycota	29000	Pucciniomycotina			162481	Microbotryomycetes
AGLSDPNRPIGSFLFLGPTGVGK	1	root	no rank
AGLTFPVGR	2759	Eukaryota	superkingdom	2759	Eukaryota
AGMGMLNGVLEMVPSAK	1578	Lactobacillus	genus	2	Bacteria							1239	Firmicutes					91061	Bacilli							186826	Lactobacillales									33958	Lactobacillaceae							1578	Lactobacillus
AGMVAGAIVNR	1224	Proteobacteria	phylum	2	Bacteria							1224	Proteobacteria
AGNILVR	1	root	no rank
AGNILYR	1	root	no rank
AGNRPTSAATSLVNR	4930	Saccharomyces	genus	2759	Eukaryota	4751	Fungi	451864	Dikarya			4890	Ascomycota	147537	Saccharomycotina			4891	Saccharomycetes							4892	Saccharomycetales									4893	Saccharomycetaceae							4930	Saccharomyces
AGPAGQASGGGPATASALR	5533	Rhodotorula	genus	2759	Eukaryota	4751	Fungi	451864	Dikarya			5204	Basidiomycota	29000	Pucciniomycotina			162481	Microbotryomycetes							231213	Sporidiobolales									1799696	Sporidiobolaceae							5533	Rhodotorula
AGPSEWIVKPDAEQH	5533	Rhodotorula	genus	2759	Eukaryota	4751	Fungi	451864	Dikarya			5204	Basidiomycota	29000	Pucciniomycotina			162481	Microbotryomycetes							231213	Sporidiobolales									1799696	Sporidiobolaceae							5533	Rhodotorula
AGQAEPMSK	5533	Rhodotorula	genus	2759	Eukaryota	4751	Fungi	451864	Dikarya			5204	Basidiomycota	29000	Pucciniomycotina			162481	Microbotryomycetes							231213	Sporidiobolales									1799696	Sporidiobolaceae							5533	Rhodotorula
AGQEVEK	1	root	no rank
AGQNTAGWAATEAEEAAR	5533	Rhodotorula	genus	2759	Eukaryota	4751	Fungi	451864	Dikarya			5204	Basidiomycota	29000	Pucciniomycotina			162481	Microbotryomycetes							231213	Sporidiobolales									1799696	Sporidiobolaceae							5533	Rhodotorula
AGQPAELAPTYVLLASNLASYTTAQIYGVTGGEHINL	1255	Pediococcus pentosaceus	species	2	Bacteria							1239	Firmicutes					91061	Bacilli							186826	Lactobacillales									33958	Lactobacillaceae							1253	Pediococcus
AGQYFVNHR	2	Bacteria	superkingdom	2	Bacteria
AGQYYVNQR	2	Bacteria	superkingdom	2	Bacteria
AGSALNFMAQNK	5533	Rhodotorula	genus	2759	Eukaryota	4751	Fungi	451864	Dikarya			5204	Basidiomycota	29000	Pucciniomycotina			162481	Microbotryomycetes							231213	Sporidiobolales									1799696	Sporidiobolaceae							5533	Rhodotorula
AGSDTASTYSSSSLGR	5533	Rhodotorula	genus	2759	Eukaryota	4751	Fungi	451864	Dikarya			5204	Basidiomycota	29000	Pucciniomycotina			162481	Microbotryomycetes							231213	Sporidiobolales									1799696	Sporidiobolaceae							5533	Rhodotorula
AGSEEQVAYDK	1255	Pediococcus pentosaceus	species	2	Bacteria							1239	Firmicutes					91061	Bacilli							186826	Lactobacillales									33958	Lactobacillaceae							1253	Pediococcus
AGSGAAPWTKPAAAPAPVAAK	5533	Rhodotorula	genus	2759	Eukaryota	4751	Fungi	451864	Dikarya			5204	Basidiomycota	29000	Pucciniomycotina			162481	Microbotryomycetes							231213	Sporidiobolales									1799696	Sporidiobolaceae							5533	Rhodotorula
AGSNR	1	root	no rank
AGSSAGANK	4930	Saccharomyces	genus	2759	Eukaryota	4751	Fungi	451864	Dikarya			4890	Ascomycota	147537	Saccharomycotina			4891	Saccharomycetes							4892	Saccharomycetales									4893	Saccharomycetaceae							4930	Saccharomyces
AGSSPNTSSSTSGIPTR	5533	Rhodotorula	genus	2759	Eukaryota	4751	Fungi	451864	Dikarya			5204	Basidiomycota	29000	Pucciniomycotina			162481	Microbotryomycetes							231213	Sporidiobolales									1799696	Sporidiobolaceae							5533	Rhodotorula
AGSYVGSPQMGGMAPRPPVQQSR	5533	Rhodotorula	genus	2759	Eukaryota	4751	Fungi	451864	Dikarya			5204	Basidiomycota	29000	Pucciniomycotina			162481	Microbotryomycetes							231213	Sporidiobolales									1799696	Sporidiobolaceae							5533	Rhodotorula
AGTASVR	1	root	no rank
AGTLK	1	root	no rank
AGTNINDK	1579	Lactobacillus acidophilus	species	2	Bacteria							1239	Firmicutes					91061	Bacilli							186826	Lactobacillales									33958	Lactobacillaceae							1578	Lactobacillus
AGTPEK	1	root	no rank
AGTQVVVPYR	5204	Basidiomycota	phylum	2759	Eukaryota	4751	Fungi	451864	Dikarya			5204	Basidiomycota
AGTRPLANGAPSPAAEK	5533	Rhodotorula	genus	2759	Eukaryota	4751	Fungi	451864	Dikarya			5204	Basidiomycota	29000	Pucciniomycotina			162481	Microbotryomycetes							231213	Sporidiobolales									1799696	Sporidiobolaceae							5533	Rhodotorula
AGTVDDMK	745	Pasteurella	genus	2	Bacteria							1224	Proteobacteria					1236	Gammaproteobacteria							135625	Pasteurellales									712	Pasteurellaceae							745	Pasteurella
AGVDVIR	1	root	no rank
AGVEAGR	1	root	no rank
AGVEIGVASTK	2	Bacteria	superkingdom	2	Bacteria
AGVGLAAPQVGEGVK	1579	Lactobacillus acidophilus	species	2	Bacteria							1239	Firmicutes					91061	Bacilli							186826	Lactobacillales									33958	Lactobacillaceae							1578	Lactobacillus
AGVLAELR	1	root	no rank
AGVNK	1	root	no rank
AGVSNLLDILSGVTGK	1	root	no rank
AGVSPPQSVGTAIPSPADIPHASPPSAQSIPGAK	5533	Rhodotorula	genus	2759	Eukaryota	4751	Fungi	451864	Dikarya			5204	Basidiomycota	29000	Pucciniomycotina			162481	Microbotryomycetes							231213	Sporidiobolales									1799696	Sporidiobolaceae							5533	Rhodotorula
AGVSVR	1	root	no rank
AGWASFHDGLNQIEYESETSFGSK	747	Pasteurella multocida	species	2	Bacteria							1224	Proteobacteria					1236	Gammaproteobacteria							135625	Pasteurellales									712	Pasteurellaceae							745	Pasteurella
AGYKPGDDIALAFDVAASEMYDADTK	1578	Lactobacillus	genus	2	Bacteria							1239	Firmicutes					91061	Bacilli							186826	Lactobacillales									33958	Lactobacillaceae							1578	Lactobacillus
AGYTAVISHR	2	Bacteria	superkingdom	2	Bacteria
AGYVLGK	2	Bacteria	superkingdom	2	Bacteria
AGYVPDSFQLEHK	712	Pasteurellaceae	family	2	Bacteria							1224	Proteobacteria					1236	Gammaproteobacteria							135625	Pasteurellales									712	Pasteurellaceae
AGYVTGLFAGK	41297	Sphingomonadaceae	family	2	Bacteria							1224	Proteobacteria					28211	Alphaproteobacteria							204457	Sphingomonadales									41297	Sphingomonadaceae
AHASNVGVAEAMK	2	Bacteria	superkingdom	2	Bacteria
AHDELWDGILDILHGEVPNEEAFQASK	1253	Pediococcus	genus	2	Bacteria							1239	Firmicutes					91061	Bacilli							186826	Lactobacillales									33958	Lactobacillaceae							1253	Pediococcus
AHDILSEAYSPLGTGK	186826	Lactobacillales	order	2	Bacteria							1239	Firmicutes					91061	Bacilli							186826	Lactobacillales
AHELAR	1	root	no rank
AHGGYSVFTGVGER	1	root	no rank
AHHLDELLK	1255	Pediococcus pentosaceus	species	2	Bacteria							1239	Firmicutes					91061	Bacilli							186826	Lactobacillales									33958	Lactobacillaceae							1253	Pediococcus
AHHVGEWASLR	1	root	no rank
AHIIMPYDIK	1578	Lactobacillus	genus	2	Bacteria							1239	Firmicutes					91061	Bacilli							186826	Lactobacillales									33958	Lactobacillaceae							1578	Lactobacillus
AHIYVDDLGK	1465	Brevibacillus laterosporus	species	2	Bacteria							1239	Firmicutes					91061	Bacilli							1385	Bacillales									186822	Paenibacillaceae							55080	Brevibacillus
AHLDATTVLSR	48528	Burmanniaceae	family	2759	Eukaryota	33090	Viridiplantae					35493	Streptophyta	131221	Streptophytina			3398	Magnoliopsida	1437197	Petrosaviidae					40548	Dioscoreales									48528	Burmanniaceae
AHLDDYVIGQDYAK	2	Bacteria	superkingdom	2	Bacteria
AHLNGELALAYAR	1578	Lactobacillus	genus	2	Bacteria							1239	Firmicutes					91061	Bacilli							186826	Lactobacillales									33958	Lactobacillaceae							1578	Lactobacillus
AHPEIK	1	root	no rank
AHQLDEGQPELLDK	1255	Pediococcus pentosaceus	species	2	Bacteria							1239	Firmicutes					91061	Bacilli							186826	Lactobacillales									33958	Lactobacillaceae							1253	Pediococcus
AHQTELTHHLLPR	4893	Saccharomycetaceae	family	2759	Eukaryota	4751	Fungi	451864	Dikarya			4890	Ascomycota	147537	Saccharomycotina			4891	Saccharomycetes							4892	Saccharomycetales									4893	Saccharomycetaceae
AHSSMVGFDLPQR	4892	Saccharomycetales	order	2759	Eukaryota	4751	Fungi	451864	Dikarya			4890	Ascomycota	147537	Saccharomycotina			4891	Saccharomycetes							4892	Saccharomycetales
AHSSMVGIDLPQK	2759	Eukaryota	superkingdom	2759	Eukaryota
AHVAEQIK	2	Bacteria	superkingdom	2	Bacteria
AHVEDR	1	root	no rank
AHVVDR	1	root	no rank
AHYVLMNVEAPQEVIDELETTFR	2	Bacteria	superkingdom	2	Bacteria
AIAAFEAK	1	root	no rank
AIAAHRPDIFGENIGEAEK	5533	Rhodotorula	genus	2759	Eukaryota	4751	Fungi	451864	Dikarya			5204	Basidiomycota	29000	Pucciniomycotina			162481	Microbotryomycetes							231213	Sporidiobolales									1799696	Sporidiobolaceae							5533	Rhodotorula
AIADLVVPLDTAK	5533	Rhodotorula	genus	2759	Eukaryota	4751	Fungi	451864	Dikarya			5204	Basidiomycota	29000	Pucciniomycotina			162481	Microbotryomycetes							231213	Sporidiobolales									1799696	Sporidiobolaceae							5533	Rhodotorula
AIAECTDLPQILYNVPSR	712	Pasteurellaceae	family	2	Bacteria							1224	Proteobacteria					1236	Gammaproteobacteria							135625	Pasteurellales									712	Pasteurellaceae
AIAEELSAK	2	Bacteria	superkingdom	2	Bacteria
AIAENCPFVCFSASGGAR	745	Pasteurella	genus	2	Bacteria							1224	Proteobacteria					1236	Gammaproteobacteria							135625	Pasteurellales									712	Pasteurellaceae							745	Pasteurella
AIAGHLVEFFR	1	root	no rank
AIAIGEFDTAK	4930	Saccharomyces	genus	2759	Eukaryota	4751	Fungi	451864	Dikarya			4890	Ascomycota	147537	Saccharomycotina			4891	Saccharomycetes							4892	Saccharomycetales									4893	Saccharomycetaceae							4930	Saccharomyces
AIAIGTGITGPDR	655183	Lactobacillus casei group	species group	2	Bacteria							1239	Firmicutes					91061	Bacilli							186826	Lactobacillales									33958	Lactobacillaceae							1578	Lactobacillus			655183	Lactobacillus casei group
AIALGVR	1	root	no rank
AIAQADLVTTAIGPK	1578	Lactobacillus	genus	2	Bacteria							1239	Firmicutes					91061	Bacilli							186826	Lactobacillales									33958	Lactobacillaceae							1578	Lactobacillus
AIAQNK	1	root	no rank
AIASDCADGMTK	1	root	no rank
AIDADR	1	root	no rank
AIDAEVEQIK	1465	Brevibacillus laterosporus	species	2	Bacteria							1239	Firmicutes					91061	Bacilli							1385	Bacillales									186822	Paenibacillaceae							55080	Brevibacillus
AIDALVPIGR	1	root	no rank
AIDDEIYASMAQDQSTMK	1579	Lactobacillus acidophilus	species	2	Bacteria							1239	Firmicutes					91061	Bacilli							186826	Lactobacillales									33958	Lactobacillaceae							1578	Lactobacillus
AIDEVTVVR	4893	Saccharomycetaceae	family	2759	Eukaryota	4751	Fungi	451864	Dikarya			4890	Ascomycota	147537	Saccharomycotina			4891	Saccharomycetes							4892	Saccharomycetales									4893	Saccharomycetaceae
AIDLDDK	1	root	no rank
AIDLIDEAASSIR	1	root	no rank
AIDLIDMTAAHLAAHQPENDETALK	186826	Lactobacillales	order	2	Bacteria							1239	Firmicutes					91061	Bacilli							186826	Lactobacillales
AIDLIDMTAAHLASK	1578	Lactobacillus	genus	2	Bacteria							1239	Firmicutes					91061	Bacilli							186826	Lactobacillales									33958	Lactobacillaceae							1578	Lactobacillus
AIDLLR	1	root	no rank
AIDLMDEAGAK	2	Bacteria	superkingdom	2	Bacteria
AIDNDTK	1	root	no rank
AIDNLR	1	root	no rank
AIDQPFLLPIEDVFSISGR	1	root	no rank
AIDQTQK	1	root	no rank
AIDSMVPIGR	1	root	no rank
AIDTAIEDLQLIAGQKPIVTR	1465	Brevibacillus laterosporus	species	2	Bacteria							1239	Firmicutes					91061	Bacilli							1385	Bacillales									186822	Paenibacillaceae							55080	Brevibacillus
AIDVITDAIAR	1578	Lactobacillus	genus	2	Bacteria							1239	Firmicutes					91061	Bacilli							186826	Lactobacillales									33958	Lactobacillaceae							1578	Lactobacillus
AIDVLR	1	root	no rank
AIEAAGGK	1	root	no rank
AIEADK	1	root	no rank
AIEAQQADAR	5533	Rhodotorula	genus	2759	Eukaryota	4751	Fungi	451864	Dikarya			5204	Basidiomycota	29000	Pucciniomycotina			162481	Microbotryomycetes							231213	Sporidiobolales									1799696	Sporidiobolaceae							5533	Rhodotorula
AIEDEFDVTAAAPVAAAGAAGAAEAK	1579	Lactobacillus acidophilus	species	2	Bacteria							1239	Firmicutes					91061	Bacilli							186826	Lactobacillales									33958	Lactobacillaceae							1578	Lactobacillus
AIEDEFGVSAAAPVAAAGAAGGAAEAK	1253	Pediococcus	genus	2	Bacteria							1239	Firmicutes					91061	Bacilli							186826	Lactobacillales									33958	Lactobacillaceae							1253	Pediococcus
AIEDHFDAVPELEENLK	1255	Pediococcus pentosaceus	species	2	Bacteria							1239	Firmicutes					91061	Bacilli							186826	Lactobacillales									33958	Lactobacillaceae							1253	Pediococcus
AIEEEFGVTAAAPVAVMAGGAEAAAEQTEFTVNLVSGGASK	1465	Brevibacillus laterosporus	species	2	Bacteria							1239	Firmicutes					91061	Bacilli							1385	Bacillales									186822	Paenibacillaceae							55080	Brevibacillus
AIEGGVPLK	2	Bacteria	superkingdom	2	Bacteria
AIELEDHFENMGAK	186826	Lactobacillales	order	2	Bacteria							1239	Firmicutes					91061	Bacilli							186826	Lactobacillales
AIELFPR	1	root	no rank
AIELFTK	1	root	no rank
AIELK	1	root	no rank
AIEMAGIEK	2	Bacteria	superkingdom	2	Bacteria
AIEMEGLTWGAHQFIPIGFGIK	4893	Saccharomycetaceae	family	2759	Eukaryota	4751	Fungi	451864	Dikarya			4890	Ascomycota	147537	Saccharomycotina			4891	Saccharomycetes							4892	Saccharomycetales									4893	Saccharomycetaceae
AIEMPGIGGQK	91061	Bacilli	class	2	Bacteria							1239	Firmicutes					91061	Bacilli
AIEQAGSDQQLGAQLAQQYK	747	Pasteurella multocida	species	2	Bacteria							1224	Proteobacteria					1236	Gammaproteobacteria							135625	Pasteurellales									712	Pasteurellaceae							745	Pasteurella
AIEQLLAR	1	root	no rank
AIEQLNYTPIK	4751	Fungi	kingdom	2759	Eukaryota	4751	Fungi
AIEQYGEENVK	747	Pasteurella multocida	species	2	Bacteria							1224	Proteobacteria					1236	Gammaproteobacteria							135625	Pasteurellales									712	Pasteurellaceae							745	Pasteurella
AIESLVK	1	root	no rank
AIESYGTASGKPR	4930	Saccharomyces	genus	2759	Eukaryota	4751	Fungi	451864	Dikarya			4890	Ascomycota	147537	Saccharomycotina			4891	Saccharomycetes							4892	Saccharomycetales									4893	Saccharomycetaceae							4930	Saccharomyces
AIEVDPTFVK	5204	Basidiomycota	phylum	2759	Eukaryota	4751	Fungi	451864	Dikarya			5204	Basidiomycota
AIEVSETPNHVLYSNR	4893	Saccharomycetaceae	family	2759	Eukaryota	4751	Fungi	451864	Dikarya			4890	Ascomycota	147537	Saccharomycotina			4891	Saccharomycetes							4892	Saccharomycetales									4893	Saccharomycetaceae
AIFAETIANPALR	712	Pasteurellaceae	family	2	Bacteria							1224	Proteobacteria					1236	Gammaproteobacteria							135625	Pasteurellales									712	Pasteurellaceae
AIFANGMKPIICCGESLETR	1579	Lactobacillus acidophilus	species	2	Bacteria							1239	Firmicutes					91061	Bacilli							186826	Lactobacillales									33958	Lactobacillaceae							1578	Lactobacillus
AIFDISPK	2	Bacteria	superkingdom	2	Bacteria
AIFDSYFNLR	722	Actinobacillus seminis	species	2	Bacteria							1224	Proteobacteria					1236	Gammaproteobacteria							135625	Pasteurellales									712	Pasteurellaceae							713	Actinobacillus
AIFTESVK	4890	Ascomycota	phylum	2759	Eukaryota	4751	Fungi	451864	Dikarya			4890	Ascomycota
AIGAGSEGAQSELQDSYDK	5533	Rhodotorula	genus	2759	Eukaryota	4751	Fungi	451864	Dikarya			5204	Basidiomycota	29000	Pucciniomycotina			162481	Microbotryomycetes							231213	Sporidiobolales									1799696	Sporidiobolaceae							5533	Rhodotorula
AIGEAK	1	root	no rank
AIGEVTDVVSK	712	Pasteurellaceae	family	2	Bacteria							1224	Proteobacteria					1236	Gammaproteobacteria							135625	Pasteurellales									712	Pasteurellaceae
AIGHSDNSVPPFNNPYK	747	Pasteurella multocida	species	2	Bacteria							1224	Proteobacteria					1236	Gammaproteobacteria							135625	Pasteurellales									712	Pasteurellaceae							745	Pasteurella
AIGLVIPELDGK	1	root	no rank
AIGLVIPELNGK	1	root	no rank
AIGNAGEPASIK	8287	Sarcopterygii	superclass	2759	Eukaryota	33208	Metazoa					7711	Chordata	89593	Craniata	8287	Sarcopterygii
AIGSYEHAYYVGTDPK	712	Pasteurellaceae	family	2	Bacteria							1224	Proteobacteria					1236	Gammaproteobacteria							135625	Pasteurellales									712	Pasteurellaceae
AIGVSNFR	1	root	no rank
AIHPDVR	1	root	no rank
AIIDVVYQGAGVMAK	747	Pasteurella multocida	species	2	Bacteria							1224	Proteobacteria					1236	Gammaproteobacteria							135625	Pasteurellales									712	Pasteurellaceae							745	Pasteurella
AIIHEQLENIVGK	747	Pasteurella multocida	species	2	Bacteria							1224	Proteobacteria					1236	Gammaproteobacteria							135625	Pasteurellales									712	Pasteurellaceae							745	Pasteurella
AIIPAAGLGTR	1	root	no rank
AIIVLSTSGTTPR	4893	Saccharomycetaceae	family	2759	Eukaryota	4751	Fungi	451864	Dikarya			4890	Ascomycota	147537	Saccharomycotina			4891	Saccharomycetes							4892	Saccharomycetales									4893	Saccharomycetaceae
AILAAGQETHTPILIQSSMGAAK	1253	Pediococcus	genus	2	Bacteria							1239	Firmicutes					91061	Bacilli							186826	Lactobacillales									33958	Lactobacillaceae							1253	Pediococcus
AILATVAK	2	Bacteria	superkingdom	2	Bacteria
AILDSIHDGSLANETYETLPIFNLQVPTK	4930	Saccharomyces	genus	2759	Eukaryota	4751	Fungi	451864	Dikarya			4890	Ascomycota	147537	Saccharomycotina			4891	Saccharomycetes							4892	Saccharomycetales									4893	Saccharomycetaceae							4930	Saccharomyces
AILEQCIANQQTQK	747	Pasteurella multocida	species	2	Bacteria							1224	Proteobacteria					1236	Gammaproteobacteria							135625	Pasteurellales									712	Pasteurellaceae							745	Pasteurella
AILFIPK	1	root	no rank
AILFSHLGR	2	Bacteria	superkingdom	2	Bacteria
AILHLEAPVLR	2	Bacteria	superkingdom	2	Bacteria
AILLSHLGR	2	Bacteria	superkingdom	2	Bacteria
AILLYAGR	2759	Eukaryota	superkingdom	2759	Eukaryota
AILNDEHR	1	root	no rank
AILNTLEGR	2	Bacteria	superkingdom	2	Bacteria
AILPALDNLER	1239	Firmicutes	phylum	2	Bacteria							1239	Firmicutes
AILPEANSPVCGFR	745	Pasteurella	genus	2	Bacteria							1224	Proteobacteria					1236	Gammaproteobacteria							135625	Pasteurellales									712	Pasteurellaceae							745	Pasteurella
AILPVVDNLER	2	Bacteria	superkingdom	2	Bacteria
AILTSDLGLNPSSAGTTIR	1	root	no rank
AILVNDGEAVEFDQK	712	Pasteurellaceae	family	2	Bacteria							1224	Proteobacteria					1236	Gammaproteobacteria							135625	Pasteurellales									712	Pasteurellaceae
AIMPFGGINMVK	712	Pasteurellaceae	family	2	Bacteria							1224	Proteobacteria					1236	Gammaproteobacteria							135625	Pasteurellales									712	Pasteurellaceae
AIMPGMNLVEAK	1799696	Sporidiobolaceae	family	2759	Eukaryota	4751	Fungi	451864	Dikarya			5204	Basidiomycota	29000	Pucciniomycotina			162481	Microbotryomycetes							231213	Sporidiobolales									1799696	Sporidiobolaceae
AIMPIIEGHDVLAQAQSGTGK	4893	Saccharomycetaceae	family	2759	Eukaryota	4751	Fungi	451864	Dikarya			4890	Ascomycota	147537	Saccharomycotina			4891	Saccharomycetes							4892	Saccharomycetales									4893	Saccharomycetaceae
AIMPTEQEQQQNPR	747	Pasteurella multocida	species	2	Bacteria							1224	Proteobacteria					1236	Gammaproteobacteria							135625	Pasteurellales									712	Pasteurellaceae							745	Pasteurella
AIMPVVAGHDVIAQAQSGTGK	1799696	Sporidiobolaceae	family	2759	Eukaryota	4751	Fungi	451864	Dikarya			5204	Basidiomycota	29000	Pucciniomycotina			162481	Microbotryomycetes							231213	Sporidiobolales									1799696	Sporidiobolaceae
AINMPNDNIER	1239	Firmicutes	phylum	2	Bacteria							1239	Firmicutes
AINSIEDMK	2	Bacteria	superkingdom	2	Bacteria
AINYFIAQK	1224	Proteobacteria	phylum	2	Bacteria							1224	Proteobacteria
AIPDHLQAR	4893	Saccharomycetaceae	family	2759	Eukaryota	4751	Fungi	451864	Dikarya			4890	Ascomycota	147537	Saccharomycotina			4891	Saccharomycetes							4892	Saccharomycetales									4893	Saccharomycetaceae
AIPGEYITYALSGYVR	4892	Saccharomycetales	order	2759	Eukaryota	4751	Fungi	451864	Dikarya			4890	Ascomycota	147537	Saccharomycotina			4891	Saccharomycetes							4892	Saccharomycetales
AIPGEYVTYALSGYVR	4893	Saccharomycetaceae	family	2759	Eukaryota	4751	Fungi	451864	Dikarya			4890	Ascomycota	147537	Saccharomycotina			4891	Saccharomycetes							4892	Saccharomycetales									4893	Saccharomycetaceae
AIPLR	1	root	no rank
AIPNQQVLSK	2759	Eukaryota	superkingdom	2759	Eukaryota
AIPNYNVMGLAK	1	root	no rank
AIPVMPFVDPSSNPFFR	4930	Saccharomyces	genus	2759	Eukaryota	4751	Fungi	451864	Dikarya			4890	Ascomycota	147537	Saccharomycotina			4891	Saccharomycetes							4892	Saccharomycetales									4893	Saccharomycetaceae							4930	Saccharomyces
AIQAIER	1	root	no rank
AIQLGISK	1	root	no rank
AIQLYLSAAAAAVK	712	Pasteurellaceae	family	2	Bacteria							1224	Proteobacteria					1236	Gammaproteobacteria							135625	Pasteurellales									712	Pasteurellaceae
AIQPEFSDVEMTVR	747	Pasteurella multocida	species	2	Bacteria							1224	Proteobacteria					1236	Gammaproteobacteria							135625	Pasteurellales									712	Pasteurellaceae							745	Pasteurella
AIQQEIENPLAQQMLSGK	1236	Gammaproteobacteria	class	2	Bacteria							1224	Proteobacteria					1236	Gammaproteobacteria
AIQSGNSVGETFNNK	5533	Rhodotorula	genus	2759	Eukaryota	4751	Fungi	451864	Dikarya			5204	Basidiomycota	29000	Pucciniomycotina			162481	Microbotryomycetes							231213	Sporidiobolales									1799696	Sporidiobolaceae							5533	Rhodotorula
AIQTANIALEK	1	root	no rank
AIQTLK	1	root	no rank
AIQTSQAFTNEDFR	1465	Brevibacillus laterosporus	species	2	Bacteria							1239	Firmicutes					91061	Bacilli							1385	Bacillales									186822	Paenibacillaceae							55080	Brevibacillus
AIQVAR	1	root	no rank
AIQVLQR	1	root	no rank
AISAQADK	1	root	no rank
AISGYVR	1	root	no rank
AISLSNQAER	747	Pasteurella multocida	species	2	Bacteria							1224	Proteobacteria					1236	Gammaproteobacteria							135625	Pasteurellales									712	Pasteurellaceae							745	Pasteurella
AISMGISK	1	root	no rank
AISSPLLEVNISGAK	1578	Lactobacillus	genus	2	Bacteria							1239	Firmicutes					91061	Bacilli							186826	Lactobacillales									33958	Lactobacillaceae							1578	Lactobacillus
AITAIGNPTVNSYK	1239	Firmicutes	phylum	2	Bacteria							1239	Firmicutes
AITAQTVK	40318	Streptomyces nodosus	species	2	Bacteria							201174	Actinobacteria					1760	Actinobacteria							85011	Streptomycetales									2062	Streptomycetaceae							1883	Streptomyces
AITEGISNSLAK	1578	Lactobacillus	genus	2	Bacteria							1239	Firmicutes					91061	Bacilli							186826	Lactobacillales									33958	Lactobacillaceae							1578	Lactobacillus
AITEYWR	2	Bacteria	superkingdom	2	Bacteria
AITGK	1	root	no rank
AITPVGGFVR	1799696	Sporidiobolaceae	family	2759	Eukaryota	4751	Fungi	451864	Dikarya			5204	Basidiomycota	29000	Pucciniomycotina			162481	Microbotryomycetes							231213	Sporidiobolales									1799696	Sporidiobolaceae
AITQGEEPTSWVK	1255	Pediococcus pentosaceus	species	2	Bacteria							1239	Firmicutes					91061	Bacilli							186826	Lactobacillales									33958	Lactobacillaceae							1253	Pediococcus
AITRPAK	1	root	no rank
AITTINNALNK	186822	Paenibacillaceae	family	2	Bacteria							1239	Firmicutes					91061	Bacilli							1385	Bacillales									186822	Paenibacillaceae
AIVAACDEILTTGK	712	Pasteurellaceae	family	2	Bacteria							1224	Proteobacteria					1236	Gammaproteobacteria							135625	Pasteurellales									712	Pasteurellaceae
AIVDAEHVSVK	1578	Lactobacillus	genus	2	Bacteria							1239	Firmicutes					91061	Bacilli							186826	Lactobacillales									33958	Lactobacillaceae							1578	Lactobacillus
AIVDAIHDGSLAQAK	5533	Rhodotorula	genus	2759	Eukaryota	4751	Fungi	451864	Dikarya			5204	Basidiomycota	29000	Pucciniomycotina			162481	Microbotryomycetes							231213	Sporidiobolales									1799696	Sporidiobolaceae							5533	Rhodotorula
AIVEQAGLQVANIVK	747	Pasteurella multocida	species	2	Bacteria							1224	Proteobacteria					1236	Gammaproteobacteria							135625	Pasteurellales									712	Pasteurellaceae							745	Pasteurella
AIVGGIAR	1	root	no rank
AIVGGLAR	1	root	no rank
AIVIKPTLVGSIQR	747	Pasteurella multocida	species	2	Bacteria							1224	Proteobacteria					1236	Gammaproteobacteria							135625	Pasteurellales									712	Pasteurellaceae							745	Pasteurella
AIVLPNNGNIVMAAK	1578	Lactobacillus	genus	2	Bacteria							1239	Firmicutes					91061	Bacilli							186826	Lactobacillales									33958	Lactobacillaceae							1578	Lactobacillus
AIVQATTHYQDYDLIAR	712	Pasteurellaceae	family	2	Bacteria							1224	Proteobacteria					1236	Gammaproteobacteria							135625	Pasteurellales									712	Pasteurellaceae
AIVTLDDNAEVHIGEPLAR	747	Pasteurella multocida	species	2	Bacteria							1224	Proteobacteria					1236	Gammaproteobacteria							135625	Pasteurellales									712	Pasteurellaceae							745	Pasteurella
AIVVNGR	1	root	no rank
AIYSEGVK	451864	Dikarya	subkingdom	2759	Eukaryota	4751	Fungi	451864	Dikarya
AIYTELR	1	root	no rank
AKPDDIPVVFFNK	712	Pasteurellaceae	family	2	Bacteria							1224	Proteobacteria					1236	Gammaproteobacteria							135625	Pasteurellales									712	Pasteurellaceae
AKPDPTVLGK	5533	Rhodotorula	genus	2759	Eukaryota	4751	Fungi	451864	Dikarya			5204	Basidiomycota	29000	Pucciniomycotina			162481	Microbotryomycetes							231213	Sporidiobolales									1799696	Sporidiobolaceae							5533	Rhodotorula
AKPLGTLLQK	1578	Lactobacillus	genus	2	Bacteria							1239	Firmicutes					91061	Bacilli							186826	Lactobacillales									33958	Lactobacillaceae							1578	Lactobacillus
AKPQPLTEAEFYWAHNSDAMAVEK	747	Pasteurella multocida	species	2	Bacteria							1224	Proteobacteria					1236	Gammaproteobacteria							135625	Pasteurellales									712	Pasteurellaceae							745	Pasteurella
ALAAALGQIEK	1	root	no rank
ALAAPMK	1	root	no rank
ALADAAR	1	root	no rank
ALADEIMHAGLEGK	5288	Rhodotorula diobovata	species	2759	Eukaryota	4751	Fungi	451864	Dikarya			5204	Basidiomycota	29000	Pucciniomycotina			162481	Microbotryomycetes							231213	Sporidiobolales									1799696	Sporidiobolaceae							5533	Rhodotorula
ALAEAAR	1	root	no rank
ALAEHGIVFGEPSTDVNK	745	Pasteurella	genus	2	Bacteria							1224	Proteobacteria					1236	Gammaproteobacteria							135625	Pasteurellales									712	Pasteurellaceae							745	Pasteurella
ALAEISTLR	5204	Basidiomycota	phylum	2759	Eukaryota	4751	Fungi	451864	Dikarya			5204	Basidiomycota
ALAGSGQQTTSQSPGGSTR	5533	Rhodotorula	genus	2759	Eukaryota	4751	Fungi	451864	Dikarya			5204	Basidiomycota	29000	Pucciniomycotina			162481	Microbotryomycetes							231213	Sporidiobolales									1799696	Sporidiobolaceae							5533	Rhodotorula
ALAIFVPVPSLAGFHK	4893	Saccharomycetaceae	family	2759	Eukaryota	4751	Fungi	451864	Dikarya			4890	Ascomycota	147537	Saccharomycotina			4891	Saccharomycetes							4892	Saccharomycetales									4893	Saccharomycetaceae
ALAINLVDPAAAPTIIGK	712	Pasteurellaceae	family	2	Bacteria							1224	Proteobacteria					1236	Gammaproteobacteria							135625	Pasteurellales									712	Pasteurellaceae
ALALLSK	1	root	no rank
ALAMALDR	2	Bacteria	superkingdom	2	Bacteria
ALAMK	1	root	no rank
ALANLTDATTIIGGGDSTAAAK	1578	Lactobacillus	genus	2	Bacteria							1239	Firmicutes					91061	Bacilli							186826	Lactobacillales									33958	Lactobacillaceae							1578	Lactobacillus
ALAPDIVGQEHYEVAR	1465	Brevibacillus laterosporus	species	2	Bacteria							1239	Firmicutes					91061	Bacilli							1385	Bacillales									186822	Paenibacillaceae							55080	Brevibacillus
ALATEAK	1	root	no rank
ALATGEHGFGYK	5204	Basidiomycota	phylum	2759	Eukaryota	4751	Fungi	451864	Dikarya			5204	Basidiomycota
ALATPANLEDESIK	712	Pasteurellaceae	family	2	Bacteria							1224	Proteobacteria					1236	Gammaproteobacteria							135625	Pasteurellales									712	Pasteurellaceae
ALAVDPNTATTESILQGVQMVYR	1465	Brevibacillus laterosporus	species	2	Bacteria							1239	Firmicutes					91061	Bacilli							1385	Bacillales									186822	Paenibacillaceae							55080	Brevibacillus
ALAVESASEQLLK	1255	Pediococcus pentosaceus	species	2	Bacteria							1239	Firmicutes					91061	Bacilli							186826	Lactobacillales									33958	Lactobacillaceae							1253	Pediococcus
ALCTGEK	1	root	no rank
ALDAGK	1	root	no rank
ALDAIR	1	root	no rank
ALDDEAR	1	root	no rank
ALDDWQR	1	root	no rank
ALDFAER	1	root	no rank
ALDGYAFDK	741276	Rhodotorula taiwanensis	species	2759	Eukaryota	4751	Fungi	451864	Dikarya			5204	Basidiomycota	29000	Pucciniomycotina			162481	Microbotryomycetes							231213	Sporidiobolales									1799696	Sporidiobolaceae							5533	Rhodotorula
ALDICTGVLPR	712	Pasteurellaceae	family	2	Bacteria							1224	Proteobacteria					1236	Gammaproteobacteria							135625	Pasteurellales									712	Pasteurellaceae
ALDQFK	1	root	no rank
ALDQR	1	root	no rank
ALDSTDER	5533	Rhodotorula	genus	2759	Eukaryota	4751	Fungi	451864	Dikarya			5204	Basidiomycota	29000	Pucciniomycotina			162481	Microbotryomycetes							231213	Sporidiobolales									1799696	Sporidiobolaceae							5533	Rhodotorula
ALDTEK	1	root	no rank
ALDTFDAYSVGR	655183	Lactobacillus casei group	species group	2	Bacteria							1239	Firmicutes					91061	Bacilli							186826	Lactobacillales									33958	Lactobacillaceae							1578	Lactobacillus			655183	Lactobacillus casei group
ALDTSLAK	2	Bacteria	superkingdom	2	Bacteria
ALDVFSYR	2	Bacteria	superkingdom	2	Bacteria
ALEAAEALAAANK	1236	Gammaproteobacteria	class	2	Bacteria							1224	Proteobacteria					1236	Gammaproteobacteria
ALEAGK	1	root	no rank
ALEAVEEQK	712	Pasteurellaceae	family	2	Bacteria							1224	Proteobacteria					1236	Gammaproteobacteria							135625	Pasteurellales									712	Pasteurellaceae
ALEAVGDAFEDLGDALSEFGK	5533	Rhodotorula	genus	2759	Eukaryota	4751	Fungi	451864	Dikarya			5204	Basidiomycota	29000	Pucciniomycotina			162481	Microbotryomycetes							231213	Sporidiobolales									1799696	Sporidiobolaceae							5533	Rhodotorula
ALEAYPR	1	root	no rank
ALEDK	1	root	no rank
ALEDLAFPDVQTVVK	5533	Rhodotorula	genus	2759	Eukaryota	4751	Fungi	451864	Dikarya			5204	Basidiomycota	29000	Pucciniomycotina			162481	Microbotryomycetes							231213	Sporidiobolales									1799696	Sporidiobolaceae							5533	Rhodotorula
ALEEK	1	root	no rank
ALEEPVR	1	root	no rank
ALEEVEPGAVDNITDNYYQQK	1255	Pediococcus pentosaceus	species	2	Bacteria							1239	Firmicutes					91061	Bacilli							186826	Lactobacillales									33958	Lactobacillaceae							1253	Pediococcus
ALEEVNGDIEK	1465	Brevibacillus laterosporus	species	2	Bacteria							1239	Firmicutes					91061	Bacilli							1385	Bacillales									186822	Paenibacillaceae							55080	Brevibacillus
ALEEYNLVEK	5533	Rhodotorula	genus	2759	Eukaryota	4751	Fungi	451864	Dikarya			5204	Basidiomycota	29000	Pucciniomycotina			162481	Microbotryomycetes							231213	Sporidiobolales									1799696	Sporidiobolaceae							5533	Rhodotorula
ALEGDAEQEK	2	Bacteria	superkingdom	2	Bacteria
ALEGDESYEEK	91061	Bacilli	class	2	Bacteria							1239	Firmicutes					91061	Bacilli
ALEGESSASLPLPAVFTAPIR	5533	Rhodotorula	genus	2759	Eukaryota	4751	Fungi	451864	Dikarya			5204	Basidiomycota	29000	Pucciniomycotina			162481	Microbotryomycetes							231213	Sporidiobolales									1799696	Sporidiobolaceae							5533	Rhodotorula
ALEHK	1	root	no rank
ALEIEEMQLK	1	root	no rank
ALEKPERPFLAILGGAK	2759	Eukaryota	superkingdom	2759	Eukaryota
ALELAGK	1	root	no rank
ALELASAEQR	4930	Saccharomyces	genus	2759	Eukaryota	4751	Fungi	451864	Dikarya			4890	Ascomycota	147537	Saccharomycotina			4891	Saccharomycetes							4892	Saccharomycetales									4893	Saccharomycetaceae							4930	Saccharomyces
ALELDASNK	4893	Saccharomycetaceae	family	2759	Eukaryota	4751	Fungi	451864	Dikarya			4890	Ascomycota	147537	Saccharomycotina			4891	Saccharomycetes							4892	Saccharomycetales									4893	Saccharomycetaceae
ALELDK	1	root	no rank
ALELFPR	1	root	no rank
ALELKPDYSK	4892	Saccharomycetales	order	2759	Eukaryota	4751	Fungi	451864	Dikarya			4890	Ascomycota	147537	Saccharomycotina			4891	Saccharomycetes							4892	Saccharomycetales
ALELQQTLAR	5533	Rhodotorula	genus	2759	Eukaryota	4751	Fungi	451864	Dikarya			5204	Basidiomycota	29000	Pucciniomycotina			162481	Microbotryomycetes							231213	Sporidiobolales									1799696	Sporidiobolaceae							5533	Rhodotorula
ALELQSQGLSLTK	1578	Lactobacillus	genus	2	Bacteria							1239	Firmicutes					91061	Bacilli							186826	Lactobacillales									33958	Lactobacillaceae							1578	Lactobacillus
ALENN	1	root	no rank
ALENPTRPFLAILGGAK	2759	Eukaryota	superkingdom	2759	Eukaryota
ALENTVHEVTTSIGK	4930	Saccharomyces	genus	2759	Eukaryota	4751	Fungi	451864	Dikarya			4890	Ascomycota	147537	Saccharomycotina			4891	Saccharomycetes							4892	Saccharomycetales									4893	Saccharomycetaceae							4930	Saccharomyces
ALEPEVFR	2026799	Verrucomicrobia bacterium	species	2	Bacteria							74201	Verrucomicrobia
ALEQGINQTDVK	1465	Brevibacillus laterosporus	species	2	Bacteria							1239	Firmicutes					91061	Bacilli							1385	Bacillales									186822	Paenibacillaceae							55080	Brevibacillus
ALEQLGSSFEHLSK	5533	Rhodotorula	genus	2759	Eukaryota	4751	Fungi	451864	Dikarya			5204	Basidiomycota	29000	Pucciniomycotina			162481	Microbotryomycetes							231213	Sporidiobolales									1799696	Sporidiobolaceae							5533	Rhodotorula
ALEQQYGK	1578	Lactobacillus	genus	2	Bacteria							1239	Firmicutes					91061	Bacilli							186826	Lactobacillales									33958	Lactobacillaceae							1578	Lactobacillus
ALEQQYPNK	1578	Lactobacillus	genus	2	Bacteria							1239	Firmicutes					91061	Bacilli							186826	Lactobacillales									33958	Lactobacillaceae							1578	Lactobacillus
ALEQYPVTQR	5533	Rhodotorula	genus	2759	Eukaryota	4751	Fungi	451864	Dikarya			5204	Basidiomycota	29000	Pucciniomycotina			162481	Microbotryomycetes							231213	Sporidiobolales									1799696	Sporidiobolaceae							5533	Rhodotorula
ALESEFK	1	root	no rank
ALESILVK	1	root	no rank
ALEVGLNYDINDK	747	Pasteurella multocida	species	2	Bacteria							1224	Proteobacteria					1236	Gammaproteobacteria							135625	Pasteurellales									712	Pasteurellaceae							745	Pasteurella
ALEYEQQGVNYK	1253	Pediococcus	genus	2	Bacteria							1239	Firmicutes					91061	Bacilli							186826	Lactobacillales									33958	Lactobacillaceae							1253	Pediococcus
ALFDAGVDVVK	2	Bacteria	superkingdom	2	Bacteria
ALGAEIIR	1	root	no rank
ALGAQSADEAALIAAVK	5533	Rhodotorula	genus	2759	Eukaryota	4751	Fungi	451864	Dikarya			5204	Basidiomycota	29000	Pucciniomycotina			162481	Microbotryomycetes							231213	Sporidiobolales									1799696	Sporidiobolaceae							5533	Rhodotorula
ALGATLINTPSDQGIK	33958	Lactobacillaceae	family	2	Bacteria							1239	Firmicutes					91061	Bacilli							186826	Lactobacillales									33958	Lactobacillaceae
ALGDLK	1	root	no rank
ALGEGFHVVTPNK	712	Pasteurellaceae	family	2	Bacteria							1224	Proteobacteria					1236	Gammaproteobacteria							135625	Pasteurellales									712	Pasteurellaceae
ALGGTCVNVGCVPK	1	root	no rank
ALGHATLFFNRPVPK	1578	Lactobacillus	genus	2	Bacteria							1239	Firmicutes					91061	Bacilli							186826	Lactobacillales									33958	Lactobacillaceae							1578	Lactobacillus
ALGIKPQIYAK	4930	Saccharomyces	genus	2759	Eukaryota	4751	Fungi	451864	Dikarya			4890	Ascomycota	147537	Saccharomycotina			4891	Saccharomycetes							4892	Saccharomycetales									4893	Saccharomycetaceae							4930	Saccharomyces
ALGLNDELAHSSIR	1	root	no rank
ALGLPIERPK	1	root	no rank
ALGNVGHPASIK	8287	Sarcopterygii	superclass	2759	Eukaryota	33208	Metazoa					7711	Chordata	89593	Craniata	8287	Sarcopterygii
ALGTAAAAEALDHK	712	Pasteurellaceae	family	2	Bacteria							1224	Proteobacteria					1236	Gammaproteobacteria							135625	Pasteurellales									712	Pasteurellaceae
ALGVQPTIDPETEIR	655183	Lactobacillus casei group	species group	2	Bacteria							1239	Firmicutes					91061	Bacilli							186826	Lactobacillales									33958	Lactobacillaceae							1578	Lactobacillus			655183	Lactobacillus casei group
ALGVTFFLPEGDQVSISQK	712	Pasteurellaceae	family	2	Bacteria							1224	Proteobacteria					1236	Gammaproteobacteria							135625	Pasteurellales									712	Pasteurellaceae
ALGYEPMALQK	1465	Brevibacillus laterosporus	species	2	Bacteria							1239	Firmicutes					91061	Bacilli							1385	Bacillales									186822	Paenibacillaceae							55080	Brevibacillus
ALGYLYVR	712	Pasteurellaceae	family	2	Bacteria							1224	Proteobacteria					1236	Gammaproteobacteria							135625	Pasteurellales									712	Pasteurellaceae
ALHESIIK	1	root	no rank
ALIACLADDR	712	Pasteurellaceae	family	2	Bacteria							1224	Proteobacteria					1236	Gammaproteobacteria							135625	Pasteurellales									712	Pasteurellaceae
ALIAEIK	1	root	no rank
ALIAK	1	root	no rank
ALIAYPIDK	745	Pasteurella	genus	2	Bacteria							1224	Proteobacteria					1236	Gammaproteobacteria							135625	Pasteurellales									712	Pasteurellaceae							745	Pasteurella
ALIDGPSTGVPR	5204	Basidiomycota	phylum	2759	Eukaryota	4751	Fungi	451864	Dikarya			5204	Basidiomycota
ALIEEGEER	1579	Lactobacillus acidophilus	species	2	Bacteria							1239	Firmicutes					91061	Bacilli							186826	Lactobacillales									33958	Lactobacillaceae							1578	Lactobacillus
ALIENWAADSVSSR	4893	Saccharomycetaceae	family	2759	Eukaryota	4751	Fungi	451864	Dikarya			4890	Ascomycota	147537	Saccharomycotina			4891	Saccharomycetes							4892	Saccharomycetales									4893	Saccharomycetaceae
ALIER	1	root	no rank
ALIEYDESLR	1224	Proteobacteria	phylum	2	Bacteria							1224	Proteobacteria
ALIGDNSINAK	747	Pasteurella multocida	species	2	Bacteria							1224	Proteobacteria					1236	Gammaproteobacteria							135625	Pasteurellales									712	Pasteurellaceae							745	Pasteurella
ALIGFAGPR	1	root	no rank
ALIMQEGGDDPALQQWLEQEITHPISVSEIAK	747	Pasteurella multocida	species	2	Bacteria							1224	Proteobacteria					1236	Gammaproteobacteria							135625	Pasteurellales									712	Pasteurellaceae							745	Pasteurella
ALISEEENPNLK	1236	Gammaproteobacteria	class	2	Bacteria							1224	Proteobacteria					1236	Gammaproteobacteria
ALITGGDSGIGR	1	root	no rank
ALLAEIK	1	root	no rank
ALLAELK	1	root	no rank
ALLDEVVK	1	root	no rank
ALLDIDTLDEK	4893	Saccharomycetaceae	family	2759	Eukaryota	4751	Fungi	451864	Dikarya			4890	Ascomycota	147537	Saccharomycotina			4891	Saccharomycetes							4892	Saccharomycetales									4893	Saccharomycetaceae
ALLDTK	1	root	no rank
ALLDVDPDFR	91061	Bacilli	class	2	Bacteria							1239	Firmicutes					91061	Bacilli
ALLETENSQK	747	Pasteurella multocida	species	2	Bacteria							1224	Proteobacteria					1236	Gammaproteobacteria							135625	Pasteurellales									712	Pasteurellaceae							745	Pasteurella
ALLETFLFGVK	2	Bacteria	superkingdom	2	Bacteria
ALLETVGSVPQVTPAPVEK	5533	Rhodotorula	genus	2759	Eukaryota	4751	Fungi	451864	Dikarya			5204	Basidiomycota	29000	Pucciniomycotina			162481	Microbotryomycetes							231213	Sporidiobolales									1799696	Sporidiobolaceae							5533	Rhodotorula
ALLEVDPDFR	1239	Firmicutes	phylum	2	Bacteria							1239	Firmicutes
ALLIIADDVAGEALPTLVLNK	1578	Lactobacillus	genus	2	Bacteria							1239	Firmicutes					91061	Bacilli							186826	Lactobacillales									33958	Lactobacillaceae							1578	Lactobacillus
ALLLLEK	1	root	no rank
ALLLSEIR	1	root	no rank
ALLSVSDK	1	root	no rank
ALLTVDPDFR	91061	Bacilli	class	2	Bacteria							1239	Firmicutes					91061	Bacilli
ALLVQPTDEK	1578	Lactobacillus	genus	2	Bacteria							1239	Firmicutes					91061	Bacilli							186826	Lactobacillales									33958	Lactobacillaceae							1578	Lactobacillus
ALMEK	1	root	no rank
ALMMSTNNILSPANGEPIIVPSQDVVLGLYYMTR	1	root	no rank
ALMVHVGGDNMSDQPKPLGGGGER	2	Bacteria	superkingdom	2	Bacteria
ALNAAGFR	1	root	no rank
ALNAFTNPSTNSYK	1	root	no rank
ALNEEAEAR	4930	Saccharomyces	genus	2759	Eukaryota	4751	Fungi	451864	Dikarya			4890	Ascomycota	147537	Saccharomycotina			4891	Saccharomycetes							4892	Saccharomycetales									4893	Saccharomycetaceae							4930	Saccharomyces
ALNEFK	1	root	no rank
ALNEFQGR	5533	Rhodotorula	genus	2759	Eukaryota	4751	Fungi	451864	Dikarya			5204	Basidiomycota	29000	Pucciniomycotina			162481	Microbotryomycetes							231213	Sporidiobolales									1799696	Sporidiobolaceae							5533	Rhodotorula
ALNELGR	1	root	no rank
ALNEMGVNYVVIGHSER	1255	Pediococcus pentosaceus	species	2	Bacteria							1239	Firmicutes					91061	Bacilli							186826	Lactobacillales									33958	Lactobacillaceae							1253	Pediococcus
ALNIDEAGK	1	root	no rank
ALNLQDK	1	root	no rank
ALNSYADNFVMR	1578	Lactobacillus	genus	2	Bacteria							1239	Firmicutes					91061	Bacilli							186826	Lactobacillales									33958	Lactobacillaceae							1578	Lactobacillus
ALNVGDK	1	root	no rank
ALPEFKPTDDAVATR	5533	Rhodotorula	genus	2759	Eukaryota	4751	Fungi	451864	Dikarya			5204	Basidiomycota	29000	Pucciniomycotina			162481	Microbotryomycetes							231213	Sporidiobolales									1799696	Sporidiobolaceae							5533	Rhodotorula
ALPIR	1	root	no rank
ALPLAEVR	2	Bacteria	superkingdom	2	Bacteria
ALPLAVSVPSHCALMKPAADQLAVSLDNIAIR	747	Pasteurella multocida	species	2	Bacteria							1224	Proteobacteria					1236	Gammaproteobacteria							135625	Pasteurellales									712	Pasteurellaceae							745	Pasteurella
ALPSAPNAATYPHTAR	5533	Rhodotorula	genus	2759	Eukaryota	4751	Fungi	451864	Dikarya			5204	Basidiomycota	29000	Pucciniomycotina			162481	Microbotryomycetes							231213	Sporidiobolales									1799696	Sporidiobolaceae							5533	Rhodotorula
ALQDRPAGASEAPSHEGGNNNGNNER	1582	Lactobacillus casei	species	2	Bacteria							1239	Firmicutes					91061	Bacilli							186826	Lactobacillales									33958	Lactobacillaceae							1578	Lactobacillus			655183	Lactobacillus casei group
ALQGDK	1	root	no rank
ALQGWK	1	root	no rank
ALQIKPEHYPIVGEYLLK	4893	Saccharomycetaceae	family	2759	Eukaryota	4751	Fungi	451864	Dikarya			4890	Ascomycota	147537	Saccharomycotina			4891	Saccharomycetes							4892	Saccharomycetales									4893	Saccharomycetaceae
ALQLDLPK	1	root	no rank
ALQLEAER	1	root	no rank
ALQLINQDDADIIGGR	4930	Saccharomyces	genus	2759	Eukaryota	4751	Fungi	451864	Dikarya			4890	Ascomycota	147537	Saccharomycotina			4891	Saccharomycetes							4892	Saccharomycetales									4893	Saccharomycetaceae							4930	Saccharomyces
ALQQPTAVEIEQLVEDFLAEK	747	Pasteurella multocida	species	2	Bacteria							1224	Proteobacteria					1236	Gammaproteobacteria							135625	Pasteurellales									712	Pasteurellaceae							745	Pasteurella
ALRPLPDK	1	root	no rank
ALSAPELYEGDGDLK	712	Pasteurellaceae	family	2	Bacteria							1224	Proteobacteria					1236	Gammaproteobacteria							135625	Pasteurellales									712	Pasteurellaceae
ALSAPVR	1	root	no rank
ALSESELLR	451864	Dikarya	subkingdom	2759	Eukaryota	4751	Fungi	451864	Dikarya
ALSGADVQAALDANK	5533	Rhodotorula	genus	2759	Eukaryota	4751	Fungi	451864	Dikarya			5204	Basidiomycota	29000	Pucciniomycotina			162481	Microbotryomycetes							231213	Sporidiobolales									1799696	Sporidiobolaceae							5533	Rhodotorula
ALSGQQESMPQEK	1255	Pediococcus pentosaceus	species	2	Bacteria							1239	Firmicutes					91061	Bacilli							186826	Lactobacillales									33958	Lactobacillaceae							1253	Pediococcus
ALSKPCETSK	712	Pasteurellaceae	family	2	Bacteria							1224	Proteobacteria					1236	Gammaproteobacteria							135625	Pasteurellales									712	Pasteurellaceae
ALSQLPR	1	root	no rank
ALSQVSQNFDDGEDIDEQGVQAAHEQAYGQGNASNLGAK	5533	Rhodotorula	genus	2759	Eukaryota	4751	Fungi	451864	Dikarya			5204	Basidiomycota	29000	Pucciniomycotina			162481	Microbotryomycetes							231213	Sporidiobolales									1799696	Sporidiobolaceae							5533	Rhodotorula
ALSSNMTR	1236	Gammaproteobacteria	class	2	Bacteria							1224	Proteobacteria					1236	Gammaproteobacteria
ALSTGVAPDPTTR	186826	Lactobacillales	order	2	Bacteria							1239	Firmicutes					91061	Bacilli							186826	Lactobacillales
ALSVEADDDVSK	1578	Lactobacillus	genus	2	Bacteria							1239	Firmicutes					91061	Bacilli							186826	Lactobacillales									33958	Lactobacillaceae							1578	Lactobacillus
ALSVNAGEGFAK	1465	Brevibacillus laterosporus	species	2	Bacteria							1239	Firmicutes					91061	Bacilli							1385	Bacillales									186822	Paenibacillaceae							55080	Brevibacillus
ALTAEEK	1	root	no rank
ALTEETGTSIDIDDDGTVK	712	Pasteurellaceae	family	2	Bacteria							1224	Proteobacteria					1236	Gammaproteobacteria							135625	Pasteurellales									712	Pasteurellaceae
ALTEFQK	1	root	no rank
ALTICTVSDHIR	1	root	no rank
ALTILTLAQK	4893	Saccharomycetaceae	family	2759	Eukaryota	4751	Fungi	451864	Dikarya			4890	Ascomycota	147537	Saccharomycotina			4891	Saccharomycetes							4892	Saccharomycetales									4893	Saccharomycetaceae
ALTPAQHIR	741276	Rhodotorula taiwanensis	species	2759	Eukaryota	4751	Fungi	451864	Dikarya			5204	Basidiomycota	29000	Pucciniomycotina			162481	Microbotryomycetes							231213	Sporidiobolales									1799696	Sporidiobolaceae							5533	Rhodotorula
ALTTDEMLEK	1578	Lactobacillus	genus	2	Bacteria							1239	Firmicutes					91061	Bacilli							186826	Lactobacillales									33958	Lactobacillaceae							1578	Lactobacillus
ALVAADGDMDK	1578	Lactobacillus	genus	2	Bacteria							1239	Firmicutes					91061	Bacilli							186826	Lactobacillales									33958	Lactobacillaceae							1578	Lactobacillus
ALVAAGPK	1	root	no rank
ALVALSADSK	1578	Lactobacillus	genus	2	Bacteria							1239	Firmicutes					91061	Bacilli							186826	Lactobacillales									33958	Lactobacillaceae							1578	Lactobacillus
ALVATEGDMDK	33958	Lactobacillaceae	family	2	Bacteria							1239	Firmicutes					91061	Bacilli							186826	Lactobacillales									33958	Lactobacillaceae
ALVEANGDIELAIDNMR	1236	Gammaproteobacteria	class	2	Bacteria							1224	Proteobacteria					1236	Gammaproteobacteria
ALVEETTESAPSSDASTTEQQ	747	Pasteurella multocida	species	2	Bacteria							1224	Proteobacteria					1236	Gammaproteobacteria							135625	Pasteurellales									712	Pasteurellaceae							745	Pasteurella
ALVEHIIQAK	4892	Saccharomycetales	order	2759	Eukaryota	4751	Fungi	451864	Dikarya			4890	Ascomycota	147537	Saccharomycotina			4891	Saccharomycetes							4892	Saccharomycetales
ALVENTDLSAR	1224	Proteobacteria	phylum	2	Bacteria							1224	Proteobacteria
ALVENYDK	1578	Lactobacillus	genus	2	Bacteria							1239	Firmicutes					91061	Bacilli							186826	Lactobacillales									33958	Lactobacillaceae							1578	Lactobacillus
ALVEQEITEAK	745	Pasteurella	genus	2	Bacteria							1224	Proteobacteria					1236	Gammaproteobacteria							135625	Pasteurellales									712	Pasteurellaceae							745	Pasteurella
ALVEVDGDMDK	1239	Firmicutes	phylum	2	Bacteria							1239	Firmicutes
ALVFSDTR	1236	Gammaproteobacteria	class	2	Bacteria							1224	Proteobacteria					1236	Gammaproteobacteria
ALVGQYCR	1	root	no rank
ALVGSFANHNLK	712	Pasteurellaceae	family	2	Bacteria							1224	Proteobacteria					1236	Gammaproteobacteria							135625	Pasteurellales									712	Pasteurellaceae
ALVHDGLAR	4751	Fungi	kingdom	2759	Eukaryota	4751	Fungi
ALVHHYEECAER	4930	Saccharomyces	genus	2759	Eukaryota	4751	Fungi	451864	Dikarya			4890	Ascomycota	147537	Saccharomycotina			4891	Saccharomycetes							4892	Saccharomycetales									4893	Saccharomycetaceae							4930	Saccharomyces
ALVHNLASFVK	4930	Saccharomyces	genus	2759	Eukaryota	4751	Fungi	451864	Dikarya			4890	Ascomycota	147537	Saccharomycotina			4891	Saccharomycetes							4892	Saccharomycetales									4893	Saccharomycetaceae							4930	Saccharomyces
ALVILANDGK	1465	Brevibacillus laterosporus	species	2	Bacteria							1239	Firmicutes					91061	Bacilli							1385	Bacillales									186822	Paenibacillaceae							55080	Brevibacillus
ALVPSGASTGEHEAVELR	2	Bacteria	superkingdom	2	Bacteria
ALVTGGDSGIGR	1	root	no rank
ALVVLEDGNEVAAK	655183	Lactobacillus casei group	species group	2	Bacteria							1239	Firmicutes					91061	Bacilli							186826	Lactobacillales									33958	Lactobacillaceae							1578	Lactobacillus			655183	Lactobacillus casei group
ALYEEAQEK	4930	Saccharomyces	genus	2759	Eukaryota	4751	Fungi	451864	Dikarya			4890	Ascomycota	147537	Saccharomycotina			4891	Saccharomycetes							4892	Saccharomycetales									4893	Saccharomycetaceae							4930	Saccharomyces
ALYLPEMEALK	747	Pasteurella multocida	species	2	Bacteria							1224	Proteobacteria					1236	Gammaproteobacteria							135625	Pasteurellales									712	Pasteurellaceae							745	Pasteurella
ALYLTSGHWSATAAK	712	Pasteurellaceae	family	2	Bacteria							1224	Proteobacteria					1236	Gammaproteobacteria							135625	Pasteurellales									712	Pasteurellaceae
ALYVSQGQQR	745	Pasteurella	genus	2	Bacteria							1224	Proteobacteria					1236	Gammaproteobacteria							135625	Pasteurellales									712	Pasteurellaceae							745	Pasteurella
ALYWVDGK	1	root	no rank
AMADDNK	1	root	no rank
AMAEIDER	2	Bacteria	superkingdom	2	Bacteria
AMAEIDHAYQTISK	237576	Oribacterium sinus	species	2	Bacteria							1239	Firmicutes					186801	Clostridia							186802	Clostridiales									186803	Lachnospiraceae							265975	Oribacterium
AMALYQNAAK	747	Pasteurella multocida	species	2	Bacteria							1224	Proteobacteria					1236	Gammaproteobacteria							135625	Pasteurellales									712	Pasteurellaceae							745	Pasteurella
AMDEIQK	1	root	no rank
AMDEQGK	1	root	no rank
AMDLITDNAK	1578	Lactobacillus	genus	2	Bacteria							1239	Firmicutes					91061	Bacilli							186826	Lactobacillales									33958	Lactobacillaceae							1578	Lactobacillus
AMEAPLR	1	root	no rank
AMEEALDAGK	2	Bacteria	superkingdom	2	Bacteria
AMEEAYQAGK	2	Bacteria	superkingdom	2	Bacteria
AMEEDGTFDR	186826	Lactobacillales	order	2	Bacteria							1239	Firmicutes					91061	Bacilli							186826	Lactobacillales
AMEEQGINSTR	1465	Brevibacillus laterosporus	species	2	Bacteria							1239	Firmicutes					91061	Bacilli							1385	Bacillales									186822	Paenibacillaceae							55080	Brevibacillus
AMEVVASER	1	root	no rank
AMLAGPDGER	193	Azospirillum lipoferum	species	2	Bacteria							1224	Proteobacteria					28211	Alphaproteobacteria							204441	Rhodospirillales									41295	Rhodospirillaceae							191	Azospirillum
AMLEGATLAITPGAPER	745	Pasteurella	genus	2	Bacteria							1224	Proteobacteria					1236	Gammaproteobacteria							135625	Pasteurellales									712	Pasteurellaceae							745	Pasteurella
AMLSQQITK	4930	Saccharomyces	genus	2759	Eukaryota	4751	Fungi	451864	Dikarya			4890	Ascomycota	147537	Saccharomycotina			4891	Saccharomycetes							4892	Saccharomycetales									4893	Saccharomycetaceae							4930	Saccharomyces
AMMENLSTEEVINR	712	Pasteurellaceae	family	2	Bacteria							1224	Proteobacteria					1236	Gammaproteobacteria							135625	Pasteurellales									712	Pasteurellaceae
AMPTFMLFK	4751	Fungi	kingdom	2759	Eukaryota	4751	Fungi
AMQIIQQQYNYDK	1582	Lactobacillus casei	species	2	Bacteria							1239	Firmicutes					91061	Bacilli							186826	Lactobacillales									33958	Lactobacillaceae							1578	Lactobacillus			655183	Lactobacillus casei group
AMQNDAAVFR	162481	Microbotryomycetes	class	2759	Eukaryota	4751	Fungi	451864	Dikarya			5204	Basidiomycota	29000	Pucciniomycotina			162481	Microbotryomycetes
AMQSPAER	5533	Rhodotorula	genus	2759	Eukaryota	4751	Fungi	451864	Dikarya			5204	Basidiomycota	29000	Pucciniomycotina			162481	Microbotryomycetes							231213	Sporidiobolales									1799696	Sporidiobolaceae							5533	Rhodotorula
AMSDASPSEK	741276	Rhodotorula taiwanensis	species	2759	Eukaryota	4751	Fungi	451864	Dikarya			5204	Basidiomycota	29000	Pucciniomycotina			162481	Microbotryomycetes							231213	Sporidiobolales									1799696	Sporidiobolaceae							5533	Rhodotorula
AMVDVFK	1	root	no rank
AMVGVESPIISEEYVLMPGDR	1703755	candidate division WOR-3	phylum	2	Bacteria							1703755	candidate division WOR-3
AMVPIGAYER	2	Bacteria	superkingdom	2	Bacteria
AMVPLSEMFGYSTVLR	55080	Brevibacillus	genus	2	Bacteria							1239	Firmicutes					91061	Bacilli							1385	Bacillales									186822	Paenibacillaceae							55080	Brevibacillus
AMVYGDAPHYSDAIK	1465	Brevibacillus laterosporus	species	2	Bacteria							1239	Firmicutes					91061	Bacilli							1385	Bacillales									186822	Paenibacillaceae							55080	Brevibacillus
AMYEIAK	1	root	no rank
ANAAGAK	1	root	no rank
ANAALEPVVLSR	1578	Lactobacillus	genus	2	Bacteria							1239	Firmicutes					91061	Bacilli							186826	Lactobacillales									33958	Lactobacillaceae							1578	Lactobacillus
ANAATASTK	5533	Rhodotorula	genus	2759	Eukaryota	4751	Fungi	451864	Dikarya			5204	Basidiomycota	29000	Pucciniomycotina			162481	Microbotryomycetes							231213	Sporidiobolales									1799696	Sporidiobolaceae							5533	Rhodotorula
ANAEVVSETER	1465	Brevibacillus laterosporus	species	2	Bacteria							1239	Firmicutes					91061	Bacilli							1385	Bacillales									186822	Paenibacillaceae							55080	Brevibacillus
ANALQQVESDLK	5533	Rhodotorula	genus	2759	Eukaryota	4751	Fungi	451864	Dikarya			5204	Basidiomycota	29000	Pucciniomycotina			162481	Microbotryomycetes							231213	Sporidiobolales									1799696	Sporidiobolaceae							5533	Rhodotorula
ANASLLDK	1	root	no rank
ANASLLNQITVEYYGAPTPLNQMAAITVPEAR	655183	Lactobacillus casei group	species group	2	Bacteria							1239	Firmicutes					91061	Bacilli							186826	Lactobacillales									33958	Lactobacillaceae							1578	Lactobacillus			655183	Lactobacillus casei group
ANAYLINTGWTGSSYVSGGK	4893	Saccharomycetaceae	family	2759	Eukaryota	4751	Fungi	451864	Dikarya			4890	Ascomycota	147537	Saccharomycotina			4891	Saccharomycetes							4892	Saccharomycetales									4893	Saccharomycetaceae
ANDAAGDGTTTATVLAQAIVNEGLK	1	root	no rank
ANDIGFNK	4892	Saccharomycetales	order	2759	Eukaryota	4751	Fungi	451864	Dikarya			4890	Ascomycota	147537	Saccharomycotina			4891	Saccharomycetes							4892	Saccharomycetales
ANDLPLFLELVSYDGK	1578	Lactobacillus	genus	2	Bacteria							1239	Firmicutes					91061	Bacilli							186826	Lactobacillales									33958	Lactobacillaceae							1578	Lactobacillus
ANDTDDVTEVMK	1578	Lactobacillus	genus	2	Bacteria							1239	Firmicutes					91061	Bacilli							186826	Lactobacillales									33958	Lactobacillaceae							1578	Lactobacillus
ANDVVGPPTASSAGDR	5533	Rhodotorula	genus	2759	Eukaryota	4751	Fungi	451864	Dikarya			5204	Basidiomycota	29000	Pucciniomycotina			162481	Microbotryomycetes							231213	Sporidiobolales									1799696	Sporidiobolaceae							5533	Rhodotorula
ANEEAGDGTTTATVLAR	2759	Eukaryota	superkingdom	2759	Eukaryota
ANEGFMNLQAQLEGTENR	712	Pasteurellaceae	family	2	Bacteria							1224	Proteobacteria					1236	Gammaproteobacteria							135625	Pasteurellales									712	Pasteurellaceae
ANELLINVK	1	root	no rank
ANFEEQMR	5533	Rhodotorula	genus	2759	Eukaryota	4751	Fungi	451864	Dikarya			5204	Basidiomycota	29000	Pucciniomycotina			162481	Microbotryomycetes							231213	Sporidiobolales									1799696	Sporidiobolaceae							5533	Rhodotorula
ANFTELK	1	root	no rank
ANGGGQIVSPADQDIAK	712	Pasteurellaceae	family	2	Bacteria							1224	Proteobacteria					1236	Gammaproteobacteria							135625	Pasteurellales									712	Pasteurellaceae
ANGTTVLVGMPAGAK	4930	Saccharomyces	genus	2759	Eukaryota	4751	Fungi	451864	Dikarya			4890	Ascomycota	147537	Saccharomycotina			4891	Saccharomycetes							4892	Saccharomycetales									4893	Saccharomycetaceae							4930	Saccharomyces
ANIDR	1	root	no rank
ANIEK	1	root	no rank
ANIEYFEAR	712	Pasteurellaceae	family	2	Bacteria							1224	Proteobacteria					1236	Gammaproteobacteria							135625	Pasteurellales									712	Pasteurellaceae
ANITITNSVGR	5204	Basidiomycota	phylum	2759	Eukaryota	4751	Fungi	451864	Dikarya			5204	Basidiomycota
ANLAQKPQGGDR	1236	Gammaproteobacteria	class	2	Bacteria							1224	Proteobacteria					1236	Gammaproteobacteria
ANLASMIEGVLNGYK	1579	Lactobacillus acidophilus	species	2	Bacteria							1239	Firmicutes					91061	Bacilli							186826	Lactobacillales									33958	Lactobacillaceae							1578	Lactobacillus
ANLDVK	1	root	no rank
ANLLSSSNFEATK	4930	Saccharomyces	genus	2759	Eukaryota	4751	Fungi	451864	Dikarya			4890	Ascomycota	147537	Saccharomycotina			4891	Saccharomycetes							4892	Saccharomycetales									4893	Saccharomycetaceae							4930	Saccharomyces
ANLNDIK	1	root	no rank
ANLNNMVVGVTEGYK	1578	Lactobacillus	genus	2	Bacteria							1239	Firmicutes					91061	Bacilli							186826	Lactobacillales									33958	Lactobacillaceae							1578	Lactobacillus
ANLVDVTK	1	root	no rank
ANNAVVCDKPTFDR	5533	Rhodotorula	genus	2759	Eukaryota	4751	Fungi	451864	Dikarya			5204	Basidiomycota	29000	Pucciniomycotina			162481	Microbotryomycetes							231213	Sporidiobolales									1799696	Sporidiobolaceae							5533	Rhodotorula
ANNFAIPAVNCVGSDSVNAVLETAAR	712	Pasteurellaceae	family	2	Bacteria							1224	Proteobacteria					1236	Gammaproteobacteria							135625	Pasteurellales									712	Pasteurellaceae
ANNIK	1	root	no rank
ANNPQHSITK	4892	Saccharomycetales	order	2759	Eukaryota	4751	Fungi	451864	Dikarya			4890	Ascomycota	147537	Saccharomycotina			4891	Saccharomycetes							4892	Saccharomycetales
ANNSQPR	1	root	no rank
ANNVSLPTGITTDYINTIPASEEPNYPGNLDLER	745	Pasteurella	genus	2	Bacteria							1224	Proteobacteria					1236	Gammaproteobacteria							135625	Pasteurellales									712	Pasteurellaceae							745	Pasteurella
ANPQVFNALLQIMDDGR	91061	Bacilli	class	2	Bacteria							1239	Firmicutes					91061	Bacilli
ANQAEQQSSQLLEQNSQLK	745	Pasteurella	genus	2	Bacteria							1224	Proteobacteria					1236	Gammaproteobacteria							135625	Pasteurellales									712	Pasteurellaceae							745	Pasteurella
ANQEVNQR	1582	Lactobacillus casei	species	2	Bacteria							1239	Firmicutes					91061	Bacilli							186826	Lactobacillales									33958	Lactobacillaceae							1578	Lactobacillus			655183	Lactobacillus casei group
ANQGNYGYNAANDTYGDMVEMGILDPTK	262	Francisella	genus	2	Bacteria							1224	Proteobacteria					1236	Gammaproteobacteria							72273	Thiotrichales									34064	Francisellaceae							262	Francisella
ANQIEVIIANNDGMAMGALEATK	747	Pasteurella multocida	species	2	Bacteria							1224	Proteobacteria					1236	Gammaproteobacteria							135625	Pasteurellales									712	Pasteurellaceae							745	Pasteurella
ANQQPVSPTLAR	5533	Rhodotorula	genus	2759	Eukaryota	4751	Fungi	451864	Dikarya			5204	Basidiomycota	29000	Pucciniomycotina			162481	Microbotryomycetes							231213	Sporidiobolales									1799696	Sporidiobolaceae							5533	Rhodotorula
ANQVASQWEAGIQALPSTGK	747	Pasteurella multocida	species	2	Bacteria							1224	Proteobacteria					1236	Gammaproteobacteria							135625	Pasteurellales									712	Pasteurellaceae							745	Pasteurella
ANSDK	1	root	no rank
ANSHDCHGAPLGDDEIAAAR	747	Pasteurella multocida	species	2	Bacteria							1224	Proteobacteria					1236	Gammaproteobacteria							135625	Pasteurellales									712	Pasteurellaceae							745	Pasteurella
ANSPGINR	747	Pasteurella multocida	species	2	Bacteria							1224	Proteobacteria					1236	Gammaproteobacteria							135625	Pasteurellales									712	Pasteurellaceae							745	Pasteurella
ANTTLDIILEEIGQK	741276	Rhodotorula taiwanensis	species	2759	Eukaryota	4751	Fungi	451864	Dikarya			5204	Basidiomycota	29000	Pucciniomycotina			162481	Microbotryomycetes							231213	Sporidiobolales									1799696	Sporidiobolaceae							5533	Rhodotorula
ANTVK	1	root	no rank
ANVGDR	1	root	no rank
ANVGELNPSAVVEK	747	Pasteurella multocida	species	2	Bacteria							1224	Proteobacteria					1236	Gammaproteobacteria							135625	Pasteurellales									712	Pasteurellaceae							745	Pasteurella
ANVGGVCLNVGCIPSK	1465	Brevibacillus laterosporus	species	2	Bacteria							1239	Firmicutes					91061	Bacilli							1385	Bacillales									186822	Paenibacillaceae							55080	Brevibacillus
ANVLEDYATLK	1465	Brevibacillus laterosporus	species	2	Bacteria							1239	Firmicutes					91061	Bacilli							1385	Bacillales									186822	Paenibacillaceae							55080	Brevibacillus
ANVLEVEQR	747	Pasteurella multocida	species	2	Bacteria							1224	Proteobacteria					1236	Gammaproteobacteria							135625	Pasteurellales									712	Pasteurellaceae							745	Pasteurella
ANVPEGVWTK	1236	Gammaproteobacteria	class	2	Bacteria							1224	Proteobacteria					1236	Gammaproteobacteria
ANVPTVPGTPGPIETVEEALDFVNEYGYPVIIK	4930	Saccharomyces	genus	2759	Eukaryota	4751	Fungi	451864	Dikarya			4890	Ascomycota	147537	Saccharomycotina			4891	Saccharomycetes							4892	Saccharomycetales									4893	Saccharomycetaceae							4930	Saccharomyces
ANVTSDVNPVSADTK	4930	Saccharomyces	genus	2759	Eukaryota	4751	Fungi	451864	Dikarya			4890	Ascomycota	147537	Saccharomycotina			4891	Saccharomycetes							4892	Saccharomycetales									4893	Saccharomycetaceae							4930	Saccharomyces
ANVVVEELQK	1465	Brevibacillus laterosporus	species	2	Bacteria							1239	Firmicutes					91061	Bacilli							1385	Bacillales									186822	Paenibacillaceae							55080	Brevibacillus
ANYAR	1	root	no rank
ANYEPLAGVGNGLGAQPR	1799696	Sporidiobolaceae	family	2759	Eukaryota	4751	Fungi	451864	Dikarya			5204	Basidiomycota	29000	Pucciniomycotina			162481	Microbotryomycetes							231213	Sporidiobolales									1799696	Sporidiobolaceae
APAFAVIVK	1236	Gammaproteobacteria	class	2	Bacteria							1224	Proteobacteria					1236	Gammaproteobacteria
APAGVK	1	root	no rank
APAPAATPETK	1465	Brevibacillus laterosporus	species	2	Bacteria							1239	Firmicutes					91061	Bacilli							1385	Bacillales									186822	Paenibacillaceae							55080	Brevibacillus
APAPPANGINVCASGR	5533	Rhodotorula	genus	2759	Eukaryota	4751	Fungi	451864	Dikarya			5204	Basidiomycota	29000	Pucciniomycotina			162481	Microbotryomycetes							231213	Sporidiobolales									1799696	Sporidiobolaceae							5533	Rhodotorula
APAQPELNLR	2496632	Gammaproteobacteria bacterium (ex Lamellibrachia satsuma)	species	2	Bacteria							1224	Proteobacteria					1236	Gammaproteobacteria
APASPFNYAAAAK	741276	Rhodotorula taiwanensis	species	2759	Eukaryota	4751	Fungi	451864	Dikarya			5204	Basidiomycota	29000	Pucciniomycotina			162481	Microbotryomycetes							231213	Sporidiobolales									1799696	Sporidiobolaceae							5533	Rhodotorula
APAWLTAQAALER	712	Pasteurellaceae	family	2	Bacteria							1224	Proteobacteria					1236	Gammaproteobacteria							135625	Pasteurellales									712	Pasteurellaceae
APDTQLQNQGSLR	9031	Gallus gallus	species	2759	Eukaryota	33208	Metazoa					7711	Chordata	89593	Craniata	8287	Sarcopterygii	8782	Aves			8825	Neognathae	1549675	Galloanserae	8976	Galliformes									9005	Phasianidae	9072	Phasianinae					9030	Gallus
APEEAQQSMR	363276	Ktedonobacter	genus	2	Bacteria							200795	Chloroflexi					388447	Ktedonobacteria							388448	Ktedonobacterales									388449	Ktedonobacteraceae							363276	Ktedonobacter
APEGFFYLRPK	712	Pasteurellaceae	family	2	Bacteria							1224	Proteobacteria					1236	Gammaproteobacteria							135625	Pasteurellales									712	Pasteurellaceae
APELLLGAR	2759	Eukaryota	superkingdom	2759	Eukaryota
APEQIR	1	root	no rank
APFDNVK	1	root	no rank
APFGSDADPSEIAIGGNR	1465	Brevibacillus laterosporus	species	2	Bacteria							1239	Firmicutes					91061	Bacilli							1385	Bacillales									186822	Paenibacillaceae							55080	Brevibacillus
APFLGLK	1	root	no rank
APFVAGK	1	root	no rank
APGASSATADDSASVSPR	5533	Rhodotorula	genus	2759	Eukaryota	4751	Fungi	451864	Dikarya			5204	Basidiomycota	29000	Pucciniomycotina			162481	Microbotryomycetes							231213	Sporidiobolales									1799696	Sporidiobolaceae							5533	Rhodotorula
APGFGDR	1	root	no rank
APGGGNPR	5533	Rhodotorula	genus	2759	Eukaryota	4751	Fungi	451864	Dikarya			5204	Basidiomycota	29000	Pucciniomycotina			162481	Microbotryomycetes							231213	Sporidiobolales									1799696	Sporidiobolaceae							5533	Rhodotorula
APGILPR	1	root	no rank
APGSAPK	1	root	no rank
APGVLPR	1	root	no rank
APGYSEYR	747	Pasteurella multocida	species	2	Bacteria							1224	Proteobacteria					1236	Gammaproteobacteria							135625	Pasteurellales									712	Pasteurellaceae							745	Pasteurella
APHTFTVNVK	2	Bacteria	superkingdom	2	Bacteria
APIEK	1	root	no rank
APIIAVTPHQGVAR	1465	Brevibacillus laterosporus	species	2	Bacteria							1239	Firmicutes					91061	Bacilli							1385	Bacillales									186822	Paenibacillaceae							55080	Brevibacillus
APKPEIR	1	root	no rank
APKPELLR	1978231	Acidobacteria bacterium	species	2	Bacteria							57723	Acidobacteria
APLAK	1	root	no rank
APLANAVYFDPDVSQPLPTFK	1579	Lactobacillus acidophilus	species	2	Bacteria							1239	Firmicutes					91061	Bacilli							186826	Lactobacillales									33958	Lactobacillaceae							1578	Lactobacillus
APLLAAR	1	root	no rank
APLNLVR	1	root	no rank
APLQTTDLMER	4930	Saccharomyces	genus	2759	Eukaryota	4751	Fungi	451864	Dikarya			4890	Ascomycota	147537	Saccharomycotina			4891	Saccharomycetes							4892	Saccharomycetales									4893	Saccharomycetaceae							4930	Saccharomyces
APLVPEEELPEYAK	5533	Rhodotorula	genus	2759	Eukaryota	4751	Fungi	451864	Dikarya			5204	Basidiomycota	29000	Pucciniomycotina			162481	Microbotryomycetes							231213	Sporidiobolales									1799696	Sporidiobolaceae							5533	Rhodotorula
APLVPPTATGTAATR	5533	Rhodotorula	genus	2759	Eukaryota	4751	Fungi	451864	Dikarya			5204	Basidiomycota	29000	Pucciniomycotina			162481	Microbotryomycetes							231213	Sporidiobolales									1799696	Sporidiobolaceae							5533	Rhodotorula
APNLLVR	1	root	no rank
APNLLYR	1	root	no rank
APNTAQNFVNYCK	747	Pasteurella multocida	species	2	Bacteria							1224	Proteobacteria					1236	Gammaproteobacteria							135625	Pasteurellales									712	Pasteurellaceae							745	Pasteurella
APPSYEEQSNSTELLETGIK	712	Pasteurellaceae	family	2	Bacteria							1224	Proteobacteria					1236	Gammaproteobacteria							135625	Pasteurellales									712	Pasteurellaceae
APQLIEGNK	747	Pasteurella multocida	species	2	Bacteria							1224	Proteobacteria					1236	Gammaproteobacteria							135625	Pasteurellales									712	Pasteurellaceae							745	Pasteurella
APQVAGVIHSDFER	91061	Bacilli	class	2	Bacteria							1239	Firmicutes					91061	Bacilli
APSAGAK	1	root	no rank
APSDYAIIGR	91061	Bacilli	class	2	Bacteria							1239	Firmicutes					91061	Bacilli
APSGLDQSR	4751	Fungi	kingdom	2759	Eukaryota	4751	Fungi
APSSFSPALVMEGISYNASSQQVYNR	745	Pasteurella	genus	2	Bacteria							1224	Proteobacteria					1236	Gammaproteobacteria							135625	Pasteurellales									712	Pasteurellaceae							745	Pasteurella
APSTFENR	4892	Saccharomycetales	order	2759	Eukaryota	4751	Fungi	451864	Dikarya			4890	Ascomycota	147537	Saccharomycotina			4891	Saccharomycetes							4892	Saccharomycetales
APSTYGGGLSVSSSR	9526	Catarrhini	parvorder	2759	Eukaryota	33208	Metazoa					7711	Chordata	89593	Craniata	8287	Sarcopterygii	40674	Mammalia					314146	Euarchontoglires	9443	Primates	376913	Haplorrhini	314293	Simiiformes	9526	Catarrhini
APTAAELQAPPPPPSSTK	4930	Saccharomyces	genus	2759	Eukaryota	4751	Fungi	451864	Dikarya			4890	Ascomycota	147537	Saccharomycotina			4891	Saccharomycetes							4892	Saccharomycetales									4893	Saccharomycetaceae							4930	Saccharomyces
APTADLEDNRPALPDEVALGVK	1578	Lactobacillus	genus	2	Bacteria							1239	Firmicutes					91061	Bacilli							186826	Lactobacillales									33958	Lactobacillaceae							1578	Lactobacillus
APTAFTDLSGTK	5533	Rhodotorula	genus	2759	Eukaryota	4751	Fungi	451864	Dikarya			5204	Basidiomycota	29000	Pucciniomycotina			162481	Microbotryomycetes							231213	Sporidiobolales									1799696	Sporidiobolaceae							5533	Rhodotorula
APTASQLQNPPPPPSTTK	4890	Ascomycota	phylum	2759	Eukaryota	4751	Fungi	451864	Dikarya			4890	Ascomycota
APVAR	1	root	no rank
APVDSIETAHTLAATDSGAIASAR	5533	Rhodotorula	genus	2759	Eukaryota	4751	Fungi	451864	Dikarya			5204	Basidiomycota	29000	Pucciniomycotina			162481	Microbotryomycetes							231213	Sporidiobolales									1799696	Sporidiobolaceae							5533	Rhodotorula
APVIAELR	1	root	no rank
APVIIQFSNGGAQFYAGK	1236	Gammaproteobacteria	class	2	Bacteria							1224	Proteobacteria					1236	Gammaproteobacteria
APVLGVISAK	655183	Lactobacillus casei group	species group	2	Bacteria							1239	Firmicutes					91061	Bacilli							186826	Lactobacillales									33958	Lactobacillaceae							1578	Lactobacillus			655183	Lactobacillus casei group
APVSIPAGVEVK	1236	Gammaproteobacteria	class	2	Bacteria							1224	Proteobacteria					1236	Gammaproteobacteria
APVTPWGKPALGLK	2	Bacteria	superkingdom	2	Bacteria
APWLER	1	root	no rank
APYAEVER	1	root	no rank
APYNGR	1	root	no rank
AQAAQAAAEAAQR	741276	Rhodotorula taiwanensis	species	2759	Eukaryota	4751	Fungi	451864	Dikarya			5204	Basidiomycota	29000	Pucciniomycotina			162481	Microbotryomycetes							231213	Sporidiobolales									1799696	Sporidiobolaceae							5533	Rhodotorula
AQAEGSDVKPDDIK	5533	Rhodotorula	genus	2759	Eukaryota	4751	Fungi	451864	Dikarya			5204	Basidiomycota	29000	Pucciniomycotina			162481	Microbotryomycetes							231213	Sporidiobolales									1799696	Sporidiobolaceae							5533	Rhodotorula
AQAEIVNMR	186826	Lactobacillales	order	2	Bacteria							1239	Firmicutes					91061	Bacilli							186826	Lactobacillales
AQAFEQDR	2	Bacteria	superkingdom	2	Bacteria
AQAFER	1	root	no rank
AQAGGQQDSSSSSVEAIR	5533	Rhodotorula	genus	2759	Eukaryota	4751	Fungi	451864	Dikarya			5204	Basidiomycota	29000	Pucciniomycotina			162481	Microbotryomycetes							231213	Sporidiobolales									1799696	Sporidiobolaceae							5533	Rhodotorula
AQAGK	1	root	no rank
AQAIAELR	2	Bacteria	superkingdom	2	Bacteria
AQALR	1	root	no rank
AQAQGNK	1	root	no rank
AQASTYGVAEYAPVACAGPLLAAELDALGK	712	Pasteurellaceae	family	2	Bacteria							1224	Proteobacteria					1236	Gammaproteobacteria							135625	Pasteurellales									712	Pasteurellaceae
AQDDTYTVQEFMR	747	Pasteurella multocida	species	2	Bacteria							1224	Proteobacteria					1236	Gammaproteobacteria							135625	Pasteurellales									712	Pasteurellaceae							745	Pasteurella
AQDEALK	1	root	no rank
AQDEIQK	1	root	no rank
AQDEQYASFVER	747	Pasteurella multocida	species	2	Bacteria							1224	Proteobacteria					1236	Gammaproteobacteria							135625	Pasteurellales									712	Pasteurellaceae							745	Pasteurella
AQDILDIR	1	root	no rank
AQDPTQSLLR	5533	Rhodotorula	genus	2759	Eukaryota	4751	Fungi	451864	Dikarya			5204	Basidiomycota	29000	Pucciniomycotina			162481	Microbotryomycetes							231213	Sporidiobolales									1799696	Sporidiobolaceae							5533	Rhodotorula
AQDYASIDAAPEEK	1578	Lactobacillus	genus	2	Bacteria							1239	Firmicutes					91061	Bacilli							186826	Lactobacillales									33958	Lactobacillaceae							1578	Lactobacillus
AQELLTK	1	root	no rank
AQEMGVTPSDPEAK	1578	Lactobacillus	genus	2	Bacteria							1239	Firmicutes					91061	Bacilli							186826	Lactobacillales									33958	Lactobacillaceae							1578	Lactobacillus
AQEPPVASNSFTPFPR	4930	Saccharomyces	genus	2759	Eukaryota	4751	Fungi	451864	Dikarya			4890	Ascomycota	147537	Saccharomycotina			4891	Saccharomycetes							4892	Saccharomycetales									4893	Saccharomycetaceae							4930	Saccharomyces
AQETLGPAAATAGAAVVATAGAAAAGLASLTSSASQAAQDTVIDR	5533	Rhodotorula	genus	2759	Eukaryota	4751	Fungi	451864	Dikarya			5204	Basidiomycota	29000	Pucciniomycotina			162481	Microbotryomycetes							231213	Sporidiobolales									1799696	Sporidiobolaceae							5533	Rhodotorula
AQEVAPQVQDK	5533	Rhodotorula	genus	2759	Eukaryota	4751	Fungi	451864	Dikarya			5204	Basidiomycota	29000	Pucciniomycotina			162481	Microbotryomycetes							231213	Sporidiobolales									1799696	Sporidiobolaceae							5533	Rhodotorula
AQEVPDAIR	2	Bacteria	superkingdom	2	Bacteria
AQEVPEAIR	1	root	no rank
AQFASLNTAR	5533	Rhodotorula	genus	2759	Eukaryota	4751	Fungi	451864	Dikarya			5204	Basidiomycota	29000	Pucciniomycotina			162481	Microbotryomycetes							231213	Sporidiobolales									1799696	Sporidiobolaceae							5533	Rhodotorula
AQFDEMTADLVAK	1578	Lactobacillus	genus	2	Bacteria							1239	Firmicutes					91061	Bacilli							186826	Lactobacillales									33958	Lactobacillaceae							1578	Lactobacillus
AQFDQLTADLVER	33958	Lactobacillaceae	family	2	Bacteria							1239	Firmicutes					91061	Bacilli							186826	Lactobacillales									33958	Lactobacillaceae
AQFETLTAPLVK	4930	Saccharomyces	genus	2759	Eukaryota	4751	Fungi	451864	Dikarya			4890	Ascomycota	147537	Saccharomycotina			4891	Saccharomycetes							4892	Saccharomycetales									4893	Saccharomycetaceae							4930	Saccharomyces
AQFGGQR	1	root	no rank
AQGTHVNISGVAIAK	745	Pasteurella	genus	2	Bacteria							1224	Proteobacteria					1236	Gammaproteobacteria							135625	Pasteurellales									712	Pasteurellaceae							745	Pasteurella
AQGYNVGASLCEEDK	1465	Brevibacillus laterosporus	species	2	Bacteria							1239	Firmicutes					91061	Bacilli							1385	Bacillales									186822	Paenibacillaceae							55080	Brevibacillus
AQHAVILDQEK	4892	Saccharomycetales	order	2759	Eukaryota	4751	Fungi	451864	Dikarya			4890	Ascomycota	147537	Saccharomycotina			4891	Saccharomycetes							4892	Saccharomycetales
AQHLYAELNHEYPVKPGVER	747	Pasteurella multocida	species	2	Bacteria							1224	Proteobacteria					1236	Gammaproteobacteria							135625	Pasteurellales									712	Pasteurellaceae							745	Pasteurella
AQHVVDEGLVVAK	1578	Lactobacillus	genus	2	Bacteria							1239	Firmicutes					91061	Bacilli							186826	Lactobacillales									33958	Lactobacillaceae							1578	Lactobacillus
AQIHIVEK	2759	Eukaryota	superkingdom	2759	Eukaryota
AQILQQAGTSVLAQANQTTQNVLSLLR	1224	Proteobacteria	phylum	2	Bacteria							1224	Proteobacteria
AQIQHFFESYK	1236	Gammaproteobacteria	class	2	Bacteria							1224	Proteobacteria					1236	Gammaproteobacteria
AQLEDIATLTGGTVISSDLGLDLK	1578	Lactobacillus	genus	2	Bacteria							1239	Firmicutes					91061	Bacilli							186826	Lactobacillales									33958	Lactobacillaceae							1578	Lactobacillus
AQLEETTSEFDR	2	Bacteria	superkingdom	2	Bacteria
AQLESDK	1	root	no rank
AQLIK	1	root	no rank
AQLSDQEGLGGK	741276	Rhodotorula taiwanensis	species	2759	Eukaryota	4751	Fungi	451864	Dikarya			5204	Basidiomycota	29000	Pucciniomycotina			162481	Microbotryomycetes							231213	Sporidiobolales									1799696	Sporidiobolaceae							5533	Rhodotorula
AQLVYTR	1	root	no rank
AQMAHVTSDYDK	247481	Candidatus Cardinium hertigii	species	2	Bacteria							976	Bacteroidetes					768503	Cytophagia							768507	Cytophagales									1501348	Amoebophilaceae							273135	Candidatus Cardinium
AQMPFGSIEQPAGDK	2	Bacteria	superkingdom	2	Bacteria
AQNVIVFK	1	root	no rank
AQNVLER	1	root	no rank
AQNYQGIWNVGR	747	Pasteurella multocida	species	2	Bacteria							1224	Proteobacteria					1236	Gammaproteobacteria							135625	Pasteurellales									712	Pasteurellaceae							745	Pasteurella
AQPAEPQAEK	4930	Saccharomyces	genus	2759	Eukaryota	4751	Fungi	451864	Dikarya			4890	Ascomycota	147537	Saccharomycotina			4891	Saccharomycetes							4892	Saccharomycetales									4893	Saccharomycetaceae							4930	Saccharomyces
AQPKPNYPAPTETSVEEAVK	1579	Lactobacillus acidophilus	species	2	Bacteria							1239	Firmicutes					91061	Bacilli							186826	Lactobacillales									33958	Lactobacillaceae							1578	Lactobacillus
AQPSLLDGIQVEYYGSPTPLR	712	Pasteurellaceae	family	2	Bacteria							1224	Proteobacteria					1236	Gammaproteobacteria							135625	Pasteurellales									712	Pasteurellaceae
AQPTEVSSILEER	4890	Ascomycota	phylum	2759	Eukaryota	4751	Fungi	451864	Dikarya			4890	Ascomycota
AQQEAVVLPGQATSVDR	5533	Rhodotorula	genus	2759	Eukaryota	4751	Fungi	451864	Dikarya			5204	Basidiomycota	29000	Pucciniomycotina			162481	Microbotryomycetes							231213	Sporidiobolales									1799696	Sporidiobolaceae							5533	Rhodotorula
AQQFLDEALADPK	5533	Rhodotorula	genus	2759	Eukaryota	4751	Fungi	451864	Dikarya			5204	Basidiomycota	29000	Pucciniomycotina			162481	Microbotryomycetes							231213	Sporidiobolales									1799696	Sporidiobolaceae							5533	Rhodotorula
AQQSPFGLGQGTLPGGRPANPNR	5533	Rhodotorula	genus	2759	Eukaryota	4751	Fungi	451864	Dikarya			5204	Basidiomycota	29000	Pucciniomycotina			162481	Microbotryomycetes							231213	Sporidiobolales									1799696	Sporidiobolaceae							5533	Rhodotorula
AQQSVGDDDYFDPNADAAAEAK	5533	Rhodotorula	genus	2759	Eukaryota	4751	Fungi	451864	Dikarya			5204	Basidiomycota	29000	Pucciniomycotina			162481	Microbotryomycetes							231213	Sporidiobolales									1799696	Sporidiobolaceae							5533	Rhodotorula
AQRPITGASLDLIK	451864	Dikarya	subkingdom	2759	Eukaryota	4751	Fungi	451864	Dikarya
AQSDFGVDTK	9005	Phasianidae	family	2759	Eukaryota	33208	Metazoa					7711	Chordata	89593	Craniata	8287	Sarcopterygii	8782	Aves			8825	Neognathae	1549675	Galloanserae	8976	Galliformes									9005	Phasianidae
AQSIATK	1	root	no rank
AQSVVDYLISK	1	root	no rank
AQTAVDLAK	741276	Rhodotorula taiwanensis	species	2759	Eukaryota	4751	Fungi	451864	Dikarya			5204	Basidiomycota	29000	Pucciniomycotina			162481	Microbotryomycetes							231213	Sporidiobolales									1799696	Sporidiobolaceae							5533	Rhodotorula
AQTGFGSYAGK	5533	Rhodotorula	genus	2759	Eukaryota	4751	Fungi	451864	Dikarya			5204	Basidiomycota	29000	Pucciniomycotina			162481	Microbotryomycetes							231213	Sporidiobolales									1799696	Sporidiobolaceae							5533	Rhodotorula
AQTLSTGGSETGEHGSTTHPR	5533	Rhodotorula	genus	2759	Eukaryota	4751	Fungi	451864	Dikarya			5204	Basidiomycota	29000	Pucciniomycotina			162481	Microbotryomycetes							231213	Sporidiobolales									1799696	Sporidiobolaceae							5533	Rhodotorula
AQVAQIAGKPSSEVSMIHAR	2	Bacteria	superkingdom	2	Bacteria
AQVESGR	1	root	no rank
AQVISEIATK	1465	Brevibacillus laterosporus	species	2	Bacteria							1239	Firmicutes					91061	Bacilli							1385	Bacillales									186822	Paenibacillaceae							55080	Brevibacillus
AQVTEK	1	root	no rank
AQVYVLK	1	root	no rank
AQWQAK	1	root	no rank
AQYEDIAQK	8287	Sarcopterygii	superclass	2759	Eukaryota	33208	Metazoa					7711	Chordata	89593	Craniata	8287	Sarcopterygii
AQYIIEQLMQHAR	712	Pasteurellaceae	family	2	Bacteria							1224	Proteobacteria					1236	Gammaproteobacteria							135625	Pasteurellales									712	Pasteurellaceae
ARPEITK	1	root	no rank
ASAFLSGIAGTQPK	741276	Rhodotorula taiwanensis	species	2759	Eukaryota	4751	Fungi	451864	Dikarya			5204	Basidiomycota	29000	Pucciniomycotina			162481	Microbotryomycetes							231213	Sporidiobolales									1799696	Sporidiobolaceae							5533	Rhodotorula
ASAGIDALGDK	741276	Rhodotorula taiwanensis	species	2759	Eukaryota	4751	Fungi	451864	Dikarya			5204	Basidiomycota	29000	Pucciniomycotina			162481	Microbotryomycetes							231213	Sporidiobolales									1799696	Sporidiobolaceae							5533	Rhodotorula
ASALAETSQLR	5533	Rhodotorula	genus	2759	Eukaryota	4751	Fungi	451864	Dikarya			5204	Basidiomycota	29000	Pucciniomycotina			162481	Microbotryomycetes							231213	Sporidiobolales									1799696	Sporidiobolaceae							5533	Rhodotorula
ASALIDALPGNSLVSK	1799696	Sporidiobolaceae	family	2759	Eukaryota	4751	Fungi	451864	Dikarya			5204	Basidiomycota	29000	Pucciniomycotina			162481	Microbotryomycetes							231213	Sporidiobolales									1799696	Sporidiobolaceae
ASANLYGLNVNYR	747	Pasteurella multocida	species	2	Bacteria							1224	Proteobacteria					1236	Gammaproteobacteria							135625	Pasteurellales									712	Pasteurellaceae							745	Pasteurella
ASAPAAVGPGSAPR	5533	Rhodotorula	genus	2759	Eukaryota	4751	Fungi	451864	Dikarya			5204	Basidiomycota	29000	Pucciniomycotina			162481	Microbotryomycetes							231213	Sporidiobolales									1799696	Sporidiobolaceae							5533	Rhodotorula
ASAPAGQIDQAR	5533	Rhodotorula	genus	2759	Eukaryota	4751	Fungi	451864	Dikarya			5204	Basidiomycota	29000	Pucciniomycotina			162481	Microbotryomycetes							231213	Sporidiobolales									1799696	Sporidiobolaceae							5533	Rhodotorula
ASAPDA	1	root	no rank
ASAPGSVILLENLR	4893	Saccharomycetaceae	family	2759	Eukaryota	4751	Fungi	451864	Dikarya			4890	Ascomycota	147537	Saccharomycotina			4891	Saccharomycetes							4892	Saccharomycetales									4893	Saccharomycetaceae
ASASLSAAQK	816	Bacteroides	genus	2	Bacteria							976	Bacteroidetes					200643	Bacteroidia							171549	Bacteroidales									815	Bacteroidaceae							816	Bacteroides
ASATSSLTPPPQAR	712	Pasteurellaceae	family	2	Bacteria							1224	Proteobacteria					1236	Gammaproteobacteria							135625	Pasteurellales									712	Pasteurellaceae
ASDDEALNEFDR	1255	Pediococcus pentosaceus	species	2	Bacteria							1239	Firmicutes					91061	Bacilli							186826	Lactobacillales									33958	Lactobacillaceae							1253	Pediococcus
ASDESELESLLDATAYETLLEDE	562	Escherichia coli	species	2	Bacteria							1224	Proteobacteria					1236	Gammaproteobacteria							91347	Enterobacterales									543	Enterobacteriaceae							561	Escherichia
ASDLEINDVVK	5533	Rhodotorula	genus	2759	Eukaryota	4751	Fungi	451864	Dikarya			5204	Basidiomycota	29000	Pucciniomycotina			162481	Microbotryomycetes							231213	Sporidiobolales									1799696	Sporidiobolaceae							5533	Rhodotorula
ASDVAENPYFR	5533	Rhodotorula	genus	2759	Eukaryota	4751	Fungi	451864	Dikarya			5204	Basidiomycota	29000	Pucciniomycotina			162481	Microbotryomycetes							231213	Sporidiobolales									1799696	Sporidiobolaceae							5533	Rhodotorula
ASDVQDALQR	1465	Brevibacillus laterosporus	species	2	Bacteria							1239	Firmicutes					91061	Bacilli							1385	Bacillales									186822	Paenibacillaceae							55080	Brevibacillus
ASDYADIDAAPEEK	2	Bacteria	superkingdom	2	Bacteria
ASEAGAK	1	root	no rank
ASEALKPDSQK	2759	Eukaryota	superkingdom	2759	Eukaryota
ASEEAIIEVIR	1224	Proteobacteria	phylum	2	Bacteria							1224	Proteobacteria
ASEGK	1	root	no rank
ASEGTSYQNPFAASQIQYAR	655183	Lactobacillus casei group	species group	2	Bacteria							1239	Firmicutes					91061	Bacilli							186826	Lactobacillales									33958	Lactobacillaceae							1578	Lactobacillus			655183	Lactobacillus casei group
ASELQR	1	root	no rank
ASEVQAAIAK	239759	Alistipes	genus	2	Bacteria							976	Bacteroidetes					200643	Bacteroidia							171549	Bacteroidales									171550	Rikenellaceae							239759	Alistipes
ASFGLAVDTAK	5533	Rhodotorula	genus	2759	Eukaryota	4751	Fungi	451864	Dikarya			5204	Basidiomycota	29000	Pucciniomycotina			162481	Microbotryomycetes							231213	Sporidiobolales									1799696	Sporidiobolaceae							5533	Rhodotorula
ASFLIDK	1	root	no rank
ASFYGLSHAVTK	8976	Galliformes	order	2759	Eukaryota	33208	Metazoa					7711	Chordata	89593	Craniata	8287	Sarcopterygii	8782	Aves			8825	Neognathae	1549675	Galloanserae	8976	Galliformes
ASGAFTGENSVDQIK	4893	Saccharomycetaceae	family	2759	Eukaryota	4751	Fungi	451864	Dikarya			4890	Ascomycota	147537	Saccharomycotina			4891	Saccharomycetes							4892	Saccharomycetales									4893	Saccharomycetaceae
ASGAGNALSNFK	747	Pasteurella multocida	species	2	Bacteria							1224	Proteobacteria					1236	Gammaproteobacteria							135625	Pasteurellales									712	Pasteurellaceae							745	Pasteurella
ASGEAEYK	5533	Rhodotorula	genus	2759	Eukaryota	4751	Fungi	451864	Dikarya			5204	Basidiomycota	29000	Pucciniomycotina			162481	Microbotryomycetes							231213	Sporidiobolales									1799696	Sporidiobolaceae							5533	Rhodotorula
ASGEK	1	root	no rank
ASGETAIHEPEPEAEQAVEDTA	4930	Saccharomyces	genus	2759	Eukaryota	4751	Fungi	451864	Dikarya			4890	Ascomycota	147537	Saccharomycotina			4891	Saccharomycetes							4892	Saccharomycetales									4893	Saccharomycetaceae							4930	Saccharomyces
ASGFAK	1	root	no rank
ASGGVR	1	root	no rank
ASGIPAR	1	root	no rank
ASGNYVIIIGHNPDENK	4893	Saccharomycetaceae	family	2759	Eukaryota	4751	Fungi	451864	Dikarya			4890	Ascomycota	147537	Saccharomycotina			4891	Saccharomycetes							4892	Saccharomycetales									4893	Saccharomycetaceae
ASGTVVVADTGDFGSIAK	4930	Saccharomyces	genus	2759	Eukaryota	4751	Fungi	451864	Dikarya			4890	Ascomycota	147537	Saccharomycotina			4891	Saccharomycetes							4892	Saccharomycetales									4893	Saccharomycetaceae							4930	Saccharomyces
ASGVPR	1	root	no rank
ASHDLGEGLSALAYTELR	745	Pasteurella	genus	2	Bacteria							1224	Proteobacteria					1236	Gammaproteobacteria							135625	Pasteurellales									712	Pasteurellaceae							745	Pasteurella
ASIASSFR	1	root	no rank
ASIEYER	1	root	no rank
ASITLGDGSETK	741276	Rhodotorula taiwanensis	species	2759	Eukaryota	4751	Fungi	451864	Dikarya			5204	Basidiomycota	29000	Pucciniomycotina			162481	Microbotryomycetes							231213	Sporidiobolales									1799696	Sporidiobolaceae							5533	Rhodotorula
ASIYNAMPIEGVQALIAFMK	2	Bacteria	superkingdom	2	Bacteria
ASKPTANTATPASGSPSESALAVR	5533	Rhodotorula	genus	2759	Eukaryota	4751	Fungi	451864	Dikarya			5204	Basidiomycota	29000	Pucciniomycotina			162481	Microbotryomycetes							231213	Sporidiobolales									1799696	Sporidiobolaceae							5533	Rhodotorula
ASKPVDK	4892	Saccharomycetales	order	2759	Eukaryota	4751	Fungi	451864	Dikarya			4890	Ascomycota	147537	Saccharomycotina			4891	Saccharomycetes							4892	Saccharomycetales
ASLAGIAIDK	5533	Rhodotorula	genus	2759	Eukaryota	4751	Fungi	451864	Dikarya			5204	Basidiomycota	29000	Pucciniomycotina			162481	Microbotryomycetes							231213	Sporidiobolales									1799696	Sporidiobolaceae							5533	Rhodotorula
ASLDATQDGETLLR	374	Bradyrhizobium	genus	2	Bacteria							1224	Proteobacteria					28211	Alphaproteobacteria							356	Rhizobiales									41294	Bradyrhizobiaceae							374	Bradyrhizobium
ASLDLFDVWPALR	741276	Rhodotorula taiwanensis	species	2759	Eukaryota	4751	Fungi	451864	Dikarya			5204	Basidiomycota	29000	Pucciniomycotina			162481	Microbotryomycetes							231213	Sporidiobolales									1799696	Sporidiobolaceae							5533	Rhodotorula
ASLELAEQR	2	Bacteria	superkingdom	2	Bacteria
ASLLK	1	root	no rank
ASLNAPK	1	root	no rank
ASLPFYR	1	root	no rank
ASNEVLVLR	4934	Lachancea kluyveri	species	2759	Eukaryota	4751	Fungi	451864	Dikarya			4890	Ascomycota	147537	Saccharomycotina			4891	Saccharomycetes							4892	Saccharomycetales									4893	Saccharomycetaceae							300275	Lachancea
ASNLIDEEGNYIGE	1578	Lactobacillus	genus	2	Bacteria							1239	Firmicutes					91061	Bacilli							186826	Lactobacillales									33958	Lactobacillaceae							1578	Lactobacillus
ASNSK	1	root	no rank
ASNVDTNETATITLK	1579	Lactobacillus acidophilus	species	2	Bacteria							1239	Firmicutes					91061	Bacilli							186826	Lactobacillales									33958	Lactobacillaceae							1578	Lactobacillus
ASPAAGAGAAYVDTPVSNMR	5533	Rhodotorula	genus	2759	Eukaryota	4751	Fungi	451864	Dikarya			5204	Basidiomycota	29000	Pucciniomycotina			162481	Microbotryomycetes							231213	Sporidiobolales									1799696	Sporidiobolaceae							5533	Rhodotorula
ASPEAK	1	root	no rank
ASPFGAARPIDTAAK	451864	Dikarya	subkingdom	2759	Eukaryota	4751	Fungi	451864	Dikarya
ASPLGDK	1	root	no rank
ASQNAIEAYAK	1236	Gammaproteobacteria	class	2	Bacteria							1224	Proteobacteria					1236	Gammaproteobacteria
ASSEENISEAEK	4930	Saccharomyces	genus	2759	Eukaryota	4751	Fungi	451864	Dikarya			4890	Ascomycota	147537	Saccharomycotina			4891	Saccharomycetes							4892	Saccharomycetales									4893	Saccharomycetaceae							4930	Saccharomyces
ASSGLNEDEIQK	1	root	no rank
ASSGLTDEEIQQMVR	712	Pasteurellaceae	family	2	Bacteria							1224	Proteobacteria					1236	Gammaproteobacteria							135625	Pasteurellales									712	Pasteurellaceae
ASSGTGLPPPVAEAKPPLTSTGSSDK	5533	Rhodotorula	genus	2759	Eukaryota	4751	Fungi	451864	Dikarya			5204	Basidiomycota	29000	Pucciniomycotina			162481	Microbotryomycetes							231213	Sporidiobolales									1799696	Sporidiobolaceae							5533	Rhodotorula
ASSLSASASSAYHVYLTSASASATSLSK	5533	Rhodotorula	genus	2759	Eukaryota	4751	Fungi	451864	Dikarya			5204	Basidiomycota	29000	Pucciniomycotina			162481	Microbotryomycetes							231213	Sporidiobolales									1799696	Sporidiobolaceae							5533	Rhodotorula
ASSTTRPEAAAEPGR	5533	Rhodotorula	genus	2759	Eukaryota	4751	Fungi	451864	Dikarya			5204	Basidiomycota	29000	Pucciniomycotina			162481	Microbotryomycetes							231213	Sporidiobolales									1799696	Sporidiobolaceae							5533	Rhodotorula
ASSVAIISPDNLQK	5533	Rhodotorula	genus	2759	Eukaryota	4751	Fungi	451864	Dikarya			5204	Basidiomycota	29000	Pucciniomycotina			162481	Microbotryomycetes							231213	Sporidiobolales									1799696	Sporidiobolaceae							5533	Rhodotorula
ASTAAEVMGLTANR	712	Pasteurellaceae	family	2	Bacteria							1224	Proteobacteria					1236	Gammaproteobacteria							135625	Pasteurellales									712	Pasteurellaceae
ASTDFSK	1	root	no rank
ASTIANVVR	1	root	no rank
ASTIITLTPEQR	747	Pasteurella multocida	species	2	Bacteria							1224	Proteobacteria					1236	Gammaproteobacteria							135625	Pasteurellales									712	Pasteurellaceae							745	Pasteurella
ASTPAAAATAGPAAAAK	5533	Rhodotorula	genus	2759	Eukaryota	4751	Fungi	451864	Dikarya			5204	Basidiomycota	29000	Pucciniomycotina			162481	Microbotryomycetes							231213	Sporidiobolales									1799696	Sporidiobolaceae							5533	Rhodotorula
ASTQQVVDDVLSR	4930	Saccharomyces	genus	2759	Eukaryota	4751	Fungi	451864	Dikarya			4890	Ascomycota	147537	Saccharomycotina			4891	Saccharomycetes							4892	Saccharomycetales									4893	Saccharomycetaceae							4930	Saccharomyces
ASTWEPAQEGDK	5533	Rhodotorula	genus	2759	Eukaryota	4751	Fungi	451864	Dikarya			5204	Basidiomycota	29000	Pucciniomycotina			162481	Microbotryomycetes							231213	Sporidiobolales									1799696	Sporidiobolaceae							5533	Rhodotorula
ASVDPEK	1	root	no rank
ASVGSIGSGQGGR	5533	Rhodotorula	genus	2759	Eukaryota	4751	Fungi	451864	Dikarya			5204	Basidiomycota	29000	Pucciniomycotina			162481	Microbotryomycetes							231213	Sporidiobolales									1799696	Sporidiobolaceae							5533	Rhodotorula
ASVIGKPIGESYK	747	Pasteurella multocida	species	2	Bacteria							1224	Proteobacteria					1236	Gammaproteobacteria							135625	Pasteurellales									712	Pasteurellaceae							745	Pasteurella
ASVNSAVDQTK	5533	Rhodotorula	genus	2759	Eukaryota	4751	Fungi	451864	Dikarya			5204	Basidiomycota	29000	Pucciniomycotina			162481	Microbotryomycetes							231213	Sporidiobolales									1799696	Sporidiobolaceae							5533	Rhodotorula
ASVPIPDDFVK	4893	Saccharomycetaceae	family	2759	Eukaryota	4751	Fungi	451864	Dikarya			4890	Ascomycota	147537	Saccharomycotina			4891	Saccharomycetes							4892	Saccharomycetales									4893	Saccharomycetaceae
ASVSVAVDPK	5204	Basidiomycota	phylum	2759	Eukaryota	4751	Fungi	451864	Dikarya			5204	Basidiomycota
ASVTVDQIK	44056	Aureococcus anophagefferens	species	2759	Eukaryota													35675	Pelagophyceae							54409	Pelagomonadales																	44055	Aureococcus
ASVVETK	1	root	no rank
ASYAK	1	root	no rank
ASYLGEK	1	root	no rank
ASYPLLDGLDVYAR	747	Pasteurella multocida	species	2	Bacteria							1224	Proteobacteria					1236	Gammaproteobacteria							135625	Pasteurellales									712	Pasteurellaceae							745	Pasteurella
ASYSMEPLK	2	Bacteria	superkingdom	2	Bacteria
ATAEK	1	root	no rank
ATAGDTHLGGEDFDNR	1	root	no rank
ATALANGELGAIPDK	712	Pasteurellaceae	family	2	Bacteria							1224	Proteobacteria					1236	Gammaproteobacteria							135625	Pasteurellales									712	Pasteurellaceae
ATASAPADTASTPARPLK	5533	Rhodotorula	genus	2759	Eukaryota	4751	Fungi	451864	Dikarya			5204	Basidiomycota	29000	Pucciniomycotina			162481	Microbotryomycetes							231213	Sporidiobolales									1799696	Sporidiobolaceae							5533	Rhodotorula
ATCIGANNSTAQSLLR	162481	Microbotryomycetes	class	2759	Eukaryota	4751	Fungi	451864	Dikarya			5204	Basidiomycota	29000	Pucciniomycotina			162481	Microbotryomycetes
ATDGDIVQAILDAN	5533	Rhodotorula	genus	2759	Eukaryota	4751	Fungi	451864	Dikarya			5204	Basidiomycota	29000	Pucciniomycotina			162481	Microbotryomycetes							231213	Sporidiobolales									1799696	Sporidiobolaceae							5533	Rhodotorula
ATDGGAHGVINVSVSEAAIEASTR	4930	Saccharomyces	genus	2759	Eukaryota	4751	Fungi	451864	Dikarya			4890	Ascomycota	147537	Saccharomycotina			4891	Saccharomycetes							4892	Saccharomycetales									4893	Saccharomycetaceae							4930	Saccharomyces
ATDITYCPR	5533	Rhodotorula	genus	2759	Eukaryota	4751	Fungi	451864	Dikarya			5204	Basidiomycota	29000	Pucciniomycotina			162481	Microbotryomycetes							231213	Sporidiobolales									1799696	Sporidiobolaceae							5533	Rhodotorula
ATDKPFLMPVEDVFTITGR	2	Bacteria	superkingdom	2	Bacteria
ATDLAGK	1	root	no rank
ATDNDIANVVR	712	Pasteurellaceae	family	2	Bacteria							1224	Proteobacteria					1236	Gammaproteobacteria							135625	Pasteurellales									712	Pasteurellaceae
ATEAPAAAAAPAVAQGGAPIDR	1465	Brevibacillus laterosporus	species	2	Bacteria							1239	Firmicutes					91061	Bacilli							1385	Bacillales									186822	Paenibacillaceae							55080	Brevibacillus
ATEDFFVR	4930	Saccharomyces	genus	2759	Eukaryota	4751	Fungi	451864	Dikarya			4890	Ascomycota	147537	Saccharomycotina			4891	Saccharomycetes							4892	Saccharomycetales									4893	Saccharomycetaceae							4930	Saccharomyces
ATEGGAVGSAAQK	5533	Rhodotorula	genus	2759	Eukaryota	4751	Fungi	451864	Dikarya			5204	Basidiomycota	29000	Pucciniomycotina			162481	Microbotryomycetes							231213	Sporidiobolales									1799696	Sporidiobolaceae							5533	Rhodotorula
ATEMK	1	root	no rank
ATENAEIDIPDVMVESELDQMVK	1465	Brevibacillus laterosporus	species	2	Bacteria							1239	Firmicutes					91061	Bacilli							1385	Bacillales									186822	Paenibacillaceae							55080	Brevibacillus
ATENATIEEVPSAMIEQEVHNQMDQYLGNMQR	655183	Lactobacillus casei group	species group	2	Bacteria							1239	Firmicutes					91061	Bacilli							186826	Lactobacillales									33958	Lactobacillaceae							1578	Lactobacillus			655183	Lactobacillus casei group
ATENLQK	1	root	no rank
ATESQIIK	1	root	no rank
ATETQDKPDLEVL	1578	Lactobacillus	genus	2	Bacteria							1239	Firmicutes					91061	Bacilli							186826	Lactobacillales									33958	Lactobacillaceae							1578	Lactobacillus
ATETVDNK	4893	Saccharomycetaceae	family	2759	Eukaryota	4751	Fungi	451864	Dikarya			4890	Ascomycota	147537	Saccharomycotina			4891	Saccharomycetes							4892	Saccharomycetales									4893	Saccharomycetaceae
ATFDLAK	1	root	no rank
ATGANQAQAK	655183	Lactobacillus casei group	species group	2	Bacteria							1239	Firmicutes					91061	Bacilli							186826	Lactobacillales									33958	Lactobacillaceae							1578	Lactobacillus			655183	Lactobacillus casei group
ATGDEQSTFGR	5533	Rhodotorula	genus	2759	Eukaryota	4751	Fungi	451864	Dikarya			5204	Basidiomycota	29000	Pucciniomycotina			162481	Microbotryomycetes							231213	Sporidiobolales									1799696	Sporidiobolaceae							5533	Rhodotorula
ATGGVGTK	1	root	no rank
ATGIPVAK	1	root	no rank
ATGQLPK	1	root	no rank
ATHTSPASFTK	1578	Lactobacillus	genus	2	Bacteria							1239	Firmicutes					91061	Bacilli							186826	Lactobacillales									33958	Lactobacillaceae							1578	Lactobacillus
ATIAGGGVLPHIHK	1	root	no rank
ATIDALANMK	1224	Proteobacteria	phylum	2	Bacteria							1224	Proteobacteria
ATIDGSTMIAR	186826	Lactobacillales	order	2	Bacteria							1239	Firmicutes					91061	Bacilli							186826	Lactobacillales
ATIDSPVSATQDAPSQAAASSQEGR	5533	Rhodotorula	genus	2759	Eukaryota	4751	Fungi	451864	Dikarya			5204	Basidiomycota	29000	Pucciniomycotina			162481	Microbotryomycetes							231213	Sporidiobolales									1799696	Sporidiobolaceae							5533	Rhodotorula
ATIER	1	root	no rank
ATIGAVGNEEHELVNVGK	33958	Lactobacillaceae	family	2	Bacteria							1239	Firmicutes					91061	Bacilli							186826	Lactobacillales									33958	Lactobacillaceae
ATIGQVGNLDHELINIGK	1239	Firmicutes	phylum	2	Bacteria							1239	Firmicutes
ATIGVVGNEQHSLIQLGK	1578	Lactobacillus	genus	2	Bacteria							1239	Firmicutes					91061	Bacilli							186826	Lactobacillales									33958	Lactobacillaceae							1578	Lactobacillus
ATIGYK	1	root	no rank
ATILDVK	1	root	no rank
ATINQLVR	1224	Proteobacteria	phylum	2	Bacteria							1224	Proteobacteria
ATIPGGLYK	1224	Proteobacteria	phylum	2	Bacteria							1224	Proteobacteria
ATIPTLK	1	root	no rank
ATIPYDDVLAK	5533	Rhodotorula	genus	2759	Eukaryota	4751	Fungi	451864	Dikarya			5204	Basidiomycota	29000	Pucciniomycotina			162481	Microbotryomycetes							231213	Sporidiobolales									1799696	Sporidiobolaceae							5533	Rhodotorula
ATISK	1	root	no rank
ATLDACIEAK	162481	Microbotryomycetes	class	2759	Eukaryota	4751	Fungi	451864	Dikarya			5204	Basidiomycota	29000	Pucciniomycotina			162481	Microbotryomycetes
ATLEDLGQAK	1	root	no rank
ATLSTLFQELNVPK	4930	Saccharomyces	genus	2759	Eukaryota	4751	Fungi	451864	Dikarya			4890	Ascomycota	147537	Saccharomycotina			4891	Saccharomycetes							4892	Saccharomycetales									4893	Saccharomycetaceae							4930	Saccharomyces
ATLVNTIIR	5533	Rhodotorula	genus	2759	Eukaryota	4751	Fungi	451864	Dikarya			5204	Basidiomycota	29000	Pucciniomycotina			162481	Microbotryomycetes							231213	Sporidiobolales									1799696	Sporidiobolaceae							5533	Rhodotorula
ATMDGLSQLR	655183	Lactobacillus casei group	species group	2	Bacteria							1239	Firmicutes					91061	Bacilli							186826	Lactobacillales									33958	Lactobacillaceae							1578	Lactobacillus			655183	Lactobacillus casei group
ATMNVILGAK	712	Pasteurellaceae	family	2	Bacteria							1224	Proteobacteria					1236	Gammaproteobacteria							135625	Pasteurellales									712	Pasteurellaceae
ATNASLEAYK	4893	Saccharomycetaceae	family	2759	Eukaryota	4751	Fungi	451864	Dikarya			4890	Ascomycota	147537	Saccharomycotina			4891	Saccharomycetes							4892	Saccharomycetales									4893	Saccharomycetaceae
ATNDAVDAVGTTVGPR	1578	Lactobacillus	genus	2	Bacteria							1239	Firmicutes					91061	Bacilli							186826	Lactobacillales									33958	Lactobacillaceae							1578	Lactobacillus
ATNEWFR	1	root	no rank
ATNQLVK	1	root	no rank
ATNQTDLADGPQSR	5533	Rhodotorula	genus	2759	Eukaryota	4751	Fungi	451864	Dikarya			5204	Basidiomycota	29000	Pucciniomycotina			162481	Microbotryomycetes							231213	Sporidiobolales									1799696	Sporidiobolaceae							5533	Rhodotorula
ATPAMLDK	2	Bacteria	superkingdom	2	Bacteria
ATPDAIPDSENAGPILETSAR	5533	Rhodotorula	genus	2759	Eukaryota	4751	Fungi	451864	Dikarya			5204	Basidiomycota	29000	Pucciniomycotina			162481	Microbotryomycetes							231213	Sporidiobolales									1799696	Sporidiobolaceae							5533	Rhodotorula
ATPSIPTPADR	5533	Rhodotorula	genus	2759	Eukaryota	4751	Fungi	451864	Dikarya			5204	Basidiomycota	29000	Pucciniomycotina			162481	Microbotryomycetes							231213	Sporidiobolales									1799696	Sporidiobolaceae							5533	Rhodotorula
ATPVELEFSQVEK	2	Bacteria	superkingdom	2	Bacteria
ATPYQYAAIR	1578	Lactobacillus	genus	2	Bacteria							1239	Firmicutes					91061	Bacilli							186826	Lactobacillales									33958	Lactobacillaceae							1578	Lactobacillus
ATQGFSGADLLYIVQR	4930	Saccharomyces	genus	2759	Eukaryota	4751	Fungi	451864	Dikarya			4890	Ascomycota	147537	Saccharomycotina			4891	Saccharomycetes							4892	Saccharomycetales									4893	Saccharomycetaceae							4930	Saccharomyces
ATQLAQQDGWGVMVSHR	5533	Rhodotorula	genus	2759	Eukaryota	4751	Fungi	451864	Dikarya			5204	Basidiomycota	29000	Pucciniomycotina			162481	Microbotryomycetes							231213	Sporidiobolales									1799696	Sporidiobolaceae							5533	Rhodotorula
ATQMVSEAIASGDTK	712	Pasteurellaceae	family	2	Bacteria							1224	Proteobacteria					1236	Gammaproteobacteria							135625	Pasteurellales									712	Pasteurellaceae
ATQTK	1	root	no rank
ATRPISR	1	root	no rank
ATSFSCDVNLIK	1465	Brevibacillus laterosporus	species	2	Bacteria							1239	Firmicutes					91061	Bacilli							1385	Bacillales									186822	Paenibacillaceae							55080	Brevibacillus
ATSKPPAEVQVDESSQQPAAR	5533	Rhodotorula	genus	2759	Eukaryota	4751	Fungi	451864	Dikarya			5204	Basidiomycota	29000	Pucciniomycotina			162481	Microbotryomycetes							231213	Sporidiobolales									1799696	Sporidiobolaceae							5533	Rhodotorula
ATSNTNGK	1	root	no rank
ATSVGDEGGFAPDFANNEEPLQYLIK	186826	Lactobacillales	order	2	Bacteria							1239	Firmicutes					91061	Bacilli							186826	Lactobacillales
ATTLK	1	root	no rank
ATTSLPEDYEK	5533	Rhodotorula	genus	2759	Eukaryota	4751	Fungi	451864	Dikarya			5204	Basidiomycota	29000	Pucciniomycotina			162481	Microbotryomycetes							231213	Sporidiobolales									1799696	Sporidiobolaceae							5533	Rhodotorula
ATVDYSIQYIPQR	1255	Pediococcus pentosaceus	species	2	Bacteria							1239	Firmicutes					91061	Bacilli							186826	Lactobacillales									33958	Lactobacillaceae							1253	Pediococcus
ATVEK	1	root	no rank
ATVELLNR	1	root	no rank
ATVFIFPDLNTGNTTYK	1	root	no rank
ATVGTDAK	1	root	no rank
ATVITDDELESR	4893	Saccharomycetaceae	family	2759	Eukaryota	4751	Fungi	451864	Dikarya			4890	Ascomycota	147537	Saccharomycotina			4891	Saccharomycetes							4892	Saccharomycetales									4893	Saccharomycetaceae
ATVLEPIGK	5204	Basidiomycota	phylum	2759	Eukaryota	4751	Fungi	451864	Dikarya			5204	Basidiomycota
ATVPVLEQQGTVITR	4930	Saccharomyces	genus	2759	Eukaryota	4751	Fungi	451864	Dikarya			4890	Ascomycota	147537	Saccharomycotina			4891	Saccharomycetes							4892	Saccharomycetales									4893	Saccharomycetaceae							4930	Saccharomyces
ATVTGDGLSQEAK	2	Bacteria	superkingdom	2	Bacteria
ATVTPSDTITLVFEQK	1465	Brevibacillus laterosporus	species	2	Bacteria							1239	Firmicutes					91061	Bacilli							1385	Bacillales									186822	Paenibacillaceae							55080	Brevibacillus
ATVTVKPEVK	1239	Firmicutes	phylum	2	Bacteria							1239	Firmicutes
ATVTVQPEVELGEYK	1579	Lactobacillus acidophilus	species	2	Bacteria							1239	Firmicutes					91061	Bacilli							186826	Lactobacillales									33958	Lactobacillaceae							1578	Lactobacillus
ATVYNQDGTK	747	Pasteurella multocida	species	2	Bacteria							1224	Proteobacteria					1236	Gammaproteobacteria							135625	Pasteurellales									712	Pasteurellaceae							745	Pasteurella
ATYHTDFTK	1578	Lactobacillus	genus	2	Bacteria							1239	Firmicutes					91061	Bacilli							186826	Lactobacillales									33958	Lactobacillaceae							1578	Lactobacillus
ATYLDCIK	1	root	no rank
AVAAEVEK	1	root	no rank
AVAAGMNPMDLK	1	root	no rank
AVAAVNGPIAQALIGK	1	root	no rank
AVAAVNNEIAQALVGK	712	Pasteurellaceae	family	2	Bacteria							1224	Proteobacteria					1236	Gammaproteobacteria							135625	Pasteurellales									712	Pasteurellaceae
AVADGHK	1	root	no rank
AVADWPVLGK	451864	Dikarya	subkingdom	2759	Eukaryota	4751	Fungi	451864	Dikarya
AVAELETAAK	1224	Proteobacteria	phylum	2	Bacteria							1224	Proteobacteria
AVAELK	1	root	no rank
AVAEVK	1	root	no rank
AVAHTVADTLQPGLPHKPLPSDLGK	4893	Saccharomycetaceae	family	2759	Eukaryota	4751	Fungi	451864	Dikarya			4890	Ascomycota	147537	Saccharomycotina			4891	Saccharomycetes							4892	Saccharomycetales									4893	Saccharomycetaceae
AVAIALR	1	root	no rank
AVALALR	1	root	no rank
AVALGSPDR	1	root	no rank
AVALVLPELK	1	root	no rank
AVANEYTQPNHGVLR	712	Pasteurellaceae	family	2	Bacteria							1224	Proteobacteria					1236	Gammaproteobacteria							135625	Pasteurellales									712	Pasteurellaceae
AVANGANWSK	4892	Saccharomycetales	order	2759	Eukaryota	4751	Fungi	451864	Dikarya			4890	Ascomycota	147537	Saccharomycotina			4891	Saccharomycetes							4892	Saccharomycetales
AVANGVSLK	741276	Rhodotorula taiwanensis	species	2759	Eukaryota	4751	Fungi	451864	Dikarya			5204	Basidiomycota	29000	Pucciniomycotina			162481	Microbotryomycetes							231213	Sporidiobolales									1799696	Sporidiobolaceae							5533	Rhodotorula
AVANVNDTIAPELIGMDATDQVGIDMTMIALDGTPNK	1465	Brevibacillus laterosporus	species	2	Bacteria							1239	Firmicutes					91061	Bacilli							1385	Bacillales									186822	Paenibacillaceae							55080	Brevibacillus
AVANVNGPIAK	2	Bacteria	superkingdom	2	Bacteria
AVAPLDSQAPHETR	5533	Rhodotorula	genus	2759	Eukaryota	4751	Fungi	451864	Dikarya			5204	Basidiomycota	29000	Pucciniomycotina			162481	Microbotryomycetes							231213	Sporidiobolales									1799696	Sporidiobolaceae							5533	Rhodotorula
AVAQDDFSDLDQPVSEEQR	5533	Rhodotorula	genus	2759	Eukaryota	4751	Fungi	451864	Dikarya			5204	Basidiomycota	29000	Pucciniomycotina			162481	Microbotryomycetes							231213	Sporidiobolales									1799696	Sporidiobolaceae							5533	Rhodotorula
AVAQQQEVAPIPQVIVR	5533	Rhodotorula	genus	2759	Eukaryota	4751	Fungi	451864	Dikarya			5204	Basidiomycota	29000	Pucciniomycotina			162481	Microbotryomycetes							231213	Sporidiobolales									1799696	Sporidiobolaceae							5533	Rhodotorula
AVARPDAATAPGK	5533	Rhodotorula	genus	2759	Eukaryota	4751	Fungi	451864	Dikarya			5204	Basidiomycota	29000	Pucciniomycotina			162481	Microbotryomycetes							231213	Sporidiobolales									1799696	Sporidiobolaceae							5533	Rhodotorula
AVASGMNPMDLK	1	root	no rank
AVASPGGQEQASALAALQAQQQHR	741276	Rhodotorula taiwanensis	species	2759	Eukaryota	4751	Fungi	451864	Dikarya			5204	Basidiomycota	29000	Pucciniomycotina			162481	Microbotryomycetes							231213	Sporidiobolales									1799696	Sporidiobolaceae							5533	Rhodotorula
AVASSGQELSVEER	4892	Saccharomycetales	order	2759	Eukaryota	4751	Fungi	451864	Dikarya			4890	Ascomycota	147537	Saccharomycotina			4891	Saccharomycetes							4892	Saccharomycetales
AVATQVGALPK	712	Pasteurellaceae	family	2	Bacteria							1224	Proteobacteria					1236	Gammaproteobacteria							135625	Pasteurellales									712	Pasteurellaceae
AVAVDSGVTVIAK	1236	Gammaproteobacteria	class	2	Bacteria							1224	Proteobacteria					1236	Gammaproteobacteria
AVCYAVSK	1465	Brevibacillus laterosporus	species	2	Bacteria							1239	Firmicutes					91061	Bacilli							1385	Bacillales									186822	Paenibacillaceae							55080	Brevibacillus
AVDALVPIGR	1	root	no rank
AVDDFLLSLDGTANK	4930	Saccharomyces	genus	2759	Eukaryota	4751	Fungi	451864	Dikarya			4890	Ascomycota	147537	Saccharomycotina			4891	Saccharomycetes							4892	Saccharomycetales									4893	Saccharomycetaceae							4930	Saccharomyces
AVDEASIK	1	root	no rank
AVDFFTGK	5204	Basidiomycota	phylum	2759	Eukaryota	4751	Fungi	451864	Dikarya			5204	Basidiomycota
AVDFLR	1	root	no rank
AVDGIFQVVR	451864	Dikarya	subkingdom	2759	Eukaryota	4751	Fungi	451864	Dikarya
AVDLLLEINR	1253	Pediococcus	genus	2	Bacteria							1239	Firmicutes					91061	Bacilli							186826	Lactobacillales									33958	Lactobacillaceae							1253	Pediococcus
AVDNMFSYLALVQDDPTVQIVNQAQR	747	Pasteurella multocida	species	2	Bacteria							1224	Proteobacteria					1236	Gammaproteobacteria							135625	Pasteurellales									712	Pasteurellaceae							745	Pasteurella
AVDSMVPIGR	1	root	no rank
AVDSNK	1	root	no rank
AVDVGK	1	root	no rank
AVDYDVQAQLK	5533	Rhodotorula	genus	2759	Eukaryota	4751	Fungi	451864	Dikarya			5204	Basidiomycota	29000	Pucciniomycotina			162481	Microbotryomycetes							231213	Sporidiobolales									1799696	Sporidiobolaceae							5533	Rhodotorula
AVEAAQK	1	root	no rank
AVEALMHCK	745	Pasteurella	genus	2	Bacteria							1224	Proteobacteria					1236	Gammaproteobacteria							135625	Pasteurellales									712	Pasteurellaceae							745	Pasteurella
AVEAPAVNQTAVDAQAR	747	Pasteurella multocida	species	2	Bacteria							1224	Proteobacteria					1236	Gammaproteobacteria							135625	Pasteurellales									712	Pasteurellaceae							745	Pasteurella
AVEDNGESAFR	4893	Saccharomycetaceae	family	2759	Eukaryota	4751	Fungi	451864	Dikarya			4890	Ascomycota	147537	Saccharomycotina			4891	Saccharomycetes							4892	Saccharomycetales									4893	Saccharomycetaceae
AVEEAASEFK	5533	Rhodotorula	genus	2759	Eukaryota	4751	Fungi	451864	Dikarya			5204	Basidiomycota	29000	Pucciniomycotina			162481	Microbotryomycetes							231213	Sporidiobolales									1799696	Sporidiobolaceae							5533	Rhodotorula
AVEEAK	1	root	no rank
AVEEAVESAK	5533	Rhodotorula	genus	2759	Eukaryota	4751	Fungi	451864	Dikarya			5204	Basidiomycota	29000	Pucciniomycotina			162481	Microbotryomycetes							231213	Sporidiobolales									1799696	Sporidiobolaceae							5533	Rhodotorula
AVEELEGDIAR	1	root	no rank
AVEFAQQVQQSLPK	4930	Saccharomyces	genus	2759	Eukaryota	4751	Fungi	451864	Dikarya			4890	Ascomycota	147537	Saccharomycotina			4891	Saccharomycetes							4892	Saccharomycetales									4893	Saccharomycetaceae							4930	Saccharomyces
AVEFFAK	1	root	no rank
AVEFLR	1	root	no rank
AVEGGVLVTK	33958	Lactobacillaceae	family	2	Bacteria							1239	Firmicutes					91061	Bacilli							186826	Lactobacillales									33958	Lactobacillaceae
AVEGTEFECLK	1	root	no rank
AVEIGSFLLGR	1	root	no rank
AVENADGNYINYGVR	745	Pasteurella	genus	2	Bacteria							1224	Proteobacteria					1236	Gammaproteobacteria							135625	Pasteurellales									712	Pasteurellaceae							745	Pasteurella
AVENAEDDR	2	Bacteria	superkingdom	2	Bacteria
AVENFNISNAVISDVPDFVR	747	Pasteurella multocida	species	2	Bacteria							1224	Proteobacteria					1236	Gammaproteobacteria							135625	Pasteurellales									712	Pasteurellaceae							745	Pasteurella
AVEPIAMTTR	1224	Proteobacteria	phylum	2	Bacteria							1224	Proteobacteria
AVEPPKPPQHGEDDDGFAAPAPPR	5533	Rhodotorula	genus	2759	Eukaryota	4751	Fungi	451864	Dikarya			5204	Basidiomycota	29000	Pucciniomycotina			162481	Microbotryomycetes							231213	Sporidiobolales									1799696	Sporidiobolaceae							5533	Rhodotorula
AVEQGFNVKPR	4930	Saccharomyces	genus	2759	Eukaryota	4751	Fungi	451864	Dikarya			4890	Ascomycota	147537	Saccharomycotina			4891	Saccharomycetes							4892	Saccharomycetales									4893	Saccharomycetaceae							4930	Saccharomyces
AVESVTGGADPLLLEEDR	1830	Rhodococcus ruber	species	2	Bacteria							201174	Actinobacteria					1760	Actinobacteria							85007	Corynebacteriales									85025	Nocardiaceae							1827	Rhodococcus
AVETITETAVEK	91061	Bacilli	class	2	Bacteria							1239	Firmicutes					91061	Bacilli
AVETVDACVGR	1	root	no rank
AVEVPTSQLDK	91061	Bacilli	class	2	Bacteria							1239	Firmicutes					91061	Bacilli
AVFAQNDEMALGALR	1236	Gammaproteobacteria	class	2	Bacteria							1224	Proteobacteria					1236	Gammaproteobacteria
AVFDNFDR	1224	Proteobacteria	phylum	2	Bacteria							1224	Proteobacteria
AVFPSIVGRPR	1	root	no rank
AVFSIHPEPFTLMAR	712	Pasteurellaceae	family	2	Bacteria							1224	Proteobacteria					1236	Gammaproteobacteria							135625	Pasteurellales									712	Pasteurellaceae
AVGAHSDLLK	4930	Saccharomyces	genus	2759	Eukaryota	4751	Fungi	451864	Dikarya			4890	Ascomycota	147537	Saccharomycotina			4891	Saccharomycetes							4892	Saccharomycetales									4893	Saccharomycetaceae							4930	Saccharomyces
AVGAPIERPK	1	root	no rank
AVGDK	1	root	no rank
AVGFIEDNQAAIAEAR	4930	Saccharomyces	genus	2759	Eukaryota	4751	Fungi	451864	Dikarya			4890	Ascomycota	147537	Saccharomycotina			4891	Saccharomycetes							4892	Saccharomycetales									4893	Saccharomycetaceae							4930	Saccharomyces
AVGGEVGASAALAPK	4892	Saccharomycetales	order	2759	Eukaryota	4751	Fungi	451864	Dikarya			4890	Ascomycota	147537	Saccharomycotina			4891	Saccharomycetes							4892	Saccharomycetales
AVGHVNNEIAK	2	Bacteria	superkingdom	2	Bacteria
AVGIDLGTTYSCVAHFANDR	4892	Saccharomycetales	order	2759	Eukaryota	4751	Fungi	451864	Dikarya			4890	Ascomycota	147537	Saccharomycotina			4891	Saccharomycetes							4892	Saccharomycetales
AVGPYAVTK	712	Pasteurellaceae	family	2	Bacteria							1224	Proteobacteria					1236	Gammaproteobacteria							135625	Pasteurellales									712	Pasteurellaceae
AVGSAAYSASAPIR	5533	Rhodotorula	genus	2759	Eukaryota	4751	Fungi	451864	Dikarya			5204	Basidiomycota	29000	Pucciniomycotina			162481	Microbotryomycetes							231213	Sporidiobolales									1799696	Sporidiobolaceae							5533	Rhodotorula
AVGSLTFDENYNLLDTSGVAK	4930	Saccharomyces	genus	2759	Eukaryota	4751	Fungi	451864	Dikarya			4890	Ascomycota	147537	Saccharomycotina			4891	Saccharomycetes							4892	Saccharomycetales									4893	Saccharomycetaceae							4930	Saccharomyces
AVGVAVTSLNR	712	Pasteurellaceae	family	2	Bacteria							1224	Proteobacteria					1236	Gammaproteobacteria							135625	Pasteurellales									712	Pasteurellaceae
AVGVSNFSPAMVDAITEATGVKPVVNQIER	5537	Rhodotorula mucilaginosa	species	2759	Eukaryota	4751	Fungi	451864	Dikarya			5204	Basidiomycota	29000	Pucciniomycotina			162481	Microbotryomycetes							231213	Sporidiobolales									1799696	Sporidiobolaceae							5533	Rhodotorula
AVHELCEEK	1578	Lactobacillus	genus	2	Bacteria							1239	Firmicutes					91061	Bacilli							186826	Lactobacillales									33958	Lactobacillaceae							1578	Lactobacillus
AVHQLQQTVESEGN	655183	Lactobacillus casei group	species group	2	Bacteria							1239	Firmicutes					91061	Bacilli							186826	Lactobacillales									33958	Lactobacillaceae							1578	Lactobacillus			655183	Lactobacillus casei group
AVIALHDLVLNK	162481	Microbotryomycetes	class	2759	Eukaryota	4751	Fungi	451864	Dikarya			5204	Basidiomycota	29000	Pucciniomycotina			162481	Microbotryomycetes
AVIASNAQEAAAK	1578	Lactobacillus	genus	2	Bacteria							1239	Firmicutes					91061	Bacilli							186826	Lactobacillales									33958	Lactobacillaceae							1578	Lactobacillus
AVIDLDK	1	root	no rank
AVIDTLR	1	root	no rank
AVIFDK	1	root	no rank
AVIGLDVTEQR	1578	Lactobacillus	genus	2	Bacteria							1239	Firmicutes					91061	Bacilli							186826	Lactobacillales									33958	Lactobacillaceae							1578	Lactobacillus
AVILFGK	1	root	no rank
AVILNLEK	1	root	no rank
AVIPAAGLGTR	1	root	no rank
AVIPPLTR	451864	Dikarya	subkingdom	2759	Eukaryota	4751	Fungi	451864	Dikarya
AVIQGLNDSLK	1578	Lactobacillus	genus	2	Bacteria							1239	Firmicutes					91061	Bacilli							186826	Lactobacillales									33958	Lactobacillaceae							1578	Lactobacillus
AVITADK	1	root	no rank
AVITGFGIISSIGNNK	712	Pasteurellaceae	family	2	Bacteria							1224	Proteobacteria					1236	Gammaproteobacteria							135625	Pasteurellales									712	Pasteurellaceae
AVITVPAYFDDSQR	1	root	no rank
AVITVPAYFNDAQR	1	root	no rank
AVIVLDENNR	1224	Proteobacteria	phylum	2	Bacteria							1224	Proteobacteria
AVLAASGCQVTDVVK	5533	Rhodotorula	genus	2759	Eukaryota	4751	Fungi	451864	Dikarya			5204	Basidiomycota	29000	Pucciniomycotina			162481	Microbotryomycetes							231213	Sporidiobolales									1799696	Sporidiobolaceae							5533	Rhodotorula
AVLASDVELAK	1465	Brevibacillus laterosporus	species	2	Bacteria							1239	Firmicutes					91061	Bacilli							1385	Bacillales									186822	Paenibacillaceae							55080	Brevibacillus
AVLDDEADEQVK	5533	Rhodotorula	genus	2759	Eukaryota	4751	Fungi	451864	Dikarya			5204	Basidiomycota	29000	Pucciniomycotina			162481	Microbotryomycetes							231213	Sporidiobolales									1799696	Sporidiobolaceae							5533	Rhodotorula
AVLELAGVGDVLSK	186822	Paenibacillaceae	family	2	Bacteria							1239	Firmicutes					91061	Bacilli							1385	Bacillales									186822	Paenibacillaceae
AVLESNDAGVGDLAK	655183	Lactobacillus casei group	species group	2	Bacteria							1239	Firmicutes					91061	Bacilli							186826	Lactobacillales									33958	Lactobacillaceae							1578	Lactobacillus			655183	Lactobacillus casei group
AVLEVAGVR	2	Bacteria	superkingdom	2	Bacteria
AVLLSFR	1	root	no rank
AVLMAGNVAGITK	712	Pasteurellaceae	family	2	Bacteria							1224	Proteobacteria					1236	Gammaproteobacteria							135625	Pasteurellales									712	Pasteurellaceae
AVLNELSK	1	root	no rank
AVLPDPASLAPNYTGK	1	root	no rank
AVLSAASNAAVPAER	5288	Rhodotorula diobovata	species	2759	Eukaryota	4751	Fungi	451864	Dikarya			5204	Basidiomycota	29000	Pucciniomycotina			162481	Microbotryomycetes							231213	Sporidiobolales									1799696	Sporidiobolaceae							5533	Rhodotorula
AVLTALK	1	root	no rank
AVLVDLEPGTMDVVR	2759	Eukaryota	superkingdom	2759	Eukaryota
AVMELAGIDDVTSK	33958	Lactobacillaceae	family	2	Bacteria							1239	Firmicutes					91061	Bacilli							186826	Lactobacillales									33958	Lactobacillaceae
AVMKPVEGTILTVAR	2	Bacteria	superkingdom	2	Bacteria
AVMLASQNIQTGQR	1799696	Sporidiobolaceae	family	2759	Eukaryota	4751	Fungi	451864	Dikarya			5204	Basidiomycota	29000	Pucciniomycotina			162481	Microbotryomycetes							231213	Sporidiobolales									1799696	Sporidiobolaceae
AVMPGYTHLQR	2	Bacteria	superkingdom	2	Bacteria
AVNEIK	1	root	no rank
AVNEVEEK	745	Pasteurella	genus	2	Bacteria							1224	Proteobacteria					1236	Gammaproteobacteria							135625	Pasteurellales									712	Pasteurellaceae							745	Pasteurella
AVNEVK	1	root	no rank
AVNLAPTVSQLATGVPAAR	5533	Rhodotorula	genus	2759	Eukaryota	4751	Fungi	451864	Dikarya			5204	Basidiomycota	29000	Pucciniomycotina			162481	Microbotryomycetes							231213	Sporidiobolales									1799696	Sporidiobolaceae							5533	Rhodotorula
AVNNVNTEINDALK	1578	Lactobacillus	genus	2	Bacteria							1239	Firmicutes					91061	Bacilli							186826	Lactobacillales									33958	Lactobacillaceae							1578	Lactobacillus
AVNPAHAEIGR	5533	Rhodotorula	genus	2759	Eukaryota	4751	Fungi	451864	Dikarya			5204	Basidiomycota	29000	Pucciniomycotina			162481	Microbotryomycetes							231213	Sporidiobolales									1799696	Sporidiobolaceae							5533	Rhodotorula
AVNQDGPVYQGSTSTSSADSSEDK	1465	Brevibacillus laterosporus	species	2	Bacteria							1239	Firmicutes					91061	Bacilli							1385	Bacillales									186822	Paenibacillaceae							55080	Brevibacillus
AVNSIDGMTADFAR	33958	Lactobacillaceae	family	2	Bacteria							1239	Firmicutes					91061	Bacilli							186826	Lactobacillales									33958	Lactobacillaceae
AVNVDGPSASASSTTK	1579	Lactobacillus acidophilus	species	2	Bacteria							1239	Firmicutes					91061	Bacilli							186826	Lactobacillales									33958	Lactobacillaceae							1578	Lactobacillus
AVNVLPEDHIDAFGK	747	Pasteurella multocida	species	2	Bacteria							1224	Proteobacteria					1236	Gammaproteobacteria							135625	Pasteurellales									712	Pasteurellaceae							745	Pasteurella
AVPATEFVTTAVLPEER	9031	Gallus gallus	species	2759	Eukaryota	33208	Metazoa					7711	Chordata	89593	Craniata	8287	Sarcopterygii	8782	Aves			8825	Neognathae	1549675	Galloanserae	8976	Galliformes									9005	Phasianidae	9072	Phasianinae					9030	Gallus
AVPEALIDHVEK	4930	Saccharomyces	genus	2759	Eukaryota	4751	Fungi	451864	Dikarya			4890	Ascomycota	147537	Saccharomycotina			4891	Saccharomycetes							4892	Saccharomycetales									4893	Saccharomycetaceae							4930	Saccharomyces
AVPGWTKPIIVGR	1799696	Sporidiobolaceae	family	2759	Eukaryota	4751	Fungi	451864	Dikarya			5204	Basidiomycota	29000	Pucciniomycotina			162481	Microbotryomycetes							231213	Sporidiobolales									1799696	Sporidiobolaceae
AVQDNGESAFR	4930	Saccharomyces	genus	2759	Eukaryota	4751	Fungi	451864	Dikarya			4890	Ascomycota	147537	Saccharomycotina			4891	Saccharomycetes							4892	Saccharomycetales									4893	Saccharomycetaceae							4930	Saccharomyces
AVQEENPDVDIYAASEDDK	1579	Lactobacillus acidophilus	species	2	Bacteria							1239	Firmicutes					91061	Bacilli							186826	Lactobacillales									33958	Lactobacillaceae							1578	Lactobacillus
AVQGELVGLLK	741276	Rhodotorula taiwanensis	species	2759	Eukaryota	4751	Fungi	451864	Dikarya			5204	Basidiomycota	29000	Pucciniomycotina			162481	Microbotryomycetes							231213	Sporidiobolales									1799696	Sporidiobolaceae							5533	Rhodotorula
AVQIGLK	1	root	no rank
AVQSHTLDENEMK	5533	Rhodotorula	genus	2759	Eukaryota	4751	Fungi	451864	Dikarya			5204	Basidiomycota	29000	Pucciniomycotina			162481	Microbotryomycetes							231213	Sporidiobolales									1799696	Sporidiobolaceae							5533	Rhodotorula
AVQTGK	1	root	no rank
AVQWIMNGAQPTDTAR	1465	Brevibacillus laterosporus	species	2	Bacteria							1239	Firmicutes					91061	Bacilli							1385	Bacillales									186822	Paenibacillaceae							55080	Brevibacillus
AVRPDAIVCTGR	1224	Proteobacteria	phylum	2	Bacteria							1224	Proteobacteria
AVSAVVSELK	2	Bacteria	superkingdom	2	Bacteria
AVSDPIALR	1	root	no rank
AVSEELTK	2	Bacteria	superkingdom	2	Bacteria
AVSENPSTSVGDLTESLAK	1578	Lactobacillus	genus	2	Bacteria							1239	Firmicutes					91061	Bacilli							186826	Lactobacillales									33958	Lactobacillaceae							1578	Lactobacillus
AVSGADLEK	1799696	Sporidiobolaceae	family	2759	Eukaryota	4751	Fungi	451864	Dikarya			5204	Basidiomycota	29000	Pucciniomycotina			162481	Microbotryomycetes							231213	Sporidiobolales									1799696	Sporidiobolaceae
AVSIPVMAK	1	root	no rank
AVSLLDQR	1465	Brevibacillus laterosporus	species	2	Bacteria							1239	Firmicutes					91061	Bacilli							1385	Bacillales									186822	Paenibacillaceae							55080	Brevibacillus
AVSLVLPELK	1	root	no rank
AVSNVNDILGPK	451864	Dikarya	subkingdom	2759	Eukaryota	4751	Fungi	451864	Dikarya
AVSQIIGLK	2	Bacteria	superkingdom	2	Bacteria
AVSSAK	1	root	no rank
AVSSVDDLK	1255	Pediococcus pentosaceus	species	2	Bacteria							1239	Firmicutes					91061	Bacilli							186826	Lactobacillales									33958	Lactobacillaceae							1253	Pediococcus
AVSVTLGPK	1	root	no rank
AVTAAIAELK	2	Bacteria	superkingdom	2	Bacteria
AVTAVVTELK	747	Pasteurella multocida	species	2	Bacteria							1224	Proteobacteria					1236	Gammaproteobacteria							135625	Pasteurellales									712	Pasteurellaceae							745	Pasteurella
AVTDSDEPPVVR	1	root	no rank
AVTEAETNEDVIK	1253	Pediococcus	genus	2	Bacteria							1239	Firmicutes					91061	Bacilli							186826	Lactobacillales									33958	Lactobacillaceae							1253	Pediococcus
AVTGTGFTGAK	2026799	Verrucomicrobia bacterium	species	2	Bacteria							74201	Verrucomicrobia
AVTIDASQTMSK	747	Pasteurella multocida	species	2	Bacteria							1224	Proteobacteria					1236	Gammaproteobacteria							135625	Pasteurellales									712	Pasteurellaceae							745	Pasteurella
AVTIPVMAK	1	root	no rank
AVVAGAGTGGTISGISK	4893	Saccharomycetaceae	family	2759	Eukaryota	4751	Fungi	451864	Dikarya			4890	Ascomycota	147537	Saccharomycotina			4891	Saccharomycetes							4892	Saccharomycetales									4893	Saccharomycetaceae
AVVANSAEEANSK	1578	Lactobacillus	genus	2	Bacteria							1239	Firmicutes					91061	Bacilli							186826	Lactobacillales									33958	Lactobacillaceae							1578	Lactobacillus
AVVATSADEANK	1255	Pediococcus pentosaceus	species	2	Bacteria							1239	Firmicutes					91061	Bacilli							186826	Lactobacillales									33958	Lactobacillaceae							1253	Pediococcus
AVVESVGAEVDEAR	4930	Saccharomyces	genus	2759	Eukaryota	4751	Fungi	451864	Dikarya			4890	Ascomycota	147537	Saccharomycotina			4891	Saccharomycetes							4892	Saccharomycetales									4893	Saccharomycetaceae							4930	Saccharomyces
AVVQLSNNLAK	745	Pasteurella	genus	2	Bacteria							1224	Proteobacteria					1236	Gammaproteobacteria							135625	Pasteurellales									712	Pasteurellaceae							745	Pasteurella
AVVTVPAYFNDSQR	1	root	no rank
AVVVNPNSSTGNPLPIANR	5533	Rhodotorula	genus	2759	Eukaryota	4751	Fungi	451864	Dikarya			5204	Basidiomycota	29000	Pucciniomycotina			162481	Microbotryomycetes							231213	Sporidiobolales									1799696	Sporidiobolaceae							5533	Rhodotorula
AVVVR	1	root	no rank
AVYAGENFHHGDK	4930	Saccharomyces	genus	2759	Eukaryota	4751	Fungi	451864	Dikarya			4890	Ascomycota	147537	Saccharomycotina			4891	Saccharomycetes							4892	Saccharomycetales									4893	Saccharomycetaceae							4930	Saccharomyces
AVYALDGK	2	Bacteria	superkingdom	2	Bacteria
AVYHVALR	1	root	no rank
AVYTILR	1	root	no rank
AVYVPADDLTDPAPATTFAHLDATTVLSR	104452	Operophtera brumata	species	2759	Eukaryota	33208	Metazoa					6656	Arthropoda	6960	Hexapoda			50557	Insecta	7496	Pterygota	33340	Neoptera	85604	Amphiesmenoptera	7088	Lepidoptera	41191	Glossata	41196	Neolepidoptera	41197	Heteroneura	82592	Geometroidea	82593	Geometridae	104450	Larentiinae					104451	Operophtera
AWEEK	1	root	no rank
AWKPNLQK	1578	Lactobacillus	genus	2	Bacteria							1239	Firmicutes					91061	Bacilli							186826	Lactobacillales									33958	Lactobacillaceae							1578	Lactobacillus
AWKPTIDEIK	5533	Rhodotorula	genus	2759	Eukaryota	4751	Fungi	451864	Dikarya			5204	Basidiomycota	29000	Pucciniomycotina			162481	Microbotryomycetes							231213	Sporidiobolales									1799696	Sporidiobolaceae							5533	Rhodotorula
AWLSGEGSR	741276	Rhodotorula taiwanensis	species	2759	Eukaryota	4751	Fungi	451864	Dikarya			5204	Basidiomycota	29000	Pucciniomycotina			162481	Microbotryomycetes							231213	Sporidiobolales									1799696	Sporidiobolaceae							5533	Rhodotorula
AWSPVSHLNAVK	1236	Gammaproteobacteria	class	2	Bacteria							1224	Proteobacteria					1236	Gammaproteobacteria
AWVGIEK	1	root	no rank
AWYPYDSVDEEVNHPEDEEEVPR	1578	Lactobacillus	genus	2	Bacteria							1239	Firmicutes					91061	Bacilli							186826	Lactobacillales									33958	Lactobacillaceae							1578	Lactobacillus
AYADDK	1	root	no rank
AYAGR	1	root	no rank
AYASADLK	1	root	no rank
AYDDER	1	root	no rank
AYDLGHGSQK	712	Pasteurellaceae	family	2	Bacteria							1224	Proteobacteria					1236	Gammaproteobacteria							135625	Pasteurellales									712	Pasteurellaceae
AYDLQLAR	1578	Lactobacillus	genus	2	Bacteria							1239	Firmicutes					91061	Bacilli							186826	Lactobacillales									33958	Lactobacillaceae							1578	Lactobacillus
AYDSEFLEGEQVEVAR	712	Pasteurellaceae	family	2	Bacteria							1224	Proteobacteria					1236	Gammaproteobacteria							135625	Pasteurellales									712	Pasteurellaceae
AYDTVWGEHCSGR	5533	Rhodotorula	genus	2759	Eukaryota	4751	Fungi	451864	Dikarya			5204	Basidiomycota	29000	Pucciniomycotina			162481	Microbotryomycetes							231213	Sporidiobolales									1799696	Sporidiobolaceae							5533	Rhodotorula
AYEIINK	1	root	no rank
AYEINEAIAVLK	1236	Gammaproteobacteria	class	2	Bacteria							1224	Proteobacteria					1236	Gammaproteobacteria
AYELTEK	1	root	no rank
AYEYLANR	1578	Lactobacillus	genus	2	Bacteria							1239	Firmicutes					91061	Bacilli							186826	Lactobacillales									33958	Lactobacillaceae							1578	Lactobacillus
AYFEGLK	1	root	no rank
AYFTAPSSER	4892	Saccharomycetales	order	2759	Eukaryota	4751	Fungi	451864	Dikarya			4890	Ascomycota	147537	Saccharomycotina			4891	Saccharomycetes							4892	Saccharomycetales
AYGSTNPINVVR	1	root	no rank
AYILDLAAK	1	root	no rank
AYILDQLK	1	root	no rank
AYLDAK	1	root	no rank
AYLDAVR	1	root	no rank
AYLLVQPDLSFDK	186826	Lactobacillales	order	2	Bacteria							1239	Firmicutes					91061	Bacilli							186826	Lactobacillales
AYLMVDPDLSFEK	1253	Pediococcus	genus	2	Bacteria							1239	Firmicutes					91061	Bacilli							186826	Lactobacillales									33958	Lactobacillaceae							1253	Pediococcus
AYLPISYTSSAR	5286	Rhodotorula toruloides	species	2759	Eukaryota	4751	Fungi	451864	Dikarya			5204	Basidiomycota	29000	Pucciniomycotina			162481	Microbotryomycetes							231213	Sporidiobolales									1799696	Sporidiobolaceae							5533	Rhodotorula
AYLPVNESFGFTGELR	2759	Eukaryota	superkingdom	2759	Eukaryota
AYLPVSESFGFTGELR	5533	Rhodotorula	genus	2759	Eukaryota	4751	Fungi	451864	Dikarya			5204	Basidiomycota	29000	Pucciniomycotina			162481	Microbotryomycetes							231213	Sporidiobolales									1799696	Sporidiobolaceae							5533	Rhodotorula
AYMFAAR	9005	Phasianidae	family	2759	Eukaryota	33208	Metazoa					7711	Chordata	89593	Craniata	8287	Sarcopterygii	8782	Aves			8825	Neognathae	1549675	Galloanserae	8976	Galliformes									9005	Phasianidae
AYPELAAEFTR	1224	Proteobacteria	phylum	2	Bacteria							1224	Proteobacteria
AYPHDGIVQALSGTTDSQYAAR	5533	Rhodotorula	genus	2759	Eukaryota	4751	Fungi	451864	Dikarya			5204	Basidiomycota	29000	Pucciniomycotina			162481	Microbotryomycetes							231213	Sporidiobolales									1799696	Sporidiobolaceae							5533	Rhodotorula
AYQANVGESDK	5533	Rhodotorula	genus	2759	Eukaryota	4751	Fungi	451864	Dikarya			5204	Basidiomycota	29000	Pucciniomycotina			162481	Microbotryomycetes							231213	Sporidiobolales									1799696	Sporidiobolaceae							5533	Rhodotorula
AYQFER	1	root	no rank
AYQGKPSDYNYEQR	4930	Saccharomyces	genus	2759	Eukaryota	4751	Fungi	451864	Dikarya			4890	Ascomycota	147537	Saccharomycotina			4891	Saccharomycetes							4892	Saccharomycetales									4893	Saccharomycetaceae							4930	Saccharomyces
AYSEELGVNPSIK	1578	Lactobacillus	genus	2	Bacteria							1239	Firmicutes					91061	Bacilli							186826	Lactobacillales									33958	Lactobacillaceae							1578	Lactobacillus
AYSGGTISQQMR	712	Pasteurellaceae	family	2	Bacteria							1224	Proteobacteria					1236	Gammaproteobacteria							135625	Pasteurellales									712	Pasteurellaceae
AYSNK	1	root	no rank
AYTSNWR	712	Pasteurellaceae	family	2	Bacteria							1224	Proteobacteria					1236	Gammaproteobacteria							135625	Pasteurellales									712	Pasteurellaceae
AYTYFGEQSNLPK	4930	Saccharomyces	genus	2759	Eukaryota	4751	Fungi	451864	Dikarya			4890	Ascomycota	147537	Saccharomycotina			4891	Saccharomycetes							4892	Saccharomycetales									4893	Saccharomycetaceae							4930	Saccharomyces
AYVEMANDK	1465	Brevibacillus laterosporus	species	2	Bacteria							1239	Firmicutes					91061	Bacilli							1385	Bacillales									186822	Paenibacillaceae							55080	Brevibacillus
AYVGR	1	root	no rank
AYVNEGPTLK	2	Bacteria	superkingdom	2	Bacteria
AYVPAASYR	745	Pasteurella	genus	2	Bacteria							1224	Proteobacteria					1236	Gammaproteobacteria							135625	Pasteurellales									712	Pasteurellaceae							745	Pasteurella
AYWPEQK	745	Pasteurella	genus	2	Bacteria							1224	Proteobacteria					1236	Gammaproteobacteria							135625	Pasteurellales									712	Pasteurellaceae							745	Pasteurella
CADCGQDVLAR	1	root	no rank
CALVFGQMNEPPGAR	1	root	no rank
CAYPIDYIPSAK	4892	Saccharomycetales	order	2759	Eukaryota	4751	Fungi	451864	Dikarya			4890	Ascomycota	147537	Saccharomycotina			4891	Saccharomycetes							4892	Saccharomycetales
CCSDVFNQVVK	4930	Saccharomyces	genus	2759	Eukaryota	4751	Fungi	451864	Dikarya			4890	Ascomycota	147537	Saccharomycotina			4891	Saccharomycetes							4892	Saccharomycetales									4893	Saccharomycetaceae							4930	Saccharomyces
CDENVNGQGEVR	747	Pasteurella multocida	species	2	Bacteria							1224	Proteobacteria					1236	Gammaproteobacteria							135625	Pasteurellales									712	Pasteurellaceae							745	Pasteurella
CDSEVEFK	8782	Aves	class	2759	Eukaryota	33208	Metazoa					7711	Chordata	89593	Craniata	8287	Sarcopterygii	8782	Aves
CDSVK	1	root	no rank
CESCISVHAEEAAK	712	Pasteurellaceae	family	2	Bacteria							1224	Proteobacteria					1236	Gammaproteobacteria							135625	Pasteurellales									712	Pasteurellaceae
CEVYVLSK	2	Bacteria	superkingdom	2	Bacteria
CFLSCCQDFTSK	741276	Rhodotorula taiwanensis	species	2759	Eukaryota	4751	Fungi	451864	Dikarya			5204	Basidiomycota	29000	Pucciniomycotina			162481	Microbotryomycetes							231213	Sporidiobolales									1799696	Sporidiobolaceae							5533	Rhodotorula
CGDCGSALQGISTLRPR	4930	Saccharomyces	genus	2759	Eukaryota	4751	Fungi	451864	Dikarya			4890	Ascomycota	147537	Saccharomycotina			4891	Saccharomycetes							4892	Saccharomycetales									4893	Saccharomycetaceae							4930	Saccharomyces
CGLTYVHEA	741276	Rhodotorula taiwanensis	species	2759	Eukaryota	4751	Fungi	451864	Dikarya			5204	Basidiomycota	29000	Pucciniomycotina			162481	Microbotryomycetes							231213	Sporidiobolales									1799696	Sporidiobolaceae							5533	Rhodotorula
CGNVFICNSR	5533	Rhodotorula	genus	2759	Eukaryota	4751	Fungi	451864	Dikarya			5204	Basidiomycota	29000	Pucciniomycotina			162481	Microbotryomycetes							231213	Sporidiobolales									1799696	Sporidiobolaceae							5533	Rhodotorula
CGSAFVCNAR	5533	Rhodotorula	genus	2759	Eukaryota	4751	Fungi	451864	Dikarya			5204	Basidiomycota	29000	Pucciniomycotina			162481	Microbotryomycetes							231213	Sporidiobolales									1799696	Sporidiobolaceae							5533	Rhodotorula
CGSNFICNAR	5533	Rhodotorula	genus	2759	Eukaryota	4751	Fungi	451864	Dikarya			5204	Basidiomycota	29000	Pucciniomycotina			162481	Microbotryomycetes							231213	Sporidiobolales									1799696	Sporidiobolaceae							5533	Rhodotorula
CIAMGSSDGLK	1224	Proteobacteria	phylum	2	Bacteria							1224	Proteobacteria
CIGNMGEPASLK	8825	Neognathae	infraclass	2759	Eukaryota	33208	Metazoa					7711	Chordata	89593	Craniata	8287	Sarcopterygii	8782	Aves			8825	Neognathae
CITKPGTSLTPNDEACLMR	5533	Rhodotorula	genus	2759	Eukaryota	4751	Fungi	451864	Dikarya			5204	Basidiomycota	29000	Pucciniomycotina			162481	Microbotryomycetes							231213	Sporidiobolales									1799696	Sporidiobolaceae							5533	Rhodotorula
CLGLK	1	root	no rank
CLITEEVVTEK	1465	Brevibacillus laterosporus	species	2	Bacteria							1239	Firmicutes					91061	Bacilli							1385	Bacillales									186822	Paenibacillaceae							55080	Brevibacillus
CLVPLIEEQR	623744	Danionella translucida	species	2759	Eukaryota	33208	Metazoa					7711	Chordata	89593	Craniata	7898	Actinopterygii	186623	Actinopteri	41665	Neopterygii	32443	Teleostei	186627	Cypriniphysae	7952	Cypriniformes	30727	Cyprinoidei							7953	Cyprinidae							432408	Danionella
CQGVSGCGPWK	5533	Rhodotorula	genus	2759	Eukaryota	4751	Fungi	451864	Dikarya			5204	Basidiomycota	29000	Pucciniomycotina			162481	Microbotryomycetes							231213	Sporidiobolales									1799696	Sporidiobolaceae							5533	Rhodotorula
CRPVGVLK	1	root	no rank
CSIYEPSTMQSYDR	745	Pasteurella	genus	2	Bacteria							1224	Proteobacteria					1236	Gammaproteobacteria							135625	Pasteurellales									712	Pasteurellaceae							745	Pasteurella
CSLPPLTR	5533	Rhodotorula	genus	2759	Eukaryota	4751	Fungi	451864	Dikarya			5204	Basidiomycota	29000	Pucciniomycotina			162481	Microbotryomycetes							231213	Sporidiobolales									1799696	Sporidiobolaceae							5533	Rhodotorula
CSWVINK	4890	Ascomycota	phylum	2759	Eukaryota	4751	Fungi	451864	Dikarya			4890	Ascomycota
CTDINSVFVALAR	1236	Gammaproteobacteria	class	2	Bacteria							1224	Proteobacteria					1236	Gammaproteobacteria
CTDVQLLTK	747	Pasteurella multocida	species	2	Bacteria							1224	Proteobacteria					1236	Gammaproteobacteria							135625	Pasteurellales									712	Pasteurellaceae							745	Pasteurella
CTGAVVGQQPFGGAR	1	root	no rank
CTSCEQVLYR	712	Pasteurellaceae	family	2	Bacteria							1224	Proteobacteria					1236	Gammaproteobacteria							135625	Pasteurellales									712	Pasteurellaceae
CTTDHISAGGPWLK	5204	Basidiomycota	phylum	2759	Eukaryota	4751	Fungi	451864	Dikarya			5204	Basidiomycota
CWSSETNNPAPK	5533	Rhodotorula	genus	2759	Eukaryota	4751	Fungi	451864	Dikarya			5204	Basidiomycota	29000	Pucciniomycotina			162481	Microbotryomycetes							231213	Sporidiobolales									1799696	Sporidiobolaceae							5533	Rhodotorula
CYSTEPVLR	8287	Sarcopterygii	superclass	2759	Eukaryota	33208	Metazoa					7711	Chordata	89593	Craniata	8287	Sarcopterygii
DAAAAK	1	root	no rank
DAAAHGLK	1	root	no rank
DAAAK	1	root	no rank
DAAAMK	1	root	no rank
DAAANALQQVEGLIATGQK	5533	Rhodotorula	genus	2759	Eukaryota	4751	Fungi	451864	Dikarya			5204	Basidiomycota	29000	Pucciniomycotina			162481	Microbotryomycetes							231213	Sporidiobolales									1799696	Sporidiobolaceae							5533	Rhodotorula
DAAAVVGK	2	Bacteria	superkingdom	2	Bacteria
DAAHDVR	1	root	no rank
DAALER	1	root	no rank
DAALTR	1	root	no rank
DAANK	1	root	no rank
DAASPQEVDYQAVYNAIADSLDDDNYDDGSYGPVLVR	5533	Rhodotorula	genus	2759	Eukaryota	4751	Fungi	451864	Dikarya			5204	Basidiomycota	29000	Pucciniomycotina			162481	Microbotryomycetes							231213	Sporidiobolales									1799696	Sporidiobolaceae							5533	Rhodotorula
DAASTVTGAGNPQK	5533	Rhodotorula	genus	2759	Eukaryota	4751	Fungi	451864	Dikarya			5204	Basidiomycota	29000	Pucciniomycotina			162481	Microbotryomycetes							231213	Sporidiobolales									1799696	Sporidiobolaceae							5533	Rhodotorula
DAAVSTVEIER	1385	Bacillales	order	2	Bacteria							1239	Firmicutes					91061	Bacilli							1385	Bacillales
DAAYEIIK	2	Bacteria	superkingdom	2	Bacteria
DADDDAIK	1	root	no rank
DADGK	1	root	no rank
DADLK	1	root	no rank
DADLVVITAGAPQKPGETR	2	Bacteria	superkingdom	2	Bacteria
DADVIISALGK	186826	Lactobacillales	order	2	Bacteria							1239	Firmicutes					91061	Bacilli							186826	Lactobacillales
DADVTK	1	root	no rank
DAEALK	1	root	no rank
DAEANAEADR	1	root	no rank
DAEDRPK	5533	Rhodotorula	genus	2759	Eukaryota	4751	Fungi	451864	Dikarya			5204	Basidiomycota	29000	Pucciniomycotina			162481	Microbotryomycetes							231213	Sporidiobolales									1799696	Sporidiobolaceae							5533	Rhodotorula
DAEFK	1	root	no rank
DAEQVLAQFDESVR	747	Pasteurella multocida	species	2	Bacteria							1224	Proteobacteria					1236	Gammaproteobacteria							135625	Pasteurellales									712	Pasteurellaceae							745	Pasteurella
DAFDSTIIPLADALGAAIGASR	741276	Rhodotorula taiwanensis	species	2759	Eukaryota	4751	Fungi	451864	Dikarya			5204	Basidiomycota	29000	Pucciniomycotina			162481	Microbotryomycetes							231213	Sporidiobolales									1799696	Sporidiobolaceae							5533	Rhodotorula
DAFGGGFDRPYEPR	5533	Rhodotorula	genus	2759	Eukaryota	4751	Fungi	451864	Dikarya			5204	Basidiomycota	29000	Pucciniomycotina			162481	Microbotryomycetes							231213	Sporidiobolales									1799696	Sporidiobolaceae							5533	Rhodotorula
DAFLAALDTMTVLELNDLVK	80840	Burkholderiales	order	2	Bacteria							1224	Proteobacteria					28216	Betaproteobacteria							80840	Burkholderiales
DAFLK	1	root	no rank
DAFSADTYEYDSSSNEEADHANNDPLYQYR	1578	Lactobacillus	genus	2	Bacteria							1239	Firmicutes					91061	Bacilli							186826	Lactobacillales									33958	Lactobacillaceae							1578	Lactobacillus
DAFYSSSADHEMALEGGK	747	Pasteurella multocida	species	2	Bacteria							1224	Proteobacteria					1236	Gammaproteobacteria							135625	Pasteurellales									712	Pasteurellaceae							745	Pasteurella
DAGAISGLNVLR	2759	Eukaryota	superkingdom	2759	Eukaryota
DAGAK	1	root	no rank
DAGDDLK	1	root	no rank
DAGEEVK	1	root	no rank
DAGEK	1	root	no rank
DAGFLGLANEVADYALANK	712	Pasteurellaceae	family	2	Bacteria							1224	Proteobacteria					1236	Gammaproteobacteria							135625	Pasteurellales									712	Pasteurellaceae
DAGNTIK	1	root	no rank
DAGQIVGLNVLR	4892	Saccharomycetales	order	2759	Eukaryota	4751	Fungi	451864	Dikarya			4890	Ascomycota	147537	Saccharomycotina			4891	Saccharomycetes							4892	Saccharomycetales
DAGQVVDAVFEAITGALK	1465	Brevibacillus laterosporus	species	2	Bacteria							1239	Firmicutes					91061	Bacilli							1385	Bacillales									186822	Paenibacillaceae							55080	Brevibacillus
DAGTIAGLDVLR	1	root	no rank
DAGTIAGLNVLR	1	root	no rank
DAGTISGLNVLR	1	root	no rank
DAGYTAVISHR	1	root	no rank
DAIAER	1	root	no rank
DAIAK	1	root	no rank
DAIIR	1	root	no rank
DAIVPSK	1	root	no rank
DAIVR	1	root	no rank
DALAQAR	1	root	no rank
DALASAK	1	root	no rank
DALDAIADTMK	2	Bacteria	superkingdom	2	Bacteria
DALFR	1	root	no rank
DALLENVVVR	1	root	no rank
DALLGVSQK	4930	Saccharomyces	genus	2759	Eukaryota	4751	Fungi	451864	Dikarya			4890	Ascomycota	147537	Saccharomycotina			4891	Saccharomycetes							4892	Saccharomycetales									4893	Saccharomycetaceae							4930	Saccharomyces
DALLK	1	root	no rank
DALLTAEEEQLGK	4930	Saccharomyces	genus	2759	Eukaryota	4751	Fungi	451864	Dikarya			4890	Ascomycota	147537	Saccharomycotina			4891	Saccharomycetes							4892	Saccharomycetales									4893	Saccharomycetaceae							4930	Saccharomyces
DALMETINK	1465	Brevibacillus laterosporus	species	2	Bacteria							1239	Firmicutes					91061	Bacilli							1385	Bacillales									186822	Paenibacillaceae							55080	Brevibacillus
DALQGAK	1	root	no rank
DALSDLDPAGAEVYK	2052164	Gemmataceae bacterium	species	2	Bacteria							203682	Planctomycetes					203683	Planctomycetia							2691355	Gemmatales									1914233	Gemmataceae
DAMFK	1	root	no rank
DAMWNHVMDDNGHDTMK	1255	Pediococcus pentosaceus	species	2	Bacteria							1239	Firmicutes					91061	Bacilli							186826	Lactobacillales									33958	Lactobacillaceae							1253	Pediococcus
DANAFADEAR	5533	Rhodotorula	genus	2759	Eukaryota	4751	Fungi	451864	Dikarya			5204	Basidiomycota	29000	Pucciniomycotina			162481	Microbotryomycetes							231213	Sporidiobolales									1799696	Sporidiobolaceae							5533	Rhodotorula
DANAFK	1	root	no rank
DANDQIK	1	root	no rank
DANFVEEVEEE	2	Bacteria	superkingdom	2	Bacteria
DANIIEVGQK	1255	Pediococcus pentosaceus	species	2	Bacteria							1239	Firmicutes					91061	Bacilli							186826	Lactobacillales									33958	Lactobacillaceae							1253	Pediococcus
DANTSTPTAEVSPAQR	747	Pasteurella multocida	species	2	Bacteria							1224	Proteobacteria					1236	Gammaproteobacteria							135625	Pasteurellales									712	Pasteurellaceae							745	Pasteurella
DAPPAGHETTAQSGVSELK	5533	Rhodotorula	genus	2759	Eukaryota	4751	Fungi	451864	Dikarya			5204	Basidiomycota	29000	Pucciniomycotina			162481	Microbotryomycetes							231213	Sporidiobolales									1799696	Sporidiobolaceae							5533	Rhodotorula
DAPTK	1	root	no rank
DAPVR	1	root	no rank
DAQGLGALAGNPAFAQLVQGR	5533	Rhodotorula	genus	2759	Eukaryota	4751	Fungi	451864	Dikarya			5204	Basidiomycota	29000	Pucciniomycotina			162481	Microbotryomycetes							231213	Sporidiobolales									1799696	Sporidiobolaceae							5533	Rhodotorula
DASFDR	1	root	no rank
DASFIQNTYLHK	9031	Gallus gallus	species	2759	Eukaryota	33208	Metazoa					7711	Chordata	89593	Craniata	8287	Sarcopterygii	8782	Aves			8825	Neognathae	1549675	Galloanserae	8976	Galliformes									9005	Phasianidae	9072	Phasianinae					9030	Gallus
DASILELNDLVK	1578	Lactobacillus	genus	2	Bacteria							1239	Firmicutes					91061	Bacilli							186826	Lactobacillales									33958	Lactobacillaceae							1578	Lactobacillus
DASLVDYVQVR	4893	Saccharomycetaceae	family	2759	Eukaryota	4751	Fungi	451864	Dikarya			4890	Ascomycota	147537	Saccharomycotina			4891	Saccharomycetes							4892	Saccharomycetales									4893	Saccharomycetaceae
DASTISVR	2	Bacteria	superkingdom	2	Bacteria
DASTPSR	1	root	no rank
DATAAVDAVFGSIQDSLSK	1578	Lactobacillus	genus	2	Bacteria							1239	Firmicutes					91061	Bacilli							186826	Lactobacillales									33958	Lactobacillaceae							1578	Lactobacillus
DATAAVDAVFSSIQDDLK	1255	Pediococcus pentosaceus	species	2	Bacteria							1239	Firmicutes					91061	Bacilli							186826	Lactobacillales									33958	Lactobacillaceae							1253	Pediococcus
DATAAVDAVFSTIQETLAK	91061	Bacilli	class	2	Bacteria							1239	Firmicutes					91061	Bacilli
DATDSQVVR	5533	Rhodotorula	genus	2759	Eukaryota	4751	Fungi	451864	Dikarya			5204	Basidiomycota	29000	Pucciniomycotina			162481	Microbotryomycetes							231213	Sporidiobolales									1799696	Sporidiobolaceae							5533	Rhodotorula
DATEEFDMLHER	2759	Eukaryota	superkingdom	2759	Eukaryota
DATNQAEIDQIMIDLDGTENK	1236	Gammaproteobacteria	class	2	Bacteria							1224	Proteobacteria					1236	Gammaproteobacteria
DATTVIGGGDSTAAAK	1582	Lactobacillus casei	species	2	Bacteria							1239	Firmicutes					91061	Bacilli							186826	Lactobacillales									33958	Lactobacillaceae							1578	Lactobacillus			655183	Lactobacillus casei group
DAVAFLTPK	747	Pasteurella multocida	species	2	Bacteria							1224	Proteobacteria					1236	Gammaproteobacteria							135625	Pasteurellales									712	Pasteurellaceae							745	Pasteurella
DAVDLR	1	root	no rank
DAVETELDR	5533	Rhodotorula	genus	2759	Eukaryota	4751	Fungi	451864	Dikarya			5204	Basidiomycota	29000	Pucciniomycotina			162481	Microbotryomycetes							231213	Sporidiobolales									1799696	Sporidiobolaceae							5533	Rhodotorula
DAVITVPAYFNDSQR	1	root	no rank
DAVLSIGLAAYALAHNA	1578	Lactobacillus	genus	2	Bacteria							1239	Firmicutes					91061	Bacilli							186826	Lactobacillales									33958	Lactobacillaceae							1578	Lactobacillus
DAVRPVWK	1236	Gammaproteobacteria	class	2	Bacteria							1224	Proteobacteria					1236	Gammaproteobacteria
DAVTK	1	root	no rank
DAVVVK	1	root	no rank
DAYEVHVDVPGIDK	1578	Lactobacillus	genus	2	Bacteria							1239	Firmicutes					91061	Bacilli							186826	Lactobacillales									33958	Lactobacillaceae							1578	Lactobacillus
DAYPAILDAWQK	741276	Rhodotorula taiwanensis	species	2759	Eukaryota	4751	Fungi	451864	Dikarya			5204	Basidiomycota	29000	Pucciniomycotina			162481	Microbotryomycetes							231213	Sporidiobolales									1799696	Sporidiobolaceae							5533	Rhodotorula
DAYTK	1	root	no rank
DCCEKPIVER	1549675	Galloanserae	superorder	2759	Eukaryota	33208	Metazoa					7711	Chordata	89593	Craniata	8287	Sarcopterygii	8782	Aves			8825	Neognathae	1549675	Galloanserae
DCHSK	1	root	no rank
DDAAGQAIANR	1	root	no rank
DDAAR	1	root	no rank
DDADEDEEDPDTR	4930	Saccharomyces	genus	2759	Eukaryota	4751	Fungi	451864	Dikarya			4890	Ascomycota	147537	Saccharomycotina			4891	Saccharomycetes							4892	Saccharomycetales									4893	Saccharomycetaceae							4930	Saccharomyces
DDAEK	1	root	no rank
DDAPAAPANPGMGMM	187452	Pediococcus claussenii	species	2	Bacteria							1239	Firmicutes					91061	Bacilli							186826	Lactobacillales									33958	Lactobacillaceae							1253	Pediococcus
DDAPEASTSSASGSGAQQYPAR	5533	Rhodotorula	genus	2759	Eukaryota	4751	Fungi	451864	Dikarya			5204	Basidiomycota	29000	Pucciniomycotina			162481	Microbotryomycetes							231213	Sporidiobolales									1799696	Sporidiobolaceae							5533	Rhodotorula
DDDTADILTAASR	2	Bacteria	superkingdom	2	Bacteria
DDDVVK	1	root	no rank
DDEADAGASSNPDIVK	4932	Saccharomyces cerevisiae	species	2759	Eukaryota	4751	Fungi	451864	Dikarya			4890	Ascomycota	147537	Saccharomycotina			4891	Saccharomycetes							4892	Saccharomycetales									4893	Saccharomycetaceae							4930	Saccharomyces
DDEEAFK	1	root	no rank
DDEESK	1	root	no rank
DDELLER	1	root	no rank
DDESIFDIGDK	712	Pasteurellaceae	family	2	Bacteria							1224	Proteobacteria					1236	Gammaproteobacteria							135625	Pasteurellales									712	Pasteurellaceae
DDEVLVVR	1	root	no rank
DDFEK	1	root	no rank
DDFVNVAPSK	4930	Saccharomyces	genus	2759	Eukaryota	4751	Fungi	451864	Dikarya			4890	Ascomycota	147537	Saccharomycotina			4891	Saccharomycetes							4892	Saccharomycetales									4893	Saccharomycetaceae							4930	Saccharomyces
DDGAFVK	1	root	no rank
DDIAQIASISSANPEVGK	33958	Lactobacillaceae	family	2	Bacteria							1239	Firmicutes					91061	Bacilli							186826	Lactobacillales									33958	Lactobacillaceae
DDIEDQLVAVNR	1578	Lactobacillus	genus	2	Bacteria							1239	Firmicutes					91061	Bacilli							186826	Lactobacillales									33958	Lactobacillaceae							1578	Lactobacillus
DDIESDHQINDR	1579	Lactobacillus acidophilus	species	2	Bacteria							1239	Firmicutes					91061	Bacilli							186826	Lactobacillales									33958	Lactobacillaceae							1578	Lactobacillus
DDIIIYTNK	2	Bacteria	superkingdom	2	Bacteria
DDILESADDYQQK	4930	Saccharomyces	genus	2759	Eukaryota	4751	Fungi	451864	Dikarya			4890	Ascomycota	147537	Saccharomycotina			4891	Saccharomycetes							4892	Saccharomycetales									4893	Saccharomycetaceae							4930	Saccharomyces
DDISAGK	1	root	no rank
DDITDHADK	1578	Lactobacillus	genus	2	Bacteria							1239	Firmicutes					91061	Bacilli							186826	Lactobacillales									33958	Lactobacillaceae							1578	Lactobacillus
DDLER	1	root	no rank
DDLFIK	1	root	no rank
DDLFVK	1	root	no rank
DDLIEVLTGR	5204	Basidiomycota	phylum	2759	Eukaryota	4751	Fungi	451864	Dikarya			5204	Basidiomycota
DDLINLAK	1	root	no rank
DDLNGLDVAR	1	root	no rank
DDLQAVIQLVK	2	Bacteria	superkingdom	2	Bacteria
DDLQTTLK	2	Bacteria	superkingdom	2	Bacteria
DDLSGQDVAR	2	Bacteria	superkingdom	2	Bacteria
DDLTIVAHTFGLDAK	4930	Saccharomyces	genus	2759	Eukaryota	4751	Fungi	451864	Dikarya			4890	Ascomycota	147537	Saccharomycotina			4891	Saccharomycetes							4892	Saccharomycetales									4893	Saccharomycetaceae							4930	Saccharomyces
DDMIHYEPFGPK	4930	Saccharomyces	genus	2759	Eukaryota	4751	Fungi	451864	Dikarya			4890	Ascomycota	147537	Saccharomycotina			4891	Saccharomycetes							4892	Saccharomycetales									4893	Saccharomycetaceae							4930	Saccharomyces
DDMNMDMGMGHDQSEGGMK	4930	Saccharomyces	genus	2759	Eukaryota	4751	Fungi	451864	Dikarya			4890	Ascomycota	147537	Saccharomycotina			4891	Saccharomycetes							4892	Saccharomycetales									4893	Saccharomycetaceae							4930	Saccharomyces
DDMSIQDVR	747	Pasteurella multocida	species	2	Bacteria							1224	Proteobacteria					1236	Gammaproteobacteria							135625	Pasteurellales									712	Pasteurellaceae							745	Pasteurella
DDNEGEDDEEDDEDDVDPVIENENIPLR	4930	Saccharomyces	genus	2759	Eukaryota	4751	Fungi	451864	Dikarya			4890	Ascomycota	147537	Saccharomycotina			4891	Saccharomycetes							4892	Saccharomycetales									4893	Saccharomycetaceae							4930	Saccharomyces
DDNSPR	1	root	no rank
DDQAK	1	root	no rank
DDQIEITGAPK	1255	Pediococcus pentosaceus	species	2	Bacteria							1239	Firmicutes					91061	Bacilli							186826	Lactobacillales									33958	Lactobacillaceae							1253	Pediococcus
DDQIVIEQA	186826	Lactobacillales	order	2	Bacteria							1239	Firmicutes					91061	Bacilli							186826	Lactobacillales
DDQLEYLEEK	2759	Eukaryota	superkingdom	2759	Eukaryota
DDSAASLK	1	root	no rank
DDSEVDK	1	root	no rank
DDTSK	1	root	no rank
DDTTIVEGAGSQEQIAER	1255	Pediococcus pentosaceus	species	2	Bacteria							1239	Firmicutes					91061	Bacilli							186826	Lactobacillales									33958	Lactobacillaceae							1253	Pediococcus
DDTWVTLR	2	Bacteria	superkingdom	2	Bacteria
DDVEK	1	root	no rank
DDVFLTLNK	1236	Gammaproteobacteria	class	2	Bacteria							1224	Proteobacteria					1236	Gammaproteobacteria
DDVIAPAK	1385	Bacillales	order	2	Bacteria							1239	Firmicutes					91061	Bacilli							1385	Bacillales
DDVLR	1	root	no rank
DDVTGEALVQR	1	root	no rank
DDVVVVTAGK	2026735	Deltaproteobacteria bacterium	species	2	Bacteria							1224	Proteobacteria	68525	delta/epsilon subdivisions			28221	Deltaproteobacteria
DEADK	1	root	no rank
DEADR	1	root	no rank
DEAEGMK	1	root	no rank
DEAGGNWK	2	Bacteria	superkingdom	2	Bacteria
DEASMQPAIDK	741276	Rhodotorula taiwanensis	species	2759	Eukaryota	4751	Fungi	451864	Dikarya			5204	Basidiomycota	29000	Pucciniomycotina			162481	Microbotryomycetes							231213	Sporidiobolales									1799696	Sporidiobolaceae							5533	Rhodotorula
DEDAFFSDFSK	5286	Rhodotorula toruloides	species	2759	Eukaryota	4751	Fungi	451864	Dikarya			5204	Basidiomycota	29000	Pucciniomycotina			162481	Microbotryomycetes							231213	Sporidiobolales									1799696	Sporidiobolaceae							5533	Rhodotorula
DEDALR	1	root	no rank
DEDEDEDDSTTK	4930	Saccharomyces	genus	2759	Eukaryota	4751	Fungi	451864	Dikarya			4890	Ascomycota	147537	Saccharomycotina			4891	Saccharomycetes							4892	Saccharomycetales									4893	Saccharomycetaceae							4930	Saccharomyces
DEDEEADEDMK	4930	Saccharomyces	genus	2759	Eukaryota	4751	Fungi	451864	Dikarya			4890	Ascomycota	147537	Saccharomycotina			4891	Saccharomycetes							4892	Saccharomycetales									4893	Saccharomycetaceae							4930	Saccharomyces
DEDFVTALEHGLPPTAGEGLGIDR	712	Pasteurellaceae	family	2	Bacteria							1224	Proteobacteria					1236	Gammaproteobacteria							135625	Pasteurellales									712	Pasteurellaceae
DEDQETEGR	5533	Rhodotorula	genus	2759	Eukaryota	4751	Fungi	451864	Dikarya			5204	Basidiomycota	29000	Pucciniomycotina			162481	Microbotryomycetes							231213	Sporidiobolales									1799696	Sporidiobolaceae							5533	Rhodotorula
DEEADK	1	root	no rank
DEEEQEPLLAGER	5533	Rhodotorula	genus	2759	Eukaryota	4751	Fungi	451864	Dikarya			5204	Basidiomycota	29000	Pucciniomycotina			162481	Microbotryomycetes							231213	Sporidiobolales									1799696	Sporidiobolaceae							5533	Rhodotorula
DEEGGTYGNEE	1578	Lactobacillus	genus	2	Bacteria							1239	Firmicutes					91061	Bacilli							186826	Lactobacillales									33958	Lactobacillaceae							1578	Lactobacillus
DEEIAR	1	root	no rank
DEEIK	1	root	no rank
DEEIR	1	root	no rank
DEEPEVDLAAPR	5533	Rhodotorula	genus	2759	Eukaryota	4751	Fungi	451864	Dikarya			5204	Basidiomycota	29000	Pucciniomycotina			162481	Microbotryomycetes							231213	Sporidiobolales									1799696	Sporidiobolaceae							5533	Rhodotorula
DEEPFLNEWK	2	Bacteria	superkingdom	2	Bacteria
DEEPGLTAVLYPHR	1799696	Sporidiobolaceae	family	2759	Eukaryota	4751	Fungi	451864	Dikarya			5204	Basidiomycota	29000	Pucciniomycotina			162481	Microbotryomycetes							231213	Sporidiobolales									1799696	Sporidiobolaceae
DEEVFTLDPIVNK	4930	Saccharomyces	genus	2759	Eukaryota	4751	Fungi	451864	Dikarya			4890	Ascomycota	147537	Saccharomycotina			4891	Saccharomycetes							4892	Saccharomycetales									4893	Saccharomycetaceae							4930	Saccharomyces
DEFEDK	1	root	no rank
DEFIAK	1	root	no rank
DEFTEGQR	5533	Rhodotorula	genus	2759	Eukaryota	4751	Fungi	451864	Dikarya			5204	Basidiomycota	29000	Pucciniomycotina			162481	Microbotryomycetes							231213	Sporidiobolales									1799696	Sporidiobolaceae							5533	Rhodotorula
DEGGR	1	root	no rank
DEGIAEDGYR	1236	Gammaproteobacteria	class	2	Bacteria							1224	Proteobacteria					1236	Gammaproteobacteria
DEGLKPVYR	1582	Lactobacillus casei	species	2	Bacteria							1239	Firmicutes					91061	Bacilli							186826	Lactobacillales									33958	Lactobacillaceae							1578	Lactobacillus			655183	Lactobacillus casei group
DEGTLLMAGNQTKPK	747	Pasteurella multocida	species	2	Bacteria							1224	Proteobacteria					1236	Gammaproteobacteria							135625	Pasteurellales									712	Pasteurellaceae							745	Pasteurella
DEHASALYSK	1255	Pediococcus pentosaceus	species	2	Bacteria							1239	Firmicutes					91061	Bacilli							186826	Lactobacillales									33958	Lactobacillaceae							1253	Pediococcus
DEHEQLEK	1	root	no rank
DEIDK	1	root	no rank
DEIER	1	root	no rank
DEIIDHDYVR	1578	Lactobacillus	genus	2	Bacteria							1239	Firmicutes					91061	Bacilli							186826	Lactobacillales									33958	Lactobacillaceae							1578	Lactobacillus
DEIVPVR	1	root	no rank
DEIWWGPVNKPCSER	4930	Saccharomyces	genus	2759	Eukaryota	4751	Fungi	451864	Dikarya			4890	Ascomycota	147537	Saccharomycotina			4891	Saccharomycetes							4892	Saccharomycetales									4893	Saccharomycetaceae							4930	Saccharomyces
DELAK	1	root	no rank
DELEIAALR	2	Bacteria	superkingdom	2	Bacteria
DELFNLR	1	root	no rank
DELGVR	1	root	no rank
DELLDLMAR	5533	Rhodotorula	genus	2759	Eukaryota	4751	Fungi	451864	Dikarya			5204	Basidiomycota	29000	Pucciniomycotina			162481	Microbotryomycetes							231213	Sporidiobolales									1799696	Sporidiobolaceae							5533	Rhodotorula
DELVR	1	root	no rank
DELYSQIR	1	root	no rank
DENANPDA	91061	Bacilli	class	2	Bacteria							1239	Firmicutes					91061	Bacilli
DENGVDLSK	1578	Lactobacillus	genus	2	Bacteria							1239	Firmicutes					91061	Bacilli							186826	Lactobacillales									33958	Lactobacillaceae							1578	Lactobacillus
DENLFNVQNFIR	745	Pasteurella	genus	2	Bacteria							1224	Proteobacteria					1236	Gammaproteobacteria							135625	Pasteurellales									712	Pasteurellaceae							745	Pasteurella
DENTPIYVAIK	5286	Rhodotorula toruloides	species	2759	Eukaryota	4751	Fungi	451864	Dikarya			5204	Basidiomycota	29000	Pucciniomycotina			162481	Microbotryomycetes							231213	Sporidiobolales									1799696	Sporidiobolaceae							5533	Rhodotorula
DEPLNVLNLK	8782	Aves	class	2759	Eukaryota	33208	Metazoa					7711	Chordata	89593	Craniata	8287	Sarcopterygii	8782	Aves
DEQAFVEGR	2	Bacteria	superkingdom	2	Bacteria
DEQGNVLR	1	root	no rank
DEQSHLEDR	1578	Lactobacillus	genus	2	Bacteria							1239	Firmicutes					91061	Bacilli							186826	Lactobacillales									33958	Lactobacillaceae							1578	Lactobacillus
DEQSMVESR	1253	Pediococcus	genus	2	Bacteria							1239	Firmicutes					91061	Bacilli							186826	Lactobacillales									33958	Lactobacillaceae							1253	Pediococcus
DEQSTLENR	1578	Lactobacillus	genus	2	Bacteria							1239	Firmicutes					91061	Bacilli							186826	Lactobacillales									33958	Lactobacillaceae							1578	Lactobacillus
DEQTIK	1	root	no rank
DESHVAK	745	Pasteurella	genus	2	Bacteria							1224	Proteobacteria					1236	Gammaproteobacteria							135625	Pasteurellales									712	Pasteurellaceae							745	Pasteurella
DESVVPTTSHSSSHPDR	5533	Rhodotorula	genus	2759	Eukaryota	4751	Fungi	451864	Dikarya			5204	Basidiomycota	29000	Pucciniomycotina			162481	Microbotryomycetes							231213	Sporidiobolales									1799696	Sporidiobolaceae							5533	Rhodotorula
DETLDDWFDNDLSLFPSGFGFPR	4930	Saccharomyces	genus	2759	Eukaryota	4751	Fungi	451864	Dikarya			4890	Ascomycota	147537	Saccharomycotina			4891	Saccharomycetes							4892	Saccharomycetales									4893	Saccharomycetaceae							4930	Saccharomyces
DETSK	1	root	no rank
DETVAPR	1	root	no rank
DEVDYEVTR	1579	Lactobacillus acidophilus	species	2	Bacteria							1239	Firmicutes					91061	Bacilli							186826	Lactobacillales									33958	Lactobacillaceae							1578	Lactobacillus
DEVENFLR	2	Bacteria	superkingdom	2	Bacteria
DEVGNILIR	1	root	no rank
DEVLASLK	1	root	no rank
DEVLPGQGVPYER	5533	Rhodotorula	genus	2759	Eukaryota	4751	Fungi	451864	Dikarya			5204	Basidiomycota	29000	Pucciniomycotina			162481	Microbotryomycetes							231213	Sporidiobolales									1799696	Sporidiobolaceae							5533	Rhodotorula
DEWEK	1	root	no rank
DEWFALTTR	745	Pasteurella	genus	2	Bacteria							1224	Proteobacteria					1236	Gammaproteobacteria							135625	Pasteurellales									712	Pasteurellaceae							745	Pasteurella
DFAAHTIHAVSDLLATGADK	5533	Rhodotorula	genus	2759	Eukaryota	4751	Fungi	451864	Dikarya			5204	Basidiomycota	29000	Pucciniomycotina			162481	Microbotryomycetes							231213	Sporidiobolales									1799696	Sporidiobolaceae							5533	Rhodotorula
DFADK	1	root	no rank
DFALQSFAK	451864	Dikarya	subkingdom	2759	Eukaryota	4751	Fungi	451864	Dikarya
DFDLYPMPEIAPLNNFGYPYAEVGGDPLNSFDPK	747	Pasteurella multocida	species	2	Bacteria							1224	Proteobacteria					1236	Gammaproteobacteria							135625	Pasteurellales									712	Pasteurellaceae							745	Pasteurella
DFDQAPLKPNQSSYKPIGK	4930	Saccharomyces	genus	2759	Eukaryota	4751	Fungi	451864	Dikarya			4890	Ascomycota	147537	Saccharomycotina			4891	Saccharomycetes							4892	Saccharomycetales									4893	Saccharomycetaceae							4930	Saccharomyces
DFEEGNAIEGTVTSSVR	1578	Lactobacillus	genus	2	Bacteria							1239	Firmicutes					91061	Bacilli							186826	Lactobacillales									33958	Lactobacillaceae							1578	Lactobacillus
DFEGTTITLPSATR	5533	Rhodotorula	genus	2759	Eukaryota	4751	Fungi	451864	Dikarya			5204	Basidiomycota	29000	Pucciniomycotina			162481	Microbotryomycetes							231213	Sporidiobolales									1799696	Sporidiobolaceae							5533	Rhodotorula
DFGVK	1	root	no rank
DFHIIAETGIHAR	708126	Jeotgalibaca dankookensis	species	2	Bacteria							1239	Firmicutes					91061	Bacilli							186826	Lactobacillales									186828	Carnobacteriaceae							1470540	Jeotgalibaca
DFHIIAETGIHARPATLLVQAASK	186826	Lactobacillales	order	2	Bacteria							1239	Firmicutes					91061	Bacilli							186826	Lactobacillales
DFHVIAETGIHARPATLLVQSASK	1253	Pediococcus	genus	2	Bacteria							1239	Firmicutes					91061	Bacilli							186826	Lactobacillales									33958	Lactobacillaceae							1253	Pediococcus
DFIFAEK	1	root	no rank
DFIQEHVPGPK	4930	Saccharomyces	genus	2759	Eukaryota	4751	Fungi	451864	Dikarya			4890	Ascomycota	147537	Saccharomycotina			4891	Saccharomycetes							4892	Saccharomycetales									4893	Saccharomycetaceae							4930	Saccharomyces
DFMLED	747	Pasteurella multocida	species	2	Bacteria							1224	Proteobacteria					1236	Gammaproteobacteria							135625	Pasteurellales									712	Pasteurellaceae							745	Pasteurella
DFNELSDK	2759	Eukaryota	superkingdom	2759	Eukaryota
DFNTK	1	root	no rank
DFPLAGNALEVK	741276	Rhodotorula taiwanensis	species	2759	Eukaryota	4751	Fungi	451864	Dikarya			5204	Basidiomycota	29000	Pucciniomycotina			162481	Microbotryomycetes							231213	Sporidiobolales									1799696	Sporidiobolaceae							5533	Rhodotorula
DFQDGK	1	root	no rank
DFSDAK	1	root	no rank
DFSTK	1	root	no rank
DFTNNPETGTTGNVDTTGR	4930	Saccharomyces	genus	2759	Eukaryota	4751	Fungi	451864	Dikarya			4890	Ascomycota	147537	Saccharomycotina			4891	Saccharomycetes							4892	Saccharomycetales									4893	Saccharomycetaceae							4930	Saccharomyces
DFTVGEEQVAEELK	1465	Brevibacillus laterosporus	species	2	Bacteria							1239	Firmicutes					91061	Bacilli							1385	Bacillales									186822	Paenibacillaceae							55080	Brevibacillus
DFVAGGGDLK	5533	Rhodotorula	genus	2759	Eukaryota	4751	Fungi	451864	Dikarya			5204	Basidiomycota	29000	Pucciniomycotina			162481	Microbotryomycetes							231213	Sporidiobolales									1799696	Sporidiobolaceae							5533	Rhodotorula
DFVQELYVK	5204	Basidiomycota	phylum	2759	Eukaryota	4751	Fungi	451864	Dikarya			5204	Basidiomycota
DFYEK	1	root	no rank
DFYQK	1	root	no rank
DFYVK	1	root	no rank
DGAEDVQEDIDDGCSGGACK	747	Pasteurella multocida	species	2	Bacteria							1224	Proteobacteria					1236	Gammaproteobacteria							135625	Pasteurellales									712	Pasteurellaceae							745	Pasteurella
DGAFER	1	root	no rank
DGAGHFVK	2	Bacteria	superkingdom	2	Bacteria
DGAGSATLSMAHAGAK	332112	Saccharomyces cerevisiae x Saccharomyces kudriavzevii	species	2759	Eukaryota	4751	Fungi	451864	Dikarya			4890	Ascomycota	147537	Saccharomycotina			4891	Saccharomycetes							4892	Saccharomycetales									4893	Saccharomycetaceae							4930	Saccharomyces
DGALDFTLGESAR	712	Pasteurellaceae	family	2	Bacteria							1224	Proteobacteria					1236	Gammaproteobacteria							135625	Pasteurellales									712	Pasteurellaceae
DGALK	1	root	no rank
DGAMAFYNQGNRPNYQSSIQPLTYKPAR	5537	Rhodotorula mucilaginosa	species	2759	Eukaryota	4751	Fungi	451864	Dikarya			5204	Basidiomycota	29000	Pucciniomycotina			162481	Microbotryomycetes							231213	Sporidiobolales									1799696	Sporidiobolaceae							5533	Rhodotorula
DGATLVVTGDTPLFTTDTFNELFK	1578	Lactobacillus	genus	2	Bacteria							1239	Firmicutes					91061	Bacilli							186826	Lactobacillales									33958	Lactobacillaceae							1578	Lactobacillus
DGAVVDSIVGYHSK	1255	Pediococcus pentosaceus	species	2	Bacteria							1239	Firmicutes					91061	Bacilli							186826	Lactobacillales									33958	Lactobacillaceae							1253	Pediococcus
DGAVYTTSQGAPVQEPYAAQR	5537	Rhodotorula mucilaginosa	species	2759	Eukaryota	4751	Fungi	451864	Dikarya			5204	Basidiomycota	29000	Pucciniomycotina			162481	Microbotryomycetes							231213	Sporidiobolales									1799696	Sporidiobolaceae							5533	Rhodotorula
DGDAK	1	root	no rank
DGDEAYNAVK	186826	Lactobacillales	order	2	Bacteria							1239	Firmicutes					91061	Bacilli							186826	Lactobacillales
DGDGFISAAELR	2759	Eukaryota	superkingdom	2759	Eukaryota
DGDGK	1	root	no rank
DGDYNLVGSK	4930	Saccharomyces	genus	2759	Eukaryota	4751	Fungi	451864	Dikarya			4890	Ascomycota	147537	Saccharomycotina			4891	Saccharomycetes							4892	Saccharomycetales									4893	Saccharomycetaceae							4930	Saccharomyces
DGEAVWFGNDVLR	1578	Lactobacillus	genus	2	Bacteria							1239	Firmicutes					91061	Bacilli							186826	Lactobacillales									33958	Lactobacillaceae							1578	Lactobacillus
DGEFVIVR	2	Bacteria	superkingdom	2	Bacteria
DGEIQVGEVAK	2	Bacteria	superkingdom	2	Bacteria
DGENR	1	root	no rank
DGETQVGEVAK	91061	Bacilli	class	2	Bacteria							1239	Firmicutes					91061	Bacilli
DGFEK	1	root	no rank
DGGDDVFVHFSAIQSEGFK	1385	Bacillales	order	2	Bacteria							1239	Firmicutes					91061	Bacilli							1385	Bacillales
DGGDLGVFGR	5533	Rhodotorula	genus	2759	Eukaryota	4751	Fungi	451864	Dikarya			5204	Basidiomycota	29000	Pucciniomycotina			162481	Microbotryomycetes							231213	Sporidiobolales									1799696	Sporidiobolaceae							5533	Rhodotorula
DGGFLYTTTDIAAAK	1236	Gammaproteobacteria	class	2	Bacteria							1224	Proteobacteria					1236	Gammaproteobacteria
DGGSR	1	root	no rank
DGGVPSILYAGDFVVTDGSK	1465	Brevibacillus laterosporus	species	2	Bacteria							1239	Firmicutes					91061	Bacilli							1385	Bacillales									186822	Paenibacillaceae							55080	Brevibacillus
DGIEPDDAGNVGPIK	1236	Gammaproteobacteria	class	2	Bacteria							1224	Proteobacteria					1236	Gammaproteobacteria
DGILTK	1	root	no rank
DGISYTFSIVPNALGK	1	root	no rank
DGKPSHTYGALDPVQVTQMAK	5533	Rhodotorula	genus	2759	Eukaryota	4751	Fungi	451864	Dikarya			5204	Basidiomycota	29000	Pucciniomycotina			162481	Microbotryomycetes							231213	Sporidiobolales									1799696	Sporidiobolaceae							5533	Rhodotorula
DGKPYDIK	1	root	no rank
DGLLAAER	1	root	no rank
DGLLDPVIGR	1	root	no rank
DGLMTTVHATTATQK	1	root	no rank
DGLTWTFK	2	Bacteria	superkingdom	2	Bacteria
DGLVSLAR	1	root	no rank
DGNAITEVALLGEEYVGMRPSMK	745	Pasteurella	genus	2	Bacteria							1224	Proteobacteria					1236	Gammaproteobacteria							135625	Pasteurellales									712	Pasteurellaceae							745	Pasteurella
DGNEFMLKPPHGDGLPQR	4930	Saccharomyces	genus	2759	Eukaryota	4751	Fungi	451864	Dikarya			4890	Ascomycota	147537	Saccharomycotina			4891	Saccharomycetes							4892	Saccharomycetales									4893	Saccharomycetaceae							4930	Saccharomyces
DGNIVDR	1	root	no rank
DGPGGFGGPPGR	5533	Rhodotorula	genus	2759	Eukaryota	4751	Fungi	451864	Dikarya			5204	Basidiomycota	29000	Pucciniomycotina			162481	Microbotryomycetes							231213	Sporidiobolales									1799696	Sporidiobolaceae							5533	Rhodotorula
DGPLSTNVEAK	4930	Saccharomyces	genus	2759	Eukaryota	4751	Fungi	451864	Dikarya			4890	Ascomycota	147537	Saccharomycotina			4891	Saccharomycetes							4892	Saccharomycetales									4893	Saccharomycetaceae							4930	Saccharomyces
DGQAPVHVGSNGAHSTASGVSANATDALAGTGETGGR	5533	Rhodotorula	genus	2759	Eukaryota	4751	Fungi	451864	Dikarya			5204	Basidiomycota	29000	Pucciniomycotina			162481	Microbotryomycetes							231213	Sporidiobolales									1799696	Sporidiobolaceae							5533	Rhodotorula
DGQMESLEK	5204	Basidiomycota	phylum	2759	Eukaryota	4751	Fungi	451864	Dikarya			5204	Basidiomycota
DGQQALK	1	root	no rank
DGQVKPVSVK	5533	Rhodotorula	genus	2759	Eukaryota	4751	Fungi	451864	Dikarya			5204	Basidiomycota	29000	Pucciniomycotina			162481	Microbotryomycetes							231213	Sporidiobolales									1799696	Sporidiobolaceae							5533	Rhodotorula
DGSESSMK	5533	Rhodotorula	genus	2759	Eukaryota	4751	Fungi	451864	Dikarya			5204	Basidiomycota	29000	Pucciniomycotina			162481	Microbotryomycetes							231213	Sporidiobolales									1799696	Sporidiobolaceae							5533	Rhodotorula
DGSINLFRPDQNAER	2	Bacteria	superkingdom	2	Bacteria
DGSIPEEDK	5533	Rhodotorula	genus	2759	Eukaryota	4751	Fungi	451864	Dikarya			5204	Basidiomycota	29000	Pucciniomycotina			162481	Microbotryomycetes							231213	Sporidiobolales									1799696	Sporidiobolaceae							5533	Rhodotorula
DGSLPWLRPDTK	2759	Eukaryota	superkingdom	2759	Eukaryota
DGSWLDFCSEDVEK	611791	Phytophthora palmivora var. palmivora	varietas	2759	Eukaryota													4762	Oomycota							4776	Peronosporales									4777	Peronosporaceae							4783	Phytophthora
DGVAHLLNR	4930	Saccharomyces	genus	2759	Eukaryota	4751	Fungi	451864	Dikarya			4890	Ascomycota	147537	Saccharomycotina			4891	Saccharomycetes							4892	Saccharomycetales									4893	Saccharomycetaceae							4930	Saccharomyces
DGVDLEAQEMQK	5533	Rhodotorula	genus	2759	Eukaryota	4751	Fungi	451864	Dikarya			5204	Basidiomycota	29000	Pucciniomycotina			162481	Microbotryomycetes							231213	Sporidiobolales									1799696	Sporidiobolaceae							5533	Rhodotorula
DGVIGDDNR	2	Bacteria	superkingdom	2	Bacteria
DGVITVEESK	1	root	no rank
DGVLNITCPK	655183	Lactobacillus casei group	species group	2	Bacteria							1239	Firmicutes					91061	Bacilli							186826	Lactobacillales									33958	Lactobacillaceae							1578	Lactobacillus			655183	Lactobacillus casei group
DGVSVAR	1	root	no rank
DGVTTTEIK	747	Pasteurella multocida	species	2	Bacteria							1224	Proteobacteria					1236	Gammaproteobacteria							135625	Pasteurellales									712	Pasteurellaceae							745	Pasteurella
DGVTVAK	1	root	no rank
DGVTWK	1	root	no rank
DGVVIVNCSR	2	Bacteria	superkingdom	2	Bacteria
DGVVR	1	root	no rank
DGYIIVKPQVVHSR	1799696	Sporidiobolaceae	family	2759	Eukaryota	4751	Fungi	451864	Dikarya			5204	Basidiomycota	29000	Pucciniomycotina			162481	Microbotryomycetes							231213	Sporidiobolales									1799696	Sporidiobolaceae
DHEVAMGDALLEGK	5533	Rhodotorula	genus	2759	Eukaryota	4751	Fungi	451864	Dikarya			5204	Basidiomycota	29000	Pucciniomycotina			162481	Microbotryomycetes							231213	Sporidiobolales									1799696	Sporidiobolaceae							5533	Rhodotorula
DHEVLPVR	745	Pasteurella	genus	2	Bacteria							1224	Proteobacteria					1236	Gammaproteobacteria							135625	Pasteurellales									712	Pasteurellaceae							745	Pasteurella
DHGDSFR	1	root	no rank
DHGVAVPMR	5533	Rhodotorula	genus	2759	Eukaryota	4751	Fungi	451864	Dikarya			5204	Basidiomycota	29000	Pucciniomycotina			162481	Microbotryomycetes							231213	Sporidiobolales									1799696	Sporidiobolaceae							5533	Rhodotorula
DHGYKPHSPSDVGAQK	5533	Rhodotorula	genus	2759	Eukaryota	4751	Fungi	451864	Dikarya			5204	Basidiomycota	29000	Pucciniomycotina			162481	Microbotryomycetes							231213	Sporidiobolales									1799696	Sporidiobolaceae							5533	Rhodotorula
DHLDIK	1	root	no rank
DHLNITSGDLQK	655183	Lactobacillus casei group	species group	2	Bacteria							1239	Firmicutes					91061	Bacilli							186826	Lactobacillales									33958	Lactobacillaceae							1578	Lactobacillus			655183	Lactobacillus casei group
DHLTELDR	2	Bacteria	superkingdom	2	Bacteria
DHNSSVPDTGLQEK	741276	Rhodotorula taiwanensis	species	2759	Eukaryota	4751	Fungi	451864	Dikarya			5204	Basidiomycota	29000	Pucciniomycotina			162481	Microbotryomycetes							231213	Sporidiobolales									1799696	Sporidiobolaceae							5533	Rhodotorula
DHSALEAEFQR	741276	Rhodotorula taiwanensis	species	2759	Eukaryota	4751	Fungi	451864	Dikarya			5204	Basidiomycota	29000	Pucciniomycotina			162481	Microbotryomycetes							231213	Sporidiobolales									1799696	Sporidiobolaceae							5533	Rhodotorula
DHSLSALQNQVNR	747	Pasteurella multocida	species	2	Bacteria							1224	Proteobacteria					1236	Gammaproteobacteria							135625	Pasteurellales									712	Pasteurellaceae							745	Pasteurella
DHYENMGAK	1578	Lactobacillus	genus	2	Bacteria							1239	Firmicutes					91061	Bacilli							186826	Lactobacillales									33958	Lactobacillaceae							1578	Lactobacillus
DIAAK	1	root	no rank
DIADVELNK	712	Pasteurellaceae	family	2	Bacteria							1224	Proteobacteria					1236	Gammaproteobacteria							135625	Pasteurellales									712	Pasteurellaceae
DIAEHVVNARPATVEEALTQAFQGGEDLGTTINAK	1465	Brevibacillus laterosporus	species	2	Bacteria							1239	Firmicutes					91061	Bacilli							1385	Bacillales									186822	Paenibacillaceae							55080	Brevibacillus
DIAILK	1	root	no rank
DIAMHAAASNPR	55080	Brevibacillus	genus	2	Bacteria							1239	Firmicutes					91061	Bacilli							1385	Bacillales									186822	Paenibacillaceae							55080	Brevibacillus
DIDAELDK	2	Bacteria	superkingdom	2	Bacteria
DIDGK	1	root	no rank
DIDIEYHQNK	4930	Saccharomyces	genus	2759	Eukaryota	4751	Fungi	451864	Dikarya			4890	Ascomycota	147537	Saccharomycotina			4891	Saccharomycetes							4892	Saccharomycetales									4893	Saccharomycetaceae							4930	Saccharomyces
DIDILK	1	root	no rank
DIDLLK	1	root	no rank
DIDVDYTDK	2	Bacteria	superkingdom	2	Bacteria
DIEAFK	1	root	no rank
DIEEGEGAGK	5533	Rhodotorula	genus	2759	Eukaryota	4751	Fungi	451864	Dikarya			5204	Basidiomycota	29000	Pucciniomycotina			162481	Microbotryomycetes							231213	Sporidiobolales									1799696	Sporidiobolaceae							5533	Rhodotorula
DIEFAQK	1	root	no rank
DIEGSVQPSR	4892	Saccharomycetales	order	2759	Eukaryota	4751	Fungi	451864	Dikarya			4890	Ascomycota	147537	Saccharomycotina			4891	Saccharomycetes							4892	Saccharomycetales
DIEIVR	1	root	no rank
DIELAGK	1	root	no rank
DIELLMNDSQNAQAVQNDQVDGLISK	745	Pasteurella	genus	2	Bacteria							1224	Proteobacteria					1236	Gammaproteobacteria							135625	Pasteurellales									712	Pasteurellaceae							745	Pasteurella
DIFALR	1	root	no rank
DIFEK	1	root	no rank
DIFITSK	1	root	no rank
DIFLK	1	root	no rank
DIFPLQNIHVR	4893	Saccharomycetaceae	family	2759	Eukaryota	4751	Fungi	451864	Dikarya			4890	Ascomycota	147537	Saccharomycotina			4891	Saccharomycetes							4892	Saccharomycetales									4893	Saccharomycetaceae
DIFSNDELLSDAYDAK	4930	Saccharomyces	genus	2759	Eukaryota	4751	Fungi	451864	Dikarya			4890	Ascomycota	147537	Saccharomycotina			4891	Saccharomycetes							4892	Saccharomycetales									4893	Saccharomycetaceae							4930	Saccharomyces
DIGILGR	1	root	no rank
DIGLLGR	1	root	no rank
DIGNR	1	root	no rank
DIHVNWTGR	451864	Dikarya	subkingdom	2759	Eukaryota	4751	Fungi	451864	Dikarya
DIIIGLNR	2	Bacteria	superkingdom	2	Bacteria
DIILRPVITEK	1239	Firmicutes	phylum	2	Bacteria							1239	Firmicutes
DIITEK	1	root	no rank
DIIVK	1	root	no rank
DILDEFR	1	root	no rank
DILDK	1	root	no rank
DILER	1	root	no rank
DILGDQVEK	4892	Saccharomycetales	order	2759	Eukaryota	4751	Fungi	451864	Dikarya			4890	Ascomycota	147537	Saccharomycotina			4891	Saccharomycetes							4892	Saccharomycetales
DILLSSVAEVEELVK	5533	Rhodotorula	genus	2759	Eukaryota	4751	Fungi	451864	Dikarya			5204	Basidiomycota	29000	Pucciniomycotina			162481	Microbotryomycetes							231213	Sporidiobolales									1799696	Sporidiobolaceae							5533	Rhodotorula
DILNTIDNLER	1236	Gammaproteobacteria	class	2	Bacteria							1224	Proteobacteria					1236	Gammaproteobacteria
DILNTSR	1	root	no rank
DILQK	1	root	no rank
DILVK	1	root	no rank
DIMVTK	1	root	no rank
DINEVIAEGSK	5533	Rhodotorula	genus	2759	Eukaryota	4751	Fungi	451864	Dikarya			5204	Basidiomycota	29000	Pucciniomycotina			162481	Microbotryomycetes							231213	Sporidiobolales									1799696	Sporidiobolaceae							5533	Rhodotorula
DINHK	1	root	no rank
DIPDLK	1	root	no rank
DIPELK	1	root	no rank
DIPGSPEGQPQIHEK	741276	Rhodotorula taiwanensis	species	2759	Eukaryota	4751	Fungi	451864	Dikarya			5204	Basidiomycota	29000	Pucciniomycotina			162481	Microbotryomycetes							231213	Sporidiobolales									1799696	Sporidiobolaceae							5533	Rhodotorula
DIPTSFDESLK	5533	Rhodotorula	genus	2759	Eukaryota	4751	Fungi	451864	Dikarya			5204	Basidiomycota	29000	Pucciniomycotina			162481	Microbotryomycetes							231213	Sporidiobolales									1799696	Sporidiobolaceae							5533	Rhodotorula
DIPVPKPK	4751	Fungi	kingdom	2759	Eukaryota	4751	Fungi
DIQATTGK	5533	Rhodotorula	genus	2759	Eukaryota	4751	Fungi	451864	Dikarya			5204	Basidiomycota	29000	Pucciniomycotina			162481	Microbotryomycetes							231213	Sporidiobolales									1799696	Sporidiobolaceae							5533	Rhodotorula
DIQNAGEK	1224	Proteobacteria	phylum	2	Bacteria							1224	Proteobacteria
DISEILK	1	root	no rank
DISHALSTAK	741276	Rhodotorula taiwanensis	species	2759	Eukaryota	4751	Fungi	451864	Dikarya			5204	Basidiomycota	29000	Pucciniomycotina			162481	Microbotryomycetes							231213	Sporidiobolales									1799696	Sporidiobolaceae							5533	Rhodotorula
DITADVLK	1	root	no rank
DITGGLPR	1	root	no rank
DITGLGLK	1	root	no rank
DITIGVR	1	root	no rank
DITPLPASEAPVASR	5533	Rhodotorula	genus	2759	Eukaryota	4751	Fungi	451864	Dikarya			5204	Basidiomycota	29000	Pucciniomycotina			162481	Microbotryomycetes							231213	Sporidiobolales									1799696	Sporidiobolaceae							5533	Rhodotorula
DITVQGPQK	4930	Saccharomyces	genus	2759	Eukaryota	4751	Fungi	451864	Dikarya			4890	Ascomycota	147537	Saccharomycotina			4891	Saccharomycetes							4892	Saccharomycetales									4893	Saccharomycetaceae							4930	Saccharomyces
DIVANFPR	1	root	no rank
DIVDGK	1	root	no rank
DIVGAVLK	1	root	no rank
DIVPASSPAGVAR	741276	Rhodotorula taiwanensis	species	2759	Eukaryota	4751	Fungi	451864	Dikarya			5204	Basidiomycota	29000	Pucciniomycotina			162481	Microbotryomycetes							231213	Sporidiobolales									1799696	Sporidiobolaceae							5533	Rhodotorula
DIVPPGK	1	root	no rank
DIVSGTR	1	root	no rank
DIVVAASPGITDASNLAK	33958	Lactobacillaceae	family	2	Bacteria							1239	Firmicutes					91061	Bacilli							186826	Lactobacillales									33958	Lactobacillaceae
DIYGWTGDASK	4930	Saccharomyces	genus	2759	Eukaryota	4751	Fungi	451864	Dikarya			4890	Ascomycota	147537	Saccharomycotina			4891	Saccharomycetes							4892	Saccharomycetales									4893	Saccharomycetaceae							4930	Saccharomyces
DIYQIIEQK	2	Bacteria	superkingdom	2	Bacteria
DKPFASGYLK	8825	Neognathae	infraclass	2759	Eukaryota	33208	Metazoa					7711	Chordata	89593	Craniata	8287	Sarcopterygii	8782	Aves			8825	Neognathae
DKPHDFPFAVYGPGDGSQHQVNESLPK	33958	Lactobacillaceae	family	2	Bacteria							1239	Firmicutes					91061	Bacilli							186826	Lactobacillales									33958	Lactobacillaceae
DLAAAEWR	2	Bacteria	superkingdom	2	Bacteria
DLAEVHEQAIDR	5533	Rhodotorula	genus	2759	Eukaryota	4751	Fungi	451864	Dikarya			5204	Basidiomycota	29000	Pucciniomycotina			162481	Microbotryomycetes							231213	Sporidiobolales									1799696	Sporidiobolaceae							5533	Rhodotorula
DLAGK	1	root	no rank
DLAGLGGLSPFPSNVTR	712	Pasteurellaceae	family	2	Bacteria							1224	Proteobacteria					1236	Gammaproteobacteria							135625	Pasteurellales									712	Pasteurellaceae
DLAGNER	1	root	no rank
DLAGNPMDAVVDHLVIVPDK	1465	Brevibacillus laterosporus	species	2	Bacteria							1239	Firmicutes					91061	Bacilli							1385	Bacillales									186822	Paenibacillaceae							55080	Brevibacillus
DLAGNTIDDQEVSLVGAVAETLATVEK	1465	Brevibacillus laterosporus	species	2	Bacteria							1239	Firmicutes					91061	Bacilli							1385	Bacillales									186822	Paenibacillaceae							55080	Brevibacillus
DLAHK	1	root	no rank
DLALACGNNER	4930	Saccharomyces	genus	2759	Eukaryota	4751	Fungi	451864	Dikarya			4890	Ascomycota	147537	Saccharomycotina			4891	Saccharomycetes							4892	Saccharomycetales									4893	Saccharomycetaceae							4930	Saccharomyces
DLALPTATLDK	741276	Rhodotorula taiwanensis	species	2759	Eukaryota	4751	Fungi	451864	Dikarya			5204	Basidiomycota	29000	Pucciniomycotina			162481	Microbotryomycetes							231213	Sporidiobolales									1799696	Sporidiobolaceae							5533	Rhodotorula
DLAMHAAASNPR	55080	Brevibacillus	genus	2	Bacteria							1239	Firmicutes					91061	Bacilli							1385	Bacillales									186822	Paenibacillaceae							55080	Brevibacillus
DLASLEAK	2	Bacteria	superkingdom	2	Bacteria
DLASPSSSSSSSSSFSVGR	5533	Rhodotorula	genus	2759	Eukaryota	4751	Fungi	451864	Dikarya			5204	Basidiomycota	29000	Pucciniomycotina			162481	Microbotryomycetes							231213	Sporidiobolales									1799696	Sporidiobolaceae							5533	Rhodotorula
DLATK	1	root	no rank
DLATL	1	root	no rank
DLATLR	1	root	no rank
DLATMTYEEVAK	4930	Saccharomyces	genus	2759	Eukaryota	4751	Fungi	451864	Dikarya			4890	Ascomycota	147537	Saccharomycotina			4891	Saccharomycetes							4892	Saccharomycetales									4893	Saccharomycetaceae							4930	Saccharomyces
DLDAIITK	1	root	no rank
DLDASHR	1	root	no rank
DLDAVETSFAR	2212469	Calditrichaeota bacterium	species	2	Bacteria							1930617	Calditrichaeota
DLDSAESDEVR	5533	Rhodotorula	genus	2759	Eukaryota	4751	Fungi	451864	Dikarya			5204	Basidiomycota	29000	Pucciniomycotina			162481	Microbotryomycetes							231213	Sporidiobolales									1799696	Sporidiobolaceae							5533	Rhodotorula
DLDSR	1	root	no rank
DLDVYFGR	2	Bacteria	superkingdom	2	Bacteria
DLEFGDIVDYTIVGSAESDPLNNK	1465	Brevibacillus laterosporus	species	2	Bacteria							1239	Firmicutes					91061	Bacilli							1385	Bacillales									186822	Paenibacillaceae							55080	Brevibacillus
DLELAAAQSTDK	747	Pasteurella multocida	species	2	Bacteria							1224	Proteobacteria					1236	Gammaproteobacteria							135625	Pasteurellales									712	Pasteurellaceae							745	Pasteurella
[truncated: 9,942 more rows]
[truncated: 10 more columns]
