# Supplementary material for: MetaNovo: An open-source pipeline for probabilistic peptide discovery in complex metaproteomic datasets
Source: PLoS Comput Biol. 2023 Jun 16;19(6):e1011163. doi: 10.1371/journal.pcbi.1011163 (PMC10310047; doi:10.1371/journal.pcbi.1011163)
Supplement: S13 Table — (XLSX) [file pcbi.1011163.s013.xlsx]

## Sheet: Sheet1
	record	sciname	accession	title	taxid	identity_pct	qseq	hseq	midline	bit_score	evalue
0	record_1	Gallus gallus	NP_001038098	apolipoprotein B precursor [Gallus gallus]	9031	100	MSSAFQVDFSDYSK	MSSAFQVDFSDYSK	MSSAFQVDFSDYSK	48.5687	3.30872e-05
1	record_1	Gallus gallus	ABF70173	apolipoprotein B [Gallus gallus]	9031	100	MSSAFQVDFSDYSK	MSSAFQVDFSDYSK	MSSAFQVDFSDYSK	48.5687	3.30872e-05
2	record_1	Penelope pileata	NXC43088	APOB protein [Penelope pileata]	1118817	100	MSSAFQVDFSDYSK	MSSAFQVDFSDYSK	MSSAFQVDFSDYSK	48.5687	3.30874e-05
3	record_1	Meleagris gallopavo	XP_010706280	apolipoprotein B-100 [Meleagris gallopavo]	9103	92.8571	MSSAFQVDFSDYSK	MSSGFQVDFSDYSK	MSS FQVDFSDYSK	45.1755	0.000525216
4	record_1	Coturnix japonica	XP_015715031	LOW QUALITY PROTEIN: apolipoprotein B-100 [Coturnix japonica]	93934	92.8571	MSSAFQVDFSDYSK	MSSGFQVDFSDYSK	MSS FQVDFSDYSK	45.1755	0.000525216
5	record_1	Odontophorus gujanensis	NXJ14184	APOB protein [Odontophorus gujanensis]	886794	92.8571	MSSAFQVDFSDYSK	MSSGFQVDFSDYSK	MSS FQVDFSDYSK	45.1755	0.000525217
6	record_1	Bambusicola thoracicus	POI33127	hypothetical protein CIB84_003121, partial [Bambusicola thoracicus]	9083	92.8571	MSSAFQVDFSDYSK	MSSGFQVDFSDYSK	MSS FQVDFSDYSK	45.1755	0.000525399
7	record_1	Strigops habroptila	XP_030345862	LOW QUALITY PROTEIN: apolipoprotein B-100 [Strigops habroptila]	2489341	85.7143	MSSAFQVDFSDYSK	MSSAFQIDFSDYPK	MSSAFQ+DFSDY K	43.0547	0.00296127
8	record_1	Nestor notabilis	XP_010010772	PREDICTED: LOW QUALITY PROTEIN: apolipoprotein B-100-like [Nestor notabilis]	176057	85.7143	MSSAFQVDFSDYSK	MSSAFQIDFSDYPK	MSSAFQ+DFSDY K	43.0547	0.00296127
9	record_1	Melopsittacus undulatus	XP_005146503	LOW QUALITY PROTEIN: apolipoprotein B-100 [Melopsittacus undulatus]	13146	85.7143	MSSAFQVDFSDYSK	MSSAFQIDFSDYPK	MSSAFQ+DFSDY K	43.0547	0.00296127
10	record_1	Amazona aestiva	KQK80868	apolipoprotein B-100 [Amazona aestiva]	12930	85.7143	MSSAFQVDFSDYSK	MSSAFQIDFSDYPK	MSSAFQ+DFSDY K	43.0547	0.00296134
11	record_1	Amazona guildingii	NXK77324	APOB protein [Amazona guildingii]	175529	85.7143	MSSAFQVDFSDYSK	MSSAFQIDFSDYPK	MSSAFQ+DFSDY K	43.0547	0.00296135
12	record_1	Eolophus roseicapilla	NXD70134	APOB protein [Eolophus roseicapilla]	176039	85.7143	MSSAFQVDFSDYSK	MSSAFQIDFSDYPK	MSSAFQ+DFSDY K	43.0547	0.00296137
13	record_1	Fulmarus glacialis	XP_009575680	PREDICTED: LOW QUALITY PROTEIN: apolipoprotein B-100-like [Fulmarus glacialis]	30455	85.7143	MSSAFQVDFSDYSK	MSSGFQVDFSDYPK	MSS FQVDFSDY K	41.7823	0.00836482
14	record_1	Centrocercus urophasianus	XP_042684521	apolipoprotein B-100 [Centrocercus urophasianus]	9002	85.7143	MSSAFQVDFSDYSK	MSSSFQVDFSGYSK	MSS FQVDFS YSK	41.3581	0.0118259
15	record_1	Centropus unirufus	NWR73268	APOB protein [Centropus unirufus]	1118519	85.7143	MSSAFQVDFSDYSK	MSSSFPVDFSDYSK	MSS F VDFSDYSK	41.3581	0.011826
16	record_1	Numida meleagris	XP_021247719	apolipoprotein B-100 [Numida meleagris]	8996	85.7143	MSSAFQVDFSDYSK	MSSGFRVDFSDYSK	MSS F VDFSDYSK	40.934	0.0167202
17	record_1	Colinus virginianus	OXB84376	hypothetical protein H355_010803, partial [Colinus virginianus]	9014	85.7143	MSSAFQVDFSDYSK	MSSGFRVDFSDYSK	MSS F VDFSDYSK	40.934	0.0167203
18	record_1	Colius striatus	XP_010193843	PREDICTED: LOW QUALITY PROTEIN: apolipoprotein B-100-like [Colius striatus]	57412	85.7143	MSSAFQVDFSDYSK	MSSGFPVDFSDYSK	MSS F VDFSDYSK	40.5098	0.0236414
19	record_1	Chaetura pelagica	XP_010000710	PREDICTED: LOW QUALITY PROTEIN: apolipoprotein B-100 [Chaetura pelagica]	8897	85.7143	MSSAFQVDFSDYSK	MSSAFPVDFSDYPK	MSSAF VDFSDY K	40.5098	0.0236415
20	record_1	Centropus bengalensis	NXX93594	APOB protein [Centropus bengalensis]	1463675	85.7143	MSSAFQVDFSDYSK	MSSGFPVDFSDYSK	MSS F VDFSDYSK	40.5098	0.0236416
21	record_1	Callipepla squamata	OXB63924	hypothetical protein ASZ78_007766 [Callipepla squamata]	9009	85.7143	MSSAFQVDFSDYSK	MSSGFPVDFSDYSK	MSS F VDFSDYSK	40.5098	0.0236456
22	record_1	Opisthocomus hoazin	XP_009940446	PREDICTED: apolipoprotein B-100-like, partial [Opisthocomus hoazin]	30419	85.7143	MSSAFQVDFSDYSK	MSSGFAVDFSDYSK	MSS F VDFSDYSK	40.0857	0.0337179
23	record_1	Lagopus leucura	XP_042736573	apolipoprotein B-100 [Lagopus leucura]	30410	85.7143	MSSAFQVDFSDYSK	MSSSFQFDFSDYSK	MSS FQ DFSDYSK	39.6615	0.0472745
24	record_1	Oxyura jamaicensis	XP_035177088	apolipoprotein B-100 isoform X1 [Oxyura jamaicensis]	8884	78.5714	MSSAFQVDFSDYSK	MSSGFQVDFSEYPK	MSS FQVDFS+Y K	39.2374	0.0668572
25	record_1	Oxyura jamaicensis	XP_035177089	apolipoprotein B-100 isoform X2 [Oxyura jamaicensis]	8884	78.5714	MSSAFQVDFSDYSK	MSSGFQVDFSEYPK	MSS FQVDFS+Y K	39.2374	0.0668572
26	record_1	Cathartes aura	KFP55088	Apolipoprotein B-100, partial [Cathartes aura]	43455	78.5714	MSSAFQVDFSDYSK	MSSSFPVDFSDYRK	MSS F VDFSDY K	37.5408	0.267641
27	record_1	Falco cherrug	XP_005443182	LOW QUALITY PROTEIN: apolipoprotein B-100 [Falco cherrug]	345164	78.5714	MSSAFQVDFSDYSK	MSSGFPVDFSDYPK	MSS F VDFSDY K	37.1166	0.378638
28	record_1	Falco rusticolus	XP_037248332	LOW QUALITY PROTEIN: apolipoprotein B-100 [Falco rusticolus]	120794	78.5714	MSSAFQVDFSDYSK	MSSGFPVDFSDYPK	MSS F VDFSDY K	37.1166	0.378638
29	record_1	Athene cunicularia	XP_026701702	apolipoprotein B-100 [Athene cunicularia]	194338	78.5714	MSSAFQVDFSDYSK	MSSGFPVDFSDYPK	MSS F VDFSDY K	37.1166	0.378638
30	record_1	Haliaeetus leucocephalus	XP_010582554	PREDICTED: apolipoprotein B-100 [Haliaeetus leucocephalus]	52644	78.5714	MSSAFQVDFSDYSK	MSSGFPVDFSDYPK	MSS F VDFSDY K	37.1166	0.378638
31	record_1	Aptenodytes forsteri	XP_009278782	PREDICTED: apolipoprotein B-100 [Aptenodytes forsteri]	9233	78.5714	MSSAFQVDFSDYSK	MSSGFPVDFSDYPK	MSS F VDFSDY K	37.1166	0.378638
32	record_1	Falco naumanni	XP_040454454	LOW QUALITY PROTEIN: apolipoprotein B-100 [Falco naumanni]	148594	78.5714	MSSAFQVDFSDYSK	MSSGFPVDFSDYPK	MSS F VDFSDY K	37.1166	0.378638
33	record_1	Aquila chrysaetos chrysaetos	XP_029893122	apolipoprotein B-100 [Aquila chrysaetos chrysaetos]	223781	78.5714	MSSAFQVDFSDYSK	MSSGFPVDFSDYPK	MSS F VDFSDY K	37.1166	0.378638
34	record_1	Falco peregrinus	XP_027633276	LOW QUALITY PROTEIN: apolipoprotein B-100 [Falco peregrinus]	8954	78.5714	MSSAFQVDFSDYSK	MSSGFPVDFSDYPK	MSS F VDFSDY K	37.1166	0.378638
35	record_1	Haliaeetus albicilla	XP_009925874	PREDICTED: LOW QUALITY PROTEIN: apolipoprotein B-100 [Haliaeetus albicilla]	8969	78.5714	MSSAFQVDFSDYSK	MSSGFPVDFSDYPK	MSS F VDFSDY K	37.1166	0.378638
36	record_1	Patagioenas fasciata monilis	OPJ73626	apolipoprotein B-100 [Patagioenas fasciata monilis]	372326	78.5714	MSSAFQVDFSDYSK	MSSGFPVDFSDYPK	MSS F VDFSDY K	37.1166	0.378638
37	record_1	Cygnus olor	XP_040409253	apolipoprotein B-100 [Cygnus olor]	8869	78.5714	MSSAFQVDFSDYSK	MSSGFPVDFSDYPK	MSS F VDFSDY K	37.1166	0.378638
38	record_1	Aythya fuligula	XP_032041067	apolipoprotein B-100 [Aythya fuligula]	219594	78.5714	MSSAFQVDFSDYSK	MSSVFPVDFSDYPK	MSS F VDFSDY K	37.1166	0.378638
39	record_1	Cygnus atratus	XP_035416072	apolipoprotein B-100 [Cygnus atratus]	8868	78.5714	MSSAFQVDFSDYSK	MSSGFPVDFSDYPK	MSS F VDFSDY K	37.1166	0.378638
40	record_1	Pygoscelis adeliae	XP_009317925	PREDICTED: LOW QUALITY PROTEIN: apolipoprotein B-100 [Pygoscelis adeliae]	9238	78.5714	MSSAFQVDFSDYSK	MSSGFPVDFSDYPK	MSS F VDFSDY K	37.1166	0.378638
41	record_1	Anas platyrhynchos	XP_005012961	LOW QUALITY PROTEIN: apolipoprotein B-100 [Anas platyrhynchos]	8839	78.5714	MSSAFQVDFSDYSK	MSSVFPVDFSDYPK	MSS F VDFSDY K	37.1166	0.378638
42	record_1	Phaethon lepturus	XP_010292153	PREDICTED: LOW QUALITY PROTEIN: apolipoprotein B-100-like [Phaethon lepturus]	97097	78.5714	MSSAFQVDFSDYSK	MSSGFPVDFSDYPK	MSS F VDFSDY K	37.1166	0.378638
43	record_1	Eurypyga helias	XP_010149296	PREDICTED: LOW QUALITY PROTEIN: apolipoprotein B-100-like [Eurypyga helias]	54383	78.5714	MSSAFQVDFSDYSK	MSSGFPVDFSDYPK	MSS F VDFSDY K	37.1166	0.378638
44	record_1	Anser cygnoides domesticus	XP_013050287	PREDICTED: LOW QUALITY PROTEIN: apolipoprotein B-100 [Anser cygnoides domesticus]	381198	78.5714	MSSAFQVDFSDYSK	MSSGFPVDFSDYPK	MSS F VDFSDY K	37.1166	0.378638
45	record_1	Ibidorhyncha struthersii	NXA16877	APOB protein [Ibidorhyncha struthersii]	425643	78.5714	MSSAFQVDFSDYSK	MSSGFPVDFSDYPK	MSS F VDFSDY K	37.1166	0.378639
46	record_1	Caloenas nicobarica	NWX07611	APOB protein [Caloenas nicobarica]	187106	78.5714	MSSAFQVDFSDYSK	MSSGFPVDFSDYPK	MSS F VDFSDY K	37.1166	0.378639
47	record_1	Rynchops niger	NXN50878	APOB protein [Rynchops niger]	227184	78.5714	MSSAFQVDFSDYSK	MSSGFPVDFSDYPK	MSS F VDFSDY K	37.1166	0.378639
48	record_1	Rhinoptilus africanus	NXN43886	APOB protein [Rhinoptilus africanus]	240209	78.5714	MSSAFQVDFSDYSK	MSSGFPVDFSDYPK	MSS F VDFSDY K	37.1166	0.378639
49	record_1	Spizaetus tyrannus	NXJ45697	APOB protein [Spizaetus tyrannus]	252798	78.5714	MSSAFQVDFSDYSK	MSSGFPVDFSDYPK	MSS F VDFSDY K	37.1166	0.378639
50	record_1	Ciccaba nigrolineata	NXF62320	APOB protein [Ciccaba nigrolineata]	1118524	78.5714	MSSAFQVDFSDYSK	MSSGFPVDFSDYPK	MSS F VDFSDY K	37.1166	0.378639
51	record_1	Anseranas semipalmata	NXI61550	APOB protein [Anseranas semipalmata]	8851	78.5714	MSSAFQVDFSDYSK	MSSGFPVDFSDYPK	MSS F VDFSDY K	37.1166	0.378639
52	record_1	Pygoscelis antarcticus	KAF1492926	hypothetical protein FQV08_0003738, partial [Pygoscelis antarcticus]	79643	78.5714	MSSAFQVDFSDYSK	MSSGFPVDFSDYPK	MSS F VDFSDY K	37.1166	0.37864
53	record_1	Pygoscelis papua	KAF1672907	hypothetical protein FQV07_0008815, partial [Pygoscelis papua]	30457	78.5714	MSSAFQVDFSDYSK	MSSGFPVDFSDYPK	MSS F VDFSDY K	37.1166	0.37864
54	record_1	Phaetusa simplex	NXW35021	APOB protein [Phaetusa simplex]	297813	78.5714	MSSAFQVDFSDYSK	MSSGFPVDFSDYPK	MSS F VDFSDY K	37.1166	0.37864
55	record_1	Egretta garzetta	XP_009640821	LOW QUALITY PROTEIN: apolipoprotein B-100 [Egretta garzetta]	188379	78.5714	MSSAFQVDFSDYSK	MSSGFPVDFSDYPK	MSS F VDFSDY K	37.1166	0.37864
56	record_1	Eudyptes schlegeli	KAF1566299	hypothetical protein FQV10_0015721, partial [Eudyptes schlegeli]	57240	78.5714	MSSAFQVDFSDYSK	MSSGFPVDFSDYPK	MSS F VDFSDY K	37.1166	0.37864
57	record_1	Eudyptes moseleyi	KAF1573244	hypothetical protein FQV11_0008891, partial [Eudyptes moseleyi]	2495534	78.5714	MSSAFQVDFSDYSK	MSSGFPVDFSDYPK	MSS F VDFSDY K	37.1166	0.37864
58	record_1	Eudyptes robustus	KAF1603588	hypothetical protein FQV16_0003787, partial [Eudyptes robustus]	345251	78.5714	MSSAFQVDFSDYSK	MSSGFPVDFSDYPK	MSS F VDFSDY K	37.1166	0.37864
59	record_1	Eudyptes chrysolophus	KAF1608389	hypothetical protein FQV09_0009052, partial [Eudyptes chrysolophus]	79627	78.5714	MSSAFQVDFSDYSK	MSSGFPVDFSDYPK	MSS F VDFSDY K	37.1166	0.37864
60	record_1	Aegotheles bennettii	NWX20552	APOB protein [Aegotheles bennettii]	48278	78.5714	MSSAFQVDFSDYSK	MSSGFPVDFSDYPK	MSS F VDFSDY K	37.1166	0.37864
61	record_1	Eudyptula minor	KAF1536920	hypothetical protein FQV19_0004219, partial [Eudyptula minor]	37083	78.5714	MSSAFQVDFSDYSK	MSSGFPVDFSDYPK	MSS F VDFSDY K	37.1166	0.37864
62	record_1	Corythaixoides concolor	NXJ98301	APOB protein [Corythaixoides concolor]	103956	78.5714	MSSAFQVDFSDYSK	MSSGFPVDFSDYPK	MSS F VDFSDY K	37.1166	0.37864
63	record_1	Eudyptula albosignata	KAF1512233	hypothetical protein FQV20_0000798, partial [Eudyptula albosignata]	345258	78.5714	MSSAFQVDFSDYSK	MSSGFPVDFSDYPK	MSS F VDFSDY K	37.1166	0.37864
64	record_1	Cepphus grylle	NXV20991	APOB protein [Cepphus grylle]	28697	78.5714	MSSAFQVDFSDYSK	MSSGFPVDFSDYPK	MSS F VDFSDY K	37.1166	0.37864
65	record_1	Glaucidium brasilianum	NXL35439	APOB protein [Glaucidium brasilianum]	78217	78.5714	MSSAFQVDFSDYSK	MSSGFPVDFSDYPK	MSS F VDFSDY K	37.1166	0.37864
66	record_1	Herpetotheres cachinnans	NXK12414	APOB protein [Herpetotheres cachinnans]	56343	78.5714	MSSAFQVDFSDYSK	MSSGFPVDFSDYPK	MSS F VDFSDY K	37.1166	0.37864
67	record_1	Spheniscus demersus	KAF1443202	hypothetical protein FQV21_0001894, partial [Spheniscus demersus]	92683	78.5714	MSSAFQVDFSDYSK	MSSGFPVDFSDYPK	MSS F VDFSDY K	37.1166	0.37864
68	record_1	Spheniscus magellanicus	KAF1410225	hypothetical protein FQV22_0000645, partial [Spheniscus magellanicus]	37081	78.5714	MSSAFQVDFSDYSK	MSSGFPVDFSDYPK	MSS F VDFSDY K	37.1166	0.37864
69	record_1	Eudyptula minor	KAF1501174	hypothetical protein FQV19_0004418, partial [Eudyptula minor]	37083	78.5714	MSSAFQVDFSDYSK	MSSGFPVDFSDYPK	MSS F VDFSDY K	37.1166	0.37864
70	record_1	Pelecanoides urinatrix	NXT37091	APOB protein [Pelecanoides urinatrix]	37079	78.5714	MSSAFQVDFSDYSK	MSSGFPVDFSDYPK	MSS F VDFSDY K	37.1166	0.37864
71	record_1	Haliaeetus albicilla	NWZ47346	APOB protein [Haliaeetus albicilla]	8969	78.5714	MSSAFQVDFSDYSK	MSSGFPVDFSDYPK	MSS F VDFSDY K	37.1166	0.37864
72	record_1	Megadyptes antipodes antipodes	KAF1468707	hypothetical protein FQV17_0013854, partial [Megadyptes antipodes antipodes]	2517240	78.5714	MSSAFQVDFSDYSK	MSSGFPVDFSDYPK	MSS F VDFSDY K	37.1166	0.37864
73	record_1	Bucorvus abyssinicus	NWR59305	APOB protein [Bucorvus abyssinicus]	153643	78.5714	MSSAFQVDFSDYSK	MSSGFPVDFSDYPK	MSS F VDFSDY K	37.1166	0.37864
74	record_1	Rissa tridactyla	NXV27050	APOB protein [Rissa tridactyla]	75485	78.5714	MSSAFQVDFSDYSK	MSSGFPVDFSDYPK	MSS F VDFSDY K	37.1166	0.37864
75	record_1	Chionis minor	NWY60829	APOB protein [Chionis minor]	227182	78.5714	MSSAFQVDFSDYSK	MSSGFPVDFSDYPK	MSS F VDFSDY K	37.1166	0.37864
76	record_1	Calonectris borealis	NXV91063	APOB protein [Calonectris borealis]	1323832	78.5714	MSSAFQVDFSDYSK	MSSGFPVDFSDYPK	MSS F VDFSDY K	37.1166	0.37864
77	record_1	Aptenodytes patagonicus	KAF1657622	hypothetical protein FQA23_0004854, partial [Aptenodytes patagonicus]	9234	78.5714	MSSAFQVDFSDYSK	MSSGFPVDFSDYPK	MSS F VDFSDY K	37.1166	0.37864
78	record_1	Spheniscus mendiculus	KAF1431476	hypothetical protein FQV24_0005614, partial [Spheniscus mendiculus]	156760	78.5714	MSSAFQVDFSDYSK	MSSGFPVDFSDYPK	MSS F VDFSDY K	37.1166	0.37864
79	record_1	Stercorarius parasiticus	NXG86940	APOB protein [Stercorarius parasiticus]	54059	78.5714	MSSAFQVDFSDYSK	MSSGFPVDFSDYPK	MSS F VDFSDY K	37.1166	0.37864
80	record_1	Chroicocephalus maculipennis	NWT41679	APOB protein [Chroicocephalus maculipennis]	287016	78.5714	MSSAFQVDFSDYSK	MSSGFPVDFSDYPK	MSS F VDFSDY K	37.1166	0.37864
81	record_1	Rhynochetos jubatus	NWW87299	APOB protein [Rhynochetos jubatus]	54386	78.5714	MSSAFQVDFSDYSK	MSSGFPVDFSDYPK	MSS F VDFSDY K	37.1166	0.37864
82	record_1	Himantopus himantopus	NXN71437	APOB protein [Himantopus himantopus]	225398	78.5714	MSSAFQVDFSDYSK	MSSGFPVDFSDYPK	MSS F VDFSDY K	37.1166	0.37864
83	record_1	Spheniscus humboldti	KAF1425371	hypothetical protein FQV23_0000705, partial [Spheniscus humboldti]	9240	78.5714	MSSAFQVDFSDYSK	MSSGFPVDFSDYPK	MSS F VDFSDY K	37.1166	0.37864
84	record_1	Eudyptula novaehollandiae	KAF1505280	hypothetical protein FQV18_0002395, partial [Eudyptula novaehollandiae]	2052820	78.5714	MSSAFQVDFSDYSK	MSSGFPVDFSDYPK	MSS F VDFSDY K	37.1166	0.37864
85	record_1	Rostratula benghalensis	NXJ68984	APOB protein [Rostratula benghalensis]	118793	78.5714	MSSAFQVDFSDYSK	MSSGFPVDFSDYPK	MSS F VDFSDY K	37.1166	0.37864
86	record_1	Eudyptes pachyrhynchus	KAF1605520	hypothetical protein FQV15_0013272, partial [Eudyptes pachyrhynchus]	37080	78.5714	MSSAFQVDFSDYSK	MSSGFPVDFSDYPK	MSS F VDFSDY K	37.1166	0.37864
87	record_1	Alopecoenas beccarii	NXW84491	APOB protein [Alopecoenas beccarii]	262131	78.5714	MSSAFQVDFSDYSK	MSSGFPVDFSDYPK	MSS F VDFSDY K	37.1166	0.37864
88	record_1	Cochlearius cochlearius	NXE81445	APOB protein [Cochlearius cochlearius]	110676	78.5714	MSSAFQVDFSDYSK	MSSGFPVDFSDYPK	MSS F VDFSDY K	37.1166	0.37864
89	record_1	Geococcyx californianus	NWH61262	APOB protein [Geococcyx californianus]	8947	78.5714	MSSAFQVDFSDYSK	MSSGFPVDFSDYPK	MSS F VDFSDY K	37.1166	0.37864
90	record_1	Pedionomus torquatus	NWW50898	APOB protein [Pedionomus torquatus]	227192	78.5714	MSSAFQVDFSDYSK	MSSGFPVDFSDYPK	MSS F VDFSDY K	37.1166	0.37864
91	record_1	Pterocles burchelli	NWU63349	APOB protein [Pterocles burchelli]	2585816	78.5714	MSSAFQVDFSDYSK	MSSGFPVDFSDYPK	MSS F VDFSDY K	37.1166	0.37864
92	record_1	Mesembrinibis cayennensis	NXL08039	APOB protein [Mesembrinibis cayennensis]	1118748	78.5714	MSSAFQVDFSDYSK	MSSGFPVDFSDYPK	MSS F VDFSDY K	37.1166	0.37864
93	record_1	Columba livia	XP_013225038	LOW QUALITY PROTEIN: apolipoprotein B-100 [Columba livia]	8932	78.5714	MSSAFQVDFSDYSK	MSSGFPVDFSDYPK	MSS F VDFSDY K	37.1166	0.37864
94	record_1	Thinocorus orbignyianus	NXP02352	APOB protein [Thinocorus orbignyianus]	161742	78.5714	MSSAFQVDFSDYSK	MSSGFPVDFSDYPK	MSS F VDFSDY K	37.1166	0.37864
95	record_1	Asarcornis scutulata	NWZ23313	APOB protein [Asarcornis scutulata]	75869	78.5714	MSSAFQVDFSDYSK	MSSVFPVDFSDYPK	MSS F VDFSDY K	37.1166	0.37864
96	record_1	Hemiprocne comata	NXG65275	APOB protein [Hemiprocne comata]	243314	78.5714	MSSAFQVDFSDYSK	MSSGFPVDFSDYPK	MSS F VDFSDY K	37.1166	0.37864
97	record_1	Circaetus pectoralis	NXW23457	APOB protein [Circaetus pectoralis]	321084	78.5714	MSSAFQVDFSDYSK	MSSGFPVDFSDYPK	MSS F VDFSDY K	37.1166	0.378641
98	record_1	Aptenodytes forsteri	KFM08365	Apolipoprotein B-100, partial [Aptenodytes forsteri]	9233	78.5714	MSSAFQVDFSDYSK	MSSGFPVDFSDYPK	MSS F VDFSDY K	37.1166	0.378645
99	record_1	Anas platyrhynchos	EOB06209	Apolipoprotein B-100, partial [Anas platyrhynchos]	8839	78.5714	MSSAFQVDFSDYSK	MSSVFPVDFSDYPK	MSS F VDFSDY K	37.1166	0.378645
100	record_2	Gallus gallus	BAE16337	ovotransferrin BB type [Gallus gallus]	9031	100	TDERPASYFAVAVAR	TDERPASYFAVAVAR	TDERPASYFAVAVAR	49.8412	1.42865e-05
101	record_2	Gallus gallus	BAE16337	ovotransferrin BB type [Gallus gallus]	9031	40	SYFAVAV	SYYAVAV	SY+AVAV	21.8471	127796
102	record_2	Gallus gallus	BAE16339	ovotransferrin BC type [Gallus gallus]	9031	100	TDERPASYFAVAVAR	TDERPASYFAVAVAR	TDERPASYFAVAVAR	49.8412	1.42865e-05
103	record_2	Gallus gallus	BAE16339	ovotransferrin BC type [Gallus gallus]	9031	40	SYFAVAV	SYYAVAV	SY+AVAV	21.8471	127796
104	record_2	Gallus gallus	BAE16338	ovotransferrin CC type [Gallus gallus]	9031	100	TDERPASYFAVAVAR	TDERPASYFAVAVAR	TDERPASYFAVAVAR	49.8412	1.42865e-05
105	record_2	Gallus gallus	BAE16338	ovotransferrin CC type [Gallus gallus]	9031	40	SYFAVAV	SYYAVAV	SY+AVAV	21.8471	127796
106	record_2	Gallus gallus	NP_990635	ovotransferrin precursor [Gallus gallus]	9031	100	TDERPASYFAVAVAR	TDERPASYFAVAVAR	TDERPASYFAVAVAR	49.8412	1.42865e-05
107	record_2	Gallus gallus	NP_990635	ovotransferrin precursor [Gallus gallus]	9031	40	SYFAVAV	SYYAVAV	SY+AVAV	21.8471	127796
108	record_2	Gallus gallus	CAA26040	ovotransferrin [Gallus gallus]	9031	100	TDERPASYFAVAVAR	TDERPASYFAVAVAR	TDERPASYFAVAVAR	49.8412	1.42865e-05
109	record_2	Gallus gallus	CAA26040	ovotransferrin [Gallus gallus]	9031	40	SYFAVAV	SYYAVAV	SY+AVAV	21.8471	127796
110	record_2	Gallus gallus	P02789	RecName: Full=Ovotransferrin; AltName: Full=Allergen Gal d III; AltName: Full=Conalbumin; AltName: Full=Serum transferrin; AltName: Allergen=Gal d 3; Flags: Precursor [Gallus gallus]	9031	100	TDERPASYFAVAVAR	TDERPASYFAVAVAR	TDERPASYFAVAVAR	49.8412	1.42865e-05
111	record_2	Gallus gallus	P02789	RecName: Full=Ovotransferrin; AltName: Full=Allergen Gal d III; AltName: Full=Conalbumin; AltName: Full=Serum transferrin; AltName: Allergen=Gal d 3; Flags: Precursor [Gallus gallus]	9031	40	SYFAVAV	SYYAVAV	SY+AVAV	21.8471	127796
112	record_2	Gallus gallus	CAA68468	conalbumin [Gallus gallus]	9031	100	TDERPASYFAVAVAR	TDERPASYFAVAVAR	TDERPASYFAVAVAR	49.8412	1.42865e-05
113	record_2	Gallus gallus	CAA68468	conalbumin [Gallus gallus]	9031	40	SYFAVAV	SYYAVAV	SY+AVAV	21.8471	127796
114	record_2	Gallus gallus	1AIV_A	Apo Ovotransferrin [Gallus gallus]	9031	100	TDERPASYFAVAVAR	TDERPASYFAVAVAR	TDERPASYFAVAVAR	49.8412	1.42903e-05
115	record_2	Gallus gallus	1AIV_A	Apo Ovotransferrin [Gallus gallus]	9031	40	SYFAVAV	SYYAVAV	SY+AVAV	21.8471	127783
116	record_2	Gallus gallus	1N04_A	Diferric chicken serum transferrin at 2.8 A resolution. [Gallus gallus]	9031	100	TDERPASYFAVAVAR	TDERPASYFAVAVAR	TDERPASYFAVAVAR	49.8412	1.42903e-05
117	record_2	Gallus gallus	1N04_A	Diferric chicken serum transferrin at 2.8 A resolution. [Gallus gallus]	9031	40	SYFAVAV	SYYAVAV	SY+AVAV	21.8471	127783
118	record_2	Gallus gallus	1OVT_A	Refined Crystallographic Structure Of Hen Ovotransferrin At 2.4 Angstroms Resolution [Gallus gallus]	9031	100	TDERPASYFAVAVAR	TDERPASYFAVAVAR	TDERPASYFAVAVAR	49.8412	1.42903e-05
119	record_2	Gallus gallus	1OVT_A	Refined Crystallographic Structure Of Hen Ovotransferrin At 2.4 Angstroms Resolution [Gallus gallus]	9031	40	SYFAVAV	SYYAVAV	SY+AVAV	21.8471	127783
120	record_2	Gallus gallus	1RYX_A	Crystal structure of hen serum transferrin in apo- form [Gallus gallus]	9031	100	TDERPASYFAVAVAR	TDERPASYFAVAVAR	TDERPASYFAVAVAR	49.8412	1.42903e-05
121	record_2	Gallus gallus	1RYX_A	Crystal structure of hen serum transferrin in apo- form [Gallus gallus]	9031	40	SYFAVAV	SYYAVAV	SY+AVAV	21.8471	127783
122	record_2	Gallus gallus	2D3I_A	Crystal Structure of Aluminum-Bound Ovotransferrin at 2.15 Angstrom Resolution [Gallus gallus]	9031	100	TDERPASYFAVAVAR	TDERPASYFAVAVAR	TDERPASYFAVAVAR	49.8412	1.42903e-05
123	record_2	Gallus gallus	2D3I_A	Crystal Structure of Aluminum-Bound Ovotransferrin at 2.15 Angstrom Resolution [Gallus gallus]	9031	40	SYFAVAV	SYYAVAV	SY+AVAV	21.8471	127783
124	record_2	Gallus gallus	1IQ7_A	Ovotransferrin, C-Terminal Lobe, Apo Form [Gallus gallus]	9031	100	TDERPASYFAVAVAR	TDERPASYFAVAVAR	TDERPASYFAVAVAR	49.8412	1.44317e-05
125	record_2	Draconibacterium sediminis	WP_045029947	2-succinyl-5-enolpyruvyl-6-hydroxy-3-cyclohexene-1-carboxylic-acid synthase [Draconibacterium sediminis]	1544798	66.6667	TDERPASYFAVAVA	TDERSASYFAIGIA	TDER ASYFA+ +A	34.5717	3.66011
126	record_2	Draconibacterium sediminis	KJF43877	hypothetical protein LH29_12475 [Draconibacterium sediminis]	1544798	66.6667	TDERPASYFAVAVA	TDERSASYFAIGIA	TDER ASYFA+ +A	34.5717	3.66011
127	record_2	Bdellovibrionales bacterium	MCB0272959	tetratricopeptide repeat protein [Bdellovibrionales bacterium]	2053517	66.6667	DERPASYFAVA	DERPASYFALA	DERPASYFA A	34.1475	5.17042
128	record_2	Meleagris gallopavo	NP_001290136	serotransferrin precursor [Meleagris gallopavo]	9103	66.6667	DERPASYFAVAV	EEQPASYFAVAV	+E PASYFAVAV	34.1475	5.17644
129	record_2	Meleagris gallopavo	NP_001290136	serotransferrin precursor [Meleagris gallopavo]	9103	40	SYFAVAV	SYYAVAV	SY+AVAV	21.8471	127796
130	record_2	Meleagris gallopavo	CAI84849	iron binding protein [Meleagris gallopavo]	9103	66.6667	DERPASYFAVAV	EEQPASYFAVAV	+E PASYFAVAV	34.1475	5.17644
131	record_2	Meleagris gallopavo	CAI84849	iron binding protein [Meleagris gallopavo]	9103	40	SYFAVAV	SYYAVAV	SY+AVAV	21.8471	127796
132	record_2	Centropus bengalensis	NXX97405	TRFE protein [Centropus bengalensis]	1463675	73.3333	DERPASYFAVAVAR	DGQPASYFAVAVVR	D PASYFAVAV R	34.1475	5.17675
133	record_2	Bacteroidales bacterium	NJK84678	hypothetical protein [Bacteroidales bacterium]	2030927	66.6667	TDERPASYFAVAVA	TDERSAAYFAIGVA	TDER A YFA+ VA	34.1475	5.25336
134	record_2	Columba livia	XP_005501624	ovotransferrin [Columba livia]	8932	80	DER--------PASYFAVAV	DERECSKAAGEPASYFAVAV	DER PASYFAVAV	33.7234	7.32522
135	record_2	Patagioenas fasciata monilis	OPJ86801	serotransferrin [Patagioenas fasciata monilis]	372326	80	DER--------PASYFAVAV	DERECSKAAGEPASYFAVAV	DER PASYFAVAV	33.7234	7.32528
136	record_2	Patagioenas fasciata monilis	OPJ86801	serotransferrin [Patagioenas fasciata monilis]	372326	40	SYFAVAV	SYYAVAV	SY+AVAV	21.8471	127796
137	record_2	Buceros rhinoceros silvestris	KFO92152	Ovotransferrin, partial [Buceros rhinoceros silvestris]	175836	80	DER--------PASYFAVAVA	DDRECSKAEAEPASYFAVAVA	D+R PASYFAVAVA	33.7234	7.3263
138	record_2	Columba livia	PKK21186	transferrin [Columba livia]	8932	80	DER--------PASYFAVAV	DERECSKAAGEPASYFAVAV	DER PASYFAVAV	33.7234	7.33881
139	record_2	Lytechinus variegatus	XP_041484956	melanotransferrin-like [Lytechinus variegatus]	7654	66.6667	ASYFAVAVAR	ASYFAVAVAR	ASYFAVAVAR	33.2992	10.3659
140	record_2	Alca torda	NWX72801	TRFE protein [Alca torda]	28689	66.6667	PASYFAVAVA	PASYFAVAVA	PASYFAVAVA	33.2992	10.3675
141	record_2	Alca torda	NWX72801	TRFE protein [Alca torda]	28689	40	SYFAVAV	SYYAVAV	SY+AVAV	21.8471	127787
142	record_2	Rhinoptilus africanus	NXN37297	TRFE protein [Rhinoptilus africanus]	240209	66.6667	PASYFAVAVA	PASYFAVAVA	PASYFAVAVA	33.2992	10.3675
143	record_2	Rhinoptilus africanus	NXN37297	TRFE protein [Rhinoptilus africanus]	240209	40	SYFAVAV	SYYAVAV	SY+AVAV	21.8471	127787
144	record_2	Rynchops niger	NXN54595	TRFE protein [Rynchops niger]	227184	66.6667	PASYFAVAVA	PASYFAVAVA	PASYFAVAVA	33.2992	10.3675
145	record_2	Rynchops niger	NXN54595	TRFE protein [Rynchops niger]	227184	40	SYFAVAV	SYYAVAV	SY+AVAV	21.8471	127787
146	record_2	Turnix velox	NXU52866	TRFE protein [Turnix velox]	2529409	66.6667	PASYFAVAVA	PASYFAVAVA	PASYFAVAVA	33.2992	10.3675
147	record_2	Turnix velox	NXU52866	TRFE protein [Turnix velox]	2529409	46.6667	SYFAVAVAR	SYYAVAVVR	SY+AVAV R	24.392	15624.3
148	record_2	Aegotheles bennettii	NWX15712	TRFE protein [Aegotheles bennettii]	48278	66.6667	PASYFAVAVA	PASYFAVAVA	PASYFAVAVA	33.2992	10.3676
149	record_2	Cepphus grylle	NXV22793	TRFE protein [Cepphus grylle]	28697	66.6667	ASYFAVAVAR	ASYFAVAVAR	ASYFAVAVAR	33.2992	10.368
150	record_2	Cepphus grylle	NXV22793	TRFE protein [Cepphus grylle]	28697	40	SYFAVAV	SYYAVAV	SY+AVAV	21.8471	127776
151	record_2	Uria aalge	NXV51890	TRFE protein [Uria aalge]	13746	66.6667	ASYFAVAVAR	ASYFAVAVAR	ASYFAVAVAR	33.2992	10.368
152	record_2	Uria aalge	NXV51890	TRFE protein [Uria aalge]	13746	40	SYFAVAV	SYYAVAV	SY+AVAV	21.8471	127776
153	record_2	Bacteroidaceae bacterium HV4-6-C5C	TWV15444	2-succinyl-5-enolpyruvyl-6-hydroxy-3-cyclohexene-1-carboxylic-acid synthase [Bacteroidaceae bacterium HV4-6-C5C]	2600309	66.6667	TDERPASYFAVAVA	TDERSAGYFAIGVA	TDER A YFA+ VA	33.2992	10.3724
154	record_2	Bacteroidales bacterium	MBN2215366	2-succinyl-5-enolpyruvyl-6-hydroxy-3-cyclohexene-1-carboxylic-acid synthase [Bacteroidales bacterium]	2030927	66.6667	TDERPASYFAVAVAR	TDERSAGYFALGIAR	TDER A YFA +AR	32.8751	14.6795
155	record_2	Anas platyrhynchos	EOA95316	Ovotransferrin, partial [Anas platyrhynchos]	8839	73.3333	DE-RPASYFAVAV	DEGQPASYFAVAV	DE PASYFAVAV	32.4509	20.7624
156	record_2	Anas platyrhynchos	EOA95316	Ovotransferrin, partial [Anas platyrhynchos]	8839	40	SYFAVAV	SYYAVAV	SY+AVAV	21.8471	127910
157	record_2	Mastomys coucha	XP_031220462	melanotransferrin [Mastomys coucha]	35658	66.6667	DERPASYFAVAVAR	DDRSNSYFVVAVAR	D+R SYF VAVAR	32.4509	20.7688
158	record_2	Mastomys coucha	XP_031220462	melanotransferrin [Mastomys coucha]	35658	46.6667	SYFAVAVAR	SYYAVAVVR	SY+AVAV R	24.392	15626.6
159	record_2	Anas platyrhynchos	XP_005028125	serotransferrin [Anas platyrhynchos]	8839	73.3333	DE-RPASYFAVAV	DEGQPASYFAVAV	DE PASYFAVAV	32.4509	20.7701
160	record_2	Anas platyrhynchos	XP_005028125	serotransferrin [Anas platyrhynchos]	8839	40	SYFAVAV	SYYAVAV	SY+AVAV	21.8471	127796
161	record_2	Leucobacter zeae	WP_202374499	2-succinyl-5-enolpyruvyl-6-hydroxy-3-cyclohexene-1-carboxylic-acid synthase [Leucobacter zeae]	1257004	66.6667	DERPASYFAVAVAR	DERAAGFFAVGVAR	DER A +FAV VAR	32.4509	20.7753
162	record_2	Leucobacter zeae	MBL3688058	2-succinyl-5-enolpyruvyl-6-hydroxy-3-cyclohexene-1-carboxylic-acid synthase [Leucobacter zeae]	1257004	66.6667	DERPASYFAVAVAR	DERAAGFFAVGVAR	DER A +FAV VAR	32.4509	20.7753
163	record_2	Saprospirales bacterium	MBA99470	2-succinyl-5-enolpyruvyl-6-hydroxy-3-cyclohexene-1-carboxylic-acid synthase [Saprospirales bacterium]	2026790	80	TDERPASYFA--VAVAR	TDERCAAFFALGVAVAR	TDER A +FA VAVAR	32.4509	20.7769
164	record_2	Ostreococcus lucimarinus CCE9901	XP_001415785	predicted protein, partial [Ostreococcus lucimarinus CCE9901]	436017	66.6667	TDERPASYFAVAV	TEERPPSYFAPAV	T+ERP SYFA AV	32.4509	20.7823
165	record_2	Ostreococcus lucimarinus CCE9901	ABO94077	predicted protein, partial [Ostreococcus lucimarinus CCE9901]	436017	66.6667	TDERPASYFAVAV	TEERPPSYFAPAV	T+ERP SYFA AV	32.4509	20.7823
166	record_2	Clavulina sp. PMI_390	KAF8314435	hypothetical protein DL93DRAFT_2080059 [Clavulina sp. PMI_390]	1486700	86.6667	TDE------RPASYF----AVAVAR	TDEPENEDTRPASFFLSLRSVAVAR	TDE RPAS+F VAVAR	32.0268	29.4026
167	record_2	Synechococcus sp. PCC 6312	AFY62425	2-succinyl-5-enolpyruvyl-6-hydroxy-3-cyclohexene-1-carboxylate synthase [Synechococcus sp. PCC 6312]	195253	66.6667	DERPASYFAVAVAR	DERSASFFALGVAR	DER AS+FA VAR	32.0268	29.4097
168	record_2	Leptolyngbya sp. FACHB-321	WP_190506711	2-succinyl-5-enolpyruvyl-6-hydroxy-3-cyclohexene-1-carboxylic-acid synthase [Leptolyngbya sp. FACHB-321]	2692807	66.6667	DERPASYFAVAVAR	DERSASFFALGVAR	DER AS+FA VAR	32.0268	29.4104
169	record_2	Leptolyngbya sp. FACHB-321	MBD2034562	2-succinyl-5-enolpyruvyl-6-hydroxy-3-cyclohexene-1-carboxylic-acid synthase [Leptolyngbya sp. FACHB-321]	2692807	66.6667	DERPASYFAVAVAR	DERSASFFALGVAR	DER AS+FA VAR	32.0268	29.4104
170	record_2	Phormidium sp. FACHB-592	WP_190450969	2-succinyl-5-enolpyruvyl-6-hydroxy-3-cyclohexene-1-carboxylic-acid synthase [Phormidium sp. FACHB-592]	2692850	66.6667	DERPASYFAVAVAR	DERSASFFALGVAR	DER AS+FA VAR	32.0268	29.4104
171	record_2	Phormidium sp. FACHB-592	MBD2076407	2-succinyl-5-enolpyruvyl-6-hydroxy-3-cyclohexene-1-carboxylic-acid synthase [Phormidium sp. FACHB-592]	2692850	66.6667	DERPASYFAVAVAR	DERSASFFALGVAR	DER AS+FA VAR	32.0268	29.4104
172	record_2	Synechococcales cyanobacterium M55_K2018_004	HIK57444	2-succinyl-5-enolpyruvyl-6-hydroxy-3-cyclohexene-1-carboxylic-acid synthase [Synechococcales cyanobacterium M55_K2018_004]	2774347	66.6667	DERPASYFAVAVAR	DERSASFFALGVAR	DER AS+FA VAR	32.0268	29.4106
173	record_2	Leptolyngbya sp. FACHB-36	WP_190344148	2-succinyl-5-enolpyruvyl-6-hydroxy-3-cyclohexene-1-carboxylic-acid synthase [Leptolyngbya sp. FACHB-36]	2692808	66.6667	DERPASYFAVAVAR	DERSASFFALGVAR	DER AS+FA VAR	32.0268	29.4111
174	record_2	Leptolyngbya sp. FACHB-36	MBD2022137	2-succinyl-5-enolpyruvyl-6-hydroxy-3-cyclohexene-1-carboxylic-acid synthase [Leptolyngbya sp. FACHB-36]	2692808	66.6667	DERPASYFAVAVAR	DERSASFFALGVAR	DER AS+FA VAR	32.0268	29.4111
175	record_2	Synechococcus sp. PCC 6312	WP_216594238	2-succinyl-5-enolpyruvyl-6-hydroxy-3-cyclohexene-1-carboxylic-acid synthase [Synechococcus sp. PCC 6312]	195253	66.6667	DERPASYFAVAVAR	DERSASFFALGVAR	DER AS+FA VAR	32.0268	29.4114
176	record_2	Mesorhizobium microcysteis	WP_148914142	pyridoxal phosphate-dependent aminotransferase [Mesorhizobium microcysteis]	2682781	73.3333	TDERPASYFAVAVA	TDERPASF--VAVA	TDERPAS+ VAVA	32.0268	29.4292
177	record_2	Mesorhizobium microcysteis	TYR33469	pyridoxal phosphate-dependent aminotransferase [Mesorhizobium microcysteis]	2682781	73.3333	TDERPASYFAVAVA	TDERPASF--VAVA	TDERPAS+ VAVA	32.0268	29.4292
178	record_2	Acidobacteria bacterium	MBS1858087	thioredoxin domain-containing protein [Acidobacteria bacterium]	1978231	66.6667	RPASYFAVAVAR	RPASYFATAAAR	RPASYFA A AR	32.0268	29.4981
179	record_2	Chloroflexi bacterium	MBI5353560	2-succinyl-5-enolpyruvyl-6-hydroxy-3-cyclohexene-1-carboxylic-acid synthase [Chloroflexi bacterium]	2026724	66.6667	DERPASYFAVAVAR	DERSASYFALGLAR	DER ASYFA AR	31.6026	41.6219
180	record_2	Leucobacter sp.	NLA65632	2-succinyl-5-enolpyruvyl-6-hydroxy-3-cyclohexene-1-carboxylic-acid synthase [Leucobacter sp.]	1898440	66.6667	TDERPASYFAVAVAR	TDERSAGFFALGVAR	TDER A +FA VAR	31.6026	41.6312
181	record_2	Pseudanabaenaceae cyanobacterium LEGE 13415	MBE9009909	2-succinyl-5-enolpyruvyl-6-hydroxy-3-cyclohexene-1-carboxylic-acid synthase [Pseudanabaenaceae cyanobacterium LEGE 13415]	2777976	60	DERPASYFAVAVAR	DERSASFFAIGIAR	DER AS+FA+ +AR	31.6026	41.6366
182	record_2	Chloroflexi bacterium	MBI3170596	2-succinyl-5-enolpyruvyl-6-hydroxy-3-cyclohexene-1-carboxylic-acid synthase [Chloroflexi bacterium]	2026724	66.6667	DERPASYFAVAVAR	DERSASYFALGLAR	DER ASYFA AR	31.6026	41.6375
183	record_2	Chloroflexi bacterium	MBI5946114	2-succinyl-5-enolpyruvyl-6-hydroxy-3-cyclohexene-1-carboxylic-acid synthase [Chloroflexi bacterium]	2026724	66.6667	DERPASYFAVAVAR	DERSASYFALGLAR	DER ASYFA AR	31.6026	41.6377
184	record_2	Rhodococcus opacus	WP_210460999	acyl-CoA/acyl-ACP dehydrogenase [Rhodococcus opacus]	37919	73.3333	ER-----PASYFAVAVA	ERDGWHSPATYFAVAVA	ER PA YFAVAVA	31.6026	41.6722
185	record_2	Phycisphaerales bacterium	NNF43635	glycosyltransferase [Phycisphaerales bacterium]	2052180	73.3333	DERPASYF----AVAVAR	EERPSSYIARNRAVAVAR	+ERP SY AVAVAR	31.6026	41.6864
186	record_2	Phycisphaerae bacterium	MBT8485360	glycosyltransferase [Phycisphaerae bacterium]	2026778	73.3333	DERPASYF----AVAVAR	EERPSSYIARNRAVAVAR	+ERP SY AVAVAR	31.6026	41.6864
187	record_2	Chloroflexi bacterium	MBI2332846	2-succinyl-5-enolpyruvyl-6-hydroxy-3-cyclohexene-1-carboxylate synthase [Chloroflexi bacterium]	2026724	66.6667	DERPASYFAVAVAR	DERSASYFALGLAR	DER ASYFA AR	31.6026	41.8495
188	record_2	Falco naumanni	XP_040469478	ovotransferrin-like [Falco naumanni]	148594	73.3333	DER--------PASYFAVAV	DDRQCSKAEGEPASYFAVAV	D+R PASYFAVAV	31.1785	58.9262
189	record_2	Falco naumanni	XP_040469478	ovotransferrin-like [Falco naumanni]	148594	40	SYFAVAV	SYYAVAV	SY+AVAV	21.8471	127932
190	record_2	Strigops habroptila	XP_030350794	ovotransferrin-like [Strigops habroptila]	2489341	73.3333	DER--------PASYFAVAV	DDRQCNKPEGEPASYFAVAV	D+R PASYFAVAV	31.1785	58.9271
191	record_2	Strigops habroptila	XP_030350794	ovotransferrin-like [Strigops habroptila]	2489341	40	SYFAVAV	SYYAVAV	SY+AVAV	21.8471	127924
192	record_2	Sturnus vulgaris	XP_014725911	PREDICTED: serotransferrin [Sturnus vulgaris]	9172	66.6667	DERPASYFAVAV	DEEPATYFAVAV	DE PA YFAVAV	31.1785	58.9417
193	record_2	Sturnus vulgaris	XP_014725911	PREDICTED: serotransferrin [Sturnus vulgaris]	9172	40	SYFAVAV	SYYAVAV	SY+AVAV	21.8471	127796
194	record_2	Alectura lathami	NXL86233	TRFE protein [Alectura lathami]	81907	60	DERPASYFAVAV	EQQPASYFAVAV	++ PASYFAVAV	31.1785	58.9418
195	record_2	Alectura lathami	NXL86233	TRFE protein [Alectura lathami]	81907	46.6667	SYFAVAVA	SYYAVAVA	SY+AVAVA	24.392	15625
196	record_2	Orthonyx spaldingii	NXC07385	TRFE protein [Orthonyx spaldingii]	38397	66.6667	DERPASYFAVAVA	EEEPATYFAVAVA	+E PA YFAVAVA	31.1785	58.9428
197	record_2	Orthonyx spaldingii	NXC07385	TRFE protein [Orthonyx spaldingii]	38397	40	SYFAVAVA	SYYSVAVA	SY+ VAVA	21.8471	127786
198	record_2	Leucobacter chromiiresistens	KTR87279	2-oxoglutarate decarboxylase [Leucobacter chromiiresistens]	1079994	66.6667	DERPASYFAVAVAR	DERTAGYFALGVAR	DER A YFA VAR	31.1785	58.9502
199	record_2	Leucobacter chromiiresistens	WP_058592759	2-succinyl-5-enolpyruvyl-6-hydroxy-3-cyclohexene-1-carboxylic-acid synthase [Leucobacter chromiiresistens]	1079994	66.6667	DERPASYFAVAVAR	DERTAGYFALGVAR	DER A YFA VAR	31.1785	58.951
200	record_2	Prevotella sp. R6025	WP_223927908	2-succinyl-5-enolpyruvyl-6-hydroxy-3-cyclohexene-1-carboxylic-acid synthase [Prevotella sp. R6025]	2854764	60	TDERPASYFA	TDERSASYFA	TDER ASYFA	31.1785	58.9521
201	record_2	Geofilum rhodophaeum	WP_088653895	2-succinyl-5-enolpyruvyl-6-hydroxy-3-cyclohexene-1-carboxylic-acid synthase [Geofilum rhodophaeum]	1965019	66.6667	TDERPASYFAVAVAR	TDERSAGYFALGLAR	TDER A YFA AR	31.1785	58.9545
202	record_2	Bacteroidales bacterium	HHU57668	2-succinyl-5-enolpyruvyl-6-hydroxy-3-cyclohexene-1-carboxylic-acid synthase [Bacteroidales bacterium]	2030927	66.6667	TDERPASYFAVAVAR	TDERSAGYFALGLAR	TDER A YFA AR	31.1785	58.9545
203	record_2	Prevotella sp. R6025	GJG69141	2-succinyl-5-enolpyruvyl-6-hydroxy-3-cyclohexene- 1-carboxylate synthase [Prevotella sp. R6025]	2854764	60	TDERPASYFA	TDERSASYFA	TDER ASYFA	31.1785	58.9555
204	record_2	Caldanaerobius polysaccharolyticus	WP_026486363	S-layer homology domain-containing protein [Caldanaerobius polysaccharolyticus]	44256	66.6667	TDERPA-SYFA	TDERPAISYFA	TDERPA SYFA	31.1785	58.9634
205	record_2	Nocardioides sp. Iso805N	WP_157417118	amino acid deaminase/aldolase [Nocardioides sp. Iso805N]	1283287	60	RPASYFAVAVAR	RPAAYFAVPVTR	RPA YFAV V R	31.1785	58.9867
206	record_2	Phasianus colchicus	XP_031452059	ovotransferrin [Phasianus colchicus]	9054	60	PASYFAVAV	PASYFAVAV	PASYFAVAV	30.7543	83.4459
207	record_2	Phasianus colchicus	XP_031452059	ovotransferrin [Phasianus colchicus]	9054	40	SYFAVAV	SYYAVAV	SY+AVAV	21.8471	127948
208	record_2	Lagopus leucura	XP_042734496	ovotransferrin [Lagopus leucura]	30410	60	PASYFAVAV	PASYFAVAV	PASYFAVAV	30.7543	83.4463
209	record_2	Lagopus leucura	XP_042734496	ovotransferrin [Lagopus leucura]	30410	40	SYFAVAV	SYYAVAV	SY+AVAV	21.8471	127946
210	record_2	Centrocercus urophasianus	XP_042676840	ovotransferrin [Centrocercus urophasianus]	9002	60	PASYFAVAV	PASYFAVAV	PASYFAVAV	30.7543	83.4463
211	record_2	Centrocercus urophasianus	XP_042676840	ovotransferrin [Centrocercus urophasianus]	9002	40	SYFAVAV	SYYAVAV	SY+AVAV	21.8471	127945
212	record_2	Apteryx rowi	XP_025934383	ovotransferrin-like [Apteryx rowi]	308060	60	PASYFAVAV	PASYFAVAV	PASYFAVAV	30.7543	83.4469
213	record_2	Apteryx rowi	XP_025934383	ovotransferrin-like [Apteryx rowi]	308060	40	SYFAVAV	SYYAVAV	SY+AVAV	21.8471	127940
214	record_2	Cygnus olor	XP_040423237	ovotransferrin [Cygnus olor]	8869	60	PASYFAVAV	PASYFAVAV	PASYFAVAV	30.7543	83.4473
215	record_2	Cygnus olor	XP_040423237	ovotransferrin [Cygnus olor]	8869	40	SYFAVAV	SYYAVAV	SY+AVAV	21.8471	127937
216	record_2	Oxyura jamaicensis	XP_035190671	ovotransferrin [Oxyura jamaicensis]	8884	60	PASYFAVAV	PASYFAVAV	PASYFAVAV	30.7543	83.4474
217	record_2	Oxyura jamaicensis	XP_035190671	ovotransferrin [Oxyura jamaicensis]	8884	40	SYFAVAV	SYYAVAV	SY+AVAV	21.8471	127936
218	record_2	Haliaeetus leucocephalus	XP_010559587	PREDICTED: serotransferrin [Haliaeetus leucocephalus]	52644	60	PASYFAVAV	PASYFAVAV	PASYFAVAV	30.7543	83.4475
219	record_2	Numida meleagris	XP_021249482	ovotransferrin [Numida meleagris]	8996	60	PASYFAVAV	PASYFAVAV	PASYFAVAV	30.7543	83.4485
220	record_2	Dromaius novaehollandiae	XP_025966423	ovotransferrin-like [Dromaius novaehollandiae]	8790	60	PASYFAVAV	PASYFAVAV	PASYFAVAV	30.7543	83.4486
221	record_2	Aythya fuligula	XP_032049143	ovotransferrin [Aythya fuligula]	219594	60	PASYFAVAV	PASYFAVAV	PASYFAVAV	30.7543	83.4487
222	record_2	Aythya fuligula	XP_032049143	ovotransferrin [Aythya fuligula]	219594	40	SYFAVAV	SYYAVAV	SY+AVAV	21.8471	127926
223	record_2	Cygnus atratus	XP_035400822	ovotransferrin [Cygnus atratus]	8868	60	PASYFAVAV	PASYFAVAV	PASYFAVAV	30.7543	83.4489
224	record_2	Cygnus atratus	XP_035400822	ovotransferrin [Cygnus atratus]	8868	40	SYFAVAV	SYYAVAV	SY+AVAV	21.8471	127924
225	record_2	Tyto alba	XP_042653383	ovotransferrin [Tyto alba]	56313	60	PASYFAVAV	PASYFAVAV	PASYFAVAV	30.7543	83.449
226	record_2	Aquila chrysaetos chrysaetos	XP_040982959	serotransferrin [Aquila chrysaetos chrysaetos]	223781	60	PASYFAVAV	PASYFAVAV	PASYFAVAV	30.7543	83.4493
227	record_2	Aquila chrysaetos chrysaetos	XP_040982959	serotransferrin [Aquila chrysaetos chrysaetos]	223781	40	SYFAVAV	SYYAVAV	SY+AVAV	21.8471	127922
228	record_2	Nothoprocta perdicaria	XP_025892213	ovotransferrin-like [Nothoprocta perdicaria]	30464	60	PASYFAVAV	PASYFAVAV	PASYFAVAV	30.7543	83.4498
229	record_2	Tinamus guttatus	KGL83559	Ovotransferrin, partial [Tinamus guttatus]	94827	60	PASYFAVAV	PASYFAVAV	PASYFAVAV	30.7543	83.4503
230	record_2	Tinamus guttatus	XP_010222117	PREDICTED: serotransferrin [Tinamus guttatus]	94827	60	PASYFAVAV	PASYFAVAV	PASYFAVAV	30.7543	83.4511
231	record_2	Chaetura pelagica	XP_009999807	PREDICTED: LOW QUALITY PROTEIN: serotransferrin [Chaetura pelagica]	8897	60	PASYFAVAV	PASYFAVAV	PASYFAVAV	30.7543	83.4527
232	record_2	Chaetura pelagica	XP_009999807	PREDICTED: LOW QUALITY PROTEIN: serotransferrin [Chaetura pelagica]	8897	40	SYFAVAV	SYYAVAV	SY+AVAV	21.8471	127894
233	record_2	Amazona aestiva	KQK76993	hypothetical protein AAES_130298 [Amazona aestiva]	12930	60	PASYFAVAV	PASYFAVAV	PASYFAVAV	30.7543	83.4567
234	record_2	Amazona aestiva	KQK76993	hypothetical protein AAES_130298 [Amazona aestiva]	12930	40	SYFAVAV	SYYAVAV	SY+AVAV	21.8471	127862
235	record_2	Dipodomys ordii	XP_012874843	PREDICTED: melanotransferrin [Dipodomys ordii]	10020	60	DERPASYFAVAVAR	DDRSSSYFVVAVVR	D+R SYF VAV R	30.7543	83.4624
236	record_2	Dipodomys ordii	XP_012874843	PREDICTED: melanotransferrin [Dipodomys ordii]	10020	40	SYFAVAV	SYYAVAV	SY+AVAV	21.8471	127816
237	record_2	Nestor notabilis	XP_010018932	PREDICTED: ovotransferrin-like [Nestor notabilis]	176057	60	PASYFAVAV	PASYFAVAV	PASYFAVAV	30.7543	83.4642
238	record_2	Nestor notabilis	XP_010018932	PREDICTED: ovotransferrin-like [Nestor notabilis]	176057	40	SYFAVAV	SYYAVAV	SY+AVAV	21.8471	127801
239	record_2	Haliaeetus albicilla	XP_009916940	PREDICTED: ovotransferrin-like [Haliaeetus albicilla]	8969	60	PASYFAVAV	PASYFAVAV	PASYFAVAV	30.7543	83.4644
240	record_2	Pelecanus crispus	XP_009489081	PREDICTED: ovotransferrin-like [Pelecanus crispus]	36300	60	PASYFAVAV	PASYFAVAV	PASYFAVAV	30.7543	83.4647
241	record_2	Pelecanus crispus	XP_009489081	PREDICTED: ovotransferrin-like [Pelecanus crispus]	36300	40	SYFAVAV	SYYAVAV	SY+AVAV	21.8471	127797
242	record_2	Phalacrocorax carbo	XP_009511101	PREDICTED: ovotransferrin-like [Phalacrocorax carbo]	9209	60	PASYFAVAV	PASYFAVAV	PASYFAVAV	30.7543	83.4648
243	record_2	Dryobates pubescens	XP_009897742	PREDICTED: serotransferrin [Dryobates pubescens]	118200	60	PASYFAVAV	PASYFAVAV	PASYFAVAV	30.7543	83.4648
244	record_2	Galbula dea	NXI46355	TRFE protein [Galbula dea]	1109041	60	PASYFAVAV	PASYFAVAV	PASYFAVAV	30.7543	83.4648
245	record_2	Athene cunicularia	XP_026711238	ovotransferrin-like [Athene cunicularia]	194338	60	PASYFAVAV	PASYFAVAV	PASYFAVAV	30.7543	83.4648
246	record_2	Athene cunicularia	XP_026711238	ovotransferrin-like [Athene cunicularia]	194338	40	SYFAVAV	SYYAVAV	SY+AVAV	21.8471	127796
247	record_2	Aptenodytes forsteri	XP_009283255	PREDICTED: ovotransferrin [Aptenodytes forsteri]	9233	60	PASYFAVAV	PASYFAVAV	PASYFAVAV	30.7543	83.4648
248	record_2	Tyto alba alba	XP_032848407	serotransferrin [Tyto alba alba]	507980	60	PASYFAVAV	PASYFAVAV	PASYFAVAV	30.7543	83.4648
249	record_2	Gavia stellata	XP_009819041	PREDICTED: ovotransferrin-like [Gavia stellata]	37040	60	PASYFAVAV	PASYFAVAV	PASYFAVAV	30.7543	83.4648
250	record_2	Gavia stellata	XP_009819041	PREDICTED: ovotransferrin-like [Gavia stellata]	37040	40	SYFAVAV	SYYAVAV	SY+AVAV	21.8471	127796
251	record_2	Falco cherrug	XP_005437200	ovotransferrin [Falco cherrug]	345164	60	PASYFAVAV	PASYFAVAV	PASYFAVAV	30.7543	83.4648
252	record_2	Falco cherrug	XP_005437200	ovotransferrin [Falco cherrug]	345164	40	SYFAVAV	SYYAVAV	SY+AVAV	21.8471	127796
253	record_2	Falco rusticolus	XP_037262966	serotransferrin [Falco rusticolus]	120794	60	PASYFAVAV	PASYFAVAV	PASYFAVAV	30.7543	83.4648
254	record_2	Falco rusticolus	XP_037262966	serotransferrin [Falco rusticolus]	120794	40	SYFAVAV	SYYAVAV	SY+AVAV	21.8471	127796
255	record_2	Eurypyga helias	XP_010157284	PREDICTED: ovotransferrin-like [Eurypyga helias]	54383	60	PASYFAVAV	PASYFAVAV	PASYFAVAV	30.7543	83.4648
256	record_2	Eurypyga helias	XP_010157284	PREDICTED: ovotransferrin-like [Eurypyga helias]	54383	40	SYFAVAV	SYYAVAV	SY+AVAV	21.8471	127796
257	record_2	Amazona guildingii	NXK79490	TRFE protein [Amazona guildingii]	175529	60	PASYFAVAV	PASYFAVAV	PASYFAVAV	30.7543	83.4648
258	record_2	Amazona guildingii	NXK79490	TRFE protein [Amazona guildingii]	175529	40	SYFAVAV	SYYAVAV	SY+AVAV	21.8471	127796
259	record_2	Cariama cristata	XP_009701630	PREDICTED: ovotransferrin-like [Cariama cristata]	54380	60	PASYFAVAV	PASYFAVAV	PASYFAVAV	30.7543	83.4648
260	record_2	Cariama cristata	XP_009701630	PREDICTED: ovotransferrin-like [Cariama cristata]	54380	53.3333	PASYFAVAV	PTSYFAVAV	P SYFAVAV	27.7853	955.875
261	record_2	Fulmarus glacialis	XP_009585683	PREDICTED: ovotransferrin-like [Fulmarus glacialis]	30455	60	PASYFAVAV	PASYFAVAV	PASYFAVAV	30.7543	83.4648
262	record_2	Balearica regulorum gibbericeps	XP_010302695	PREDICTED: ovotransferrin-like [Balearica regulorum gibbericeps]	100784	60	PASYFAVAV	PASYFAVAV	PASYFAVAV	30.7543	83.4649
263	record_2	Balearica regulorum gibbericeps	XP_010302695	PREDICTED: ovotransferrin-like [Balearica regulorum gibbericeps]	100784	40	SYFAVAV	SYYAVAV	SY+AVAV	21.8471	127796
264	record_2	Apteryx mantelli mantelli	XP_013807926	PREDICTED: serotransferrin [Apteryx mantelli mantelli]	202946	60	PASYFAVAV	PASYFAVAV	PASYFAVAV	30.7543	83.465
265	record_2	Apteryx mantelli mantelli	XP_013807926	PREDICTED: serotransferrin [Apteryx mantelli mantelli]	202946	40	SYFAVAV	SYYAVAV	SY+AVAV	21.8471	127795
266	record_3	Gallus gallus	XP_040560530	vitellogenin-2 isoform X1 [Gallus gallus]	9031	100	FLEVVQLCR	FLEVVQLCR	FLEVVQLCR	33.2992	3.18861
267	record_3	Gallus gallus	NP_001026447	vitellogenin-2 precursor [Gallus gallus]	9031	100	FLEVVQLCR	FLEVVQLCR	FLEVVQLCR	33.2992	3.18865
268	record_3	Gallus gallus	AAA49139	vitellogenin [Gallus gallus]	9031	100	FLEVVQLCR	FLEVVQLCR	FLEVVQLCR	33.2992	3.18873
269	record_3	Gallus gallus	P02845	RecName: Full=Vitellogenin-2; AltName: Full=Major vitellogenin; AltName: Full=Vitellogenin II; Contains: RecName: Full=Lipovitellin-1; AltName: Full=Lipovitellin I; Short=LVI; Contains: RecName: Full=Phosvitin; Short=PV; Contains: RecName: Full=Lipovitellin-2; AltName: Full=Lipovitellin II; Short=LVII; Contains: RecName: Full=YGP40; Flags: Precursor [Gallus gallus]	9031	100	FLEVVQLCR	FLEVVQLCR	FLEVVQLCR	33.2992	3.18874
270	record_3	Gallus gallus	CAA31942	vitellogenin [Gallus gallus]	9031	100	FLEVVQLCR	FLEVVQLCR	FLEVVQLCR	33.2992	3.18874
271	record_3	Sagittarius serpentarius	NXQ98509	VIT2 protein [Sagittarius serpentarius]	56258	100	FLEVVQLCR	FLEVVQLCR	FLEVVQLCR	33.2992	3.18881
272	record_3	Gallus gallus	BAD32701	vitellogenin, partial [Gallus gallus]	9031	100	FLEVVQLCR	FLEVVQLCR	FLEVVQLCR	33.2992	3.19201
273	record_3	Falco rusticolus	XP_037260290	vitellogenin-2-like [Falco rusticolus]	120794	88.8889	FLEVVQLCR	FLEIVQLCR	FLE+VQLCR	31.1785	18.1739
274	record_3	Falco peregrinus	XP_005238511	vitellogenin-2-like [Falco peregrinus]	8954	88.8889	FLEVVQLCR	FLEIVQLCR	FLE+VQLCR	31.1785	18.174
275	record_3	Falco cherrug	XP_014140713	LOW QUALITY PROTEIN: vitellogenin-2-like [Falco cherrug]	345164	88.8889	FLEVVQLCR	FLEIVQLCR	FLE+VQLCR	31.1785	18.174
276	record_3	Falco naumanni	XP_040466812	vitellogenin-2-like [Falco naumanni]	148594	88.8889	FLEVVQLCR	FLEIVQLCR	FLE+VQLCR	31.1785	18.1752
277	record_3	Nostocales cyanobacterium HT-58-2	ARV60108	NB-ARC domain-containing protein [Nostocales cyanobacterium HT-58-2]	1940762	88.8889	FLEVVQLC	FLEVVQLC	FLEVVQLC	29.906	51.7677
278	record_3	Scytonema tolypothrichoides	WP_048870692	CHAT domain-containing protein, partial [Scytonema tolypothrichoides]	1233230	88.8889	FLEVVQLC	FLEVVQLC	FLEVVQLC	29.906	51.8734
279	record_3	Scytonema tolypothrichoides VB-61278	KAB8331773	CHAT domain-containing protein, partial [Scytonema tolypothrichoides VB-61278]	1233231	88.8889	FLEVVQLC	FLEVVQLC	FLEVVQLC	29.906	51.8734
280	record_3	Pedosphaera sp.	MSU37058	polyphosphate kinase 1 [Pedosphaera sp.]	2024890	88.8889	FLEVVQLC	FLEVVQLC	FLEVVQLC	29.906	51.9772
281	record_3	Armatimonadetes bacterium	MBS1711250	DNA cytosine methyltransferase [Armatimonadetes bacterium]	2033014	88.8889	FLEVVQLC	FLEVVQLC	FLEVVQLC	29.906	52.3615
282	record_3	Lamprotornis superbus	KAG0131326	Vitellogenin-2 [Lamprotornis superbus]	245042	88.8889	FLEVVQLCR	FLELVQLCR	FLE VQLCR	29.4819	73.2033
283	record_3	Colinus virginianus	OXB80044	hypothetical protein H355_012967 [Colinus virginianus]	9014	88.8889	FLEVVQLCR	FLELVQLCR	FLE VQLCR	29.4819	73.2042
284	record_3	Colinus virginianus	OXB80044	hypothetical protein H355_012967 [Colinus virginianus]	9014	55.5556	FLEVVQL	FLQIVQL	FL++VQL	20.5747	117137
285	record_3	Amazona aestiva	KQK74216	hypothetical protein AAES_253921 [Amazona aestiva]	12930	88.8889	FLEVVQLCR	FLELVQLCR	FLE VQLCR	29.4819	73.2063
286	record_3	Callipepla squamata	OXB55466	hypothetical protein ASZ78_012898 [Callipepla squamata]	9009	88.8889	FLEVVQLCR	FLELVQLCR	FLE VQLCR	29.4819	73.2172
287	record_3	Turdus rufiventris	KAF4793098	vitellogenin-2-like protein [Turdus rufiventris]	311356	88.8889	FLEVVQLCR	FLELVQLCR	FLE VQLCR	29.4819	73.2541
288	record_3	Hirundo rustica rustica	RMC08528	hypothetical protein DUI87_14774 [Hirundo rustica rustica]	333673	88.8889	FLEVVQLCR	FLELVQLCR	FLE VQLCR	29.4819	73.2606
289	record_3	Corvus moneduloides	XP_031973980	vitellogenin-2-like [Corvus moneduloides]	1196302	88.8889	FLEVVQLCR	FLELVQLCR	FLE VQLCR	29.4819	73.2932
290	record_3	Taeniopygia guttata	XP_041573748	vitellogenin-2 [Taeniopygia guttata]	59729	88.8889	FLEVVQLCR	FLELVQLCR	FLE VQLCR	29.4819	73.2953
291	record_3	Lonchura striata domestica	XP_031361400	vitellogenin-2 [Lonchura striata domestica]	299123	88.8889	FLEVVQLCR	FLELVQLCR	FLE VQLCR	29.4819	73.2964
292	record_3	Zosterops borbonicus	TRZ24565	hypothetical protein HGM15179_002512 [Zosterops borbonicus]	364589	88.8889	FLEVVQLCR	FLELVQLCR	FLE VQLCR	29.4819	73.2988
293	record_3	Cyanistes caeruleus	XP_023787929	vitellogenin-2-like [Cyanistes caeruleus]	156563	88.8889	FLEVVQLCR	FLELVQLCR	FLE VQLCR	29.4819	73.2989
294	record_3	Lepidothrix coronata	XP_017680442	PREDICTED: vitellogenin-2-like isoform X1 [Lepidothrix coronata]	321398	88.8889	FLEVVQLCR	FLELVQLCR	FLE VQLCR	29.4819	73.2994
295	record_3	Tyto alba alba	XP_032856758	vitellogenin-2-like [Tyto alba alba]	507980	88.8889	FLEVVQLCR	FLELVQLCR	FLE VQLCR	29.4819	73.2995
296	record_3	Vidua macroura	NXP99980	VIT2 protein [Vidua macroura]	187451	88.8889	FLEVVQLCR	FLELVQLCR	FLE VQLCR	29.4819	73.3
297	record_3	Dasyornis broadbenti	NWV84765	VIT2 protein [Dasyornis broadbenti]	243059	88.8889	FLEVVQLCR	FLELVQLCR	FLE VQLCR	29.4819	73.3001
298	record_3	Hippolais icterina	NXR47896	VIT2 protein [Hippolais icterina]	68497	88.8889	FLEVVQLCR	FLELVQLCR	FLE VQLCR	29.4819	73.3004
299	record_3	Leucopsar rothschildi	NXB47935	VIT2 protein [Leucopsar rothschildi]	127929	88.8889	FLEVVQLCR	FLELVQLCR	FLE VQLCR	29.4819	73.3004
300	record_3	Aquila chrysaetos chrysaetos	XP_029888560	vitellogenin-2-like [Aquila chrysaetos chrysaetos]	223781	88.8889	FLEVVQLCR	FLELVQLCR	FLE VQLCR	29.4819	73.3006
301	record_3	Pyrgilauda ruficollis	XP_041339226	vitellogenin-2-like [Pyrgilauda ruficollis]	221976	88.8889	FLEVVQLCR	FLELVQLCR	FLE VQLCR	29.4819	73.3008
302	record_3	Antrostomus carolinensis	XP_010172702	vitellogenin-2 [Antrostomus carolinensis]	279965	88.8889	FLEVVQLCR	FLELVQLCR	FLE VQLCR	29.4819	73.301
303	record_3	Pipra filicauda	XP_027583898	vitellogenin-2-like [Pipra filicauda]	649802	88.8889	FLEVVQLCR	FLELVQLCR	FLE VQLCR	29.4819	73.301
304	record_3	Campylorhamphus procurvoides	NXC25264	VIT2 protein [Campylorhamphus procurvoides]	190295	88.8889	FLEVVQLCR	FLELVQLCR	FLE VQLCR	29.4819	73.3011
305	record_3	Peucedramus taeniatus	NXQ18065	VIT2 protein [Peucedramus taeniatus]	135441	88.8889	FLEVVQLCR	FLELVQLCR	FLE VQLCR	29.4819	73.3012
306	record_3	Locustella ochotensis	NXO37583	VIT2 protein [Locustella ochotensis]	187437	88.8889	FLEVVQLCR	FLELVQLCR	FLE VQLCR	29.4819	73.3015
307	record_3	Urocynchramus pylzowi	NWT96600	VIT2 protein [Urocynchramus pylzowi]	571890	88.8889	FLEVVQLCR	FLELVQLCR	FLE VQLCR	29.4819	73.3015
308	record_3	Hylia prasina	NWU43990	VIT2 protein [Hylia prasina]	208073	88.8889	FLEVVQLCR	FLELVQLCR	FLE VQLCR	29.4819	73.3019
309	record_3	Leiothrix lutea	NXP35722	VIT2 protein [Leiothrix lutea]	36275	88.8889	FLEVVQLCR	FLELVQLCR	FLE VQLCR	29.4819	73.3019
310	record_3	Gymnorhina tibicen	NXM44633	VIT2 protein [Gymnorhina tibicen]	9132	88.8889	FLEVVQLCR	FLELVQLCR	FLE VQLCR	29.4819	73.3021
311	record_3	Pomatostomus ruficeps	NXS33557	VIT2 protein [Pomatostomus ruficeps]	9176	88.8889	FLEVVQLCR	FLELVQLCR	FLE VQLCR	29.4819	73.3021
312	record_3	Empidonax traillii	XP_027754196	vitellogenin-2-like isoform X1 [Empidonax traillii]	164674	88.8889	FLEVVQLCR	FLELVQLCR	FLE VQLCR	29.4819	73.3023
313	record_3	Chloropsis cyanopogon	NXP68353	VIT2 protein [Chloropsis cyanopogon]	1218682	88.8889	FLEVVQLCR	FLELVQLCR	FLE VQLCR	29.4819	73.3023
314	record_3	Certhia familiaris	NXC94878	VIT2 protein [Certhia familiaris]	73333	88.8889	FLEVVQLCR	FLELVQLCR	FLE VQLCR	29.4819	73.3024
315	record_3	Hirundo rustica	XP_039928935	vitellogenin-2-like [Hirundo rustica]	43150	88.8889	FLEVVQLCR	FLELVQLCR	FLE VQLCR	29.4819	73.3024
316	record_3	Cariama cristata	XP_009704912	PREDICTED: vitellogenin-2-like [Cariama cristata]	54380	88.8889	FLEVVQLCR	FLELVQLCR	FLE VQLCR	29.4819	73.3024
317	record_3	Polioptila caerulea	NWS24146	VIT2 protein [Polioptila caerulea]	66707	88.8889	FLEVVQLCR	FLELVQLCR	FLE VQLCR	29.4819	73.3025
318	record_3	Myiagra hebetior	NXH32584	VIT2 protein [Myiagra hebetior]	381031	88.8889	FLEVVQLCR	FLELVQLCR	FLE VQLCR	29.4819	73.3025
319	record_3	Dicrurus megarhynchus	NXJ31204	VIT2 protein [Dicrurus megarhynchus]	450177	88.8889	FLEVVQLCR	FLELVQLCR	FLE VQLCR	29.4819	73.3025
320	record_3	Sylvia borin	NXM98432	VIT2 protein [Sylvia borin]	73324	88.8889	FLEVVQLCR	FLELVQLCR	FLE VQLCR	29.4819	73.3025
321	record_3	Penelope pileata	NXC47345	VIT2 protein [Penelope pileata]	1118817	88.8889	FLEVVQLCR	FLELVQLCR	FLE VQLCR	29.4819	73.3025
322	record_3	Catharus fuscescens	NXQ40855	VIT2 protein [Catharus fuscescens]	159581	88.8889	FLEVVQLCR	FLELVQLCR	FLE VQLCR	29.4819	73.3026
323	record_3	Anthoscopus minutus	NXQ63043	VIT2 protein [Anthoscopus minutus]	156561	88.8889	FLEVVQLCR	FLELVQLCR	FLE VQLCR	29.4819	73.3026
324	record_3	Irena cyanogastra	NXI18038	VIT2 protein [Irena cyanogastra]	175120	88.8889	FLEVVQLCR	FLELVQLCR	FLE VQLCR	29.4819	73.3027
325	record_3	Ciccaba nigrolineata	NXF59698	VITA2 protein [Ciccaba nigrolineata]	1118524	88.8889	FLEVVQLCR	FLELVQLCR	FLE VQLCR	29.4819	73.3027
326	record_3	Erpornis zantholeuca	NXS88926	VIT2 protein [Erpornis zantholeuca]	1112836	88.8889	FLEVVQLCR	FLELVQLCR	FLE VQLCR	29.4819	73.3027
327	record_3	Ptilonorhynchus violaceus	NWV08021	VIT2 protein [Ptilonorhynchus violaceus]	28724	88.8889	FLEVVQLCR	FLELVQLCR	FLE VQLCR	29.4819	73.3027
328	record_3	Furnarius figulus	NWR93798	VIT2 protein [Furnarius figulus]	463165	88.8889	FLEVVQLCR	FLELVQLCR	FLE VQLCR	29.4819	73.3027
329	record_3	Aegithalos caudatus	NWH83809	VIT2 protein [Aegithalos caudatus]	73327	88.8889	FLEVVQLCR	FLELVQLCR	FLE VQLCR	29.4819	73.303
330	record_3	Sturnus vulgaris	XP_014739076	PREDICTED: vitellogenin-2-like [Sturnus vulgaris]	9172	88.8889	FLEVVQLCR	FLELVQLCR	FLE VQLCR	29.4819	73.303
331	record_3	Bucco capensis	NXH17860	VIT2 protein [Bucco capensis]	135168	88.8889	FLEVVQLCR	FLELVQLCR	FLE VQLCR	29.4819	73.303
332	record_3	Corvus kubaryi	XP_041886264	vitellogenin-2-like [Corvus kubaryi]	68294	88.8889	FLEVVQLCR	FLELVQLCR	FLE VQLCR	29.4819	73.303
333	record_3	Erythrocercus mccallii	NWT52739	VIT2 protein [Erythrocercus mccallii]	107208	88.8889	FLEVVQLCR	FLELVQLCR	FLE VQLCR	29.4819	73.303
334	record_3	Opisthocomus hoazin	KFR03721	Vitellogenin-2, partial [Opisthocomus hoazin]	30419	88.8889	FLEVVQLCR	FLELVQLCR	FLE VQLCR	29.4819	73.303
335	record_3	Psophia crepitans	NXI97396	VIT2 protein [Psophia crepitans]	54359	88.8889	FLEVVQLCR	FLELVQLCR	FLE VQLCR	29.4819	73.3031
336	record_3	Rynchops niger	NXN55596	VIT2 protein [Rynchops niger]	227184	88.8889	FLEVVQLCR	FLELVQLCR	FLE VQLCR	29.4819	73.3031
337	record_3	Tyto alba	XP_042662451	vitellogenin-2-like [Tyto alba]	56313	88.8889	FLEVVQLCR	FLELVQLCR	FLE VQLCR	29.4819	73.3031
338	record_3	Piprites chloris	NXK35267	VIT2 protein [Piprites chloris]	114369	88.8889	FLEVVQLCR	FLELVQLCR	FLE VQLCR	29.4819	73.3032
339	record_3	Crotophaga sulcirostris	NWS75187	VIT2 protein [Crotophaga sulcirostris]	33598	88.8889	FLEVVQLCR	FLELVQLCR	FLE VQLCR	29.4819	73.3034
340	record_3	Dromaius novaehollandiae	XP_025972306	vitellogenin-2-like [Dromaius novaehollandiae]	8790	88.8889	FLEVVQLCR	FLELVQLCR	FLE VQLCR	29.4819	73.3034
341	record_3	Aramus guarauna	NXO55857	VIT2 protein [Aramus guarauna]	54356	88.8889	FLEVVQLCR	FLELVQLCR	FLE VQLCR	29.4819	73.3034
342	record_3	Upupa epops	NWU99803	VIT2 protein [Upupa epops]	57439	88.8889	FLEVVQLCR	FLELVQLCR	FLE VQLCR	29.4819	73.3034
343	record_3	Catharus ustulatus	XP_042635505	vitellogenin-2-like [Catharus ustulatus]	91951	88.8889	FLEVVQLCR	FLELVQLCR	FLE VQLCR	29.4819	73.3034
344	record_3	Melanocharis versteri	NXA95386	VITA2 protein [Melanocharis versteri]	254552	88.8889	FLEVVQLCR	FLELVQLCR	FLE VQLCR	29.4819	73.3035
345	record_3	Probosciger aterrimus	NWS40075	VIT2 protein [Probosciger aterrimus]	141839	88.8889	FLEVVQLCR	FLELVQLCR	FLE VQLCR	29.4819	73.3036
346	record_3	Scytalopus superciliaris	NXP27274	VIT2 protein [Scytalopus superciliaris]	312124	88.8889	FLEVVQLCR	FLELVQLCR	FLE VQLCR	29.4819	73.3036
347	record_3	Colius striatus	KFP31420	Vitellogenin-2, partial [Colius striatus]	57412	88.8889	FLEVVQLCR	FLELVQLCR	FLE VQLCR	29.4819	73.3037
348	record_3	Antrostomus carolinensis	KFZ64563	Vitellogenin-2, partial [Antrostomus carolinensis]	279965	88.8889	FLEVVQLCR	FLELVQLCR	FLE VQLCR	29.4819	73.3037
349	record_3	Platysteira castanea	NWU29358	VIT2 protein [Platysteira castanea]	1160851	88.8889	FLEVVQLCR	FLELVQLCR	FLE VQLCR	29.4819	73.3037
350	record_3	Anas platyrhynchos	XP_005022346	vitellogenin-2 isoform X1 [Anas platyrhynchos]	8839	88.8889	FLEVVQLCR	FLELVQLCR	FLE VQLCR	29.4819	73.3038
351	record_3	Corvus cornix cornix	XP_039411971	vitellogenin-2-like [Corvus cornix cornix]	932674	88.8889	FLEVVQLCR	FLELVQLCR	FLE VQLCR	29.4819	73.3038
352	record_3	Thryothorus ludovicianus	NXA83155	VIT2 protein [Thryothorus ludovicianus]	74200	88.8889	FLEVVQLCR	FLELVQLCR	FLE VQLCR	29.4819	73.3038
353	record_3	Sylvietta virens	NXK61187	VIT2 protein [Sylvietta virens]	208069	88.8889	FLEVVQLCR	FLELVQLCR	FLE VQLCR	29.4819	73.304
354	record_3	Nyctibius grandis	NXQ86041	VIT2 protein [Nyctibius grandis]	48427	88.8889	FLEVVQLCR	FLELVQLCR	FLE VQLCR	29.4819	73.304
355	record_3	Machaerirhynchus nigripectus	NWV96997	VIT2 protein [Machaerirhynchus nigripectus]	1160894	88.8889	FLEVVQLCR	FLELVQLCR	FLE VQLCR	29.4819	73.304
356	record_3	Rhagologus leucostigma	NXB18411	VIT2 protein [Rhagologus leucostigma]	156170	88.8889	FLEVVQLCR	FLELVQLCR	FLE VQLCR	29.4819	73.304
357	record_3	Corvus moneduloides	NXD51456	VIT2 protein [Corvus moneduloides]	1196302	88.8889	FLEVVQLCR	FLELVQLCR	FLE VQLCR	29.4819	73.304
358	record_3	Falcunculus frontatus	NWW24194	VIT2 protein [Falcunculus frontatus]	254539	88.8889	FLEVVQLCR	FLELVQLCR	FLE VQLCR	29.4819	73.304
359	record_3	Oxyura jamaicensis	XP_035189509	vitellogenin-2 isoform X1 [Oxyura jamaicensis]	8884	88.8889	FLEVVQLCR	FLELVQLCR	FLE VQLCR	29.4819	73.304
360	record_3	Pycnonotus jocosus	NXR81478	VIT2 protein [Pycnonotus jocosus]	182897	88.8889	FLEVVQLCR	FLELVQLCR	FLE VQLCR	29.4819	73.304
361	record_3	Anas platyrhynchos	XP_038039165	vitellogenin-2 isoform X2 [Anas platyrhynchos]	8839	88.8889	FLEVVQLCR	FLELVQLCR	FLE VQLCR	29.4819	73.304
362	record_3	Tyrannus savana	NXL98304	VIT2 protein [Tyrannus savana]	137541	88.8889	FLEVVQLCR	FLELVQLCR	FLE VQLCR	29.4819	73.3041
363	record_3	Oxyura jamaicensis	XP_035189510	vitellogenin-2 isoform X2 [Oxyura jamaicensis]	8884	88.8889	FLEVVQLCR	FLELVQLCR	FLE VQLCR	29.4819	73.3041
364	record_3	Cariama cristata	KFP60041	Vitellogenin-2, partial [Cariama cristata]	54380	88.8889	FLEVVQLCR	FLELVQLCR	FLE VQLCR	29.4819	73.3041
365	record_3	Daphoenositta chrysoptera	NWV55113	VIT2 protein [Daphoenositta chrysoptera]	254528	88.8889	FLEVVQLCR	FLELVQLCR	FLE VQLCR	29.4819	73.3042
366	record_3	Corvus brachyrhynchos	XP_017585466	PREDICTED: vitellogenin-2-like [Corvus brachyrhynchos]	85066	88.8889	FLEVVQLCR	FLELVQLCR	FLE VQLCR	29.4819	73.3042
367	record_3	Columbina picui	NWQ73785	VIT2 protein [Columbina picui]	115618	88.8889	FLEVVQLCR	FLELVQLCR	FLE VQLCR	29.4819	73.3042
368	record_3	Chaetura pelagica	XP_010004905	PREDICTED: vitellogenin-2-like [Chaetura pelagica]	8897	88.8889	FLEVVQLCR	FLELVQLCR	FLE VQLCR	29.4819	73.3042
369	record_4	Gallus gallus	XP_040560530	vitellogenin-2 isoform X1 [Gallus gallus]	9031	100	YVVPSCLGLPLEYGSYTTALAR	YVVPSCLGLPLEYGSYTTALAR	YVVPSCLGLPLEYGSYTTALAR	72.7454	4.22874e-13
370	record_4	Gallus gallus	NP_001026447	vitellogenin-2 precursor [Gallus gallus]	9031	100	YVVPSCLGLPLEYGSYTTALAR	YVVPSCLGLPLEYGSYTTALAR	YVVPSCLGLPLEYGSYTTALAR	72.7454	4.22879e-13
371	record_4	Gallus gallus	AAA49139	vitellogenin [Gallus gallus]	9031	100	YVVPSCLGLPLEYGSYTTALAR	YVVPSCLGLPLEYGSYTTALAR	YVVPSCLGLPLEYGSYTTALAR	72.7454	4.22889e-13
372	record_4	Gallus gallus	P02845	RecName: Full=Vitellogenin-2; AltName: Full=Major vitellogenin; AltName: Full=Vitellogenin II; Contains: RecName: Full=Lipovitellin-1; AltName: Full=Lipovitellin I; Short=LVI; Contains: RecName: Full=Phosvitin; Short=PV; Contains: RecName: Full=Lipovitellin-2; AltName: Full=Lipovitellin II; Short=LVII; Contains: RecName: Full=YGP40; Flags: Precursor [Gallus gallus]	9031	100	YVVPSCLGLPLEYGSYTTALAR	YVVPSCLGLPLEYGSYTTALAR	YVVPSCLGLPLEYGSYTTALAR	72.7454	4.22891e-13
373	record_4	Gallus gallus	CAA31942	vitellogenin [Gallus gallus]	9031	100	YVVPSCLGLPLEYGSYTTALAR	YVVPSCLGLPLEYGSYTTALAR	YVVPSCLGLPLEYGSYTTALAR	72.7454	4.22891e-13
374	record_4	Chauna torquata	NXK44965	VIT2 protein [Chauna torquata]	30388	100	YVVPSCLGLPLEYGSYTTALAR	YVVPSCLGLPLEYGSYTTALAR	YVVPSCLGLPLEYGSYTTALAR	72.7454	4.22918e-13
375	record_4	Lagopus leucura	XP_042729706	vitellogenin-2 [Lagopus leucura]	30410	100	YVVPSCLGLPLEYGSYTTALAR	YVVPSCLGLPLEYGSYTTALAR	YVVPSCLGLPLEYGSYTTALAR	72.7454	4.22919e-13
376	record_4	Centrocercus urophasianus	XP_042675557	vitellogenin-2 [Centrocercus urophasianus]	9002	100	YVVPSCLGLPLEYGSYTTALAR	YVVPSCLGLPLEYGSYTTALAR	YVVPSCLGLPLEYGSYTTALAR	72.7454	4.22931e-13
377	record_4	Gallus gallus	BAD32701	vitellogenin, partial [Gallus gallus]	9031	100	YVVPSCLGLPLEYGSYTTALAR	YVVPSCLGLPLEYGSYTTALAR	YVVPSCLGLPLEYGSYTTALAR	72.7454	4.23294e-13
378	record_4	Anas platyrhynchos	XP_005022346	vitellogenin-2 isoform X1 [Anas platyrhynchos]	8839	95.4545	YVVPSCLGLPLEYGSYTTALAR	YIVPSCLGLPLEYGSYTTALAR	Y+VPSCLGLPLEYGSYTTALAR	70.6246	2.35074e-12
379	record_4	Anas platyrhynchos	XP_038039165	vitellogenin-2 isoform X2 [Anas platyrhynchos]	8839	95.4545	YVVPSCLGLPLEYGSYTTALAR	YIVPSCLGLPLEYGSYTTALAR	Y+VPSCLGLPLEYGSYTTALAR	70.6246	2.35074e-12
380	record_4	Aythya fuligula	XP_032048408	vitellogenin-2 [Aythya fuligula]	219594	95.4545	YVVPSCLGLPLEYGSYTTALAR	YIVPSCLGLPLEYGSYTTALAR	Y+VPSCLGLPLEYGSYTTALAR	70.6246	2.35079e-12
381	record_4	Anser cygnoides domesticus	XP_013033509	PREDICTED: LOW QUALITY PROTEIN: vitellogenin-2-like [Anser cygnoides domesticus]	381198	95.4545	YVVPSCLGLPLEYGSYTTALAR	YIVPSCLGLPLEYGSYTTALAR	Y+VPSCLGLPLEYGSYTTALAR	70.6246	2.35079e-12
382	record_4	Cygnus olor	XP_040421751	vitellogenin-2 [Cygnus olor]	8869	95.4545	YVVPSCLGLPLEYGSYTTALAR	YIVPSCLGLPLEYGSYTTALAR	Y+VPSCLGLPLEYGSYTTALAR	70.6246	2.35082e-12
383	record_4	Anseranas semipalmata	NXI64160	VIT2 protein [Anseranas semipalmata]	8851	95.4545	YVVPSCLGLPLEYGSYTTALAR	YIVPSCLGLPLEYGSYTTALAR	Y+VPSCLGLPLEYGSYTTALAR	70.6246	2.35084e-12
384	record_4	Anas platyrhynchos	EOA99312	Vitellogenin-2, partial [Anas platyrhynchos]	8839	95.4545	YVVPSCLGLPLEYGSYTTALAR	YIVPSCLGLPLEYGSYTTALAR	Y+VPSCLGLPLEYGSYTTALAR	70.6246	2.35086e-12
385	record_4	Asarcornis scutulata	NWZ20228	VIT2 protein [Asarcornis scutulata]	75869	95.4545	YVVPSCLGLPLEYGSYTTALAR	YIVPSCLGLPLEYGSYTTALAR	Y+VPSCLGLPLEYGSYTTALAR	70.6246	2.35089e-12
386	record_4	Cygnus atratus	XP_035393527	vitellogenin-2-like [Cygnus atratus]	8868	95.4545	YVVPSCLGLPLEYGSYTTALAR	YIVPSCLGLPLEYGSYTTALAR	Y+VPSCLGLPLEYGSYTTALAR	70.6246	2.35096e-12
387	record_4	Colinus virginianus	OXB80044	hypothetical protein H355_012967 [Colinus virginianus]	9014	95.4545	YVVPSCLGLPLEYGSYTTALAR	YMVPSCLGLPLEYGSYTTALAR	Y VPSCLGLPLEYGSYTTALAR	69.3522	6.57145e-12
388	record_4	Colinus virginianus	OXB80044	hypothetical protein H355_012967 [Colinus virginianus]	9014	36.3636	VVPSCLGLPLE	VVPTVVGLPLE	VVP GLPLE	24.392	42106
389	record_4	Callipepla squamata	OXB55466	hypothetical protein ASZ78_012898 [Callipepla squamata]	9009	95.4545	YVVPSCLGLPLEYGSYTTALAR	YMVPSCLGLPLEYGSYTTALAR	Y VPSCLGLPLEYGSYTTALAR	69.3522	6.57261e-12
390	record_4	Callipepla squamata	OXB55466	hypothetical protein ASZ78_012898 [Callipepla squamata]	9009	36.3636	VVPSCLGLPLE	VVPTVVGLPLE	VVP GLPLE	24.392	42097.3
391	record_4	Penelope pileata	NXC47345	VIT2 protein [Penelope pileata]	1118817	95.4545	YVVPSCLGLPLEYGSYTTALA	YVVPSCLGLPLEYGSYTTALA	YVVPSCLGLPLEYGSYTTALA	69.3522	6.58017e-12
392	record_4	Numida meleagris	XP_021238438	vitellogenin-2 [Numida meleagris]	8996	95.4545	YVVPSCLGLPLEYGSYTTALAR	YMVPSCLGLPLEYGSYTTALAR	Y VPSCLGLPLEYGSYTTALAR	69.3522	6.58036e-12
393	record_4	Casuarius casuarius	NXE45268	VIT2 protein [Casuarius casuarius]	8787	95.4545	YVVPSCLGLPLEYGSYTTALAR	YVVPSCIGLPLEYGSYTTALAR	YVVPSC GLPLEYGSYTTALAR	69.3522	6.5806e-12
394	record_4	Phasianus colchicus	XP_031460633	vitellogenin-2 [Phasianus colchicus]	9054	95.4545	YVVPSCLGLPLEYGSYTTALAR	YVVPSCLGLPLEYSSYTTALAR	YVVPSCLGLPLEY SYTTALAR	69.3522	6.58071e-12
395	record_4	Meleagris gallopavo	XP_031410838	vitellogenin-2 [Meleagris gallopavo]	9103	95.4545	YVVPSCLGLPLEYGSYTTALAR	YMVPSCLGLPLEYGSYTTALAR	Y VPSCLGLPLEYGSYTTALAR	69.3522	6.58076e-12
396	record_4	Dromaius novaehollandiae	XP_025972306	vitellogenin-2-like [Dromaius novaehollandiae]	8790	90.9091	YVVPSCLGLPLEYGSYTTALAR	YIVPSCIGLPLEYGSYTTALAR	Y+VPSC GLPLEYGSYTTALAR	67.2314	3.65931e-11
397	record_4	Oxyura jamaicensis	XP_035189509	vitellogenin-2 isoform X1 [Oxyura jamaicensis]	8884	90.9091	YVVPSCLGLPLEYGSYTTALAR	YIVPSCLGLPLEYSSYTTALAR	Y+VPSCLGLPLEY SYTTALAR	67.2314	3.65934e-11
398	record_4	Oxyura jamaicensis	XP_035189510	vitellogenin-2 isoform X2 [Oxyura jamaicensis]	8884	90.9091	YVVPSCLGLPLEYGSYTTALAR	YIVPSCLGLPLEYSSYTTALAR	Y+VPSCLGLPLEY SYTTALAR	67.2314	3.65934e-11
399	record_4	Dromaius novaehollandiae	NXG28585	VIT2 protein [Dromaius novaehollandiae]	8790	90.9091	YVVPSCLGLPLEYGSYTTALAR	YIVPSCIGLPLEYGSYTTALAR	Y+VPSC GLPLEYGSYTTALAR	67.2314	3.6594e-11
400	record_4	Nothocercus nigrocapillus	NXD06891	VIT2 protein [Nothocercus nigrocapillus]	1977171	90.9091	YVVPSCLGLPLEYGSYTTALAR	YIVPSCIGLPLEYGSYTTALAR	Y+VPSC GLPLEYGSYTTALAR	67.2314	3.65945e-11
401	record_4	Oxyura jamaicensis	XP_035189511	vitellogenin-2 isoform X3 [Oxyura jamaicensis]	8884	90.9091	YVVPSCLGLPLEYGSYTTALAR	YIVPSCLGLPLEYSSYTTALAR	Y+VPSCLGLPLEY SYTTALAR	67.2314	3.6595e-11
402	record_4	Nothocercus julius	NXA50542	VIT2 protein [Nothocercus julius]	2585813	90.9091	YVVPSCLGLPLEYGSYTTALAR	YIVPSCIGLPLEYGSYTTALAR	Y+VPSC GLPLEYGSYTTALAR	67.2314	3.65954e-11
403	record_4	Oxyura jamaicensis	XP_035189512	vitellogenin-2 isoform X4 [Oxyura jamaicensis]	8884	90.9091	YVVPSCLGLPLEYGSYTTALAR	YIVPSCLGLPLEYSSYTTALAR	Y+VPSCLGLPLEY SYTTALAR	67.2314	3.65963e-11
404	record_4	Apteryx mantelli mantelli	XP_013816671	PREDICTED: LOW QUALITY PROTEIN: vitellogenin-2-like [Apteryx mantelli mantelli]	202946	90.9091	YVVPSCLGLPLEYGSYTTALAR	YIVPSCIGLPLEYGSYTTALAR	Y+VPSC GLPLEYGSYTTALAR	67.2314	3.65979e-11
405	record_4	Oxyura jamaicensis	XP_035189513	vitellogenin-2 isoform X5 [Oxyura jamaicensis]	8884	90.9091	YVVPSCLGLPLEYGSYTTALAR	YIVPSCLGLPLEYSSYTTALAR	Y+VPSCLGLPLEY SYTTALAR	67.2314	3.6598e-11
406	record_4	Apteryx rowi	XP_025913432	vitellogenin-2-like [Apteryx rowi]	308060	90.9091	YVVPSCLGLPLEYGSYTTALAR	YIVPSCIGLPLEYGSYTTALAR	Y+VPSC GLPLEYGSYTTALAR	67.2314	3.65986e-11
407	record_4	Struthio camelus australis	XP_009671543	PREDICTED: vitellogenin-2-like [Struthio camelus australis]	441894	90.9091	YVVPSCLGLPLEYGSYTTALAR	YIVPSCIGLPLEYGSYTTALAR	Y+VPSC GLPLEYGSYTTALAR	67.2314	3.66003e-11
408	record_4	Alectura lathami	NXL92691	VIT2 protein [Alectura lathami]	81907	90.9091	YVVPSCLGLPLEYGSYTTALA	YMVPSCLGLPLEYGSYTTALA	Y VPSCLGLPLEYGSYTTALA	65.959	1.0246e-10
409	record_4	Odontophorus gujanensis	NXJ06859	VIT2 protein [Odontophorus gujanensis]	886794	90.9091	YVVPSCLGLPLEYGSYTTALA	YMVPSCLGLPLEYGSYTTALA	Y VPSCLGLPLEYGSYTTALA	65.959	1.02466e-10
410	record_4	Crypturellus soui	NWI19684	VIT2 protein [Crypturellus soui]	458187	86.3636	YVVPSCLGLPLEYGSYTTALAR	YIVPSCMGLPLQYGSYTTALAR	Y+VPSC+GLPL+YGSYTTALAR	65.1107	2.0356e-10
411	record_4	Tinamus guttatus	XP_010210302	PREDICTED: LOW QUALITY PROTEIN: vitellogenin-2-like [Tinamus guttatus]	94827	86.3636	YVVPSCLGLPLEYGSYTTALAR	YIVPSCMGLPLQYGSYTTALAR	Y+VPSC+GLPL+YGSYTTALAR	65.1107	2.03574e-10
412	record_4	Eudromia elegans	NXA31652	VIT2 protein [Eudromia elegans]	8805	86.3636	YVVPSCLGLPLEYGSYTTALAR	YIVPSCMGLPLEYASYTTALAR	Y+VPSC+GLPLEY SYTTALAR	64.6865	2.86915e-10
413	record_4	Sagittarius serpentarius	NXQ98509	VIT2 protein [Sagittarius serpentarius]	56258	90.9091	YVVPSCLGLPLEYGSYTTALAR	YVVPTCTGLPLEYGSYTTALAR	YVVP C GLPLEYGSYTTALAR	64.2624	4.04409e-10
414	record_4	Ciconia maguari	NXJ41601	VITA2 protein [Ciconia maguari]	52777	90.9091	YVVPSCLGLPLEYGSYTTALAR	YVVPTCTGLPLEYGSYTTALAR	YVVP C GLPLEYGSYTTALAR	64.2624	4.04416e-10
415	record_4	Circaetus pectoralis	NXW17447	VIT2 protein [Circaetus pectoralis]	321084	90.9091	YVVPSCLGLPLEYGSYTTALAR	YVVPTCTGLPLEYGSYTTALAR	YVVP C GLPLEYGSYTTALAR	64.2624	4.04419e-10
416	record_4	Thalassarche chlororhynchos	NXU30575	VIT2 protein [Thalassarche chlororhynchos]	54017	90.9091	YVVPSCLGLPLEYGSYTTALAR	YVVPTCTGLPLEYGSYTTALAR	YVVP C GLPLEYGSYTTALAR	64.2624	4.04724e-10
417	record_4	Crypturellus undulatus	NWJ03541	VIT2 protein [Crypturellus undulatus]	48396	86.3636	YVVPSCLGLPLEYGSYTTALAR	YIVPSCVGLPLQYGSYTTALAR	Y+VPSC GLPL+YGSYTTALAR	63.8382	5.7005e-10
418	record_4	Serilophus lunatus	NXM74772	VIT2 protein [Serilophus lunatus]	239386	86.3636	YVVPSCLGLPLEYGSYTTALAR	YIVPTCTGLPLEYGSYTTALAR	Y+VP C GLPLEYGSYTTALAR	62.1416	2.25028e-09
419	record_4	Melopsittacus undulatus	XP_012985000	vitellogenin-2-like [Melopsittacus undulatus]	13146	86.3636	YVVPSCLGLPLEYGSYTTALAR	YIVPTCTGLPLEYGSYTTALAR	Y+VP C GLPLEYGSYTTALAR	62.1416	2.25031e-09
420	record_4	Rynchops niger	NXN55596	VIT2 protein [Rynchops niger]	227184	86.3636	YVVPSCLGLPLEYGSYTTALAR	YIVPTCTGLPLEYGSYTTALAR	Y+VP C GLPLEYGSYTTALAR	62.1416	2.25031e-09
421	record_4	Aramus guarauna	NXO55857	VIT2 protein [Aramus guarauna]	54356	86.3636	YVVPSCLGLPLEYGSYTTALAR	YIVPTCTGLPLEYGSYTTALAR	Y+VP C GLPLEYGSYTTALAR	62.1416	2.25032e-09
422	record_4	Upupa epops	NWU99803	VIT2 protein [Upupa epops]	57439	86.3636	YVVPSCLGLPLEYGSYTTALAR	YIVPTCTGLPLEYGSYTTALAR	Y+VP C GLPLEYGSYTTALAR	62.1416	2.25032e-09
423	record_4	Probosciger aterrimus	NWS40075	VIT2 protein [Probosciger aterrimus]	141839	86.3636	YVVPSCLGLPLEYGSYTTALAR	YIVPTCTGLPLEYGSYTTALAR	Y+VP C GLPLEYGSYTTALAR	62.1416	2.25032e-09
424	record_4	Nyctibius grandis	NXQ86041	VIT2 protein [Nyctibius grandis]	48427	86.3636	YVVPSCLGLPLEYGSYTTALAR	YIVPTCTGLPLEYGSYTTALAR	Y+VP C GLPLEYGSYTTALAR	62.1416	2.25033e-09
425	record_4	Columbina picui	NWQ73785	VIT2 protein [Columbina picui]	115618	86.3636	YVVPSCLGLPLEYGSYTTALAR	YIVPTCTGLPLEYGSYTTALAR	Y+VP C GLPLEYGSYTTALAR	62.1416	2.25033e-09
426	record_4	Nipponia nippon	XP_009466501	PREDICTED: vitellogenin-2-like [Nipponia nippon]	128390	86.3636	YVVPSCLGLPLEYGSYTTALAR	YIVPTCTGLPLEYGSYTTALAR	Y+VP C GLPLEYGSYTTALAR	62.1416	2.25033e-09
427	record_4	Nipponia nippon	KFR00349	Vitellogenin-2, partial [Nipponia nippon]	128390	86.3636	YVVPSCLGLPLEYGSYTTALAR	YIVPTCTGLPLEYGSYTTALAR	Y+VP C GLPLEYGSYTTALAR	62.1416	2.25033e-09
428	record_4	Acanthisitta chloris	XP_009077281	PREDICTED: vitellogenin-2-like [Acanthisitta chloris]	57068	86.3636	YVVPSCLGLPLEYGSYTTALAR	YIVPTCTGLPLEYGSYTTALAR	Y+VP C GLPLEYGSYTTALAR	62.1416	2.25034e-09
429	record_4	Aptenodytes forsteri	KFM00713	Vitellogenin-2, partial [Aptenodytes forsteri]	9233	86.3636	YVVPSCLGLPLEYGSYTTALAR	YIVPTCTGLPLEYGSYTTALAR	Y+VP C GLPLEYGSYTTALAR	62.1416	2.25034e-09
430	record_4	Nestor notabilis	KFQ47467	Vitellogenin-2, partial [Nestor notabilis]	176057	86.3636	YVVPSCLGLPLEYGSYTTALAR	YIVPTCTGLPLEYGSYTTALAR	Y+VP C GLPLEYGSYTTALAR	62.1416	2.25034e-09
431	record_4	Anhinga anhinga	NXC71628	VIT2 protein [Anhinga anhinga]	56067	86.3636	YVVPSCLGLPLEYGSYTTALAR	YIVPTCTGLPLEYGSYTTALAR	Y+VP C GLPLEYGSYTTALAR	62.1416	2.25034e-09
432	record_4	Caloenas nicobarica	NWX09236	VIT2 protein [Caloenas nicobarica]	187106	86.3636	YVVPSCLGLPLEYGSYTTALAR	YIVPTCTGLPLEYGSYTTALAR	Y+VP C GLPLEYGSYTTALAR	62.1416	2.25034e-09
433	record_4	Aegotheles bennettii	NWX24362	VIT2 protein [Aegotheles bennettii]	48278	86.3636	YVVPSCLGLPLEYGSYTTALAR	YIVPTCTGLPLEYGSYTTALAR	Y+VP C GLPLEYGSYTTALAR	62.1416	2.25034e-09
434	record_4	Syrrhaptes paradoxus	NXT23738	VIT2 protein [Syrrhaptes paradoxus]	302527	86.3636	YVVPSCLGLPLEYGSYTTALAR	YIVPTCTGLPLEYGSYTTALAR	Y+VP C GLPLEYGSYTTALAR	62.1416	2.25035e-09
435	record_4	Pterocles gutturalis	KFV17528	Vitellogenin-2, partial [Pterocles gutturalis]	240206	86.3636	YVVPSCLGLPLEYGSYTTALAR	YIVPTCTGLPLEYGSYTTALAR	Y+VP C GLPLEYGSYTTALAR	62.1416	2.25035e-09
436	record_4	Pygoscelis papua	KAF1441134	Vitellogenin-2, partial [Pygoscelis papua]	30457	86.3636	YVVPSCLGLPLEYGSYTTALAR	YIVPTCTGLPLEYGSYTTALAR	Y+VP C GLPLEYGSYTTALAR	62.1416	2.25035e-09
437	record_4	Mesembrinibis cayennensis	NXL06185	VIT2 protein [Mesembrinibis cayennensis]	1118748	86.3636	YVVPSCLGLPLEYGSYTTALAR	YIVPTCTGLPLEYGSYTTALAR	Y+VP C GLPLEYGSYTTALAR	62.1416	2.25035e-09
438	record_4	Rhinopomastus cyanomelas	NXN97017	VIT2 protein [Rhinopomastus cyanomelas]	113115	86.3636	YVVPSCLGLPLEYGSYTTALAR	YIVPTCTGLPLEYGSYTTALAR	Y+VP C GLPLEYGSYTTALAR	62.1416	2.25036e-09
439	record_4	Pterocles burchelli	NWU70703	VIT2 protein [Pterocles burchelli]	2585816	86.3636	YVVPSCLGLPLEYGSYTTALAR	YIVPTCTGLPLEYGSYTTALAR	Y+VP C GLPLEYGSYTTALAR	62.1416	2.25036e-09
440	record_4	Eudyptes chrysocome	KAF1644199	Vitellogenin-2, partial [Eudyptes chrysocome]	79626	86.3636	YVVPSCLGLPLEYGSYTTALAR	YIVPTCTGLPLEYGSYTTALAR	Y+VP C GLPLEYGSYTTALAR	62.1416	2.25036e-09
441	record_4	Herpetotheres cachinnans	NXK02946	VIT2 protein [Herpetotheres cachinnans]	56343	86.3636	YVVPSCLGLPLEYGSYTTALAR	YIVPTCTGLPLEYGSYTTALAR	Y+VP C GLPLEYGSYTTALAR	62.1416	2.25036e-09
442	record_4	Arenaria interpres	NXK28145	VITA2 protein [Arenaria interpres]	54971	86.3636	YVVPSCLGLPLEYGSYTTALAR	YIVPTCTGLPLEYGSYTTALAR	Y+VP C GLPLEYGSYTTALAR	62.1416	2.25036e-09
443	record_4	Oceanodroma tethys	NXH78993	VITA2 protein [Oceanodroma tethys]	79633	86.3636	YVVPSCLGLPLEYGSYTTALAR	YIVPTCTGLPLEYGSYTTALAR	Y+VP C GLPLEYGSYTTALAR	62.1416	2.25036e-09
444	record_4	Eolophus roseicapilla	NXD64552	VIT2 protein [Eolophus roseicapilla]	176039	86.3636	YVVPSCLGLPLEYGSYTTALAR	YIVPTCTGLPLEYGSYTTALAR	Y+VP C GLPLEYGSYTTALAR	62.1416	2.25037e-09
445	record_4	Spheniscus demersus	KAF1461885	Vitellogenin-2, partial [Spheniscus demersus]	92683	86.3636	YVVPSCLGLPLEYGSYTTALAR	YIVPTCTGLPLEYGSYTTALAR	Y+VP C GLPLEYGSYTTALAR	62.1416	2.25037e-09
446	record_4	Stercorarius parasiticus	NXG88548	VITA2 protein [Stercorarius parasiticus]	54059	86.3636	YVVPSCLGLPLEYGSYTTALAR	YIVPTCTGLPLEYGSYTTALAR	Y+VP C GLPLEYGSYTTALAR	62.1416	2.25037e-09
447	record_4	Aptenodytes forsteri	XP_009272372	PREDICTED: vitellogenin-2 [Aptenodytes forsteri]	9233	86.3636	YVVPSCLGLPLEYGSYTTALAR	YIVPTCTGLPLEYGSYTTALAR	Y+VP C GLPLEYGSYTTALAR	62.1416	2.25037e-09
448	record_4	Phaetusa simplex	NXW26693	VIT2 protein [Phaetusa simplex]	297813	86.3636	YVVPSCLGLPLEYGSYTTALAR	YIVPTCTGLPLEYGSYTTALAR	Y+VP C GLPLEYGSYTTALAR	62.1416	2.25037e-09
449	record_4	Megadyptes antipodes antipodes	KAF1480331	Vitellogenin-2, partial [Megadyptes antipodes antipodes]	2517240	86.3636	YVVPSCLGLPLEYGSYTTALAR	YIVPTCTGLPLEYGSYTTALAR	Y+VP C GLPLEYGSYTTALAR	62.1416	2.25037e-09
450	record_4	Eudyptes pachyrhynchus	KAF1596828	Vitellogenin-2, partial [Eudyptes pachyrhynchus]	37080	86.3636	YVVPSCLGLPLEYGSYTTALAR	YIVPTCTGLPLEYGSYTTALAR	Y+VP C GLPLEYGSYTTALAR	62.1416	2.25037e-09
451	record_4	Nyctibius bracteatus	NXF32796	VIT2 protein [Nyctibius bracteatus]	48426	86.3636	YVVPSCLGLPLEYGSYTTALAR	YIVPTCTGLPLEYGSYTTALAR	Y+VP C GLPLEYGSYTTALAR	62.1416	2.25037e-09
452	record_4	Spheniscus mendiculus	KAF1445715	Vitellogenin-2, partial [Spheniscus mendiculus]	156760	86.3636	YVVPSCLGLPLEYGSYTTALAR	YIVPTCTGLPLEYGSYTTALAR	Y+VP C GLPLEYGSYTTALAR	62.1416	2.25037e-09
453	record_4	Spheniscus magellanicus	KAF1402964	Vitellogenin-2, partial [Spheniscus magellanicus]	37081	86.3636	YVVPSCLGLPLEYGSYTTALAR	YIVPTCTGLPLEYGSYTTALAR	Y+VP C GLPLEYGSYTTALAR	62.1416	2.25037e-09
454	record_4	Charadrius vociferus	XP_009883013	PREDICTED: vitellogenin-2-like [Charadrius vociferus]	50402	86.3636	YVVPSCLGLPLEYGSYTTALAR	YIVPTCTGLPLEYGSYTTALAR	Y+VP C GLPLEYGSYTTALAR	62.1416	2.25037e-09
455	record_4	Eudyptula minor	KAF1518528	Vitellogenin-2, partial [Eudyptula minor]	37083	86.3636	YVVPSCLGLPLEYGSYTTALAR	YIVPTCTGLPLEYGSYTTALAR	Y+VP C GLPLEYGSYTTALAR	62.1416	2.25037e-09
456	record_4	Pelecanus crispus	KFQ57724	Vitellogenin-2, partial [Pelecanus crispus]	36300	86.3636	YVVPSCLGLPLEYGSYTTALAR	YIVPTCTGLPLEYGSYTTALAR	Y+VP C GLPLEYGSYTTALAR	62.1416	2.25037e-09
457	record_4	Charadrius vociferus	KGL93069	Vitellogenin-2, partial [Charadrius vociferus]	50402	86.3636	YVVPSCLGLPLEYGSYTTALAR	YIVPTCTGLPLEYGSYTTALAR	Y+VP C GLPLEYGSYTTALAR	62.1416	2.25038e-09
458	record_4	Atlantisia rogersi	NXV81994	VIT2 protein [Atlantisia rogersi]	2478892	86.3636	YVVPSCLGLPLEYGSYTTALAR	YIVPTCTGLPLEYGSYTTALAR	Y+VP C GLPLEYGSYTTALAR	62.1416	2.25038e-09
459	record_4	Eudyptula albosignata	KAF1553715	Vitellogenin-2, partial [Eudyptula albosignata]	345258	86.3636	YVVPSCLGLPLEYGSYTTALAR	YIVPTCTGLPLEYGSYTTALAR	Y+VP C GLPLEYGSYTTALAR	62.1416	2.25038e-09
460	record_4	Pygoscelis adeliae	XP_009332080	PREDICTED: LOW QUALITY PROTEIN: vitellogenin-2-like [Pygoscelis adeliae]	9238	86.3636	YVVPSCLGLPLEYGSYTTALAR	YIVPTCTGLPLEYGSYTTALAR	Y+VP C GLPLEYGSYTTALAR	62.1416	2.25038e-09
461	record_4	Podilymbus podiceps	NXL46221	VIT2 protein [Podilymbus podiceps]	9252	86.3636	YVVPSCLGLPLEYGSYTTALAR	YIVPTCTGLPLEYGSYTTALAR	Y+VP C GLPLEYGSYTTALAR	62.1416	2.25038e-09
462	record_4	Nycticryphes semicollaris	NXN22349	VIT2 protein [Nycticryphes semicollaris]	227226	86.3636	YVVPSCLGLPLEYGSYTTALAR	YIVPTCTGLPLEYGSYTTALAR	Y+VP C GLPLEYGSYTTALAR	62.1416	2.25038e-09
463	record_4	Ibidorhyncha struthersii	NXA26253	VITA2 protein [Ibidorhyncha struthersii]	425643	86.3636	YVVPSCLGLPLEYGSYTTALAR	YIVPTCTGLPLEYGSYTTALAR	Y+VP C GLPLEYGSYTTALAR	62.1416	2.25038e-09
464	record_4	Eudyptes moseleyi	KAF1591232	Vitellogenin-A2, partial [Eudyptes moseleyi]	2495534	86.3636	YVVPSCLGLPLEYGSYTTALAR	YIVPTCTGLPLEYGSYTTALAR	Y+VP C GLPLEYGSYTTALAR	62.1416	2.25038e-09
465	record_4	Podargus strigoides	NXX13848	VIT2 protein [Podargus strigoides]	8905	86.3636	YVVPSCLGLPLEYGSYTTALAR	YIVPTCTGLPLEYGSYTTALAR	Y+VP C GLPLEYGSYTTALAR	62.1416	2.25038e-09
466	record_4	Rostratula benghalensis	NXJ61256	VIT2 protein [Rostratula benghalensis]	118793	86.3636	YVVPSCLGLPLEYGSYTTALAR	YIVPTCTGLPLEYGSYTTALAR	Y+VP C GLPLEYGSYTTALAR	62.1416	2.25038e-09
467	record_4	Calyptomena viridis	NWI55682	VIT2 protein [Calyptomena viridis]	135972	86.3636	YVVPSCLGLPLEYGSYTTALAR	YIVPTCTGLPLEYGSYTTALAR	Y+VP C GLPLEYGSYTTALAR	62.1416	2.25038e-09
468	record_4	Eudyptes chrysolophus	KAF1604179	Vitellogenin-2, partial [Eudyptes chrysolophus]	79627	86.3636	YVVPSCLGLPLEYGSYTTALAR	YIVPTCTGLPLEYGSYTTALAR	Y+VP C GLPLEYGSYTTALAR	62.1416	2.25038e-09
469	record_4	Corythaixoides concolor	NXJ89216	VIT2 protein [Corythaixoides concolor]	103956	86.3636	YVVPSCLGLPLEYGSYTTALAR	YIVPTCTGLPLEYGSYTTALAR	Y+VP C GLPLEYGSYTTALAR	62.1416	2.25039e-09
470	record_4	Nestor notabilis	XP_010010604	PREDICTED: vitellogenin-2-like [Nestor notabilis]	176057	86.3636	YVVPSCLGLPLEYGSYTTALAR	YIVPTCTGLPLEYGSYTTALAR	Y+VP C GLPLEYGSYTTALAR	62.1416	2.25039e-09
471	record_4	Haliaeetus albicilla	NWZ48345	VIT2 protein [Haliaeetus albicilla]	8969	86.3636	YVVPSCLGLPLEYGSYTTALAR	YIVPTCTGLPLEYGSYTTALAR	Y+VP C GLPLEYGSYTTALAR	62.1416	2.25039e-09
472	record_5	Phasianus colchicus	XP_031460642	vitellogenin-1 [Phasianus colchicus]	9054	100	SEVEISGIGPK	SEVEISGIGPK	SEVEISGIGPK	36.2683	0.42419
473	record_5	Gallus gallus	NP_001004408	vitellogenin-1 precursor [Gallus gallus]	9031	100	SEVEISGIGPK	SEVEISGIGPK	SEVEISGIGPK	36.2683	0.424201
474	record_5	Gallus gallus	P87498	RecName: Full=Vitellogenin-1; AltName: Full=Minor vitellogenin; AltName: Full=Vitellogenin I; Contains: RecName: Full=Lipovitellin-1; AltName: Full=Lipovitellin I; Short=LVI; Contains: RecName: Full=Phosvitin; Short=PV; Contains: RecName: Full=Lipovitellin-2; AltName: Full=Lipovitellin II; Short=LVII; Contains: RecName: Full=YGP42; AltName: Allergen=Gal d 6; Flags: Precursor [Gallus gallus]	9031	100	SEVEISGIGPK	SEVEISGIGPK	SEVEISGIGPK	36.2683	0.424201
475	record_5	Gallus gallus	BAA13973	vitellogenin I [Gallus gallus]	9031	100	SEVEISGIGPK	SEVEISGIGPK	SEVEISGIGPK	36.2683	0.424201
476	record_5	Copsychus sechellarum	NXD38812	VIT1 protein [Copsychus sechellarum]	797021	90.9091	EVEISGIGPK	EVEISGIGPK	EVEISGIGPK	33.7234	3.41515
477	record_5	Smithornis capensis	NXF04988	VIT1 protein [Smithornis capensis]	363769	90.9091	SEVEISGIGPK	SEVEISGMGPK	SEVEISG GPK	32.4509	9.70357
478	record_5	Paludibacteraceae bacterium	MBP5455944	excinuclease ABC subunit UvrC [Paludibacteraceae bacterium]	2748031	90.9091	SEVEISGIGPK	SELEISGIGPK	SE EISGIGPK	32.4509	9.75574
479	record_5	Odontophorus gujanensis	NXJ09828	VIT1 protein [Odontophorus gujanensis]	886794	90.9091	SEVEISGIGPK	SNVEISGIGPK	S VEISGIGPK	32.0268	13.7471
480	record_5	Galbula dea	NXI39881	VIT1 protein [Galbula dea]	1109041	90.9091	SEVEISGIGPK	SAVEISGIGPK	S VEISGIGPK	32.0268	13.7475
481	record_5	Zosterops borbonicus	TRZ22514	hypothetical protein HGM15179_004595 [Zosterops borbonicus]	364589	90.9091	SEVEISGIGPK	SKVEISGIGPK	S VEISGIGPK	31.1785	27.5843
482	record_5	Alligator mississippiensis	KYO36817	vitellogenin-1-like [Alligator mississippiensis]	8496	90.9091	SEVEISGIGPK	SKVEISGIGPK	S VEISGIGPK	31.1785	27.5995
483	record_5	Strigops habroptila	XP_030352099	vitellogenin-1-like [Strigops habroptila]	2489341	90.9091	SEVEISGIGPK	SKVEISGIGPK	S VEISGIGPK	31.1785	27.6005
484	record_5	Chloebia gouldiae	RLW05901	hypothetical protein DV515_00004866 [Chloebia gouldiae]	44316	90.9091	SEVEISGIGPK	SKVEISGIGPK	S VEISGIGPK	31.1785	27.6007
485	record_5	Gavialis gangeticus	XP_019383874	PREDICTED: vitellogenin-1-like [Gavialis gangeticus]	94835	90.9091	SEVEISGIGPK	SKVEISGIGPK	S VEISGIGPK	31.1785	27.6007
486	record_5	Climacteris rufus	NWW80771	VIT1 protein [Climacteris rufus]	47695	90.9091	SEVEISGIGPK	SKVEISGIGPK	S VEISGIGPK	31.1785	27.6018
487	record_5	Melopsittacus undulatus	XP_033919755	vitellogenin-1-like [Melopsittacus undulatus]	13146	90.9091	SEVEISGIGPK	SKVEISGIGPK	S VEISGIGPK	31.1785	27.6018
488	record_5	Oceanodroma tethys	NXH69522	VIT1 protein [Oceanodroma tethys]	79633	90.9091	SEVEISGIGPK	SKVEISGIGPK	S VEISGIGPK	31.1785	27.6018
489	record_5	Pluvianellus socialis	NXT49077	VIT1 protein [Pluvianellus socialis]	227228	90.9091	SEVEISGIGPK	SKVEISGIGPK	S VEISGIGPK	31.1785	27.6019
490	record_5	Stercorarius parasiticus	NXG92096	VIT1 protein [Stercorarius parasiticus]	54059	90.9091	SEVEISGIGPK	SKVEISGIGPK	S VEISGIGPK	31.1785	27.602
491	record_5	Grus americana	NWH24561	VIT1 protein [Grus americana]	9117	90.9091	SEVEISGIGPK	SKVEISGIGPK	S VEISGIGPK	31.1785	27.602
492	record_5	Corythaixoides concolor	NXJ89239	VIT1 protein [Corythaixoides concolor]	103956	90.9091	SEVEISGIGPK	SKVEISGIGPK	S VEISGIGPK	31.1785	27.602
493	record_5	Bucorvus abyssinicus	NWR59328	VIT1 protein [Bucorvus abyssinicus]	153643	90.9091	SEVEISGIGPK	SKVEISGIGPK	S VEISGIGPK	31.1785	27.6021
494	record_5	Columba livia	XP_021150813	LOW QUALITY PROTEIN: vitellogenin-1 [Columba livia]	8932	90.9091	SEVEISGIGPK	SKVEISGIGPK	S VEISGIGPK	31.1785	27.6021
495	record_5	Chroicocephalus maculipennis	NWT40940	VIT1 protein [Chroicocephalus maculipennis]	287016	90.9091	SEVEISGIGPK	SKVEISGIGPK	S VEISGIGPK	31.1785	27.6021
496	record_5	Spheniscus humboldti	KAF1414560	Vitellogenin-1, partial [Spheniscus humboldti]	9240	90.9091	SEVEISGIGPK	SKVEISGIGPK	S VEISGIGPK	31.1785	27.6021
497	record_5	Casuarius casuarius	NXE45370	VIT1 protein [Casuarius casuarius]	8787	90.9091	SEVEISGIGPK	SKVEISGIGPK	S VEISGIGPK	31.1785	27.6022
498	record_5	Eudyptes pachyrhynchus	KAF1596912	Vitellogenin-1, partial [Eudyptes pachyrhynchus]	37080	90.9091	SEVEISGIGPK	SKVEISGIGPK	S VEISGIGPK	31.1785	27.6022
499	record_5	Lagopus leucura	XP_042729558	vitellogenin-1 [Lagopus leucura]	30410	90.9091	SEVEISGIGPK	SKVEISGIGPK	S VEISGIGPK	31.1785	27.6022
500	record_5	Dromaius novaehollandiae	XP_025962289	vitellogenin-1-like [Dromaius novaehollandiae]	8790	90.9091	SEVEISGIGPK	SKVEISGIGPK	S VEISGIGPK	31.1785	27.6023
501	record_5	Psophia crepitans	NXJ02790	VIT1 protein [Psophia crepitans]	54359	90.9091	SEVEISGIGPK	SKVEISGIGPK	S VEISGIGPK	31.1785	27.6023
502	record_5	Lophotis ruficrista	NXE04248	VIT1 protein [Lophotis ruficrista]	172689	90.9091	SEVEISGIGPK	SKVEISGIGPK	S VEISGIGPK	31.1785	27.6023
503	record_5	Rissa tridactyla	NXV32111	VIT1 protein [Rissa tridactyla]	75485	90.9091	SEVEISGIGPK	SKVEISGIGPK	S VEISGIGPK	31.1785	27.6023
504	record_5	Dromaius novaehollandiae	NXG28592	VIT1 protein [Dromaius novaehollandiae]	8790	90.9091	SEVEISGIGPK	SKVEISGIGPK	S VEISGIGPK	31.1785	27.6023
505	record_5	Uria aalge	NXV48971	VIT1 protein [Uria aalge]	13746	90.9091	SEVEISGIGPK	SKVEISGIGPK	S VEISGIGPK	31.1785	27.6023
506	record_5	Chionis minor	NWY52270	VIT1 protein [Chionis minor]	227182	90.9091	SEVEISGIGPK	SKVEISGIGPK	S VEISGIGPK	31.1785	27.6023
507	record_5	Pterocles gutturalis	KFV05702	Vitellogenin-1 [Pterocles gutturalis]	240206	90.9091	SEVEISGIGPK	SKVEISGIGPK	S VEISGIGPK	31.1785	27.6023
508	record_5	Anseranas semipalmata	NXI72405	VIT1 protein [Anseranas semipalmata]	8851	90.9091	SEVEISGIGPK	SKVEISGIGPK	S VEISGIGPK	31.1785	27.6023
509	record_5	Chaetura pelagica	KFU96383	Vitellogenin-1 [Chaetura pelagica]	8897	90.9091	SEVEISGIGPK	SKVEISGIGPK	S VEISGIGPK	31.1785	27.6023
510	record_5	Acanthisitta chloris	XP_009082603	PREDICTED: vitellogenin-1-like [Acanthisitta chloris]	57068	90.9091	SEVEISGIGPK	SKVEISGIGPK	S VEISGIGPK	31.1785	27.6024
511	record_5	Baryphthengus martii	NXG80598	VIT1 protein [Baryphthengus martii]	176943	90.9091	SEVEISGIGPK	SKVEISGIGPK	S VEISGIGPK	31.1785	27.6024
512	record_5	Indicator maculatus	NXN07768	VIT1 protein [Indicator maculatus]	545262	90.9091	SEVEISGIGPK	SKVEISGIGPK	S VEISGIGPK	31.1785	27.6024
513	record_5	Neopelma chrysocephalum	XP_027538947	vitellogenin-1-like [Neopelma chrysocephalum]	114329	90.9091	SEVEISGIGPK	SKVEISGIGPK	S VEISGIGPK	31.1785	27.6025
514	record_5	Alligator mississippiensis	KYO36818	hypothetical protein Y1Q_0020858 [Alligator mississippiensis]	8496	90.9091	SEVEISGIGPK	SKVEISGIGPK	S VEISGIGPK	31.1785	27.6025
515	record_5	Cariama cristata	XP_009695593	PREDICTED: vitellogenin-1-like [Cariama cristata]	54380	90.9091	SEVEISGIGPK	SKVEISGIGPK	S VEISGIGPK	31.1785	27.6025
516	record_5	Balearica regulorum gibbericeps	XP_010295986	PREDICTED: vitellogenin-1-like [Balearica regulorum gibbericeps]	100784	90.9091	SEVEISGIGPK	SKVEISGIGPK	S VEISGIGPK	31.1785	27.6025
517	record_5	Balearica regulorum gibbericeps	KFO08535	Vitellogenin-1 [Balearica regulorum gibbericeps]	100784	90.9091	SEVEISGIGPK	SKVEISGIGPK	S VEISGIGPK	31.1785	27.6025
518	record_5	Lepidothrix coronata	XP_017680339	PREDICTED: vitellogenin-1-like [Lepidothrix coronata]	321398	90.9091	SEVEISGIGPK	SKVEISGIGPK	S VEISGIGPK	31.1785	27.6026
519	record_5	Psilopogon haemacephalus	NXG43641	VIT1 protein [Psilopogon haemacephalus]	2585815	90.9091	SEVEISGIGPK	SKVEISGIGPK	S VEISGIGPK	31.1785	27.6026
520	record_5	Phalacrocorax carbo	KFW74002	Vitellogenin-1 [Phalacrocorax carbo]	9209	90.9091	SEVEISGIGPK	SKVEISGIGPK	S VEISGIGPK	31.1785	27.6027
521	record_5	Ibidorhyncha struthersii	NXA28433	VIT1 protein [Ibidorhyncha struthersii]	425643	90.9091	SEVEISGIGPK	SKVEISGIGPK	S VEISGIGPK	31.1785	27.6027
522	record_5	Serilophus lunatus	NXM74791	VIT1 protein [Serilophus lunatus]	239386	90.9091	SEVEISGIGPK	SKVEISGIGPK	S VEISGIGPK	31.1785	27.6027
523	record_5	Dasyornis broadbenti	NWV84806	VIT1 protein [Dasyornis broadbenti]	243059	90.9091	SEVEISGIGPK	SKVEISGIGPK	S VEISGIGPK	31.1785	27.6027
524	record_5	Origma solitaria	NWV22761	VIT1 protein [Origma solitaria]	720586	90.9091	SEVEISGIGPK	SKVEISGIGPK	S VEISGIGPK	31.1785	27.6027
525	record_5	Alca torda	NWX76109	VIT1 protein [Alca torda]	28689	90.9091	SEVEISGIGPK	SKVEISGIGPK	S VEISGIGPK	31.1785	27.6027
526	record_5	Pedionomus torquatus	NWW52301	VIT1 protein [Pedionomus torquatus]	227192	90.9091	SEVEISGIGPK	SKVEISGIGPK	S VEISGIGPK	31.1785	27.6027
527	record_5	Podargus strigoides	NXX21730	VIT1 protein [Podargus strigoides]	8905	90.9091	SEVEISGIGPK	SKVEISGIGPK	S VEISGIGPK	31.1785	27.6027
528	record_5	Aegotheles bennettii	NWX19722	VIT1 protein [Aegotheles bennettii]	48278	90.9091	SEVEISGIGPK	SKVEISGIGPK	S VEISGIGPK	31.1785	27.6027
529	record_5	Pheucticus melanocephalus	NWY26665	VIT1 protein [Pheucticus melanocephalus]	371919	90.9091	SEVEISGIGPK	SKVEISGIGPK	S VEISGIGPK	31.1785	27.6027
530	record_5	Centrocercus urophasianus	XP_042675727	vitellogenin-1 [Centrocercus urophasianus]	9002	90.9091	SEVEISGIGPK	SKVEISGIGPK	S VEISGIGPK	31.1785	27.6028
531	record_5	Glareola pratincola	NXY70329	VIT1 protein [Glareola pratincola]	43316	90.9091	SEVEISGIGPK	SKVEISGIGPK	S VEISGIGPK	31.1785	27.6028
532	record_5	Corapipo altera	XP_027504878	vitellogenin-1-like [Corapipo altera]	415028	90.9091	SEVEISGIGPK	SKVEISGIGPK	S VEISGIGPK	31.1785	27.6028
533	record_5	Empidonax traillii	XP_027756952	vitellogenin-1-like [Empidonax traillii]	164674	90.9091	SEVEISGIGPK	SKVEISGIGPK	S VEISGIGPK	31.1785	27.6028
534	record_5	Phalacrocorax carbo	XP_009499662	PREDICTED: vitellogenin-1-like [Phalacrocorax carbo]	9209	90.9091	SEVEISGIGPK	SKVEISGIGPK	S VEISGIGPK	31.1785	27.6028
535	record_5	Ciccaba nigrolineata	NXF60450	VIT1 protein [Ciccaba nigrolineata]	1118524	90.9091	SEVEISGIGPK	SKVEISGIGPK	S VEISGIGPK	31.1785	27.6028
536	record_5	Aquila chrysaetos chrysaetos	XP_029889836	vitellogenin-1-like [Aquila chrysaetos chrysaetos]	223781	90.9091	SEVEISGIGPK	SKVEISGIGPK	S VEISGIGPK	31.1785	27.6028
537	record_5	Burhinus bistriatus	NWQ85295	VIT1 protein [Burhinus bistriatus]	240201	90.9091	SEVEISGIGPK	SKVEISGIGPK	S VEISGIGPK	31.1785	27.6028
538	record_5	Chaetops frenatus	NXT63537	VIT1 protein [Chaetops frenatus]	221966	90.9091	SEVEISGIGPK	SKVEISGIGPK	S VEISGIGPK	31.1785	27.6028
539	record_5	Pelecanoides urinatrix	NXT44178	VIT1 protein [Pelecanoides urinatrix]	37079	90.9091	SEVEISGIGPK	SKVEISGIGPK	S VEISGIGPK	31.1785	27.6028
540	record_5	Aramus guarauna	NXO54005	VIT1 protein [Aramus guarauna]	54356	90.9091	SEVEISGIGPK	SKVEISGIGPK	S VEISGIGPK	31.1785	27.6028
541	record_5	Spizaetus tyrannus	NXJ51847	VIT1 protein [Spizaetus tyrannus]	252798	90.9091	SEVEISGIGPK	SKVEISGIGPK	S VEISGIGPK	31.1785	27.6029
542	record_5	Pygoscelis antarcticus	KAF1496057	Vitellogenin-1, partial [Pygoscelis antarcticus]	79643	90.9091	SEVEISGIGPK	SKVEISGIGPK	S VEISGIGPK	31.1785	27.6029
543	record_5	Tachuris rubrigastra	NWR31405	VIT1 protein [Tachuris rubrigastra]	495162	90.9091	SEVEISGIGPK	SKVEISGIGPK	S VEISGIGPK	31.1785	27.6029
544	record_5	Eudyptula novaehollandiae	KAF1468917	Vitellogenin-1, partial [Eudyptula novaehollandiae]	2052820	90.9091	SEVEISGIGPK	SKVEISGIGPK	S VEISGIGPK	31.1785	27.6029
545	record_5	Rynchops niger	NXN58701	VIT1 protein [Rynchops niger]	227184	90.9091	SEVEISGIGPK	SKVEISGIGPK	S VEISGIGPK	31.1785	27.6029
546	record_5	Podilymbus podiceps	NXL44946	VIT1 protein [Podilymbus podiceps]	9252	90.9091	SEVEISGIGPK	SKVEISGIGPK	S VEISGIGPK	31.1785	27.6029
547	record_5	Eudyptula minor	KAF1518165	Vitellogenin-1, partial [Eudyptula minor]	37083	90.9091	SEVEISGIGPK	SKVEISGIGPK	S VEISGIGPK	31.1785	27.6029
548	record_5	Spheniscus magellanicus	KAF1403072	Vitellogenin-1, partial [Spheniscus magellanicus]	37081	90.9091	SEVEISGIGPK	SKVEISGIGPK	S VEISGIGPK	31.1785	27.6029
549	record_5	Eudyptula albosignata	KAF1553718	Vitellogenin-1, partial [Eudyptula albosignata]	345258	90.9091	SEVEISGIGPK	SKVEISGIGPK	S VEISGIGPK	31.1785	27.6029
550	record_5	Eurypyga helias	XP_010153807	PREDICTED: LOW QUALITY PROTEIN: vitellogenin-1-like [Eurypyga helias]	54383	90.9091	SEVEISGIGPK	SKVEISGIGPK	S VEISGIGPK	31.1785	27.6029
551	record_5	Nyctibius grandis	NXQ87267	VIT1 protein [Nyctibius grandis]	48427	90.9091	SEVEISGIGPK	SKVEISGIGPK	S VEISGIGPK	31.1785	27.6029
552	record_5	Oxyura jamaicensis	XP_035188816	vitellogenin-1 isoform X1 [Oxyura jamaicensis]	8884	90.9091	SEVEISGIGPK	SKVEISGIGPK	S VEISGIGPK	31.1785	27.6029
553	record_5	Tricholaema leucomelas	NXX43050	VIT1 protein [Tricholaema leucomelas]	240729	90.9091	SEVEISGIGPK	SKVEISGIGPK	S VEISGIGPK	31.1785	27.6029
554	record_5	Pterocles burchelli	NWU63997	VIT1 protein [Pterocles burchelli]	2585816	90.9091	SEVEISGIGPK	SKVEISGIGPK	S VEISGIGPK	31.1785	27.6029
555	record_5	Anhinga anhinga	NXC68068	VIT1 protein [Anhinga anhinga]	56067	90.9091	SEVEISGIGPK	SKVEISGIGPK	S VEISGIGPK	31.1785	27.6029
556	record_5	Nipponia nippon	KFR00336	Vitellogenin-1 [Nipponia nippon]	128390	90.9091	SEVEISGIGPK	SKVEISGIGPK	S VEISGIGPK	31.1785	27.603
557	record_5	Ptilonorhynchus violaceus	NWV11904	VIT1 protein [Ptilonorhynchus violaceus]	28724	90.9091	SEVEISGIGPK	SKVEISGIGPK	S VEISGIGPK	31.1785	27.603
558	record_5	Manacus vitellinus	XP_017939224	vitellogenin-1-like [Manacus vitellinus]	328815	90.9091	SEVEISGIGPK	SKVEISGIGPK	S VEISGIGPK	31.1785	27.603
559	record_5	Gavia stellata	XP_009812072	PREDICTED: LOW QUALITY PROTEIN: vitellogenin-1-like [Gavia stellata]	37040	90.9091	SEVEISGIGPK	SKVEISGIGPK	S VEISGIGPK	31.1785	27.603
560	record_5	Chunga burmeisteri	NWS51043	VIT1 protein [Chunga burmeisteri]	1352770	90.9091	SEVEISGIGPK	SKVEISGIGPK	S VEISGIGPK	31.1785	27.603
561	record_5	Apaloderma vittatum	XP_009869972	PREDICTED: LOW QUALITY PROTEIN: vitellogenin-1-like [Apaloderma vittatum]	57397	90.9091	SEVEISGIGPK	SKVEISGIGPK	S VEISGIGPK	31.1785	27.603
562	record_5	Spheniscus mendiculus	KAF1420945	Vitellogenin-1, partial [Spheniscus mendiculus]	156760	90.9091	SEVEISGIGPK	SKVEISGIGPK	S VEISGIGPK	31.1785	27.603
563	record_5	Scytalopus superciliaris	NXP27214	VIT1 protein [Scytalopus superciliaris]	312124	90.9091	SEVEISGIGPK	SKVEISGIGPK	S VEISGIGPK	31.1785	27.603
564	record_5	Chloroceryle aenea	NXI55219	VIT1 protein [Chloroceryle aenea]	176938	90.9091	SEVEISGIGPK	SKVEISGIGPK	S VEISGIGPK	31.1785	27.603
565	record_5	Ramphastos sulfuratus	NXP73764	VIT1 protein [Ramphastos sulfuratus]	322582	90.9091	SEVEISGIGPK	SKVEISGIGPK	S VEISGIGPK	31.1785	27.603
566	record_5	Aptenodytes patagonicus	KAF1660386	Vitellogenin-1, partial [Aptenodytes patagonicus]	9234	90.9091	SEVEISGIGPK	SKVEISGIGPK	S VEISGIGPK	31.1785	27.603
567	record_5	Calyptomena viridis	NWI52084	VIT1 protein [Calyptomena viridis]	135972	90.9091	SEVEISGIGPK	SKVEISGIGPK	S VEISGIGPK	31.1785	27.603
568	record_5	Pelecanus crispus	XP_009489452	PREDICTED: LOW QUALITY PROTEIN: vitellogenin-1-like [Pelecanus crispus]	36300	90.9091	SEVEISGIGPK	SKVEISGIGPK	S VEISGIGPK	31.1785	27.603
569	record_5	Chiroxiphia lanceolata	XP_032552275	vitellogenin-1-like [Chiroxiphia lanceolata]	296741	90.9091	SEVEISGIGPK	SKVEISGIGPK	S VEISGIGPK	31.1785	27.603
570	record_5	Heliornis fulica	NXP45599	VIT1 protein [Heliornis fulica]	54369	90.9091	SEVEISGIGPK	SKVEISGIGPK	S VEISGIGPK	31.1785	27.603
571	record_5	Phaetusa simplex	NXW26478	VIT1 protein [Phaetusa simplex]	297813	90.9091	SEVEISGIGPK	SKVEISGIGPK	S VEISGIGPK	31.1785	27.603
572	record_5	Aptenodytes forsteri	XP_009285516	PREDICTED: vitellogenin-1 [Aptenodytes forsteri]	9233	90.9091	SEVEISGIGPK	SKVEISGIGPK	S VEISGIGPK	31.1785	27.603
573	record_5	Cuculus canorus	XP_009563725	PREDICTED: vitellogenin-1-like [Cuculus canorus]	55661	90.9091	SEVEISGIGPK	SKVEISGIGPK	S VEISGIGPK	31.1785	27.603
574	record_6	Gallus gallus	XP_040560530	vitellogenin-2 isoform X1 [Gallus gallus]	9031	100	IANADNLESIWR	IANADNLESIWR	IANADNLESIWR	43.0547	0.00201905
575	record_6	Gallus gallus	NP_001026447	vitellogenin-2 precursor [Gallus gallus]	9031	100	IANADNLESIWR	IANADNLESIWR	IANADNLESIWR	43.0547	0.00201907
576	record_6	Gallus gallus	AAA49139	vitellogenin [Gallus gallus]	9031	100	IANADNLESIWR	IANADNLESIWR	IANADNLESIWR	43.0547	0.00201913
577	record_6	Gallus gallus	P02845	RecName: Full=Vitellogenin-2; AltName: Full=Major vitellogenin; AltName: Full=Vitellogenin II; Contains: RecName: Full=Lipovitellin-1; AltName: Full=Lipovitellin I; Short=LVI; Contains: RecName: Full=Phosvitin; Short=PV; Contains: RecName: Full=Lipovitellin-2; AltName: Full=Lipovitellin II; Short=LVII; Contains: RecName: Full=YGP40; Flags: Precursor [Gallus gallus]	9031	100	IANADNLESIWR	IANADNLESIWR	IANADNLESIWR	43.0547	0.00201914
578	record_6	Gallus gallus	CAA31942	vitellogenin [Gallus gallus]	9031	100	IANADNLESIWR	IANADNLESIWR	IANADNLESIWR	43.0547	0.00201914
579	record_6	Gallus gallus	BAD32701	vitellogenin, partial [Gallus gallus]	9031	100	IANADNLESIWR	IANADNLESIWR	IANADNLESIWR	43.0547	0.00202135
580	record_6	Nycticryphes semicollaris	NXN22349	VIT2 protein [Nycticryphes semicollaris]	227226	91.6667	IANADNLESIWR	IANADTLESIWR	IANAD LESIWR	38.8132	0.0645351
581	record_6	Ibidorhyncha struthersii	NXA26253	VITA2 protein [Ibidorhyncha struthersii]	425643	91.6667	IANADNLESIWR	IANADTLESIWR	IANAD LESIWR	38.8132	0.0645351
582	record_6	Rostratula benghalensis	NXJ61256	VIT2 protein [Rostratula benghalensis]	118793	91.6667	IANADNLESIWR	IANADALESIWR	IANAD LESIWR	37.9649	0.129152
583	record_6	Oxyura jamaicensis	XP_035189509	vitellogenin-2 isoform X1 [Oxyura jamaicensis]	8884	83.3333	IANADNLESIWR	IANTDSLESIWR	IAN D LESIWR	36.6925	0.365858
584	record_6	Oxyura jamaicensis	XP_035189510	vitellogenin-2 isoform X2 [Oxyura jamaicensis]	8884	83.3333	IANADNLESIWR	IANTDSLESIWR	IAN D LESIWR	36.6925	0.365859
585	record_6	Oxyura jamaicensis	XP_035189511	vitellogenin-2 isoform X3 [Oxyura jamaicensis]	8884	83.3333	IANADNLESIWR	IANTDSLESIWR	IAN D LESIWR	36.6925	0.365876
586	record_6	Oxyura jamaicensis	XP_035189512	vitellogenin-2 isoform X4 [Oxyura jamaicensis]	8884	83.3333	IANADNLESIWR	IANTDSLESIWR	IAN D LESIWR	36.6925	0.36589
587	record_6	Oxyura jamaicensis	XP_035189513	vitellogenin-2 isoform X5 [Oxyura jamaicensis]	8884	83.3333	IANADNLESIWR	IANTDSLESIWR	IAN D LESIWR	36.6925	0.365909
588	record_6	Tyto alba alba	XP_032856758	vitellogenin-2-like [Tyto alba alba]	507980	83.3333	IANADNLESIWR	IASADSLESIWR	IA AD LESIWR	36.2683	0.517736
589	record_6	Aquila chrysaetos chrysaetos	XP_029888560	vitellogenin-2-like [Aquila chrysaetos chrysaetos]	223781	83.3333	IANADNLESIWR	IASADSLESIWR	IA AD LESIWR	36.2683	0.517743
590	record_6	Tyto alba	XP_042662451	vitellogenin-2-like [Tyto alba]	56313	83.3333	IANADNLESIWR	IASADSLESIWR	IA AD LESIWR	36.2683	0.517759
591	record_6	Syrrhaptes paradoxus	NXT23738	VIT2 protein [Syrrhaptes paradoxus]	302527	83.3333	IANADNLESIWR	IASADSLESIWR	IA AD LESIWR	36.2683	0.517773
592	record_6	Pterocles gutturalis	KFV17528	Vitellogenin-2, partial [Pterocles gutturalis]	240206	83.3333	IANADNLESIWR	IASADSLESIWR	IA AD LESIWR	36.2683	0.517774
593	record_6	Pterocles burchelli	NWU70703	VIT2 protein [Pterocles burchelli]	2585816	83.3333	IANADNLESIWR	IASADSLESIWR	IA AD LESIWR	36.2683	0.517775
594	record_6	Spizaetus tyrannus	NXJ47173	VIT2 protein [Spizaetus tyrannus]	252798	83.3333	IANADNLESIWR	IASADSLESIWR	IA AD LESIWR	36.2683	0.517784
595	record_6	Haliaeetus albicilla	NWZ48345	VIT2 protein [Haliaeetus albicilla]	8969	83.3333	IANADNLESIWR	IASADSLESIWR	IA AD LESIWR	36.2683	0.517787
596	record_6	Phalacrocorax carbo	KFW91366	Vitellogenin-A2, partial [Phalacrocorax carbo]	9209	83.3333	IANADNLESIWR	IASADSLESIWR	IA AD LESIWR	36.2683	0.517787
597	record_6	Pterocles gutturalis	XP_010084432	PREDICTED: zinc finger Ran-binding domain-containing protein 2 [Pterocles gutturalis]	240206	83.3333	IANADNLESIWR	IASADSLESIWR	IA AD LESIWR	36.2683	0.517788
598	record_6	Ciconia maguari	NXJ41601	VITA2 protein [Ciconia maguari]	52777	83.3333	IANADNLESIWR	IASADSLESIWR	IA AD LESIWR	36.2683	0.517789
599	record_6	Haliaeetus albicilla	KFP99871	hypothetical protein N329_04628, partial [Haliaeetus albicilla]	8969	83.3333	IANADNLESIWR	IASADSLESIWR	IA AD LESIWR	36.2683	0.517793
600	record_6	Phalacrocorax carbo	XP_009503652	PREDICTED: vitellogenin-2-like [Phalacrocorax carbo]	9209	83.3333	IANADNLESIWR	IASADSLESIWR	IA AD LESIWR	36.2683	0.517794
601	record_6	Haliaeetus albicilla	XP_009911858	PREDICTED: vitellogenin-2-like [Haliaeetus albicilla]	8969	83.3333	IANADNLESIWR	IASADSLESIWR	IA AD LESIWR	36.2683	0.517817
602	record_6	Haliaeetus leucocephalus	XP_010580873	PREDICTED: vitellogenin-2-like [Haliaeetus leucocephalus]	52644	83.3333	IANADNLESIWR	IASADSLESIWR	IA AD LESIWR	36.2683	0.517818
603	record_6	Anhinga rufa	NXT94360	VIT2 protein [Anhinga rufa]	317792	83.3333	IANADNLESIWR	IASADSLESIWR	IA AD LESIWR	36.2683	0.518916
604	record_6	Vidua macroura	NXP99980	VIT2 protein [Vidua macroura]	187451	83.3333	ANADNLESIWR	ANADTLESIWR	ANAD LESIWR	35.42	1.03722
605	record_6	Antrostomus carolinensis	XP_010172702	vitellogenin-2 [Antrostomus carolinensis]	279965	83.3333	IANADNLESIWR	IASADTLESIWR	IA AD LESIWR	35.42	1.03724
606	record_6	Campylorhamphus procurvoides	NXC25264	VIT2 protein [Campylorhamphus procurvoides]	190295	83.3333	IANADNLESIWR	IASADTLESIWR	IA AD LESIWR	35.42	1.03724
607	record_6	Empidonax traillii	XP_027754196	vitellogenin-2-like isoform X1 [Empidonax traillii]	164674	83.3333	IANADNLESIWR	IASADTLESIWR	IA AD LESIWR	35.42	1.03725
608	record_6	Ciccaba nigrolineata	NXF59698	VITA2 protein [Ciccaba nigrolineata]	1118524	83.3333	IANADNLESIWR	IASADTLESIWR	IA AD LESIWR	35.42	1.03726
609	record_6	Crotophaga sulcirostris	NWS75187	VIT2 protein [Crotophaga sulcirostris]	33598	83.3333	IANADNLESIWR	IASADTLESIWR	IA AD LESIWR	35.42	1.03727
610	record_6	Aramus guarauna	NXO55857	VIT2 protein [Aramus guarauna]	54356	83.3333	IANADNLESIWR	IASADTLESIWR	IA AD LESIWR	35.42	1.03727
611	record_6	Scytalopus superciliaris	NXP27274	VIT2 protein [Scytalopus superciliaris]	312124	83.3333	IANADNLESIWR	IASADTLESIWR	IA AD LESIWR	35.42	1.03727
612	record_6	Antrostomus carolinensis	KFZ64563	Vitellogenin-2, partial [Antrostomus carolinensis]	279965	83.3333	IANADNLESIWR	IASADTLESIWR	IA AD LESIWR	35.42	1.03727
613	record_6	Anas platyrhynchos	XP_005022346	vitellogenin-2 isoform X1 [Anas platyrhynchos]	8839	83.3333	IANADNLESIWR	IASADTLESIWR	IA AD LESIWR	35.42	1.03727
614	record_6	Anas platyrhynchos	XP_038039165	vitellogenin-2 isoform X2 [Anas platyrhynchos]	8839	83.3333	IANADNLESIWR	IASADTLESIWR	IA AD LESIWR	35.42	1.03727
615	record_6	Lophotis ruficrista	NXE06685	VIT2 protein [Lophotis ruficrista]	172689	83.3333	IANADNLESIWR	IASADTLESIWR	IA AD LESIWR	35.42	1.03728
616	record_6	Aptenodytes forsteri	KFM00713	Vitellogenin-2, partial [Aptenodytes forsteri]	9233	83.3333	IANADNLESIWR	IASADTLESIWR	IA AD LESIWR	35.42	1.03728
617	record_6	Eurystomus gularis	NXW61305	VIT2 protein [Eurystomus gularis]	325343	83.3333	IANADNLESIWR	IASADTLESIWR	IA AD LESIWR	35.42	1.03728
618	record_6	Nyctiprogne leucopyga	NXW47323	VIT2 protein [Nyctiprogne leucopyga]	382315	83.3333	IANADNLESIWR	IASADTLESIWR	IA AD LESIWR	35.42	1.03728
619	record_6	Chloroceryle aenea	NXI52935	VITA2 protein [Chloroceryle aenea]	176938	83.3333	IANADNLESIWR	IASADTLESIWR	IA AD LESIWR	35.42	1.03729
620	record_6	Aythya fuligula	XP_032048408	vitellogenin-2 [Aythya fuligula]	219594	83.3333	IANADNLESIWR	IASADTLESIWR	IA AD LESIWR	35.42	1.03729
621	record_6	Pygoscelis papua	KAF1441134	Vitellogenin-2, partial [Pygoscelis papua]	30457	83.3333	IANADNLESIWR	IASADTLESIWR	IA AD LESIWR	35.42	1.03729
622	record_6	Mesembrinibis cayennensis	NXL06185	VIT2 protein [Mesembrinibis cayennensis]	1118748	83.3333	IANADNLESIWR	IASADTLESIWR	IA AD LESIWR	35.42	1.03729
623	record_6	Anser cygnoides domesticus	XP_013033509	PREDICTED: LOW QUALITY PROTEIN: vitellogenin-2-like [Anser cygnoides domesticus]	381198	83.3333	IANADNLESIWR	IASADTLESIWR	IA AD LESIWR	35.42	1.03729
624	record_6	Vidua chalybeata	NXB94311	VIT2 protein [Vidua chalybeata]	81927	83.3333	ANADNLESIWR	ANADTLESIWR	ANAD LESIWR	35.42	1.03729
625	record_6	Eudyptes chrysocome	KAF1644199	Vitellogenin-2, partial [Eudyptes chrysocome]	79626	83.3333	IANADNLESIWR	IASADTLESIWR	IA AD LESIWR	35.42	1.03729
626	record_6	Herpetotheres cachinnans	NXK02946	VIT2 protein [Herpetotheres cachinnans]	56343	83.3333	IANADNLESIWR	IASADTLESIWR	IA AD LESIWR	35.42	1.0373
627	record_6	Oceanodroma tethys	NXH78993	VITA2 protein [Oceanodroma tethys]	79633	83.3333	IANADNLESIWR	IASADTLESIWR	IA AD LESIWR	35.42	1.0373
628	record_6	Ardeotis kori	NXE21647	VIT2 protein [Ardeotis kori]	89386	83.3333	IANADNLESIWR	IASADTLESIWR	IA AD LESIWR	35.42	1.0373
629	record_6	Brachypteracias leptosomus	NXS59608	VIT2 protein [Brachypteracias leptosomus]	135165	83.3333	IANADNLESIWR	IASADTLESIWR	IA AD LESIWR	35.42	1.0373
630	record_6	Atrichornis clamosus	NXY14820	VIT2 protein [Atrichornis clamosus]	449594	83.3333	IANADNLESIWR	IASADTLESIWR	IA AD LESIWR	35.42	1.0373
631	record_6	Cygnus olor	XP_040421751	vitellogenin-2 [Cygnus olor]	8869	83.3333	IANADNLESIWR	IASADTLESIWR	IA AD LESIWR	35.42	1.0373
632	record_6	Spheniscus demersus	KAF1461885	Vitellogenin-2, partial [Spheniscus demersus]	92683	83.3333	IANADNLESIWR	IASADTLESIWR	IA AD LESIWR	35.42	1.0373
633	record_6	Aptenodytes forsteri	XP_009272372	PREDICTED: vitellogenin-2 [Aptenodytes forsteri]	9233	83.3333	IANADNLESIWR	IASADTLESIWR	IA AD LESIWR	35.42	1.0373
634	record_6	Megadyptes antipodes antipodes	KAF1480331	Vitellogenin-2, partial [Megadyptes antipodes antipodes]	2517240	83.3333	IANADNLESIWR	IASADTLESIWR	IA AD LESIWR	35.42	1.0373
635	record_6	Eudyptes pachyrhynchus	KAF1596828	Vitellogenin-2, partial [Eudyptes pachyrhynchus]	37080	83.3333	IANADNLESIWR	IASADTLESIWR	IA AD LESIWR	35.42	1.0373
636	record_6	Chunga burmeisteri	NWS51047	VIT2 protein [Chunga burmeisteri]	1352770	83.3333	IANADNLESIWR	IASADTLESIWR	IA AD LESIWR	35.42	1.0373
637	record_6	Spheniscus mendiculus	KAF1445715	Vitellogenin-2, partial [Spheniscus mendiculus]	156760	83.3333	IANADNLESIWR	IASADTLESIWR	IA AD LESIWR	35.42	1.0373
638	record_6	Spheniscus magellanicus	KAF1402964	Vitellogenin-2, partial [Spheniscus magellanicus]	37081	83.3333	IANADNLESIWR	IASADTLESIWR	IA AD LESIWR	35.42	1.03731
639	record_6	Chordeiles acutipennis	NXL57080	VIT2 protein [Chordeiles acutipennis]	118183	83.3333	IANADNLESIWR	IASADTLESIWR	IA AD LESIWR	35.42	1.03731
640	record_6	Eudyptula minor	KAF1518528	Vitellogenin-2, partial [Eudyptula minor]	37083	83.3333	IANADNLESIWR	IASADTLESIWR	IA AD LESIWR	35.42	1.03731
641	record_6	Empidonax traillii	XP_027754197	vitellogenin-2-like isoform X2 [Empidonax traillii]	164674	83.3333	IANADNLESIWR	IASADTLESIWR	IA AD LESIWR	35.42	1.03731
642	record_6	Atlantisia rogersi	NXV81994	VIT2 protein [Atlantisia rogersi]	2478892	83.3333	IANADNLESIWR	IASADTLESIWR	IA AD LESIWR	35.42	1.03731
643	record_6	Eudyptula albosignata	KAF1553715	Vitellogenin-2, partial [Eudyptula albosignata]	345258	83.3333	IANADNLESIWR	IASADTLESIWR	IA AD LESIWR	35.42	1.03731
644	record_6	Pygoscelis adeliae	XP_009332080	PREDICTED: LOW QUALITY PROTEIN: vitellogenin-2-like [Pygoscelis adeliae]	9238	83.3333	IANADNLESIWR	IASADTLESIWR	IA AD LESIWR	35.42	1.03731
645	record_6	Anseranas semipalmata	NXI64160	VIT2 protein [Anseranas semipalmata]	8851	83.3333	IANADNLESIWR	IASADTLESIWR	IA AD LESIWR	35.42	1.03731
646	record_6	Athene cunicularia	XP_026709714	vitellogenin-2-like [Athene cunicularia]	194338	83.3333	IANADNLESIWR	IASADTLESIWR	IA AD LESIWR	35.42	1.03731
647	record_6	Eudyptes moseleyi	KAF1591232	Vitellogenin-A2, partial [Eudyptes moseleyi]	2495534	83.3333	IANADNLESIWR	IASADTLESIWR	IA AD LESIWR	35.42	1.03731
648	record_6	Chlamydotis macqueenii	KFP42277	Vitellogenin-A2, partial [Chlamydotis macqueenii]	187382	83.3333	IANADNLESIWR	IASADTLESIWR	IA AD LESIWR	35.42	1.03731
649	record_6	Eudyptes chrysolophus	KAF1604179	Vitellogenin-2, partial [Eudyptes chrysolophus]	79627	83.3333	IANADNLESIWR	IASADTLESIWR	IA AD LESIWR	35.42	1.03731
650	record_6	Corythaixoides concolor	NXJ89216	VIT2 protein [Corythaixoides concolor]	103956	83.3333	IANADNLESIWR	IASADTLESIWR	IA AD LESIWR	35.42	1.03731
651	record_6	Anas platyrhynchos	EOA99312	Vitellogenin-2, partial [Anas platyrhynchos]	8839	83.3333	IANADNLESIWR	IASADTLESIWR	IA AD LESIWR	35.42	1.03732
652	record_6	Pygoscelis antarcticus	KAF1496064	Vitellogenin-2, partial [Pygoscelis antarcticus]	79643	83.3333	IANADNLESIWR	IASADTLESIWR	IA AD LESIWR	35.42	1.03732
653	record_6	Eudyptes filholi	KAF1634808	Vitellogenin-A2, partial [Eudyptes filholi]	1419345	83.3333	IANADNLESIWR	IASADTLESIWR	IA AD LESIWR	35.42	1.03732
654	record_6	Spheniscus humboldti	KAF1429772	Vitellogenin-2, partial [Spheniscus humboldti]	9240	83.3333	IANADNLESIWR	IASADTLESIWR	IA AD LESIWR	35.42	1.03732
655	record_6	Balearica regulorum gibbericeps	KFO14475	Vitellogenin-2, partial [Balearica regulorum gibbericeps]	100784	83.3333	IANADNLESIWR	IASADTLESIWR	IA AD LESIWR	35.42	1.03732
656	record_6	Eudyptula novaehollandiae	KAF1469337	Vitellogenin-2, partial [Eudyptula novaehollandiae]	2052820	83.3333	IANADNLESIWR	IASADTLESIWR	IA AD LESIWR	35.42	1.03732
657	record_6	Eudyptes schlegeli	KAF1566909	Vitellogenin-2, partial [Eudyptes schlegeli]	57240	83.3333	IANADNLESIWR	IASADTLESIWR	IA AD LESIWR	35.42	1.03732
658	record_6	Eudyptes sclateri	KAF1523471	Vitellogenin-2, partial [Eudyptes sclateri]	92688	83.3333	IANADNLESIWR	IASADTLESIWR	IA AD LESIWR	35.42	1.03732
659	record_6	Phaethon lepturus	KFQ81593	Vitellogenin-2 [Phaethon lepturus]	97097	83.3333	IANADNLESIWR	IASADTLESIWR	IA AD LESIWR	35.42	1.03733
660	record_6	Eudyptes robustus	KAF1574837	Vitellogenin-2, partial [Eudyptes robustus]	345251	83.3333	IANADNLESIWR	IASADTLESIWR	IA AD LESIWR	35.42	1.03733
661	record_6	Asarcornis scutulata	NWZ20228	VIT2 protein [Asarcornis scutulata]	75869	83.3333	IANADNLESIWR	IASADTLESIWR	IA AD LESIWR	35.42	1.03733
662	record_6	Pedionomus torquatus	NWW43500	VIT2 protein [Pedionomus torquatus]	227192	83.3333	IANADNLESIWR	IASADTLESIWR	IA AD LESIWR	35.42	1.03733
663	record_6	Aptenodytes patagonicus	KAF1660403	Vitellogenin-2, partial [Aptenodytes patagonicus]	9234	83.3333	IANADNLESIWR	IASADTLESIWR	IA AD LESIWR	35.42	1.03734
664	record_6	Cuculus canorus	KFO72774	Vitellogenin-2, partial [Cuculus canorus]	55661	83.3333	IANADNLESIWR	IASADTLESIWR	IA AD LESIWR	35.42	1.03734
665	record_6	Fregetta grallaria	NXW04564	VITA2 protein [Fregetta grallaria]	79628	83.3333	IANADNLESIWR	IASADTLESIWR	IA AD LESIWR	35.42	1.03734
666	record_6	Balearica regulorum gibbericeps	XP_010308016	PREDICTED: vitellogenin-2-like [Balearica regulorum gibbericeps]	100784	83.3333	IANADNLESIWR	IASADTLESIWR	IA AD LESIWR	35.42	1.03734
667	record_6	Himantopus himantopus	NXN63635	VIT2 protein [Himantopus himantopus]	225398	83.3333	IANADNLESIWR	IASADTLESIWR	IA AD LESIWR	35.42	1.03736
668	record_6	Tauraco erythrolophus	XP_009980901	PREDICTED: vitellogenin-2-like [Tauraco erythrolophus]	121530	83.3333	IANADNLESIWR	IASADTLESIWR	IA AD LESIWR	35.42	1.03737
669	record_6	Phaethon lepturus	XP_010292125	PREDICTED: vitellogenin-2-like [Phaethon lepturus]	97097	83.3333	IANADNLESIWR	IASADTLESIWR	IA AD LESIWR	35.42	1.03737
670	record_6	Oceanites oceanicus	NXF43098	VITA2 protein [Oceanites oceanicus]	79653	83.3333	IANADNLESIWR	IASADTLESIWR	IA AD LESIWR	35.42	1.03737
671	record_6	Chlamydotis macqueenii	XP_010119421	PREDICTED: vitellogenin-2-like [Chlamydotis macqueenii]	187382	83.3333	IANADNLESIWR	IASADTLESIWR	IA AD LESIWR	35.42	1.03737
672	record_6	Gavia stellata	XP_009815302	PREDICTED: vitellogenin-2-like [Gavia stellata]	37040	83.3333	IANADNLESIWR	IASADTLESIWR	IA AD LESIWR	35.42	1.03737
673	record_6	Cuculus canorus	XP_009554601	PREDICTED: vitellogenin-2-like [Cuculus canorus]	55661	83.3333	IANADNLESIWR	IASADTLESIWR	IA AD LESIWR	35.42	1.03738
674	record_6	Geococcyx californianus	NWH63558	VIT2 protein [Geococcyx californianus]	8947	83.3333	IANADNLESIWR	IASADTLESIWR	IA AD LESIWR	35.42	1.03738
675	record_7	Gallus gallus	XP_040560530	vitellogenin-2 isoform X1 [Gallus gallus]	9031	100	LEISGLPENAYLLK	LEISGLPENAYLLK	LEISGLPENAYLLK	46.8721	0.000132068
676	record_7	Gallus gallus	NP_001026447	vitellogenin-2 precursor [Gallus gallus]	9031	100	LEISGLPENAYLLK	LEISGLPENAYLLK	LEISGLPENAYLLK	46.8721	0.00013207
677	record_7	Gallus gallus	AAA49139	vitellogenin [Gallus gallus]	9031	100	LEISGLPENAYLLK	LEISGLPENAYLLK	LEISGLPENAYLLK	46.8721	0.000132073
678	record_7	Gallus gallus	P02845	RecName: Full=Vitellogenin-2; AltName: Full=Major vitellogenin; AltName: Full=Vitellogenin II; Contains: RecName: Full=Lipovitellin-1; AltName: Full=Lipovitellin I; Short=LVI; Contains: RecName: Full=Phosvitin; Short=PV; Contains: RecName: Full=Lipovitellin-2; AltName: Full=Lipovitellin II; Short=LVII; Contains: RecName: Full=YGP40; Flags: Precursor [Gallus gallus]	9031	100	LEISGLPENAYLLK	LEISGLPENAYLLK	LEISGLPENAYLLK	46.8721	0.000132074
679	record_7	Gallus gallus	CAA31942	vitellogenin [Gallus gallus]	9031	100	LEISGLPENAYLLK	LEISGLPENAYLLK	LEISGLPENAYLLK	46.8721	0.000132074
680	record_7	Gallus gallus	CAA25096	vitellogenin, partial [Gallus gallus]	9031	100	LEISGLPENAYLLK	LEISGLPENAYLLK	LEISGLPENAYLLK	46.8721	0.000142089
681	record_7	Gallus gallus	CAA25027	vitellogenin, partial [Gallus gallus]	9031	100	LEISGLPENAYLLK	LEISGLPENAYLLK	LEISGLPENAYLLK	46.8721	0.000142568
682	record_7	Nyctibius grandis	NXQ86041	VIT2 protein [Nyctibius grandis]	48427	92.8571	LEISGLPENAYLLK	LEISGLSENAYLLK	LEISGL ENAYLLK	42.6306	0.00419327
683	record_7	Numida meleagris	XP_021238438	vitellogenin-2 [Numida meleagris]	8996	92.8571	LEISGLPENAYLLK	LEISGLSENAYLLK	LEISGL ENAYLLK	42.6306	0.00419331
684	record_7	Anhinga anhinga	NXC71628	VIT2 protein [Anhinga anhinga]	56067	92.8571	LEISGLPENAYLLK	LEISGLSENAYLLK	LEISGL ENAYLLK	42.6306	0.00419331
685	record_7	Nyctibius bracteatus	NXF32796	VIT2 protein [Nyctibius bracteatus]	48426	92.8571	LEISGLPENAYLLK	LEISGLSENAYLLK	LEISGL ENAYLLK	42.6306	0.0041934
686	record_7	Anseranas semipalmata	NXI64160	VIT2 protein [Anseranas semipalmata]	8851	92.8571	LEISGLPENAYLLK	LEISGLSENAYLLK	LEISGL ENAYLLK	42.6306	0.00419342
687	record_7	Ibidorhyncha struthersii	NXA26253	VITA2 protein [Ibidorhyncha struthersii]	425643	92.8571	LEISGLPENAYLLK	LEISGLSENAYLLK	LEISGL ENAYLLK	42.6306	0.00419343
688	record_7	Ciconia maguari	NXJ41601	VITA2 protein [Ciconia maguari]	52777	92.8571	LEISGLPENAYLLK	LEISGLSENAYLLK	LEISGL ENAYLLK	42.6306	0.00419347
689	record_7	Alopecoenas beccarii	NXW94117	VIT2 protein [Alopecoenas beccarii]	262131	92.8571	LEISGLPENAYLLK	LEISGLSENAYLLK	LEISGL ENAYLLK	42.6306	0.0041935
690	record_7	Lagopus leucura	XP_042729706	vitellogenin-2 [Lagopus leucura]	30410	92.8571	LEISGLPENAYLLK	LEISGLSENAYLLK	LEISGL ENAYLLK	42.6306	0.00419353
691	record_7	Fregetta grallaria	NXW04564	VITA2 protein [Fregetta grallaria]	79628	92.8571	LEISGLPENAYLLK	LEISGLSENAYLLK	LEISGL ENAYLLK	42.6306	0.00419357
692	record_7	Odontophorus gujanensis	NXJ06859	VIT2 protein [Odontophorus gujanensis]	886794	92.8571	LEISGLPENAYLLK	LEISGLSENAYLLK	LEISGL ENAYLLK	42.6306	0.00419362
693	record_7	Centrocercus urophasianus	XP_042675557	vitellogenin-2 [Centrocercus urophasianus]	9002	92.8571	LEISGLPENAYLLK	LEISGLSENAYLLK	LEISGL ENAYLLK	42.6306	0.00419363
694	record_7	Oceanites oceanicus	NXF43098	VITA2 protein [Oceanites oceanicus]	79653	92.8571	LEISGLPENAYLLK	LEISGLSENAYLLK	LEISGL ENAYLLK	42.6306	0.00419368
695	record_7	Cochlearius cochlearius	NXE79209	VIT2 protein [Cochlearius cochlearius]	110676	92.8571	LEISGLPENAYLLK	LEISGLSENAYLLK	LEISGL ENAYLLK	42.6306	0.00419376
696	record_7	Fulmarus glacialis	XP_009583434	PREDICTED: LOW QUALITY PROTEIN: vitellogenin-2-like [Fulmarus glacialis]	30455	92.8571	LEISGLPENAYLLK	LEISGLSENAYLLK	LEISGL ENAYLLK	42.6306	0.00419385
697	record_7	Egretta garzetta	XP_009633382	vitellogenin-2-like [Egretta garzetta]	188379	92.8571	LEISGLPENAYLLK	LEISGLSENAYLLK	LEISGL ENAYLLK	42.6306	0.00419403
698	record_7	Patagioenas fasciata monilis	OPJ77396	vitellogenin-2-like [Patagioenas fasciata monilis]	372326	92.8571	LEISGLPENAYLLK	LEISGLSENAYLLK	LEISGL ENAYLLK	42.6306	0.00419538
699	record_7	Patagioenas fasciata monilis	OPJ77395	hypothetical protein AV530_007724 [Patagioenas fasciata monilis]	372326	92.8571	LEISGLPENAYLLK	LEISGLSENAYLLK	LEISGL ENAYLLK	42.6306	0.0041959
700	record_7	Taeniopygia guttata	XP_041573748	vitellogenin-2 [Taeniopygia guttata]	59729	92.8571	LEISGLPENAYLLK	LEISGLPENIYLLK	LEISGLPEN YLLK	42.2064	0.00592666
701	record_7	Melospiza melodia maxima	KAF2984427	hypothetical protein EK904_003371 [Melospiza melodia maxima]	2498840	85.7143	LEISGLPENAYLLK	LEISGLSENSYLLK	LEISGL EN YLLK	40.0857	0.0334424
702	record_7	Molothrus ater	XP_036244176	vitellogenin-2-like [Molothrus ater]	84834	85.7143	LEISGLPENAYLLK	LEISGLSENSYLLK	LEISGL EN YLLK	40.0857	0.0334793
703	record_7	Melospiza melodia	NWQ45386	VIT2 protein [Melospiza melodia]	44397	85.7143	LEISGLPENAYLLK	LEISGLSENSYLLK	LEISGL EN YLLK	40.0857	0.0334801
704	record_7	Quiscalus mexicanus	NXQ71646	VIT2 protein [Quiscalus mexicanus]	64278	85.7143	LEISGLPENAYLLK	LEISGLSENSYLLK	LEISGL EN YLLK	40.0857	0.0334802
705	record_7	Calcarius ornatus	NXE65457	VIT2 protein [Calcarius ornatus]	198940	85.7143	LEISGLPENAYLLK	LEISGLSENSYLLK	LEISGL EN YLLK	40.0857	0.0334807
706	record_7	Agelaius phoeniceus	NWZ07192	VIT2 protein [Agelaius phoeniceus]	39638	85.7143	LEISGLPENAYLLK	LEISGLSENSYLLK	LEISGL EN YLLK	40.0857	0.0334809
707	record_7	Spizella passerina	NXX70555	VIT2 protein [Spizella passerina]	40210	85.7143	LEISGLPENAYLLK	LEISGLSENSYLLK	LEISGL EN YLLK	40.0857	0.0334811
708	record_7	Phasianus colchicus	XP_031460633	vitellogenin-2 [Phasianus colchicus]	9054	85.7143	LEISGLPENAYLLK	LEINGLSENAYLLK	LEI GL ENAYLLK	40.0857	0.0334819
709	record_7	Hirundo rustica rustica	RMC08528	hypothetical protein DUI87_14774 [Hirundo rustica rustica]	333673	85.7143	LEISGLPENAYLLK	LEISGLSENTYLLK	LEISGL EN YLLK	39.6615	0.0473213
710	record_7	Zosterops borbonicus	TRZ24565	hypothetical protein HGM15179_002512 [Zosterops borbonicus]	364589	85.7143	LEISGLPENAYLLK	LEISGLSENTYLLK	LEISGL EN YLLK	39.6615	0.0473406
711	record_7	Zosterops borbonicus	TRZ24565	hypothetical protein HGM15179_002512 [Zosterops borbonicus]	364589	85.7143	LEISGLPENAYLLK	LEISGLSENTYLLK	LEISGL EN YLLK	39.6615	0.0473406
712	record_7	Tyto alba alba	XP_032856758	vitellogenin-2-like [Tyto alba alba]	507980	85.7143	LEISGLPENAYLLK	LEISGLSENTYLLK	LEISGL EN YLLK	39.6615	0.047341
713	record_7	Aquila chrysaetos chrysaetos	XP_029888560	vitellogenin-2-like [Aquila chrysaetos chrysaetos]	223781	85.7143	LEISGLPENAYLLK	LEISGLSENTYLLK	LEISGL EN YLLK	39.6615	0.0473415
714	record_7	Locustella ochotensis	NXO37583	VIT2 protein [Locustella ochotensis]	187437	85.7143	LEISGLPENAYLLK	LEISGLSENTYLLK	LEISGL EN YLLK	39.6615	0.047342
715	record_7	Leiothrix lutea	NXP35722	VIT2 protein [Leiothrix lutea]	36275	85.7143	LEISGLPENAYLLK	LEISGLSENTYLLK	LEISGL EN YLLK	39.6615	0.0473422
716	record_7	Bombycilla garrulus	NXN85750	VIT2 protein [Bombycilla garrulus]	125297	85.7143	LEISGLPENAYLLK	LEISGLSENTYLLK	LEISGL EN YLLK	39.6615	0.0473423
717	record_7	Certhia familiaris	NXC94878	VIT2 protein [Certhia familiaris]	73333	85.7143	LEISGLPENAYLLK	LEISGLSENTYLLK	LEISGL EN YLLK	39.6615	0.0473424
718	record_7	Hirundo rustica	XP_039928935	vitellogenin-2-like [Hirundo rustica]	43150	85.7143	LEISGLPENAYLLK	LEISGLSENTYLLK	LEISGL EN YLLK	39.6615	0.0473424
719	record_7	Catharus fuscescens	NXQ40855	VIT2 protein [Catharus fuscescens]	159581	85.7143	LEISGLPENAYLLK	LEISGLSENTYLLK	LEISGL EN YLLK	39.6615	0.0473426
720	record_7	Irena cyanogastra	NXI18038	VIT2 protein [Irena cyanogastra]	175120	85.7143	LEISGLPENAYLLK	LEISGLSENTYLLK	LEISGL EN YLLK	39.6615	0.0473426
721	record_7	Ciccaba nigrolineata	NXF59698	VITA2 protein [Ciccaba nigrolineata]	1118524	85.7143	LEISGLPENAYLLK	LEISGLSENTYLLK	LEISGL EN YLLK	39.6615	0.0473426
722	record_7	Opisthocomus hoazin	KFR03721	Vitellogenin-2, partial [Opisthocomus hoazin]	30419	85.7143	LEISGLPENAYLLK	LEISGLSENTYLLK	LEISGL EN YLLK	39.6615	0.0473427
723	record_7	Rynchops niger	NXN55596	VIT2 protein [Rynchops niger]	227184	85.7143	LEISGLPENAYLLK	LEISGLSENTYLLK	LEISGL EN YLLK	39.6615	0.0473428
724	record_7	Heliornis fulica	NXP52047	VIT2 protein [Heliornis fulica]	54369	85.7143	LEISGLPENAYLLK	LEISGLSENTYLLK	LEISGL EN YLLK	39.6615	0.0473428
725	record_7	Tyto alba	XP_042662451	vitellogenin-2-like [Tyto alba]	56313	85.7143	LEISGLPENAYLLK	LEISGLSENTYLLK	LEISGL EN YLLK	39.6615	0.0473428
726	record_7	Catharus ustulatus	XP_042635505	vitellogenin-2-like [Catharus ustulatus]	91951	85.7143	LEISGLPENAYLLK	LEISGLSENTYLLK	LEISGL EN YLLK	39.6615	0.0473429
727	record_7	Anas platyrhynchos	XP_005022346	vitellogenin-2 isoform X1 [Anas platyrhynchos]	8839	85.7143	LEISGLPENAYLLK	LEISGLSENTYLLK	LEISGL EN YLLK	39.6615	0.0473432
728	record_7	Oxyura jamaicensis	XP_035189509	vitellogenin-2 isoform X1 [Oxyura jamaicensis]	8884	85.7143	LEISGLPENAYLLK	LEISGLSENTYLLK	LEISGL EN YLLK	39.6615	0.0473432
729	record_7	Anas platyrhynchos	XP_038039165	vitellogenin-2 isoform X2 [Anas platyrhynchos]	8839	85.7143	LEISGLPENAYLLK	LEISGLSENTYLLK	LEISGL EN YLLK	39.6615	0.0473432
730	record_7	Oxyura jamaicensis	XP_035189510	vitellogenin-2 isoform X2 [Oxyura jamaicensis]	8884	85.7143	LEISGLPENAYLLK	LEISGLSENTYLLK	LEISGL EN YLLK	39.6615	0.0473433
731	record_7	Sterrhoptilus dennistouni	NXI29930	VIT2 protein [Sterrhoptilus dennistouni]	2585820	85.7143	LEISGLPENAYLLK	LEISGLSENTYLLK	LEISGL EN YLLK	39.6615	0.0473435
732	record_7	Passer montanus	XP_039583180	vitellogenin-2-like [Passer montanus]	9160	85.7143	LEISGLPENAYLLK	LEISGLSENTYLLK	LEISGL EN YLLK	39.6615	0.0473435
733	record_7	Eurystomus gularis	NXW61305	VIT2 protein [Eurystomus gularis]	325343	85.7143	LEISGLPENAYLLK	LEISGLSENTYLLK	LEISGL EN YLLK	39.6615	0.0473436
734	record_7	Caloenas nicobarica	NWX09236	VIT2 protein [Caloenas nicobarica]	187106	85.7143	LEISGLPENAYLLK	LEISGLSENTYLLK	LEISGL EN YLLK	39.6615	0.0473437
735	record_7	Pomatorhinus ruficollis	NXY27399	VIT2 protein [Pomatorhinus ruficollis]	932028	85.7143	LEISGLPENAYLLK	LEISGLSENTYLLK	LEISGL EN YLLK	39.6615	0.0473437
736	record_7	Phainopepla nitens	NXO63901	VIT2 protein [Phainopepla nitens]	161653	85.7143	LEISGLPENAYLLK	LEISGLSENTYLLK	LEISGL EN YLLK	39.6615	0.0473438
737	record_7	Alectura lathami	NXL92691	VIT2 protein [Alectura lathami]	81907	85.7143	EISGLPENAYLLK	EISGLSENAYLLK	EISGL ENAYLLK	39.6615	0.0473438
738	record_7	Syrrhaptes paradoxus	NXT23738	VIT2 protein [Syrrhaptes paradoxus]	302527	85.7143	LEISGLPENAYLLK	LEISGLSENTYLLK	LEISGL EN YLLK	39.6615	0.0473439
739	record_7	Aythya fuligula	XP_032048408	vitellogenin-2 [Aythya fuligula]	219594	85.7143	LEISGLPENAYLLK	LEISGLSENTYLLK	LEISGL EN YLLK	39.6615	0.0473439
740	record_7	Pterocles burchelli	NWU70703	VIT2 protein [Pterocles burchelli]	2585816	85.7143	LEISGLPENAYLLK	LEISGLSENTYLLK	LEISGL EN YLLK	39.6615	0.047344
741	record_7	Opisthocomus hoazin	XP_009943214	PREDICTED: vitellogenin-2-like [Opisthocomus hoazin]	30419	85.7143	LEISGLPENAYLLK	LEISGLSENTYLLK	LEISGL EN YLLK	39.6615	0.047344
742	record_7	Brachypodius atriceps	NWZ34057	VIT2 protein [Brachypodius atriceps]	182895	85.7143	LEISGLPENAYLLK	LEISGLSENTYLLK	LEISGL EN YLLK	39.6615	0.0473441
743	record_7	Sagittarius serpentarius	NXQ98509	VIT2 protein [Sagittarius serpentarius]	56258	85.7143	LEISGLPENAYLLK	LEISGLSENTYLLK	LEISGL EN YLLK	39.6615	0.0473442
744	record_7	Ifrita kowaldi	NWW62155	VIT2 protein [Ifrita kowaldi]	461245	85.7143	LEISGLPENAYLLK	LEISGLSENTYLLK	LEISGL EN YLLK	39.6615	0.0473442
745	record_7	Ficedula albicollis	XP_005050328	PREDICTED: vitellogenin-2-like [Ficedula albicollis]	59894	85.7143	LEISGLPENAYLLK	LEISGLSENTYLLK	LEISGL EN YLLK	39.6615	0.0473444
746	record_7	Glaucidium brasilianum	NXL26810	VIT2 protein [Glaucidium brasilianum]	78217	85.7143	LEISGLPENAYLLK	LEISGLSENTYLLK	LEISGL EN YLLK	39.6615	0.0473444
747	record_7	Atrichornis clamosus	NXY14820	VIT2 protein [Atrichornis clamosus]	449594	85.7143	LEISGLPENAYLLK	LEISGLSENTYLLK	LEISGL EN YLLK	39.6615	0.0473444
748	record_7	Cygnus olor	XP_040421751	vitellogenin-2 [Cygnus olor]	8869	85.7143	LEISGLPENAYLLK	LEISGLSENTYLLK	LEISGL EN YLLK	39.6615	0.0473444
749	record_7	Stercorarius parasiticus	NXG88548	VITA2 protein [Stercorarius parasiticus]	54059	85.7143	LEISGLPENAYLLK	LEISGLSENTYLLK	LEISGL EN YLLK	39.6615	0.0473444
750	record_7	Phaetusa simplex	NXW26693	VIT2 protein [Phaetusa simplex]	297813	85.7143	LEISGLPENAYLLK	LEISGLSENTYLLK	LEISGL EN YLLK	39.6615	0.0473444
751	record_7	Charadrius vociferus	XP_009883013	PREDICTED: vitellogenin-2-like [Charadrius vociferus]	50402	85.7143	LEISGLPENAYLLK	LEISGLSENTYLLK	LEISGL EN YLLK	39.6615	0.0473446
752	record_7	Pelecanus crispus	KFQ57724	Vitellogenin-2, partial [Pelecanus crispus]	36300	85.7143	LEISGLPENAYLLK	LEISGLSENTYLLK	LEISGL EN YLLK	39.6615	0.0473446
753	record_7	Menura novaehollandiae	NXE89358	VIT2 protein [Menura novaehollandiae]	47692	85.7143	LEISGLPENAYLLK	LEISGLSENTYLLK	LEISGL EN YLLK	39.6615	0.0473446
754	record_7	Charadrius vociferus	KGL93069	Vitellogenin-2, partial [Charadrius vociferus]	50402	85.7143	LEISGLPENAYLLK	LEISGLSENTYLLK	LEISGL EN YLLK	39.6615	0.0473446
755	record_7	Larus argentatus	AAL01527	vitellogenin [Larus argentatus]	35669	85.7143	LEISGLPENAYLLK	LEISGLSENTYLLK	LEISGL EN YLLK	39.6615	0.0473447
756	record_7	Athene cunicularia	XP_026709714	vitellogenin-2-like [Athene cunicularia]	194338	85.7143	LEISGLPENAYLLK	LEISGLSENTYLLK	LEISGL EN YLLK	39.6615	0.0473447
757	record_7	Podilymbus podiceps	NXL46221	VIT2 protein [Podilymbus podiceps]	9252	85.7143	LEISGLPENAYLLK	LEISGLSENTYLLK	LEISGL EN YLLK	39.6615	0.0473447
758	record_7	Merops nubicus	KFQ32197	Vitellogenin-2, partial [Merops nubicus]	57421	85.7143	LEISGLPENAYLLK	LEISGLSENTYLLK	LEISGL EN YLLK	39.6615	0.0473447
759	record_7	Spizaetus tyrannus	NXJ47173	VIT2 protein [Spizaetus tyrannus]	252798	85.7143	LEISGLPENAYLLK	LEISGLSENTYLLK	LEISGL EN YLLK	39.6615	0.0473447
760	record_7	Rissa tridactyla	NXV32297	VIT2 protein [Rissa tridactyla]	75485	85.7143	LEISGLPENAYLLK	LEISGLSENTYLLK	LEISGL EN YLLK	39.6615	0.0473449
761	record_7	Corythaixoides concolor	NXJ89216	VIT2 protein [Corythaixoides concolor]	103956	85.7143	LEISGLPENAYLLK	LEISGLSENTYLLK	LEISGL EN YLLK	39.6615	0.0473449
762	record_7	Coturnix japonica	XP_032302117	vitellogenin-2 [Coturnix japonica]	93934	85.7143	EISGLPENAYLLK	EISGLSENAYLLK	EISGL ENAYLLK	39.6615	0.0473449
763	record_7	Haliaeetus albicilla	NWZ48345	VIT2 protein [Haliaeetus albicilla]	8969	85.7143	LEISGLPENAYLLK	LEISGLSENTYLLK	LEISGL EN YLLK	39.6615	0.0473449
764	record_7	Phalacrocorax carbo	KFW91366	Vitellogenin-A2, partial [Phalacrocorax carbo]	9209	85.7143	LEISGLPENAYLLK	LEISGLSENTYLLK	LEISGL EN YLLK	39.6615	0.0473449
765	record_7	Anas platyrhynchos	EOA99312	Vitellogenin-2, partial [Anas platyrhynchos]	8839	85.7143	LEISGLPENAYLLK	LEISGLSENTYLLK	LEISGL EN YLLK	39.6615	0.047345
766	record_7	Casuarius casuarius	NXE45268	VIT2 protein [Casuarius casuarius]	8787	85.7143	LEISGLPENAYLLK	LEISGLSENTYLLK	LEISGL EN YLLK	39.6615	0.047345
767	record_7	Hirundo rustica	NXW71034	VIT2 protein [Hirundo rustica]	43150	85.7143	LEISGLPENAYLLK	LEISGLSENTYLLK	LEISGL EN YLLK	39.6615	0.0473451
768	record_7	Oxyura jamaicensis	XP_035189511	vitellogenin-2 isoform X3 [Oxyura jamaicensis]	8884	85.7143	LEISGLPENAYLLK	LEISGLSENTYLLK	LEISGL EN YLLK	39.6615	0.0473452
769	record_7	Balaeniceps rex	NXS43061	VIT2 protein [Balaeniceps rex]	33584	85.7143	LEISGLPENAYLLK	LEISGLSENTYLLK	LEISGL EN YLLK	39.6615	0.0473453
770	record_7	Columba livia	XP_021149883	LOW QUALITY PROTEIN: vitellogenin-2-like [Columba livia]	8932	85.7143	LEISGLPENAYLLK	LEISGLSENTYLLK	LEISGL EN YLLK	39.6615	0.0473454
771	record_7	Haliaeetus albicilla	KFP99871	hypothetical protein N329_04628, partial [Haliaeetus albicilla]	8969	85.7143	LEISGLPENAYLLK	LEISGLSENTYLLK	LEISGL EN YLLK	39.6615	0.0473454
772	record_7	Phalacrocorax carbo	XP_009503652	PREDICTED: vitellogenin-2-like [Phalacrocorax carbo]	9209	85.7143	LEISGLPENAYLLK	LEISGLSENTYLLK	LEISGL EN YLLK	39.6615	0.0473455
773	record_7	Circaetus pectoralis	NXW17447	VIT2 protein [Circaetus pectoralis]	321084	85.7143	LEISGLPENAYLLK	LEISGLSENTYLLK	LEISGL EN YLLK	39.6615	0.0473455
774	record_7	Asarcornis scutulata	NWZ20228	VIT2 protein [Asarcornis scutulata]	75869	85.7143	LEISGLPENAYLLK	LEISGLSENTYLLK	LEISGL EN YLLK	39.6615	0.0473455
775	record_7	Chauna torquata	NXK44965	VIT2 protein [Chauna torquata]	30388	85.7143	LEISGLPENAYLLK	LEISGLSENTYLLK	LEISGL EN YLLK	39.6615	0.0473456
776	record_7	Pelecanus crispus	XP_009490283	PREDICTED: vitellogenin-2-like [Pelecanus crispus]	36300	85.7143	LEISGLPENAYLLK	LEISGLSENTYLLK	LEISGL EN YLLK	39.6615	0.0473462
777	record_8	Gallus gallus	NP_001038098	apolipoprotein B precursor [Gallus gallus]	9031	100	VSVPGLNPISAK	VSVPGLNPISAK	VSVPGLNPISAK	38.8132	0.0644022
778	record_8	Gallus gallus	ABF70173	apolipoprotein B [Gallus gallus]	9031	100	VSVPGLNPISAK	VSVPGLNPISAK	VSVPGLNPISAK	38.8132	0.0644022
779	record_8	Centrocercus urophasianus	XP_042684521	apolipoprotein B-100 [Centrocercus urophasianus]	9002	91.6667	VSVPGLNPISAK	VSVPGLDPISAK	VSVPGL+PISAK	36.2683	0.516874
780	record_8	Phasianus colchicus	XP_031451764	apolipoprotein B-100 [Phasianus colchicus]	9054	91.6667	VSVPGLNPISAK	VSVPGLDPISAK	VSVPGL+PISAK	36.2683	0.516874
781	record_8	Meleagris gallopavo	XP_010706280	apolipoprotein B-100 [Meleagris gallopavo]	9103	91.6667	VSVPGLNPISAK	VSVPGLDPISAK	VSVPGL+PISAK	36.2683	0.516874
782	record_8	Apteryx mantelli mantelli	XP_013807509	PREDICTED: apolipoprotein B-100 [Apteryx mantelli mantelli]	202946	91.6667	VSVPGLNPISAK	VSVPGLDPISAK	VSVPGL+PISAK	36.2683	0.516874
783	record_8	Apteryx rowi	XP_025930402	apolipoprotein B-100 [Apteryx rowi]	308060	91.6667	VSVPGLNPISAK	VSVPGLDPISAK	VSVPGL+PISAK	36.2683	0.516874
784	record_8	Lagopus leucura	XP_042736573	apolipoprotein B-100 [Lagopus leucura]	30410	91.6667	VSVPGLNPISAK	VSVPGLDPISAK	VSVPGL+PISAK	36.2683	0.516874
785	record_8	Chaetura pelagica	XP_010000710	PREDICTED: LOW QUALITY PROTEIN: apolipoprotein B-100 [Chaetura pelagica]	8897	91.6667	VSVPGLNPISAK	VSVPGLDPISAK	VSVPGL+PISAK	36.2683	0.516877
786	record_8	Casuarius casuarius	NXE51418	APOB protein [Casuarius casuarius]	8787	91.6667	VSVPGLNPISAK	VSVPGLDPISAK	VSVPGL+PISAK	36.2683	0.516878
787	record_8	Nothocercus nigrocapillus	NXD14114	APOB protein [Nothocercus nigrocapillus]	1977171	91.6667	VSVPGLNPISAK	VSVPGLDPISAK	VSVPGL+PISAK	36.2683	0.516878
788	record_8	Nothocercus julius	NXA49206	APOB protein [Nothocercus julius]	2585813	91.6667	VSVPGLNPISAK	VSVPGLDPISAK	VSVPGL+PISAK	36.2683	0.516878
789	record_8	Dryobates pubescens	XP_009903872	PREDICTED: LOW QUALITY PROTEIN: apolipoprotein B-100 [Dryobates pubescens]	118200	91.6667	VSVPGLNPISAK	VSVPGLDPISAK	VSVPGL+PISAK	36.2683	0.516879
790	record_8	Bambusicola thoracicus	POI32741	hypothetical protein CIB84_003507 [Bambusicola thoracicus]	9083	91.6667	VSVPGLNPISAK	VSVPGLNPVSAK	VSVPGLNP+SAK	36.2683	0.519396
791	record_8	Numida meleagris	XP_021247719	apolipoprotein B-100 [Numida meleagris]	8996	91.6667	VSVPGLNPISAK	VSVPGVNPISAK	VSVPG NPISAK	34.9959	1.46607
792	record_8	Odontophorus gujanensis	NXJ14184	APOB protein [Odontophorus gujanensis]	886794	91.6667	VSVPGLNPISAK	VSVPGVNPISAK	VSVPG NPISAK	34.9959	1.46607
793	record_8	Colinus virginianus	OXB84376	hypothetical protein H355_010803, partial [Colinus virginianus]	9014	91.6667	VSVPGLNPISAK	VSVPGVNPISAK	VSVPG NPISAK	34.9959	1.46608
794	record_8	Athene cunicularia	XP_026701702	apolipoprotein B-100 [Athene cunicularia]	194338	83.3333	VSVPGLNPISAK	VSVPGLDPVSAK	VSVPGL+P+SAK	33.7234	4.16214
795	record_8	Ceuthmochares aereus	NXY41420	APOB protein [Ceuthmochares aereus]	1961834	83.3333	VSVPGLNPISAK	VSVPGLDPVSAK	VSVPGL+P+SAK	33.7234	4.16216
796	record_8	Camarhynchus parvulus	XP_030800617	LOW QUALITY PROTEIN: apolipoprotein B-100 [Camarhynchus parvulus]	87175	83.3333	VSVPGLNPISAK	VSVPGIDPISAK	VSVPG +PISAK	32.8751	8.34949
797	record_8	Motacilla alba alba	XP_037987937	LOW QUALITY PROTEIN: apolipoprotein B-100 [Motacilla alba alba]	1094192	83.3333	VSVPGLNPISAK	VSVPGIDPISAK	VSVPG +PISAK	32.8751	8.34954
798	record_8	Catharus ustulatus	XP_032910361	LOW QUALITY PROTEIN: apolipoprotein B-100-like [Catharus ustulatus]	91951	83.3333	VSVPGLNPISAK	VSVPGIDPISAK	VSVPG +PISAK	32.8751	8.34955
799	record_8	Passer montanus	XP_039577529	LOW QUALITY PROTEIN: apolipoprotein B-100 [Passer montanus]	9160	83.3333	VSVPGLNPISAK	VSVPGIDPISAK	VSVPG +PISAK	32.8751	8.34955
800	record_8	Ficedula albicollis	XP_016153083	PREDICTED: LOW QUALITY PROTEIN: apolipoprotein B-100 [Ficedula albicollis]	59894	83.3333	VSVPGLNPISAK	VSVPGIDPISAK	VSVPG +PISAK	32.8751	8.34955
801	record_8	Molothrus ater	XP_036236371	LOW QUALITY PROTEIN: apolipoprotein B-100 [Molothrus ater]	84834	83.3333	VSVPGLNPISAK	VSVPGIDPISAK	VSVPG +PISAK	32.8751	8.34955
802	record_8	Pyrgilauda ruficollis	XP_041336806	LOW QUALITY PROTEIN: apolipoprotein B-100 [Pyrgilauda ruficollis]	221976	83.3333	VSVPGLNPISAK	VSVPGIDPISAK	VSVPG +PISAK	32.8751	8.34955
803	record_8	Onychostruthus taczanowskii	XP_041276905	LOW QUALITY PROTEIN: apolipoprotein B-100 [Onychostruthus taczanowskii]	356909	83.3333	VSVPGLNPISAK	VSVPGIDPISAK	VSVPG +PISAK	32.8751	8.34955
804	record_8	Zonotrichia albicollis	XP_005485159	LOW QUALITY PROTEIN: apolipoprotein B-100 [Zonotrichia albicollis]	44394	83.3333	VSVPGLNPISAK	VSVPGIDPISAK	VSVPG +PISAK	32.8751	8.34955
805	record_8	Pseudopodoces humilis	XP_014106900	PREDICTED: LOW QUALITY PROTEIN: apolipoprotein B-100 [Pseudopodoces humilis]	181119	83.3333	VSVPGLNPISAK	VSVPGIDPISAK	VSVPG +PISAK	32.8751	8.34955
806	record_8	Corvus brachyrhynchos	XP_017600410	PREDICTED: LOW QUALITY PROTEIN: apolipoprotein B-100 [Corvus brachyrhynchos]	85066	83.3333	VSVPGLNPISAK	VSVPGIDPISAK	VSVPG +PISAK	32.8751	8.34955
807	record_8	Parus major	XP_015477864	LOW QUALITY PROTEIN: apolipoprotein B-100 [Parus major]	9157	83.3333	VSVPGLNPISAK	VSVPGIDPISAK	VSVPG +PISAK	32.8751	8.34955
808	record_8	Lonchura striata domestica	XP_021381009	LOW QUALITY PROTEIN: apolipoprotein B-100 [Lonchura striata domestica]	299123	83.3333	VSVPGLNPISAK	VSVPGIDPISAK	VSVPG +PISAK	32.8751	8.34955
809	record_8	Melopsittacus undulatus	XP_005146503	LOW QUALITY PROTEIN: apolipoprotein B-100 [Melopsittacus undulatus]	13146	83.3333	VSVPGLNPISAK	VSVPGIDPISAK	VSVPG +PISAK	32.8751	8.34955
810	record_8	Corvus kubaryi	XP_041888814	LOW QUALITY PROTEIN: apolipoprotein B-100 [Corvus kubaryi]	68294	83.3333	VSVPGLNPISAK	VSVPGIDPISAK	VSVPG +PISAK	32.8751	8.34956
811	record_8	Corvus cornix cornix	XP_010391567	LOW QUALITY PROTEIN: apolipoprotein B-100 [Corvus cornix cornix]	932674	83.3333	VSVPGLNPISAK	VSVPGIDPISAK	VSVPG +PISAK	32.8751	8.34956
812	record_8	Sturnus vulgaris	XP_014750405	PREDICTED: LOW QUALITY PROTEIN: apolipoprotein B-100 [Sturnus vulgaris]	9172	83.3333	VSVPGLNPISAK	VSVPGIDPISAK	VSVPG +PISAK	32.8751	8.34956
813	record_8	Hirundo rustica rustica	RMC17172	hypothetical protein DUI87_05749 [Hirundo rustica rustica]	333673	83.3333	VSVPGLNPISAK	VSVPGIDPISAK	VSVPG +PISAK	32.8751	8.34957
814	record_8	Neopelma chrysocephalum	XP_027546158	LOW QUALITY PROTEIN: apolipoprotein B-100 [Neopelma chrysocephalum]	114329	83.3333	VSVPGLNPISAK	VSVPGIDPISAK	VSVPG +PISAK	32.8751	8.34959
815	record_8	Lepidothrix coronata	XP_017668521	PREDICTED: LOW QUALITY PROTEIN: apolipoprotein B-100 [Lepidothrix coronata]	321398	83.3333	VSVPGLNPISAK	VSVPGIDPISAK	VSVPG +PISAK	32.8751	8.3496
816	record_8	Oreotrochilus melanogaster	NXU74746	APOB protein [Oreotrochilus melanogaster]	689266	83.3333	VSVPGLNPISAK	VSVPGIDPISAK	VSVPG +PISAK	32.8751	8.3496
817	record_8	Geospiza fortis	XP_030912307	LOW QUALITY PROTEIN: apolipoprotein B-100 [Geospiza fortis]	48883	83.3333	VSVPGLNPISAK	VSVPGIDPISAK	VSVPG +PISAK	32.8751	8.34966
818	record_8	Melospiza melodia maxima	KAF2987094	hypothetical protein EK904_012030 [Melospiza melodia maxima]	2498840	83.3333	VSVPGLNPISAK	VSVPGIDPISAK	VSVPG +PISAK	32.8751	8.34966
819	record_8	Taeniopygia guttata	XP_004175032	apolipoprotein B-100 [Taeniopygia guttata]	59729	83.3333	VSVPGLNPISAK	VSVPGIDPISAK	VSVPG +PISAK	32.8751	8.34966
820	record_8	Hirundo rustica	XP_039916301	apolipoprotein B-100 [Hirundo rustica]	43150	83.3333	VSVPGLNPISAK	VSVPGIDPISAK	VSVPG +PISAK	32.8751	8.34966
821	record_8	Serinus canaria	XP_009093907	apolipoprotein B-100 [Serinus canaria]	9135	83.3333	VSVPGLNPISAK	VSVPGIDPISAK	VSVPG +PISAK	32.8751	8.34966
822	record_8	Chiroxiphia lanceolata	XP_032537200	apolipoprotein B-100 [Chiroxiphia lanceolata]	296741	83.3333	VSVPGLNPISAK	VSVPGIDPISAK	VSVPG +PISAK	32.8751	8.34966
823	record_8	Manacus vitellinus	XP_008929549	apolipoprotein B-100 [Manacus vitellinus]	328815	83.3333	VSVPGLNPISAK	VSVPGIDPISAK	VSVPG +PISAK	32.8751	8.34966
824	record_8	Corapipo altera	XP_027497010	apolipoprotein B-100 [Corapipo altera]	415028	83.3333	VSVPGLNPISAK	VSVPGIDPISAK	VSVPG +PISAK	32.8751	8.34966
825	record_8	Pipra filicauda	XP_027566000	apolipoprotein B-100 [Pipra filicauda]	649802	83.3333	VSVPGLNPISAK	VSVPGIDPISAK	VSVPG +PISAK	32.8751	8.34966
826	record_8	Turdus rufiventris	KAF4801137	Apolipoprotein B-100 [Turdus rufiventris]	311356	83.3333	VSVPGLNPISAK	VSVPGIDPISAK	VSVPG +PISAK	32.8751	8.34969
827	record_8	Zosterops borbonicus	TRZ11791	hypothetical protein HGM15179_015313, partial [Zosterops borbonicus]	364589	83.3333	VSVPGLNPISAK	VSVPGIDPISAK	VSVPG +PISAK	32.8751	8.3497
828	record_8	Acrocephalus arundinaceus	NWZ66169	APOB protein [Acrocephalus arundinaceus]	39621	83.3333	VSVPGLNPISAK	VSVPGIDPISAK	VSVPG +PISAK	32.8751	8.3497
829	record_8	Erithacus rubecula	NWY71899	APOB protein [Erithacus rubecula]	37610	83.3333	VSVPGLNPISAK	VSVPGIDPISAK	VSVPG +PISAK	32.8751	8.34972
830	record_8	Sylvia atricapilla	NWY38523	APOB protein [Sylvia atricapilla]	48155	83.3333	VSVPGLNPISAK	VSVPGIDPISAK	VSVPG +PISAK	32.8751	8.34972
831	record_8	Tachuris rubrigastra	NWR30815	APOB protein [Tachuris rubrigastra]	495162	83.3333	VSVPGLNPISAK	VSVPGIDPISAK	VSVPG +PISAK	32.8751	8.34972
832	record_8	Sylvia borin	NXM94713	APOB protein [Sylvia borin]	73324	83.3333	VSVPGLNPISAK	VSVPGIDPISAK	VSVPG +PISAK	32.8751	8.34972
833	record_8	Hippolais icterina	NXR51950	APOB protein [Hippolais icterina]	68497	83.3333	VSVPGLNPISAK	VSVPGIDPISAK	VSVPG +PISAK	32.8751	8.34972
834	record_8	Corvus moneduloides	XP_031959941	LOW QUALITY PROTEIN: apolipoprotein B-100 [Corvus moneduloides]	1196302	83.3333	VSVPGLNPISAK	VSVPGIDPISAK	VSVPG +PISAK	32.8751	8.34972
835	record_8	Menura novaehollandiae	NXE95418	APOB protein [Menura novaehollandiae]	47692	83.3333	VSVPGLNPISAK	VSVPGIDPISAK	VSVPG +PISAK	32.8751	8.34972
836	record_8	Lonchura striata domestica	OWK63302	Apolipoprotein B-100 [Lonchura striata domestica]	299123	83.3333	VSVPGLNPISAK	VSVPGIDPISAK	VSVPG +PISAK	32.8751	8.34973
837	record_8	Corvus brachyrhynchos	KFO65293	Apolipoprotein B-100, partial [Corvus brachyrhynchos]	85066	83.3333	VSVPGLNPISAK	VSVPGIDPISAK	VSVPG +PISAK	32.8751	8.34979
838	record_8	Erpornis zantholeuca	NXS85858	APOB protein [Erpornis zantholeuca]	1112836	83.3333	VSVPGLNPISAK	VSVPGIDPISAK	VSVPG +PISAK	32.8751	8.35089
839	record_8	Sitta europaea	NXO84540	APOB protein [Sitta europaea]	50251	83.3333	VSVPGLNPISAK	VSVPGIDPISAK	VSVPG +PISAK	32.8751	8.35091
840	record_8	Peucedramus taeniatus	NXQ14537	APOB protein [Peucedramus taeniatus]	135441	83.3333	VSVPGLNPISAK	VSVPGIDPISAK	VSVPG +PISAK	32.8751	8.35198
841	record_8	Opisthocomus hoazin	XP_009940445	PREDICTED: apolipoprotein B-100-like [Opisthocomus hoazin]	30419	83.3333	VSVPGLNPISAK	VSVPGIDPISAK	VSVPG +PISAK	32.8751	8.38895
842	record_8	Falco cherrug	XP_005443182	LOW QUALITY PROTEIN: apolipoprotein B-100 [Falco cherrug]	345164	83.3333	VSVPGLNPISAK	VSVPGVDPISAK	VSVPG +PISAK	32.4509	11.828
843	record_8	Tinamus guttatus	XP_010215081	PREDICTED: apolipoprotein B-100 [Tinamus guttatus]	94827	83.3333	VSVPGLNPISAK	VSLPGLDPISAK	VS PGL+PISAK	32.4509	11.828
844	record_8	Merops nubicus	XP_008937914	PREDICTED: apolipoprotein B-100 [Merops nubicus]	57421	83.3333	VSVPGLNPISAK	VSVPGVDPISAK	VSVPG +PISAK	32.4509	11.828
845	record_8	Calidris pugnax	XP_014812318	PREDICTED: apolipoprotein B-100 isoform X1 [Calidris pugnax]	198806	83.3333	VSVPGLNPISAK	VSVPGVDPISAK	VSVPG +PISAK	32.4509	11.828
846	record_8	Falco rusticolus	XP_037248332	LOW QUALITY PROTEIN: apolipoprotein B-100 [Falco rusticolus]	120794	83.3333	VSVPGLNPISAK	VSVPGVDPISAK	VSVPG +PISAK	32.4509	11.828
847	record_8	Haliaeetus leucocephalus	XP_010582554	PREDICTED: apolipoprotein B-100 [Haliaeetus leucocephalus]	52644	83.3333	VSVPGLNPISAK	VSVPGVDPISAK	VSVPG +PISAK	32.4509	11.828
848	record_8	Strigops habroptila	XP_030345862	LOW QUALITY PROTEIN: apolipoprotein B-100 [Strigops habroptila]	2489341	83.3333	VSVPGLNPISAK	VSVPGVDPISAK	VSVPG +PISAK	32.4509	11.828
849	record_8	Falco naumanni	XP_040454454	LOW QUALITY PROTEIN: apolipoprotein B-100 [Falco naumanni]	148594	83.3333	VSVPGLNPISAK	VSVPGVDPISAK	VSVPG +PISAK	32.4509	11.828
850	record_8	Falco peregrinus	XP_027633276	LOW QUALITY PROTEIN: apolipoprotein B-100 [Falco peregrinus]	8954	83.3333	VSVPGLNPISAK	VSVPGVDPISAK	VSVPG +PISAK	32.4509	11.828
851	record_8	Calidris pugnax	XP_014812319	PREDICTED: apolipoprotein B-100 isoform X2 [Calidris pugnax]	198806	83.3333	VSVPGLNPISAK	VSVPGVDPISAK	VSVPG +PISAK	32.4509	11.828
852	record_8	Haliaeetus albicilla	XP_009925874	PREDICTED: LOW QUALITY PROTEIN: apolipoprotein B-100 [Haliaeetus albicilla]	8969	83.3333	VSVPGLNPISAK	VSVPGVDPISAK	VSVPG +PISAK	32.4509	11.828
853	record_8	Nestor notabilis	XP_010010772	PREDICTED: LOW QUALITY PROTEIN: apolipoprotein B-100-like [Nestor notabilis]	176057	83.3333	VSVPGLNPISAK	VSVPGVDPISAK	VSVPG +PISAK	32.4509	11.828
854	record_8	Oxyura jamaicensis	XP_035177088	apolipoprotein B-100 isoform X1 [Oxyura jamaicensis]	8884	83.3333	VSVPGLNPISAK	VSVPGVDPISAK	VSVPG +PISAK	32.4509	11.828
855	record_8	Cygnus olor	XP_040409253	apolipoprotein B-100 [Cygnus olor]	8869	83.3333	VSVPGLNPISAK	VSVPGVDPISAK	VSVPG +PISAK	32.4509	11.828
856	record_8	Aythya fuligula	XP_032041067	apolipoprotein B-100 [Aythya fuligula]	219594	83.3333	VSVPGLNPISAK	VSVPGVDPISAK	VSVPG +PISAK	32.4509	11.828
857	record_8	Cygnus atratus	XP_035416072	apolipoprotein B-100 [Cygnus atratus]	8868	83.3333	VSVPGLNPISAK	VSVPGVDPISAK	VSVPG +PISAK	32.4509	11.828
858	record_8	Oxyura jamaicensis	XP_035177089	apolipoprotein B-100 isoform X2 [Oxyura jamaicensis]	8884	83.3333	VSVPGLNPISAK	VSVPGVDPISAK	VSVPG +PISAK	32.4509	11.828
859	record_8	Anas platyrhynchos	XP_005012961	LOW QUALITY PROTEIN: apolipoprotein B-100 [Anas platyrhynchos]	8839	83.3333	VSVPGLNPISAK	VSVPGVDPISAK	VSVPG +PISAK	32.4509	11.828
860	record_8	Heliornis fulica	NXP50758	APOB protein [Heliornis fulica]	54369	83.3333	VSVPGLNPISAK	VSVPGVDPISAK	VSVPG +PISAK	32.4509	11.828
861	record_8	Leptosomus discolor	XP_009955845	PREDICTED: LOW QUALITY PROTEIN: apolipoprotein B-100-like [Leptosomus discolor]	188344	83.3333	VSVPGLNPISAK	VSVPGVDPISAK	VSVPG +PISAK	32.4509	11.828
862	record_8	Eurypyga helias	XP_010149296	PREDICTED: LOW QUALITY PROTEIN: apolipoprotein B-100-like [Eurypyga helias]	54383	83.3333	VSVPGLNPISAK	VSVPGVDPISAK	VSVPG +PISAK	32.4509	11.828
863	record_8	Psophia crepitans	NXI93480	APOB protein [Psophia crepitans]	54359	83.3333	VSVPGLNPISAK	VSVPGVDPISAK	VSVPG +PISAK	32.4509	11.828
864	record_8	Calypte anna	XP_030302864	apolipoprotein B-100 isoform X1 [Calypte anna]	9244	83.3333	VSVPGLNPISAK	VSVPGVDPISAK	VSVPG +PISAK	32.4509	11.828
865	record_8	Upupa epops	NWU96694	APOB protein [Upupa epops]	57439	83.3333	VSVPGLNPISAK	VSVPGVDPISAK	VSVPG +PISAK	32.4509	11.828
866	record_8	Calypte anna	XP_008488951	apolipoprotein B-100 isoform X2 [Calypte anna]	9244	83.3333	VSVPGLNPISAK	VSVPGVDPISAK	VSVPG +PISAK	32.4509	11.828
867	record_8	Rhinopomastus cyanomelas	NXO02173	APOB protein [Rhinopomastus cyanomelas]	113115	83.3333	VSVPGLNPISAK	VSVPGVDPISAK	VSVPG +PISAK	32.4509	11.828
868	record_8	Ibidorhyncha struthersii	NXA16877	APOB protein [Ibidorhyncha struthersii]	425643	83.3333	VSVPGLNPISAK	VSVPGVDPISAK	VSVPG +PISAK	32.4509	11.828
869	record_8	Eubucco bourcierii	NXF85617	APOB protein [Eubucco bourcierii]	91767	83.3333	VSVPGLNPISAK	VSVPGVDPISAK	VSVPG +PISAK	32.4509	11.828
870	record_8	Spizaetus tyrannus	NXJ45697	APOB protein [Spizaetus tyrannus]	252798	83.3333	VSVPGLNPISAK	VSVPGVDPISAK	VSVPG +PISAK	32.4509	11.828
871	record_8	Oceanodroma tethys	NXH67584	APOB protein [Oceanodroma tethys]	79633	83.3333	VSVPGLNPISAK	VSVPGVDPISAK	VSVPG +PISAK	32.4509	11.828
872	record_8	Phalacrocorax carbo	XP_009505639	PREDICTED: LOW QUALITY PROTEIN: apolipoprotein B-100-like [Phalacrocorax carbo]	9209	83.3333	VSVPGLNPISAK	VSVPGVDPISAK	VSVPG +PISAK	32.4509	11.828
873	record_8	Anseranas semipalmata	NXI61550	APOB protein [Anseranas semipalmata]	8851	83.3333	VSVPGLNPISAK	VSVPGVDPISAK	VSVPG +PISAK	32.4509	11.828
874	record_8	Penelope pileata	NXC43088	APOB protein [Penelope pileata]	1118817	83.3333	VSVPGLNPISAK	VSVPGVDPISAK	VSVPG +PISAK	32.4509	11.828
875	record_8	Phaetusa simplex	NXW35021	APOB protein [Phaetusa simplex]	297813	83.3333	VSVPGLNPISAK	VSVPGVDPISAK	VSVPG +PISAK	32.4509	11.8281
876	record_8	Egretta garzetta	XP_009640821	LOW QUALITY PROTEIN: apolipoprotein B-100 [Egretta garzetta]	188379	83.3333	VSVPGLNPISAK	VSVPGVDPISAK	VSVPG +PISAK	32.4509	11.8281
877	record_9	Gallus gallus	AAA48938	lipoprotein [Gallus gallus]	9031	100	DWLVIPDAAAAYIYEAVNK	DWLVIPDAAAAYIYEAVNK	DWLVIPDAAAAYIYEAVNK	65.5348	9.12059e-11
878	record_9	Gallus gallus	NP_990814	apovitellenin-1 precursor [Gallus gallus]	9031	100	DWLVIPDAAAAYIYEAVNK	DWLVIPDAAAAYIYEAVNK	DWLVIPDAAAAYIYEAVNK	65.5348	9.12059e-11
879	record_9	Gallus gallus	XP_015151420	apovitellenin-1 isoform X1 [Gallus gallus]	9031	100	DWLVIPDAAAAYIYEAVNK	DWLVIPDAAAAYIYEAVNK	DWLVIPDAAAAYIYEAVNK	65.5348	9.12059e-11
880	record_9	Gallus gallus	P02659	RecName: Full=Apovitellenin-1; AltName: Full=Apo-VLDL-II; Short=Apo-II; AltName: Full=Apovitellenin I; AltName: Full=Very low density lipoprotein II; Flags: Precursor [Gallus gallus]	9031	100	DWLVIPDAAAAYIYEAVNK	DWLVIPDAAAAYIYEAVNK	DWLVIPDAAAAYIYEAVNK	65.5348	9.12059e-11
881	record_9	Gallus gallus	AAA48596	very low density lipoprotein II precursor [Gallus gallus]	9031	100	DWLVIPDAAAAYIYEAVNK	DWLVIPDAAAAYIYEAVNK	DWLVIPDAAAAYIYEAVNK	65.5348	9.12059e-11
882	record_9	Gallus gallus	CAA23727	unnamed protein product [Gallus gallus]	9031	100	DWLVIPDAAAAYIYEAVNK	DWLVIPDAAAAYIYEAVNK	DWLVIPDAAAAYIYEAVNK	65.5348	9.12059e-11
883	record_9	Meleagris gallopavo	P02660	RecName: Full=Apovitellenin-1; AltName: Full=Apovitellenin I [Meleagris gallopavo]	9103	94.7368	DWLVIPDAAAAYIYEAVNK	DWLVIPDAVAAYIYEAVNK	DWLVIPDA AAYIYEAVNK	62.1416	1.33919e-09
884	record_9	Nestor notabilis	XP_010007532	PREDICTED: apovitellenin-1-like [Nestor notabilis]	176057	94.7368	DWLVIPDAAAAYIYEAVNK	DWLVIPDAVAAYIYEAVNK	DWLVIPDA AAYIYEAVNK	62.1416	1.41875e-09
885	record_9	Nestor notabilis	KFQ45817	Apovitellenin-1 [Nestor notabilis]	176057	94.7368	DWLVIPDAAAAYIYEAVNK	DWLVIPDAVAAYIYEAVNK	DWLVIPDA AAYIYEAVNK	62.1416	1.41875e-09
886	record_9	Centrocercus urophasianus	XP_042666541	apovitellenin-1 [Centrocercus urophasianus]	9002	94.7368	DWLVIPDAAAAYIYEAVNK	DWLVIPDAVAAYIYEAVNK	DWLVIPDA AAYIYEAVNK	62.1416	1.41875e-09
887	record_9	Centrocercus urophasianus	XP_042666542	apovitellenin-1 [Centrocercus urophasianus]	9002	94.7368	DWLVIPDAAAAYIYEAVNK	DWLVIPDAVAAYIYEAVNK	DWLVIPDA AAYIYEAVNK	62.1416	1.41875e-09
888	record_9	Lagopus leucura	XP_042724214	apovitellenin-1 [Lagopus leucura]	30410	94.7368	DWLVIPDAAAAYIYEAVNK	DWLVIPDAVAAYIYEAVNK	DWLVIPDA AAYIYEAVNK	62.1416	1.41875e-09
889	record_9	Merops nubicus	XP_008938646	PREDICTED: apovitellenin-1-like [Merops nubicus]	57421	94.7368	DWLVIPDAAAAYIYEAVNK	DWLVIPDAVAAYIYEAVNK	DWLVIPDA AAYIYEAVNK	62.1416	1.41875e-09
890	record_9	Merops nubicus	KFQ16681	Apovitellenin-1 [Merops nubicus]	57421	94.7368	DWLVIPDAAAAYIYEAVNK	DWLVIPDAVAAYIYEAVNK	DWLVIPDA AAYIYEAVNK	62.1416	1.41875e-09
891	record_9	Melopsittacus undulatus	XP_030907301	apovitellenin-1 [Melopsittacus undulatus]	13146	94.7368	DWLVIPDAAAAYIYEAVNK	DWLVIPDAVAAYIYEAVNK	DWLVIPDA AAYIYEAVNK	62.1416	1.41875e-09
892	record_9	Melopsittacus undulatus	XP_033915974	apovitellenin-1 [Melopsittacus undulatus]	13146	94.7368	DWLVIPDAAAAYIYEAVNK	DWLVIPDAVAAYIYEAVNK	DWLVIPDA AAYIYEAVNK	62.1416	1.41875e-09
893	record_9	Meleagris gallopavo	XP_031408190	apovitellenin-1 [Meleagris gallopavo]	9103	94.7368	DWLVIPDAAAAYIYEAVNK	DWLVIPDAVAAYIYEAVNK	DWLVIPDA AAYIYEAVNK	62.1416	1.41875e-09
894	record_9	Psilopogon haemacephalus	NXG41254	APOV1 protein [Psilopogon haemacephalus]	2585815	94.7368	DWLVIPDAAAAYIYEAVNK	DWLVIPDAIAAYIYEAVNK	DWLVIPDA AAYIYEAVNK	60.8691	3.93423e-09
895	record_9	Rhinoptilus africanus	NXN43344	APOV1 protein [Rhinoptilus africanus]	240209	94.7368	DWLVIPDAAAAYIYEAVNK	DWLVIPDAIAAYIYEAVNK	DWLVIPDA AAYIYEAVNK	60.8691	3.96954e-09
896	record_9	Strigops habroptila	XP_030333379	apovitellenin-1 [Strigops habroptila]	2489341	94.7368	DWLVIPDAAAAYIYEAVNK	DWLVIPDAIAAYIYEAVNK	DWLVIPDA AAYIYEAVNK	60.8691	3.96954e-09
897	record_9	Strigops habroptila	XP_030333380	apovitellenin-1 [Strigops habroptila]	2489341	94.7368	DWLVIPDAAAAYIYEAVNK	DWLVIPDAIAAYIYEAVNK	DWLVIPDA AAYIYEAVNK	60.8691	3.96954e-09
898	record_9	Strigops habroptila	XP_030333382	apovitellenin-1 [Strigops habroptila]	2489341	94.7368	DWLVIPDAAAAYIYEAVNK	DWLVIPDAIAAYIYEAVNK	DWLVIPDA AAYIYEAVNK	60.8691	3.96954e-09
899	record_9	Alectura lathami	NXL89643	APOV1 protein [Alectura lathami]	81907	94.7368	DWLVIPDAAAAYIYEAVNK	DWLVIPDAIAAYIYEAVNK	DWLVIPDA AAYIYEAVNK	60.8691	3.96954e-09
900	record_9	Anseranas semipalmata	NXI63052	APOV1 protein [Anseranas semipalmata]	8851	94.7368	DWLVIPDAAAAYIYEAVNK	DWLVIPDAIAAYIYEAVNK	DWLVIPDA AAYIYEAVNK	60.8691	3.96954e-09
901	record_9	Amazona guildingii	NXK74913	APOV1 protein [Amazona guildingii]	175529	94.7368	DWLVIPDAAAAYIYEAVNK	DWLVIPDAIAAYIYEAVNK	DWLVIPDA AAYIYEAVNK	60.8691	3.96954e-09
902	record_9	Eolophus roseicapilla	NXD68830	APOV1 protein [Eolophus roseicapilla]	176039	94.7368	DWLVIPDAAAAYIYEAVNK	DWLVIPDAIAAYIYEAVNK	DWLVIPDA AAYIYEAVNK	60.8691	3.96954e-09
903	record_9	Probosciger aterrimus	NWS45898	APOV1 protein [Probosciger aterrimus]	141839	94.7368	DWLVIPDAAAAYIYEAVNK	DWLVIPDAIAAYIYEAVNK	DWLVIPDA AAYIYEAVNK	60.8691	3.96954e-09
904	record_9	Dromas ardeola	NWU48155	APOV1 protein [Dromas ardeola]	458190	94.7368	DWLVIPDAAAAYIYEAVNK	DWLVIPDAIAAYIYEAVNK	DWLVIPDA AAYIYEAVNK	60.8691	3.96954e-09
905	record_9	Amazona aestiva	KQK80884	apovitellenin-1-like protein [Amazona aestiva]	12930	94.7368	DWLVIPDAAAAYIYEAVNK	DWLVIPDAIAAYIYEAVNK	DWLVIPDA AAYIYEAVNK	60.8691	3.96954e-09
906	record_9	Sclerurus mexicanus	NXF73854	APOV1 protein [Sclerurus mexicanus]	265632	89.4737	DWLVIPDAAAAYIYEAVNK	DWLVIPDAVASYIYEAVNK	DWLVIPDA A YIYEAVNK	59.5967	1.11059e-08
907	record_9	Corythaixoides concolor	NXJ93740	APOV1 protein [Corythaixoides concolor]	103956	89.4737	DWLVIPDAAAAYIYEAVNK	DWLVIPDAVAAYIYETVNK	DWLVIPDA AAYIYE VNK	59.1725	1.56492e-08
908	record_9	Bucorvus abyssinicus	NWR54089	APOV1 protein [Bucorvus abyssinicus]	153643	89.4737	DWLVIPDAAAAYIYEAVNK	DWLVIPDAIAAYIYESVNK	DWLVIPDA AAYIYE VNK	58.3242	3.10721e-08
909	record_9	Columbina picui	NWQ80776	APOV1 protein [Columbina picui]	115618	89.4737	DWLVIPDAAAAYIYEAVNK	DWLVVPDAIAAYIYEAVNK	DWLV+PDA AAYIYEAVNK	58.3242	3.10721e-08
910	record_9	Cuculus canorus	XP_009555264	PREDICTED: apovitellenin-1 [Cuculus canorus]	55661	89.4737	DWLVIPDAAAAYIYEAVNK	DWLVVPDAIAAYIYEAVNK	DWLV+PDA AAYIYEAVNK	58.3242	3.10721e-08
911	record_9	Cuculus canorus	KFO73282	Apovitellenin-1 [Cuculus canorus]	55661	89.4737	DWLVIPDAAAAYIYEAVNK	DWLVVPDAIAAYIYEAVNK	DWLV+PDA AAYIYEAVNK	58.3242	3.10721e-08
912	record_9	Eubucco bourcierii	NXF89513	APOV1 protein [Eubucco bourcierii]	91767	89.4737	DWLVIPDAAAAYIYEAVNK	DWMVIPDAIAAYIYEAVNK	DW+VIPDA AAYIYEAVNK	58.3242	3.10721e-08
913	record_9	Heliornis fulica	NXP56743	APOV1 protein [Heliornis fulica]	54369	89.4737	DWLVIPDAAAAYIYEAVNK	DWLVIPDAIAAYIYESVNK	DWLVIPDA AAYIYE VNK	58.3242	3.10721e-08
914	record_9	Chionis minor	NWY62180	APOV1 protein [Chionis minor]	227182	89.4737	DWLVIPDAAAAYIYEAVNK	DWLVVPDAIAAYIYEAVNK	DWLV+PDA AAYIYEAVNK	58.3242	3.10721e-08
915	record_9	Pluvianellus socialis	NXT46063	APOV1 protein [Pluvianellus socialis]	227228	89.4737	DWLVIPDAAAAYIYEAVNK	DWLVVPDAIAAYIYEAVNK	DWLV+PDA AAYIYEAVNK	58.3242	3.10721e-08
916	record_9	Buceros rhinoceros silvestris	XP_010144467	PREDICTED: apovitellenin-1 [Buceros rhinoceros silvestris]	175836	89.4737	DWLVIPDAAAAYIYEAVNK	DWLVIPDAIAAYIYESVNK	DWLVIPDA AAYIYE VNK	58.3242	3.10721e-08
917	record_9	Buceros rhinoceros silvestris	KFO86344	Apovitellenin-1 [Buceros rhinoceros silvestris]	175836	89.4737	DWLVIPDAAAAYIYEAVNK	DWLVIPDAIAAYIYESVNK	DWLVIPDA AAYIYE VNK	58.3242	3.10721e-08
918	record_9	Turnix velox	NXU55641	APOV1 protein [Turnix velox]	2529409	89.4737	DWLVIPDAAAAYIYEAVNK	DWLVIPDAIASYIYEAVNK	DWLVIPDA A YIYEAVNK	58.3242	3.10813e-08
919	record_9	Anas platyrhynchos	P02658	RecName: Full=Apovitellenin-1; AltName: Full=Apovitellenin I [Anas platyrhynchos]	8839	89.4737	DWLVIPDAAAAYIYEAVNK	DWLVIPDAIAAYIYETVNK	DWLVIPDA AAYIYE VNK	57.9001	4.27944e-08
920	record_9	Limosa lapponica baueri	PKU29774	apovitellenin-1 [Limosa lapponica baueri]	1758121	89.4737	DWLVIPDAAAAYIYEAVNK	DWLVIPDAIAAYIYETVNK	DWLVIPDA AAYIYE VNK	57.9001	4.3677e-08
921	record_9	Anser cygnoides domesticus	XP_013039820	PREDICTED: apovitellenin-1 isoform X1 [Anser cygnoides domesticus]	381198	89.4737	DWLVIPDAAAAYIYEAVNK	DWLVIPDAIAAYIYETVNK	DWLVIPDA AAYIYE VNK	57.9001	4.37087e-08
922	record_9	Cygnus atratus	XP_035396366	apovitellenin-1 isoform X1 [Cygnus atratus]	8868	89.4737	DWLVIPDAAAAYIYEAVNK	DWLVIPDAIAAYIYETVNK	DWLVIPDA AAYIYE VNK	57.9001	4.37698e-08
923	record_9	Struthio camelus australis	XP_009673482	PREDICTED: apovitellenin-1 [Struthio camelus australis]	441894	89.4737	DWLVIPDAAAAYIYEAVNK	DWLVIPDAIAAYIYETVNK	DWLVIPDA AAYIYE VNK	57.9001	4.37698e-08
924	record_9	Struthio camelus australis	XP_009673483	PREDICTED: apovitellenin-1 [Struthio camelus australis]	441894	89.4737	DWLVIPDAAAAYIYEAVNK	DWLVIPDAIAAYIYETVNK	DWLVIPDA AAYIYE VNK	57.9001	4.37698e-08
925	record_9	Struthio camelus australis	KFV81476	Apovitellenin-1 [Struthio camelus australis]	441894	89.4737	DWLVIPDAAAAYIYEAVNK	DWLVIPDAIAAYIYETVNK	DWLVIPDA AAYIYE VNK	57.9001	4.37698e-08
926	record_9	Falco naumanni	XP_040452325	apovitellenin-1 [Falco naumanni]	148594	89.4737	DWLVIPDAAAAYIYEAVNK	DWLVIPDAIAAYIYETVNK	DWLVIPDA AAYIYE VNK	57.9001	4.37839e-08
927	record_9	Pterocles gutturalis	XP_010080525	PREDICTED: apovitellenin-1 [Pterocles gutturalis]	240206	89.4737	DWLVIPDAAAAYIYEAVNK	DWLVIPDAIAAYIYETVNK	DWLVIPDA AAYIYE VNK	57.9001	4.37839e-08
928	record_9	Pterocles gutturalis	KFV14252	Apovitellenin-1 [Pterocles gutturalis]	240206	89.4737	DWLVIPDAAAAYIYEAVNK	DWLVIPDAIAAYIYETVNK	DWLVIPDA AAYIYE VNK	57.9001	4.37839e-08
929	record_9	Ciconia maguari	NXJ33136	APOV1 protein [Ciconia maguari]	52777	89.4737	DWLVIPDAAAAYIYEAVNK	DWLVIPDAIAAYIYETVNK	DWLVIPDA AAYIYE VNK	57.9001	4.37839e-08
930	record_9	Nycticryphes semicollaris	NXN22320	APOV1 protein [Nycticryphes semicollaris]	227226	89.4737	DWLVIPDAAAAYIYEAVNK	DWLVIPDAIAAYIYETVNK	DWLVIPDA AAYIYE VNK	57.9001	4.37839e-08
931	record_9	Oceanites oceanicus	NXF48968	APOV1 protein [Oceanites oceanicus]	79653	89.4737	DWLVIPDAAAAYIYEAVNK	DWLVIPDAIAAYIYETVNK	DWLVIPDA AAYIYE VNK	57.9001	4.37839e-08
932	record_9	Fregetta grallaria	NXW06452	APOV1 protein [Fregetta grallaria]	79628	89.4737	DWLVIPDAAAAYIYEAVNK	DWLVIPDAIAAYIYETVNK	DWLVIPDA AAYIYE VNK	57.9001	4.37839e-08
933	record_9	Burhinus bistriatus	NWQ94833	APOV1 protein [Burhinus bistriatus]	240201	89.4737	DWLVIPDAAAAYIYEAVNK	DWLVIPDAIAAYIYETVNK	DWLVIPDA AAYIYE VNK	57.9001	4.37839e-08
934	record_9	Athene cunicularia	XP_026710139	apovitellenin-1 [Athene cunicularia]	194338	89.4737	DWLVIPDAAAAYIYEAVNK	DWLVIPDAIAAYIYETVNK	DWLVIPDA AAYIYE VNK	57.9001	4.37839e-08
935	record_9	Anhinga rufa	NXT91630	APOV1 protein [Anhinga rufa]	317792	89.4737	DWLVIPDAAAAYIYEAVNK	DWLVIPDAIAAYIYETVNK	DWLVIPDA AAYIYE VNK	57.9001	4.37839e-08
936	record_9	Pterocles burchelli	NWU70168	APOV1 protein [Pterocles burchelli]	2585816	89.4737	DWLVIPDAAAAYIYEAVNK	DWLVIPDAIAAYIYETVNK	DWLVIPDA AAYIYE VNK	57.9001	4.37839e-08
937	record_9	Himantopus himantopus	NXN66843	APOV1 protein [Himantopus himantopus]	225398	89.4737	DWLVIPDAAAAYIYEAVNK	DWLVIPDAIAAYIYETVNK	DWLVIPDA AAYIYE VNK	57.9001	4.37839e-08
938	record_9	Spheniscus humboldti	KAF1419260	Apovitellenin-1, partial [Spheniscus humboldti]	9240	89.4737	DWLVIPDAAAAYIYEAVNK	DWLVIPDAIAAYIYETVNK	DWLVIPDA AAYIYE VNK	57.9001	4.37839e-08
939	record_9	Arenaria interpres	NXK22534	APOV1 protein [Arenaria interpres]	54971	89.4737	DWLVIPDAAAAYIYEAVNK	DWLVIPDAIAAYIYETVNK	DWLVIPDA AAYIYE VNK	57.9001	4.37839e-08
940	record_9	Aquila chrysaetos chrysaetos	XP_040980867	apovitellenin-1 [Aquila chrysaetos chrysaetos]	223781	89.4737	DWLVIPDAAAAYIYEAVNK	DWLVIPDAIAAYIYETVNK	DWLVIPDA AAYIYE VNK	57.9001	4.37839e-08
941	record_9	Aquila chrysaetos chrysaetos	XP_040980868	apovitellenin-1 [Aquila chrysaetos chrysaetos]	223781	89.4737	DWLVIPDAAAAYIYEAVNK	DWLVIPDAIAAYIYETVNK	DWLVIPDA AAYIYE VNK	57.9001	4.37839e-08
942	record_9	Spizaetus tyrannus	NXJ44589	APOV1 protein [Spizaetus tyrannus]	252798	89.4737	DWLVIPDAAAAYIYEAVNK	DWLVIPDAIAAYIYETVNK	DWLVIPDA AAYIYE VNK	57.9001	4.37839e-08
943	record_9	Balaeniceps rex	NXS48649	APOV1 protein [Balaeniceps rex]	33584	89.4737	DWLVIPDAAAAYIYEAVNK	DWLVIPDAIAAYIYETVNK	DWLVIPDA AAYIYE VNK	57.9001	4.37839e-08
944	record_9	Pelecanus crispus	XP_009488063	PREDICTED: apovitellenin-1 [Pelecanus crispus]	36300	89.4737	DWLVIPDAAAAYIYEAVNK	DWLVIPDAIAAYIYETVNK	DWLVIPDA AAYIYE VNK	57.9001	4.37839e-08
945	record_9	Pelecanus crispus	KFQ54825	Apovitellenin-1 [Pelecanus crispus]	36300	89.4737	DWLVIPDAAAAYIYEAVNK	DWLVIPDAIAAYIYETVNK	DWLVIPDA AAYIYE VNK	57.9001	4.37839e-08
946	record_9	Alca torda	NWX73256	APOV1 protein [Alca torda]	28689	89.4737	DWLVIPDAAAAYIYEAVNK	DWLVIPDAIAAYIYETVNK	DWLVIPDA AAYIYE VNK	57.9001	4.37839e-08
947	record_9	Phaethon lepturus	XP_010289079	PREDICTED: apovitellenin-1 [Phaethon lepturus]	97097	89.4737	DWLVIPDAAAAYIYEAVNK	DWLVIPDAIAAYIYETVNK	DWLVIPDA AAYIYE VNK	57.9001	4.37839e-08
948	record_9	Phaethon lepturus	KFQ78593	Apovitellenin-1 [Phaethon lepturus]	97097	89.4737	DWLVIPDAAAAYIYEAVNK	DWLVIPDAIAAYIYETVNK	DWLVIPDA AAYIYE VNK	57.9001	4.37839e-08
949	record_9	Calonectris borealis	NXV90008	APOV1 protein [Calonectris borealis]	1323832	89.4737	DWLVIPDAAAAYIYEAVNK	DWLVIPDAIAAYIYETVNK	DWLVIPDA AAYIYE VNK	57.9001	4.37839e-08
950	record_9	Jacana jacana	NXS97802	APOV1 protein [Jacana jacana]	54508	89.4737	DWLVIPDAAAAYIYEAVNK	DWLVIPDAIAAYIYETVNK	DWLVIPDA AAYIYE VNK	57.9001	4.37839e-08
951	record_9	Pygoscelis adeliae	XP_009327857	PREDICTED: apovitellenin-1 [Pygoscelis adeliae]	9238	89.4737	DWLVIPDAAAAYIYEAVNK	DWLVIPDAIAAYIYETVNK	DWLVIPDA AAYIYE VNK	57.9001	4.37839e-08
952	record_9	Pygoscelis adeliae	XP_009327864	PREDICTED: apovitellenin-1 [Pygoscelis adeliae]	9238	89.4737	DWLVIPDAAAAYIYEAVNK	DWLVIPDAIAAYIYETVNK	DWLVIPDA AAYIYE VNK	57.9001	4.37839e-08
953	record_9	Pygoscelis adeliae	XP_009327871	PREDICTED: apovitellenin-1 [Pygoscelis adeliae]	9238	89.4737	DWLVIPDAAAAYIYEAVNK	DWLVIPDAIAAYIYETVNK	DWLVIPDA AAYIYE VNK	57.9001	4.37839e-08
954	record_9	Pygoscelis papua	KAF1440125	Apovitellenin-1, partial [Pygoscelis papua]	30457	89.4737	DWLVIPDAAAAYIYEAVNK	DWLVIPDAIAAYIYETVNK	DWLVIPDA AAYIYE VNK	57.9001	4.37839e-08
955	record_9	Pygoscelis antarcticus	KAF1473749	Apovitellenin-1, partial [Pygoscelis antarcticus]	79643	89.4737	DWLVIPDAAAAYIYEAVNK	DWLVIPDAIAAYIYETVNK	DWLVIPDA AAYIYE VNK	57.9001	4.37839e-08
956	record_9	Pygoscelis adeliae	KFW61666	Apovitellenin-1 [Pygoscelis adeliae]	9238	89.4737	DWLVIPDAAAAYIYEAVNK	DWLVIPDAIAAYIYETVNK	DWLVIPDA AAYIYE VNK	57.9001	4.37839e-08
957	record_9	Haliaeetus albicilla	XP_009910899	PREDICTED: apovitellenin-1 [Haliaeetus albicilla]	8969	89.4737	DWLVIPDAAAAYIYEAVNK	DWLVIPDAIAAYIYETVNK	DWLVIPDA AAYIYE VNK	57.9001	4.37839e-08
958	record_9	Haliaeetus albicilla	XP_009910900	PREDICTED: apovitellenin-1 [Haliaeetus albicilla]	8969	89.4737	DWLVIPDAAAAYIYEAVNK	DWLVIPDAIAAYIYETVNK	DWLVIPDA AAYIYE VNK	57.9001	4.37839e-08
959	record_9	Haliaeetus leucocephalus	XP_010565718	PREDICTED: apovitellenin-1 [Haliaeetus leucocephalus]	52644	89.4737	DWLVIPDAAAAYIYEAVNK	DWLVIPDAIAAYIYETVNK	DWLVIPDA AAYIYE VNK	57.9001	4.37839e-08
960	record_9	Haliaeetus leucocephalus	XP_010565719	PREDICTED: apovitellenin-1 [Haliaeetus leucocephalus]	52644	89.4737	DWLVIPDAAAAYIYEAVNK	DWLVIPDAIAAYIYETVNK	DWLVIPDA AAYIYE VNK	57.9001	4.37839e-08
961	record_9	Haliaeetus albicilla	NWZ46291	APOV1 protein [Haliaeetus albicilla]	8969	89.4737	DWLVIPDAAAAYIYEAVNK	DWLVIPDAIAAYIYETVNK	DWLVIPDA AAYIYE VNK	57.9001	4.37839e-08
962	record_9	Rostratula benghalensis	NXJ61519	APOV1 protein [Rostratula benghalensis]	118793	89.4737	DWLVIPDAAAAYIYEAVNK	DWLVIPDAIAAYIYETVNK	DWLVIPDA AAYIYE VNK	57.9001	4.37839e-08
963	record_9	Glaucidium brasilianum	NXL31665	APOV1 protein [Glaucidium brasilianum]	78217	89.4737	DWLVIPDAAAAYIYEAVNK	DWLVIPDAIAAYIYETVNK	DWLVIPDA AAYIYE VNK	57.9001	4.37839e-08
964	record_9	Podilymbus podiceps	NXL46469	APOV1 protein [Podilymbus podiceps]	9252	89.4737	DWLVIPDAAAAYIYEAVNK	DWLVIPDAIAAYIYETVNK	DWLVIPDA AAYIYE VNK	57.9001	4.37839e-08
965	record_9	Thinocorus orbignyianus	NXP06156	APOV1 protein [Thinocorus orbignyianus]	161742	89.4737	DWLVIPDAAAAYIYEAVNK	DWLVIPDAIAAYIYETVNK	DWLVIPDA AAYIYE VNK	57.9001	4.37839e-08
966	record_9	Chlamydotis macqueenii	XP_010125102	PREDICTED: apovitellenin-1 [Chlamydotis macqueenii]	187382	89.4737	DWLVIPDAAAAYIYEAVNK	DWLVIPDAIAAYIYETVNK	DWLVIPDA AAYIYE VNK	57.9001	4.37839e-08
967	record_9	Chlamydotis macqueenii	KFP45032	Apovitellenin-1 [Chlamydotis macqueenii]	187382	89.4737	DWLVIPDAAAAYIYEAVNK	DWLVIPDAIAAYIYETVNK	DWLVIPDA AAYIYE VNK	57.9001	4.37839e-08
968	record_9	Ardeotis kori	NXE20157	APOV1 protein [Ardeotis kori]	89386	89.4737	DWLVIPDAAAAYIYEAVNK	DWLVIPDAIAAYIYETVNK	DWLVIPDA AAYIYE VNK	57.9001	4.37839e-08
969	record_9	Chroicocephalus maculipennis	NWT35812	APOV1 protein [Chroicocephalus maculipennis]	287016	89.4737	DWLVIPDAAAAYIYEAVNK	DWLVIPDAIAAYIYETVNK	DWLVIPDA AAYIYE VNK	57.9001	4.37839e-08
970	record_9	Fulmarus glacialis	XP_009585315	PREDICTED: apovitellenin-1 [Fulmarus glacialis]	30455	89.4737	DWLVIPDAAAAYIYEAVNK	DWLVIPDAIAAYIYETVNK	DWLVIPDA AAYIYE VNK	57.9001	4.37839e-08
971	record_9	Phoenicopterus ruber ruber	KFQ76419	Apovitellenin-1 [Phoenicopterus ruber ruber]	9218	89.4737	DWLVIPDAAAAYIYEAVNK	DWLVIPDAIAAYIYETVNK	DWLVIPDA AAYIYE VNK	57.9001	4.37839e-08
972	record_9	Fulmarus glacialis	KFV98431	Apovitellenin-1 [Fulmarus glacialis]	30455	89.4737	DWLVIPDAAAAYIYEAVNK	DWLVIPDAIAAYIYETVNK	DWLVIPDA AAYIYE VNK	57.9001	4.37839e-08
973	record_9	Pelecanoides urinatrix	NXT36565	APOV1 protein [Pelecanoides urinatrix]	37079	89.4737	DWLVIPDAAAAYIYEAVNK	DWLVIPDAIAAYIYETVNK	DWLVIPDA AAYIYE VNK	57.9001	4.37839e-08
974	record_9	Rhynochetos jubatus	NWW90739	APOV1 protein [Rhynochetos jubatus]	54386	89.4737	DWLVIPDAAAAYIYEAVNK	DWLVIPDAIAAYIYETVNK	DWLVIPDA AAYIYE VNK	57.9001	4.37839e-08
975	record_9	Cathartes aura	KFP54447	Apovitellenin-1 [Cathartes aura]	43455	89.4737	DWLVIPDAAAAYIYEAVNK	DWLVIPDAIAAYIYETVNK	DWLVIPDA AAYIYE VNK	57.9001	4.37839e-08
976	record_9	Thalassarche chlororhynchos	NXU27770	APOV1 protein [Thalassarche chlororhynchos]	54017	89.4737	DWLVIPDAAAAYIYEAVNK	DWLVIPDAIAAYIYETVNK	DWLVIPDA AAYIYE VNK	57.9001	4.37839e-08
977	record_9	Scopus umbretta	NXX56286	APOV1 protein [Scopus umbretta]	33581	89.4737	DWLVIPDAAAAYIYEAVNK	DWLVIPDAIAAYIYETVNK	DWLVIPDA AAYIYE VNK	57.9001	4.37839e-08
978	record_9	Brachypteracias leptosomus	NXS53155	APOV1 protein [Brachypteracias leptosomus]	135165	89.4737	DWLVIPDAAAAYIYEAVNK	DWLVIPDAIAAYIYETVNK	DWLVIPDA AAYIYE VNK	57.9001	4.37839e-08
979	record_9	Gavia stellata	XP_009820058	PREDICTED: apovitellenin-1 [Gavia stellata]	37040	89.4737	DWLVIPDAAAAYIYEAVNK	DWLVIPDAIAAYIYETVNK	DWLVIPDA AAYIYE VNK	57.9001	4.37839e-08
980	record_9	Gavia stellata	KFV46733	Apovitellenin-1 [Gavia stellata]	37040	89.4737	DWLVIPDAAAAYIYEAVNK	DWLVIPDAIAAYIYETVNK	DWLVIPDA AAYIYE VNK	57.9001	4.37839e-08
981	record_9	Atlantisia rogersi	NXV77292	APOV1 protein [Atlantisia rogersi]	2478892	89.4737	DWLVIPDAAAAYIYEAVNK	DWLVIPDAIAAYIYETVNK	DWLVIPDA AAYIYE VNK	57.9001	4.37839e-08
982	record_9	Podiceps cristatus	KFZ65137	Apovitellenin-1 [Podiceps cristatus]	345573	89.4737	DWLVIPDAAAAYIYEAVNK	DWLVIPDAIAAYIYETVNK	DWLVIPDA AAYIYE VNK	57.9001	4.37839e-08
983	record_9	Syrrhaptes paradoxus	NXT21408	APOV1 protein [Syrrhaptes paradoxus]	302527	89.4737	DWLVIPDAAAAYIYEAVNK	DWLVIPDAIAAYIYETVNK	DWLVIPDA AAYIYE VNK	57.9001	4.37839e-08
984	record_9	Balearica regulorum gibbericeps	XP_010307503	PREDICTED: apovitellenin-1 [Balearica regulorum gibbericeps]	100784	89.4737	DWLVIPDAAAAYIYEAVNK	DWLVIPDAIAAYIYETVNK	DWLVIPDA AAYIYE VNK	57.9001	4.37839e-08
985	record_9	Balearica regulorum gibbericeps	XP_010307504	PREDICTED: apovitellenin-1 [Balearica regulorum gibbericeps]	100784	89.4737	DWLVIPDAAAAYIYEAVNK	DWLVIPDAIAAYIYETVNK	DWLVIPDA AAYIYE VNK	57.9001	4.37839e-08
986	record_9	Balearica regulorum gibbericeps	KFO14197	Apovitellenin-1 [Balearica regulorum gibbericeps]	100784	89.4737	DWLVIPDAAAAYIYEAVNK	DWLVIPDAIAAYIYETVNK	DWLVIPDA AAYIYE VNK	57.9001	4.37839e-08
987	record_9	Grus americana	NWH19503	APOV1 protein [Grus americana]	9117	89.4737	DWLVIPDAAAAYIYEAVNK	DWLVIPDAIAAYIYETVNK	DWLVIPDA AAYIYE VNK	57.9001	4.37839e-08
988	record_9	Indicator maculatus	NXN18833	APOV1 protein [Indicator maculatus]	545262	89.4737	DWLVIPDAAAAYIYEAVNK	DWLVIPDAIAAYIYETVNK	DWLVIPDA AAYIYE VNK	57.9001	4.37839e-08
989	record_9	Mesembrinibis cayennensis	NXL08119	APOV1 protein [Mesembrinibis cayennensis]	1118748	89.4737	DWLVIPDAAAAYIYEAVNK	DWLVIPDAIAAYIYETVNK	DWLVIPDA AAYIYE VNK	57.9001	4.37839e-08
990	record_9	Herpetotheres cachinnans	NXK02576	APOV1 protein [Herpetotheres cachinnans]	56343	89.4737	DWLVIPDAAAAYIYEAVNK	DWLVIPDAIAAYIYETVNK	DWLVIPDA AAYIYE VNK	57.9001	4.37839e-08
991	record_9	Ciccaba nigrolineata	NXF61193	APOV1 protein [Ciccaba nigrolineata]	1118524	89.4737	DWLVIPDAAAAYIYEAVNK	DWLVIPDAIAAYIYETVNK	DWLVIPDA AAYIYE VNK	57.9001	4.37839e-08
992	record_9	Cygnus olor	XP_040426579	apovitellenin-1 [Cygnus olor]	8869	89.4737	DWLVIPDAAAAYIYEAVNK	DWLVIPDAIAAYIYETVNK	DWLVIPDA AAYIYE VNK	57.9001	4.37839e-08
993	record_9	Sagittarius serpentarius	NXQ97338	APOV1 protein [Sagittarius serpentarius]	56258	89.4737	DWLVIPDAAAAYIYEAVNK	DWLVIPDAIAAYIYETVNK	DWLVIPDA AAYIYE VNK	57.9001	4.37839e-08
994	record_9	Zapornia atra	NXT77691	APOV1 protein [Zapornia atra]	2585822	89.4737	DWLVIPDAAAAYIYEAVNK	DWLVIPDAIAAYIYETVNK	DWLVIPDA AAYIYE VNK	57.9001	4.37839e-08
995	record_9	Aramus guarauna	NXO48139	APOV1 protein [Aramus guarauna]	54356	89.4737	DWLVIPDAAAAYIYEAVNK	DWLVIPDAIAAYIYETVNK	DWLVIPDA AAYIYE VNK	57.9001	4.37839e-08
996	record_9	Chauna torquata	NXK55605	APOV1 protein [Chauna torquata]	30388	89.4737	DWLVIPDAAAAYIYEAVNK	DWLVIPDAIAAYIYETVNK	DWLVIPDA AAYIYE VNK	57.9001	4.37839e-08
997	record_9	Eurypyga helias	XP_010154511	PREDICTED: apovitellenin-1 [Eurypyga helias]	54383	89.4737	DWLVIPDAAAAYIYEAVNK	DWLVIPDAIAAYIYETVNK	DWLVIPDA AAYIYE VNK	57.9001	4.37839e-08
998	record_9	Eurypyga helias	KFW09474	Apovitellenin-1 [Eurypyga helias]	54383	89.4737	DWLVIPDAAAAYIYEAVNK	DWLVIPDAIAAYIYETVNK	DWLVIPDA AAYIYE VNK	57.9001	4.37839e-08
999	record_9	Pandion haliaetus	NXS74658	APOV1 protein [Pandion haliaetus]	56262	89.4737	DWLVIPDAAAAYIYEAVNK	DWLVIPDAIAAYIYETVNK	DWLVIPDA AAYIYE VNK	57.9001	4.37839e-08
1000	record_9	Calidris pugnax	XP_014812617	PREDICTED: apovitellenin-1 [Calidris pugnax]	198806	89.4737	DWLVIPDAAAAYIYEAVNK	DWLVIPDAIAAYIYETVNK	DWLVIPDA AAYIYE VNK	57.9001	4.37839e-08
1001	record_9	Charadrius vociferus	XP_009878225	PREDICTED: apovitellenin-1 [Charadrius vociferus]	50402	89.4737	DWLVIPDAAAAYIYEAVNK	DWLVIPDAIAAYIYETVNK	DWLVIPDA AAYIYE VNK	57.9001	4.37839e-08
1002	record_9	Charadrius vociferus	XP_009878226	PREDICTED: apovitellenin-1 [Charadrius vociferus]	50402	89.4737	DWLVIPDAAAAYIYEAVNK	DWLVIPDAIAAYIYETVNK	DWLVIPDA AAYIYE VNK	57.9001	4.37839e-08
1003	record_9	Ibidorhyncha struthersii	NXA24013	APOV1 protein [Ibidorhyncha struthersii]	425643	89.4737	DWLVIPDAAAAYIYEAVNK	DWLVIPDAIAAYIYETVNK	DWLVIPDA AAYIYE VNK	57.9001	4.37839e-08
1004	record_9	Stercorarius parasiticus	NXG91052	APOV1 protein [Stercorarius parasiticus]	54059	89.4737	DWLVIPDAAAAYIYEAVNK	DWLVIPDAIAAYIYETVNK	DWLVIPDA AAYIYE VNK	57.9001	4.37839e-08
1005	record_9	Rynchops niger	NXN55011	APOV1 protein [Rynchops niger]	227184	89.4737	DWLVIPDAAAAYIYEAVNK	DWLVIPDAIAAYIYETVNK	DWLVIPDA AAYIYE VNK	57.9001	4.37839e-08
1006	record_9	Cepphus grylle	NXV18165	APOV1 protein [Cepphus grylle]	28697	89.4737	DWLVIPDAAAAYIYEAVNK	DWLVIPDAIAAYIYETVNK	DWLVIPDA AAYIYE VNK	57.9001	4.37839e-08
1007	record_9	Rissa tridactyla	NXV28917	APOV1 protein [Rissa tridactyla]	75485	89.4737	DWLVIPDAAAAYIYEAVNK	DWLVIPDAIAAYIYETVNK	DWLVIPDA AAYIYE VNK	57.9001	4.37839e-08
1008	record_9	Uria aalge	NXV44081	APOV1 protein [Uria aalge]	13746	89.4737	DWLVIPDAAAAYIYEAVNK	DWLVIPDAIAAYIYETVNK	DWLVIPDA AAYIYE VNK	57.9001	4.37839e-08
1009	record_9	Phaetusa simplex	NXW33947	APOV1 protein [Phaetusa simplex]	297813	89.4737	DWLVIPDAAAAYIYEAVNK	DWLVIPDAIAAYIYETVNK	DWLVIPDA AAYIYE VNK	57.9001	4.37839e-08
1010	record_9	Larus smithsonianus	NXX00113	APOV1 protein [Larus smithsonianus]	243888	89.4737	DWLVIPDAAAAYIYEAVNK	DWLVIPDAIAAYIYETVNK	DWLVIPDA AAYIYE VNK	57.9001	4.37839e-08
1011	record_9	Nipponia nippon	XP_009464954	PREDICTED: apovitellenin-1 [Nipponia nippon]	128390	89.4737	DWLVIPDAAAAYIYEAVNK	DWLVIPDAIAAYIYETVNK	DWLVIPDA AAYIYE VNK	57.9001	4.37839e-08
1012	record_9	Nipponia nippon	KFQ98415	Apovitellenin-1 [Nipponia nippon]	128390	89.4737	DWLVIPDAAAAYIYEAVNK	DWLVIPDAIAAYIYETVNK	DWLVIPDA AAYIYE VNK	57.9001	4.37839e-08
1013	record_9	Anas platyrhynchos	NP_001297293	apovitellenin-1-like precursor [Anas platyrhynchos]	8839	89.4737	DWLVIPDAAAAYIYEAVNK	DWLVIPDAIAAYIYETVNK	DWLVIPDA AAYIYE VNK	57.9001	4.37839e-08
1014	record_9	Anas platyrhynchos	XP_021128668	apovitellenin-1-like isoform X1 [Anas platyrhynchos]	8839	89.4737	DWLVIPDAAAAYIYEAVNK	DWLVIPDAIAAYIYETVNK	DWLVIPDA AAYIYE VNK	57.9001	4.37839e-08
1015	record_9	Anas platyrhynchos	XP_021128669	apovitellenin-1-like isoform X1 [Anas platyrhynchos]	8839	89.4737	DWLVIPDAAAAYIYEAVNK	DWLVIPDAIAAYIYETVNK	DWLVIPDA AAYIYE VNK	57.9001	4.37839e-08
1016	record_9	Aythya fuligula	XP_032063385	apovitellenin-1 [Aythya fuligula]	219594	89.4737	DWLVIPDAAAAYIYEAVNK	DWLVIPDAIAAYIYETVNK	DWLVIPDA AAYIYE VNK	57.9001	4.37839e-08
1017	record_9	Cairina moschata	ACS75016	very low density apolipoprotein-II [Cairina moschata]	8855	89.4737	DWLVIPDAAAAYIYEAVNK	DWLVIPDAIAAYIYETVNK	DWLVIPDA AAYIYE VNK	57.9001	4.37839e-08
1018	record_9	Asarcornis scutulata	NWZ32829	APOV1 protein [Asarcornis scutulata]	75869	89.4737	DWLVIPDAAAAYIYEAVNK	DWLVIPDAIAAYIYETVNK	DWLVIPDA AAYIYE VNK	57.9001	4.37839e-08
1019	record_9	Anas platyrhynchos	AAV65597	very low density apolipoprotein II [Anas platyrhynchos]	8839	89.4737	DWLVIPDAAAAYIYEAVNK	DWLVIPDAIAAYIYETVNK	DWLVIPDA AAYIYE VNK	57.9001	4.37839e-08
1020	record_9	Anas platyrhynchos	EOB00739	Apovitellenin-1, partial [Anas platyrhynchos]	8839	89.4737	DWLVIPDAAAAYIYEAVNK	DWLVIPDAIAAYIYETVNK	DWLVIPDA AAYIYE VNK	57.9001	4.37839e-08
1021	record_9	Tauraco erythrolophus	XP_009980753	PREDICTED: apovitellenin-1-like [Tauraco erythrolophus]	121530	89.4737	DWLVIPDAAAAYIYEAVNK	DWLVIPDAIAAYIYETVNK	DWLVIPDA AAYIYE VNK	57.9001	4.37839e-08
1022	record_9	Tauraco erythrolophus	KFV00893	Apovitellenin-1 [Tauraco erythrolophus]	121530	89.4737	DWLVIPDAAAAYIYEAVNK	DWLVIPDAIAAYIYETVNK	DWLVIPDA AAYIYE VNK	57.9001	4.37839e-08
1023	record_9	Anser cygnoides domesticus	XP_013039830	PREDICTED: apovitellenin-1 isoform X2 [Anser cygnoides domesticus]	381198	89.4737	DWLVIPDAAAAYIYEAVNK	DWLVIPDAIAAYIYETVNK	DWLVIPDA AAYIYE VNK	57.9001	4.37839e-08
1024	record_9	Anser cygnoides domesticus	XP_013039838	PREDICTED: apovitellenin-1 isoform X2 [Anser cygnoides domesticus]	381198	89.4737	DWLVIPDAAAAYIYEAVNK	DWLVIPDAIAAYIYETVNK	DWLVIPDA AAYIYE VNK	57.9001	4.37839e-08
1025	record_9	Oxyura jamaicensis	XP_035170784	apovitellenin-1 [Oxyura jamaicensis]	8884	89.4737	DWLVIPDAAAAYIYEAVNK	DWLVIPDAIAAYIYETVNK	DWLVIPDA AAYIYE VNK	57.9001	4.37839e-08
1026	record_9	Oxyura jamaicensis	XP_035170785	apovitellenin-1 [Oxyura jamaicensis]	8884	89.4737	DWLVIPDAAAAYIYEAVNK	DWLVIPDAIAAYIYETVNK	DWLVIPDA AAYIYE VNK	57.9001	4.37839e-08
1027	record_9	Cygnus atratus	XP_035396367	apovitellenin-1 isoform X2 [Cygnus atratus]	8868	89.4737	DWLVIPDAAAAYIYEAVNK	DWLVIPDAIAAYIYETVNK	DWLVIPDA AAYIYE VNK	57.9001	4.37839e-08
1028	record_9	Anser anser	ABJ16558	very low density apolipoprotein II [Anser anser]	8843	89.4737	DWLVIPDAAAAYIYEAVNK	DWLVIPDAIAAYIYETVNK	DWLVIPDA AAYIYE VNK	57.9001	4.37839e-08
1029	record_9	Anas platyrhynchos	ACS75017	very low density apolipoprotein-II [Anas platyrhynchos]	8839	89.4737	DWLVIPDAAAAYIYEAVNK	DWLVIPDAIAAYIYETVNK	DWLVIPDA AAYIYE VNK	57.9001	4.37839e-08
1030	record_9	Phalacrocorax carbo	XP_009507881	PREDICTED: apovitellenin-1 [Phalacrocorax carbo]	9209	89.4737	DWLVIPDAAAAYIYEAVNK	DWLVIPDAIAAYIYETVNK	DWLVIPDA AAYIYE VNK	57.9001	4.37839e-08
1031	record_9	Phalacrocorax carbo	KFW77379	Apovitellenin-1 [Phalacrocorax carbo]	9209	89.4737	DWLVIPDAAAAYIYEAVNK	DWLVIPDAIAAYIYETVNK	DWLVIPDA AAYIYE VNK	57.9001	4.37839e-08
1032	record_9	Sula dactylatra	NWI28676	APOV1 protein [Sula dactylatra]	56068	89.4737	DWLVIPDAAAAYIYEAVNK	DWLVIPDAIAAYIYETVNK	DWLVIPDA AAYIYE VNK	57.9001	4.37839e-08
1033	record_9	Anhinga anhinga	NXC68820	APOV1 protein [Anhinga anhinga]	56067	89.4737	DWLVIPDAAAAYIYEAVNK	DWLVIPDAIAAYIYETVNK	DWLVIPDA AAYIYE VNK	57.9001	4.37839e-08
1034	record_9	Spheniscus magellanicus	KAF1407776	Apovitellenin-1, partial [Spheniscus magellanicus]	37081	89.4737	DWLVIPDAAAAYIYEAVNK	DWLVIPDAIAAYIYETVNK	DWLVIPDA AAYIYE VNK	57.9001	4.37839e-08
1035	record_9	Spheniscus demersus	KAF1459275	Apovitellenin-1, partial [Spheniscus demersus]	92683	89.4737	DWLVIPDAAAAYIYEAVNK	DWLVIPDAIAAYIYETVNK	DWLVIPDA AAYIYE VNK	57.9001	4.37839e-08
1036	record_9	Spheniscus mendiculus	KAF1459549	Apovitellenin-1, partial [Spheniscus mendiculus]	156760	89.4737	DWLVIPDAAAAYIYEAVNK	DWLVIPDAIAAYIYETVNK	DWLVIPDA AAYIYE VNK	57.9001	4.37839e-08
1037	record_9	Megadyptes antipodes antipodes	KAF1469513	Apovitellenin-1, partial [Megadyptes antipodes antipodes]	2517240	89.4737	DWLVIPDAAAAYIYEAVNK	DWLVIPDAIAAYIYETVNK	DWLVIPDA AAYIYE VNK	57.9001	4.37839e-08
1038	record_9	Eudyptula novaehollandiae	KAF1487408	Apovitellenin-1, partial [Eudyptula novaehollandiae]	2052820	89.4737	DWLVIPDAAAAYIYEAVNK	DWLVIPDAIAAYIYETVNK	DWLVIPDA AAYIYE VNK	57.9001	4.37839e-08
1039	record_9	Eudyptula albosignata	KAF1511528	Apovitellenin-1, partial [Eudyptula albosignata]	345258	89.4737	DWLVIPDAAAAYIYEAVNK	DWLVIPDAIAAYIYETVNK	DWLVIPDA AAYIYE VNK	57.9001	4.37839e-08
1040	record_9	Eudyptula minor	KAF1513461	Apovitellenin-1, partial [Eudyptula minor]	37083	89.4737	DWLVIPDAAAAYIYEAVNK	DWLVIPDAIAAYIYETVNK	DWLVIPDA AAYIYE VNK	57.9001	4.37839e-08
1041	record_9	Eudyptes sclateri	KAF1532597	Apovitellenin-1, partial [Eudyptes sclateri]	92688	89.4737	DWLVIPDAAAAYIYEAVNK	DWLVIPDAIAAYIYETVNK	DWLVIPDA AAYIYE VNK	57.9001	4.37839e-08
1042	record_9	Eudyptes schlegeli	KAF1534118	Apovitellenin-1, partial [Eudyptes schlegeli]	57240	89.4737	DWLVIPDAAAAYIYEAVNK	DWLVIPDAIAAYIYETVNK	DWLVIPDA AAYIYE VNK	57.9001	4.37839e-08
1043	record_9	Eudyptes robustus	KAF1569573	Apovitellenin-1, partial [Eudyptes robustus]	345251	89.4737	DWLVIPDAAAAYIYEAVNK	DWLVIPDAIAAYIYETVNK	DWLVIPDA AAYIYE VNK	57.9001	4.37839e-08
1044	record_9	Eudyptes moseleyi	KAF1575109	Apovitellenin-1, partial [Eudyptes moseleyi]	2495534	89.4737	DWLVIPDAAAAYIYEAVNK	DWLVIPDAIAAYIYETVNK	DWLVIPDA AAYIYE VNK	57.9001	4.37839e-08
1045	record_9	Eudyptes chrysolophus	KAF1614787	Apovitellenin-1, partial [Eudyptes chrysolophus]	79627	89.4737	DWLVIPDAAAAYIYEAVNK	DWLVIPDAIAAYIYETVNK	DWLVIPDA AAYIYE VNK	57.9001	4.37839e-08
1046	record_9	Eudyptes pachyrhynchus	KAF1620816	Apovitellenin-1, partial [Eudyptes pachyrhynchus]	37080	89.4737	DWLVIPDAAAAYIYEAVNK	DWLVIPDAIAAYIYETVNK	DWLVIPDA AAYIYE VNK	57.9001	4.37839e-08
1047	record_9	Eudyptes filholi	KAF1631616	Apovitellenin-1, partial [Eudyptes filholi]	1419345	89.4737	DWLVIPDAAAAYIYEAVNK	DWLVIPDAIAAYIYETVNK	DWLVIPDA AAYIYE VNK	57.9001	4.37839e-08
1048	record_9	Eudyptes chrysocome	KAF1653295	Apovitellenin-1, partial [Eudyptes chrysocome]	79626	89.4737	DWLVIPDAAAAYIYEAVNK	DWLVIPDAIAAYIYETVNK	DWLVIPDA AAYIYE VNK	57.9001	4.37839e-08
1049	record_9	Aptenodytes patagonicus	KAF1668177	Apovitellenin-1, partial [Aptenodytes patagonicus]	9234	89.4737	DWLVIPDAAAAYIYEAVNK	DWLVIPDAIAAYIYETVNK	DWLVIPDA AAYIYE VNK	57.9001	4.37839e-08
1050	record_9	Psophia crepitans	NXI98187	APOV1 protein [Psophia crepitans]	54359	89.4737	DWLVIPDAAAAYIYEAVNK	DWLVIPDAIAAYIYETVNK	DWLVIPDA AAYIYE VNK	57.9001	4.37839e-08
1051	record_9	Circaetus pectoralis	NXW13207	APOV1 protein [Circaetus pectoralis]	321084	89.4737	DWLVIPDAAAAYIYEAVNK	DWLVIPDAIAAYIYETVNK	DWLVIPDA AAYIYE VNK	57.9001	4.37839e-08
1052	record_9	Steatornis caripensis	NWX51369	APOV1 protein [Steatornis caripensis]	48435	89.4737	DWLVIPDAAAAYIYEAVNK	DWLVIPDAIAAYIYETVNK	DWLVIPDA AAYIYE VNK	57.9001	4.37839e-08
1053	record_9	Eurystomus gularis	NXW56328	APOV1 protein [Eurystomus gularis]	325343	89.4737	DWLVIPDAAAAYIYEAVNK	DWLVIPDAIAAYIYETVNK	DWLVIPDA AAYIYE VNK	57.9001	4.37839e-08
1054	record_9	Falco peregrinus	XP_005239358	apovitellenin-1 [Falco peregrinus]	8954	89.4737	DWLVIPDAAAAYIYEAVNK	DWLVIPDAIAAYIYETVNK	DWLVIPDA AAYIYE VNK	57.9001	4.37839e-08
1055	record_9	Falco cherrug	XP_005433405	apovitellenin-1 [Falco cherrug]	345164	89.4737	DWLVIPDAAAAYIYEAVNK	DWLVIPDAIAAYIYETVNK	DWLVIPDA AAYIYE VNK	57.9001	4.37839e-08
1056	record_9	Falco rusticolus	XP_037246039	apovitellenin-1 [Falco rusticolus]	120794	89.4737	DWLVIPDAAAAYIYEAVNK	DWLVIPDAIAAYIYETVNK	DWLVIPDA AAYIYE VNK	57.9001	4.37839e-08
1057	record_9	Fregata magnificens	NWH49836	APOV1 protein [Fregata magnificens]	37042	89.4737	DWLVIPDAAAAYIYEAVNK	DWLVIPDAIAAYIYETVNK	DWLVIPDA AAYIYE VNK	57.9001	4.37839e-08
1058	record_9	Grallaria varia	NXG22511	APOV1 protein [Grallaria varia]	117165	84.2105	DWLVIPDAAAAYIYEAVNK	DWLVIPDAVASYVYEAVNK	DWLVIPDA A Y+YEAVNK	57.0518	8.69384e-08
1059	record_9	Calyptomena viridis	NWI49591	APOV1 protein [Calyptomena viridis]	135972	84.2105	DWLVIPDAAAAYIYEAVNK	DWLVIPDAVASYVYEAVNK	DWLVIPDA A Y+YEAVNK	57.0518	8.69384e-08
1060	record_9	Sapayoa aenigma	NXA12423	APOV1 protein [Sapayoa aenigma]	239371	89.4737	DWLVIPDAAAAYIYEAVNK	DWLVIPDAFASYIYEAVNK	DWLVIPDA A YIYEAVNK	57.0518	8.69384e-08
1061	record_9	Caloenas nicobarica	NWX10077	APOV1 protein [Caloenas nicobarica]	187106	89.4737	DWLVIPDAAAAYIYEAVNK	DWLVLPDAIAAYIYEAVNK	DWLV PDA AAYIYEAVNK	57.0518	8.69384e-08
1062	record_9	Alopecoenas beccarii	NXW83974	APOV1 protein [Alopecoenas beccarii]	262131	89.4737	DWLVIPDAAAAYIYEAVNK	DWLVLPDAIAAYIYEAVNK	DWLV PDA AAYIYEAVNK	57.0518	8.69384e-08
1063	record_9	Neodrepanis coruscans	NXS10682	APOV1 protein [Neodrepanis coruscans]	254563	84.2105	DWLVIPDAAAAYIYEAVNK	DWLVIPDAVASYVYEAVNK	DWLVIPDA A Y+YEAVNK	57.0518	8.69384e-08
1064	record_10	Lagopus leucura	XP_042729558	vitellogenin-1 [Lagopus leucura]	30410	100	LQDLVETTYEQLPSDAPAK	LQDLVETTYEQLPSDAPAK	LQDLVETTYEQLPSDAPAK	62.9899	6.75099e-10
1065	record_10	Coturnix japonica	XP_032302138	vitellogenin-1 [Coturnix japonica]	93934	100	LQDLVETTYEQLPSDAPAK	LQDLVETTYEQLPSDAPAK	LQDLVETTYEQLPSDAPAK	62.9899	6.75101e-10
1066	record_10	Numida meleagris	XP_021260700	vitellogenin-1 [Numida meleagris]	8996	100	LQDLVETTYEQLPSDAPAK	LQDLVETTYEQLPSDAPAK	LQDLVETTYEQLPSDAPAK	62.9899	6.75113e-10
1067	record_10	Centrocercus urophasianus	XP_042675727	vitellogenin-1 [Centrocercus urophasianus]	9002	100	LQDLVETTYEQLPSDAPAK	LQDLVETTYEQLPSDAPAK	LQDLVETTYEQLPSDAPAK	62.9899	6.75119e-10
1068	record_10	Gallus gallus	NP_001004408	vitellogenin-1 precursor [Gallus gallus]	9031	100	LQDLVETTYEQLPSDAPAK	LQDLVETTYEQLPSDAPAK	LQDLVETTYEQLPSDAPAK	62.9899	6.7512e-10
1069	record_10	Gallus gallus	P87498	RecName: Full=Vitellogenin-1; AltName: Full=Minor vitellogenin; AltName: Full=Vitellogenin I; Contains: RecName: Full=Lipovitellin-1; AltName: Full=Lipovitellin I; Short=LVI; Contains: RecName: Full=Phosvitin; Short=PV; Contains: RecName: Full=Lipovitellin-2; AltName: Full=Lipovitellin II; Short=LVII; Contains: RecName: Full=YGP42; AltName: Allergen=Gal d 6; Flags: Precursor [Gallus gallus]	9031	100	LQDLVETTYEQLPSDAPAK	LQDLVETTYEQLPSDAPAK	LQDLVETTYEQLPSDAPAK	62.9899	6.7512e-10
1070	record_10	Gallus gallus	BAA13973	vitellogenin I [Gallus gallus]	9031	100	LQDLVETTYEQLPSDAPAK	LQDLVETTYEQLPSDAPAK	LQDLVETTYEQLPSDAPAK	62.9899	6.7512e-10
1071	record_10	Odontophorus gujanensis	NXJ09828	VIT1 protein [Odontophorus gujanensis]	886794	100	LQDLVETTYEQLPSDAPAK	LQDLVETTYEQLPSDAPAK	LQDLVETTYEQLPSDAPAK	62.9899	6.75123e-10
1072	record_10	Penelope pileata	NXC40821	VIT1 protein [Penelope pileata]	1118817	100	LQDLVETTYEQLPSDAPAK	LQDLVETTYEQLPSDAPAK	LQDLVETTYEQLPSDAPAK	62.9899	6.75141e-10
1073	record_10	Anser cygnoides domesticus	XP_013033274	PREDICTED: vitellogenin-1 [Anser cygnoides domesticus]	381198	100	LQDLVETTYEQLPSDAPAK	LQDLVETTYEQLPSDAPAK	LQDLVETTYEQLPSDAPAK	62.9899	6.75153e-10
1074	record_10	Cygnus olor	XP_040421681	vitellogenin-1 [Cygnus olor]	8869	100	LQDLVETTYEQLPSDAPAK	LQDLVETTYEQLPSDAPAK	LQDLVETTYEQLPSDAPAK	62.9899	6.75158e-10
1075	record_10	Cygnus atratus	XP_035393990	vitellogenin-1 [Cygnus atratus]	8868	100	LQDLVETTYEQLPSDAPAK	LQDLVETTYEQLPSDAPAK	LQDLVETTYEQLPSDAPAK	62.9899	6.75163e-10
1076	record_10	Callipepla squamata	OXB67044	hypothetical protein ASZ78_002353 [Callipepla squamata]	9009	100	LQDLVETTYEQLPSDAPAK	LQDLVETTYEQLPSDAPAK	LQDLVETTYEQLPSDAPAK	62.9899	6.75706e-10
1077	record_10	Colinus virginianus	OXB80055	hypothetical protein H355_012978 [Colinus virginianus]	9014	100	LQDLVETTYEQLPSDAPAK	LQDLVETTYEQLPSDAPAK	LQDLVETTYEQLPSDAPAK	62.9899	6.75724e-10
1078	record_10	Bambusicola thoracicus	POI35129	hypothetical protein CIB84_001119, partial [Bambusicola thoracicus]	9083	100	LQDLVETTYEQLPSDAPAK	LQDLVETTYEQLPSDAPAK	LQDLVETTYEQLPSDAPAK	62.9899	6.7576e-10
1079	record_10	Anseranas semipalmata	NXI72405	VIT1 protein [Anseranas semipalmata]	8851	94.7368	LQDLVETTYEQLPSDAPAK	LQDLVETTYEQLPNDAPAK	LQDLVETTYEQLP DAPAK	60.445	5.31308e-09
1080	record_10	Oxyura jamaicensis	XP_035188816	vitellogenin-1 isoform X1 [Oxyura jamaicensis]	8884	94.7368	LQDLVETTYEQLPSDAPAK	LQDLVETTYEQLPSDAPSK	LQDLVETTYEQLPSDAP K	60.445	5.31323e-09
1081	record_10	Oxyura jamaicensis	XP_035188817	vitellogenin-1 isoform X2 [Oxyura jamaicensis]	8884	94.7368	LQDLVETTYEQLPSDAPAK	LQDLVETTYEQLPSDAPSK	LQDLVETTYEQLPSDAP K	60.445	5.31347e-09
1082	record_10	Oxyura jamaicensis	XP_035188818	vitellogenin-1 isoform X3 [Oxyura jamaicensis]	8884	94.7368	LQDLVETTYEQLPSDAPAK	LQDLVETTYEQLPSDAPSK	LQDLVETTYEQLPSDAP K	60.445	5.3135e-09
1083	record_10	Oxyura jamaicensis	XP_035188819	vitellogenin-1 isoform X4 [Oxyura jamaicensis]	8884	94.7368	LQDLVETTYEQLPSDAPAK	LQDLVETTYEQLPSDAPSK	LQDLVETTYEQLPSDAP K	60.445	5.31356e-09
1084	record_10	Oxyura jamaicensis	XP_035188820	vitellogenin-1 isoform X5 [Oxyura jamaicensis]	8884	94.7368	LQDLVETTYEQLPSDAPAK	LQDLVETTYEQLPSDAPSK	LQDLVETTYEQLPSDAP K	60.445	5.31359e-09
1085	record_10	Oxyura jamaicensis	XP_035188821	vitellogenin-1 isoform X6 [Oxyura jamaicensis]	8884	94.7368	LQDLVETTYEQLPSDAPAK	LQDLVETTYEQLPSDAPSK	LQDLVETTYEQLPSDAP K	60.445	5.31381e-09
1086	record_10	Oxyura jamaicensis	XP_035188823	vitellogenin-1 isoform X7 [Oxyura jamaicensis]	8884	94.7368	LQDLVETTYEQLPSDAPAK	LQDLVETTYEQLPSDAPSK	LQDLVETTYEQLPSDAP K	60.445	5.31408e-09
1087	record_10	Oxyura jamaicensis	XP_035188824	vitellogenin-1 isoform X8 [Oxyura jamaicensis]	8884	94.7368	LQDLVETTYEQLPSDAPAK	LQDLVETTYEQLPSDAPSK	LQDLVETTYEQLPSDAP K	60.445	5.3143e-09
1088	record_10	Oxyura jamaicensis	XP_035188825	vitellogenin-1 isoform X9 [Oxyura jamaicensis]	8884	94.7368	LQDLVETTYEQLPSDAPAK	LQDLVETTYEQLPSDAPSK	LQDLVETTYEQLPSDAP K	60.445	5.31434e-09
1089	record_10	Oxyura jamaicensis	XP_035188826	vitellogenin-1 isoform X10 [Oxyura jamaicensis]	8884	94.7368	LQDLVETTYEQLPSDAPAK	LQDLVETTYEQLPSDAPSK	LQDLVETTYEQLPSDAP K	60.445	5.31463e-09
1090	record_10	Eurypyga helias	XP_010153807	PREDICTED: LOW QUALITY PROTEIN: vitellogenin-1-like [Eurypyga helias]	54383	94.7368	LQDLVETTYEQLPSDAPAK	LQDIVETTYEQLPSDAPAK	LQD VETTYEQLPSDAPAK	59.5967	1.05702e-08
1091	record_10	Chauna torquata	NXK47698	VIT1 protein [Chauna torquata]	30388	94.7368	LQDLVETTYEQLPSDAPAK	LQDLVETTFEQLPSDAPAK	LQDLVETT+EQLPSDAPAK	59.5967	1.05704e-08
1092	record_10	Phasianus colchicus	XP_031460642	vitellogenin-1 [Phasianus colchicus]	9054	94.7368	LQDLVETTYEQLPSDAPAK	LRDLVETTYEQLPSDAPAK	L DLVETTYEQLPSDAPAK	58.7484	2.10296e-08
1093	record_10	Aythya fuligula	XP_032048642	vitellogenin-1-like [Aythya fuligula]	219594	94.7368	LQDLVETTYEQLPSDAPAK	LQDLVETTYEQLSSDAPAK	LQDLVETTYEQL SDAPAK	58.7484	2.10313e-08
1094	record_10	Anas platyrhynchos	XP_005010345	vitellogenin-1 isoform X1 [Anas platyrhynchos]	8839	94.7368	LQDLVETTYEQLPSDAPAK	LQDLVETTYEQLSSDAPAK	LQDLVETTYEQL SDAPAK	58.7484	2.10314e-08
1095	record_10	Anas platyrhynchos	EOB08112	Vitellogenin-1, partial [Anas platyrhynchos]	8839	94.7368	LQDLVETTYEQLPSDAPAK	LQDLVETTYEQLSSDAPAK	LQDLVETTYEQL SDAPAK	58.7484	2.10319e-08
1096	record_10	Anas platyrhynchos	XP_021131331	vitellogenin-1 isoform X2 [Anas platyrhynchos]	8839	94.7368	LQDLVETTYEQLPSDAPAK	LQDLVETTYEQLSSDAPAK	LQDLVETTYEQL SDAPAK	58.7484	2.10357e-08
1097	record_10	Bucorvus abyssinicus	NWR59328	VIT1 protein [Bucorvus abyssinicus]	153643	94.7368	LQDLVETTYEQLPSDAPAK	LQDLVETTTEQLPSDAPAK	LQDLVETT EQLPSDAPAK	56.2035	1.65701e-07
1098	record_10	Buceros rhinoceros silvestris	KFO87269	Vitellogenin-1 [Buceros rhinoceros silvestris]	175836	94.7368	LQDLVETTYEQLPSDAPAK	LQDLVETTTEQLPSDAPAK	LQDLVETT EQLPSDAPAK	56.2035	1.65709e-07
1099	record_10	Buceros rhinoceros silvestris	XP_010130429	PREDICTED: vitellogenin-1-like [Buceros rhinoceros silvestris]	175836	94.7368	LQDLVETTYEQLPSDAPAK	LQDLVETTTEQLPSDAPAK	LQDLVETT EQLPSDAPAK	56.2035	1.6571e-07
1100	record_10	Columbina picui	NWQ73176	VIT1 protein [Columbina picui]	115618	94.7368	LQDLVETTYEQLPSDAPAK	LQDLVETTTEQLPSDAPAK	LQDLVETT EQLPSDAPAK	56.2035	1.65712e-07
1101	record_10	Caloenas nicobarica	NWX09218	VIT1 protein [Caloenas nicobarica]	187106	94.7368	LQDLVETTYEQLPSDAPAK	LQDLVETTTEQLPSDAPAK	LQDLVETT EQLPSDAPAK	56.2035	1.65712e-07
1102	record_10	Alopecoenas beccarii	NXW92807	VIT1 protein [Alopecoenas beccarii]	262131	94.7368	LQDLVETTYEQLPSDAPAK	LQDLVETTTEQLPSDAPAK	LQDLVETT EQLPSDAPAK	56.2035	1.65805e-07
1103	record_10	Antrostomus carolinensis	KFZ57443	Vitellogenin-1 [Antrostomus carolinensis]	279965	94.7368	LQDLVETTYEQLPSDAPAK	LQDLVETTSEQLPSDAPAK	LQDLVETT EQLPSDAPAK	55.7793	2.33759e-07
1104	record_10	Oceanodroma tethys	NXH69522	VIT1 protein [Oceanodroma tethys]	79633	94.7368	LQDLVETTYEQLPSDAPAK	LQDLVETTSEQLPSDAPAK	LQDLVETT EQLPSDAPAK	55.7793	2.3376e-07
1105	record_10	Pluvianellus socialis	NXT49077	VIT1 protein [Pluvianellus socialis]	227228	94.7368	LQDLVETTYEQLPSDAPAK	LQDLVETTSEQLPSDAPAK	LQDLVETT EQLPSDAPAK	55.7793	2.33761e-07
1106	record_10	Herpetotheres cachinnans	NXK02955	VIT1 protein [Herpetotheres cachinnans]	56343	94.7368	LQDLVETTYEQLPSDAPAK	LQDLVETTSEQLPSDAPAK	LQDLVETT EQLPSDAPAK	55.7793	2.33762e-07
1107	record_10	Stercorarius parasiticus	NXG92096	VIT1 protein [Stercorarius parasiticus]	54059	94.7368	LQDLVETTYEQLPSDAPAK	LQDLVETTSEQLPSDAPAK	LQDLVETT EQLPSDAPAK	55.7793	2.33762e-07
1108	record_10	Corythaixoides concolor	NXJ89239	VIT1 protein [Corythaixoides concolor]	103956	94.7368	LQDLVETTYEQLPSDAPAK	LQDLVETTSEQLPSDAPAK	LQDLVETT EQLPSDAPAK	55.7793	2.33762e-07
1109	record_10	Chroicocephalus maculipennis	NWT40940	VIT1 protein [Chroicocephalus maculipennis]	287016	94.7368	LQDLVETTYEQLPSDAPAK	LQDLVETTSEQLPSDAPAK	LQDLVETT EQLPSDAPAK	55.7793	2.33763e-07
1110	record_10	Spheniscus humboldti	KAF1414560	Vitellogenin-1, partial [Spheniscus humboldti]	9240	94.7368	LQDLVETTYEQLPSDAPAK	LQDLVETTSEQLPSDAPAK	LQDLVETT EQLPSDAPAK	55.7793	2.33763e-07
1111	record_10	Psophia crepitans	NXJ02790	VIT1 protein [Psophia crepitans]	54359	94.7368	LQDLVETTYEQLPSDAPAK	LQDLVETTSEQLPSDAPAK	LQDLVETT EQLPSDAPAK	55.7793	2.33764e-07
1112	record_10	Rissa tridactyla	NXV32111	VIT1 protein [Rissa tridactyla]	75485	94.7368	LQDLVETTYEQLPSDAPAK	LQDLVETTSEQLPSDAPAK	LQDLVETT EQLPSDAPAK	55.7793	2.33764e-07
1113	record_10	Antrostomus carolinensis	XP_010165459	vitellogenin-1 [Antrostomus carolinensis]	279965	94.7368	LQDLVETTYEQLPSDAPAK	LQDLVETTSEQLPSDAPAK	LQDLVETT EQLPSDAPAK	55.7793	2.33764e-07
1114	record_10	Chionis minor	NWY52270	VIT1 protein [Chionis minor]	227182	94.7368	LQDLVETTYEQLPSDAPAK	LQDLVETTSEQLPSDAPAK	LQDLVETT EQLPSDAPAK	55.7793	2.33764e-07
1115	record_10	Chordeiles acutipennis	NXL60382	VIT1 protein [Chordeiles acutipennis]	118183	94.7368	LQDLVETTYEQLPSDAPAK	LQDLVETTSEQLPSDAPAK	LQDLVETT EQLPSDAPAK	55.7793	2.33764e-07
1116	record_10	Pterocles gutturalis	KFV05702	Vitellogenin-1 [Pterocles gutturalis]	240206	94.7368	LQDLVETTYEQLPSDAPAK	LQDLVETTSEQLPSDAPAK	LQDLVETT EQLPSDAPAK	55.7793	2.33764e-07
1117	record_10	Baryphthengus martii	NXG80598	VIT1 protein [Baryphthengus martii]	176943	94.7368	LQDLVETTYEQLPSDAPAK	LQDLVETTSEQLPSDAPAK	LQDLVETT EQLPSDAPAK	55.7793	2.33765e-07
1118	record_10	Ibidorhyncha struthersii	NXA28433	VIT1 protein [Ibidorhyncha struthersii]	425643	94.7368	LQDLVETTYEQLPSDAPAK	LQDLVETTSEQLPSDAPAK	LQDLVETT EQLPSDAPAK	55.7793	2.33767e-07
1119	record_10	Pedionomus torquatus	NWW52301	VIT1 protein [Pedionomus torquatus]	227192	94.7368	LQDLVETTYEQLPSDAPAK	LQDLVETTSEQLPSDAPAK	LQDLVETT EQLPSDAPAK	55.7793	2.33768e-07
1120	record_10	Podargus strigoides	NXX21730	VIT1 protein [Podargus strigoides]	8905	94.7368	LQDLVETTYEQLPSDAPAK	LQDLVETTSEQLPSDAPAK	LQDLVETT EQLPSDAPAK	55.7793	2.33768e-07
1121	record_10	Glareola pratincola	NXY70329	VIT1 protein [Glareola pratincola]	43316	94.7368	LQDLVETTYEQLPSDAPAK	LQDLVETTSEQLPSDAPAK	LQDLVETT EQLPSDAPAK	55.7793	2.33768e-07
1122	record_10	Ciccaba nigrolineata	NXF60450	VIT1 protein [Ciccaba nigrolineata]	1118524	94.7368	LQDLVETTYEQLPSDAPAK	LQDLVETTSEQLPSDAPAK	LQDLVETT EQLPSDAPAK	55.7793	2.33769e-07
1123	record_10	Burhinus bistriatus	NWQ85295	VIT1 protein [Burhinus bistriatus]	240201	94.7368	LQDLVETTYEQLPSDAPAK	LQDLVETTSEQLPSDAPAK	LQDLVETT EQLPSDAPAK	55.7793	2.33769e-07
1124	record_10	Pelecanoides urinatrix	NXT44178	VIT1 protein [Pelecanoides urinatrix]	37079	94.7368	LQDLVETTYEQLPSDAPAK	LQDLVETTSEQLPSDAPAK	LQDLVETT EQLPSDAPAK	55.7793	2.33769e-07
1125	record_10	Tyto alba	XP_032856509	vitellogenin-1 [Tyto alba]	56313	94.7368	LQDLVETTYEQLPSDAPAK	LQDLVETTSEQLPSDAPAK	LQDLVETT EQLPSDAPAK	55.7793	2.33769e-07
1126	record_10	Spizaetus tyrannus	NXJ51847	VIT1 protein [Spizaetus tyrannus]	252798	94.7368	LQDLVETTYEQLPSDAPAK	LQDLVETTSEQLPSDAPAK	LQDLVETT EQLPSDAPAK	55.7793	2.33769e-07
1127	record_10	Pygoscelis antarcticus	KAF1496057	Vitellogenin-1, partial [Pygoscelis antarcticus]	79643	94.7368	LQDLVETTYEQLPSDAPAK	LQDLVETTSEQLPSDAPAK	LQDLVETT EQLPSDAPAK	55.7793	2.33769e-07
1128	record_10	Eudyptula novaehollandiae	KAF1468917	Vitellogenin-1, partial [Eudyptula novaehollandiae]	2052820	94.7368	LQDLVETTYEQLPSDAPAK	LQDLVETTSEQLPSDAPAK	LQDLVETT EQLPSDAPAK	55.7793	2.33769e-07
1129	record_10	Rynchops niger	NXN58701	VIT1 protein [Rynchops niger]	227184	94.7368	LQDLVETTYEQLPSDAPAK	LQDLVETTSEQLPSDAPAK	LQDLVETT EQLPSDAPAK	55.7793	2.33769e-07
1130	record_10	Podilymbus podiceps	NXL44946	VIT1 protein [Podilymbus podiceps]	9252	94.7368	LQDLVETTYEQLPSDAPAK	LQDLVETTSEQLPSDAPAK	LQDLVETT EQLPSDAPAK	55.7793	2.33769e-07
1131	record_10	Eudyptula minor	KAF1518165	Vitellogenin-1, partial [Eudyptula minor]	37083	94.7368	LQDLVETTYEQLPSDAPAK	LQDLVETTSEQLPSDAPAK	LQDLVETT EQLPSDAPAK	55.7793	2.33769e-07
1132	record_10	Spheniscus magellanicus	KAF1403072	Vitellogenin-1, partial [Spheniscus magellanicus]	37081	94.7368	LQDLVETTYEQLPSDAPAK	LQDLVETTSEQLPSDAPAK	LQDLVETT EQLPSDAPAK	55.7793	2.33769e-07
1133	record_10	Eudyptula albosignata	KAF1553718	Vitellogenin-1, partial [Eudyptula albosignata]	345258	94.7368	LQDLVETTYEQLPSDAPAK	LQDLVETTSEQLPSDAPAK	LQDLVETT EQLPSDAPAK	55.7793	2.33769e-07
1134	record_10	Apaloderma vittatum	XP_009869972	PREDICTED: LOW QUALITY PROTEIN: vitellogenin-1-like [Apaloderma vittatum]	57397	94.7368	LQDLVETTYEQLPSDAPAK	LQDLVETTSEQLPSDAPAK	LQDLVETT EQLPSDAPAK	55.7793	2.3377e-07
1135	record_10	Spheniscus mendiculus	KAF1420945	Vitellogenin-1, partial [Spheniscus mendiculus]	156760	94.7368	LQDLVETTYEQLPSDAPAK	LQDLVETTSEQLPSDAPAK	LQDLVETT EQLPSDAPAK	55.7793	2.3377e-07
1136	record_10	Aptenodytes patagonicus	KAF1660386	Vitellogenin-1, partial [Aptenodytes patagonicus]	9234	94.7368	LQDLVETTYEQLPSDAPAK	LQDLVETTSEQLPSDAPAK	LQDLVETT EQLPSDAPAK	55.7793	2.3377e-07
1137	record_10	Cathartes aura	KFP51004	Vitellogenin-1, partial [Cathartes aura]	43455	94.7368	LQDLVETTYEQLPSDAPAK	LQDLVETTSEQLPSDAPAK	LQDLVETT EQLPSDAPAK	55.7793	2.33771e-07
1138	record_10	Pygoscelis papua	KAF1441127	Vitellogenin-1, partial [Pygoscelis papua]	30457	94.7368	LQDLVETTYEQLPSDAPAK	LQDLVETTSEQLPSDAPAK	LQDLVETT EQLPSDAPAK	55.7793	2.33771e-07
1139	record_10	Phaetusa simplex	NXW26478	VIT1 protein [Phaetusa simplex]	297813	94.7368	LQDLVETTYEQLPSDAPAK	LQDLVETTSEQLPSDAPAK	LQDLVETT EQLPSDAPAK	55.7793	2.33771e-07
1140	record_10	Aptenodytes forsteri	XP_009285516	PREDICTED: vitellogenin-1 [Aptenodytes forsteri]	9233	94.7368	LQDLVETTYEQLPSDAPAK	LQDLVETTSEQLPSDAPAK	LQDLVETT EQLPSDAPAK	55.7793	2.33771e-07
1141	record_10	Himantopus himantopus	NXN76786	VIT1 protein [Himantopus himantopus]	225398	94.7368	LQDLVETTYEQLPSDAPAK	LQDLVETTSEQLPSDAPAK	LQDLVETT EQLPSDAPAK	55.7793	2.33771e-07
1142	record_10	Spheniscus demersus	KAF1461872	Vitellogenin-1, partial [Spheniscus demersus]	92683	94.7368	LQDLVETTYEQLPSDAPAK	LQDLVETTSEQLPSDAPAK	LQDLVETT EQLPSDAPAK	55.7793	2.33771e-07
1143	record_10	Pterocles gutturalis	XP_010086198	PREDICTED: vitellogenin-1-like [Pterocles gutturalis]	240206	94.7368	LQDLVETTYEQLPSDAPAK	LQDLVETTSEQLPSDAPAK	LQDLVETT EQLPSDAPAK	55.7793	2.33771e-07
1144	record_10	Haliaeetus albicilla	NWZ48301	VIT1 protein [Haliaeetus albicilla]	8969	94.7368	LQDLVETTYEQLPSDAPAK	LQDLVETTSEQLPSDAPAK	LQDLVETT EQLPSDAPAK	55.7793	2.33771e-07
1145	record_10	Tyto alba	KFV46604	Vitellogenin-1 [Tyto alba]	56313	94.7368	LQDLVETTYEQLPSDAPAK	LQDLVETTSEQLPSDAPAK	LQDLVETT EQLPSDAPAK	55.7793	2.33771e-07
1146	record_10	Circaetus pectoralis	NXW16263	VIT1 protein [Circaetus pectoralis]	321084	94.7368	LQDLVETTYEQLPSDAPAK	LQDLVETTSEQLPSDAPAK	LQDLVETT EQLPSDAPAK	55.7793	2.33771e-07
1147	record_10	Cepphus grylle	NXV13423	VIT1 protein [Cepphus grylle]	28697	94.7368	LQDLVETTYEQLPSDAPAK	LQDLVETTSEQLPSDAPAK	LQDLVETT EQLPSDAPAK	55.7793	2.33771e-07
1148	record_10	Haliaeetus leucocephalus	XP_010580860	PREDICTED: vitellogenin-1-like [Haliaeetus leucocephalus]	52644	94.7368	LQDLVETTYEQLPSDAPAK	LQDLVETTSEQLPSDAPAK	LQDLVETT EQLPSDAPAK	55.7793	2.33771e-07
1149	record_10	Steatornis caripensis	NWX52403	VIT1 protein [Steatornis caripensis]	48435	94.7368	LQDLVETTYEQLPSDAPAK	LQDLVETTSEQLPSDAPAK	LQDLVETT EQLPSDAPAK	55.7793	2.33772e-07
1150	record_10	Aptenodytes forsteri	KFM12904	Vitellogenin-1 [Aptenodytes forsteri]	9233	94.7368	LQDLVETTYEQLPSDAPAK	LQDLVETTSEQLPSDAPAK	LQDLVETT EQLPSDAPAK	55.7793	2.33772e-07
1151	record_10	Arenaria interpres	NXK27656	VIT1 protein [Arenaria interpres]	54971	94.7368	LQDLVETTYEQLPSDAPAK	LQDLVETTSEQLPSDAPAK	LQDLVETT EQLPSDAPAK	55.7793	2.33772e-07
1152	record_10	Trogon melanurus	NXJ74285	VIT1 protein [Trogon melanurus]	56311	94.7368	LQDLVETTYEQLPSDAPAK	LQDLVETTSEQLPSDAPAK	LQDLVETT EQLPSDAPAK	55.7793	2.33772e-07
1153	record_10	Megadyptes antipodes antipodes	KAF1480207	Vitellogenin-1, partial [Megadyptes antipodes antipodes]	2517240	94.7368	LQDLVETTYEQLPSDAPAK	LQDLVETTSEQLPSDAPAK	LQDLVETT EQLPSDAPAK	55.7793	2.33772e-07
1154	record_10	Rhinoptilus africanus	NXN46674	VIT1 protein [Rhinoptilus africanus]	240209	94.7368	LQDLVETTYEQLPSDAPAK	LQDLVETTSEQLPSDAPAK	LQDLVETT EQLPSDAPAK	55.7793	2.33772e-07
1155	record_10	Calidris pugnax	XP_014794486	PREDICTED: vitellogenin-1-like [Calidris pugnax]	198806	94.7368	LQDLVETTYEQLPSDAPAK	LQDLVETTSEQLPSDAPAK	LQDLVETT EQLPSDAPAK	55.7793	2.33772e-07
1156	record_10	Haliaeetus albicilla	XP_009914734	PREDICTED: LOW QUALITY PROTEIN: vitellogenin-1-like [Haliaeetus albicilla]	8969	94.7368	LQDLVETTYEQLPSDAPAK	LQDLVETTSEQLPSDAPAK	LQDLVETT EQLPSDAPAK	55.7793	2.33772e-07
1157	record_10	Falco naumanni	XP_040467186	vitellogenin-1-like [Falco naumanni]	148594	94.7368	LQDLVETTYEQLPSDAPAK	LQDLVETTSEQLPSDAPAK	LQDLVETT EQLPSDAPAK	55.7793	2.33772e-07
1158	record_10	Eudyptes filholi	KAF1631940	Vitellogenin-1, partial [Eudyptes filholi]	1419345	94.7368	LQDLVETTYEQLPSDAPAK	LQDLVETTSEQLPSDAPAK	LQDLVETT EQLPSDAPAK	55.7793	2.33773e-07
1159	record_10	Dromas ardeola	NWU50802	VIT1 protein [Dromas ardeola]	458190	94.7368	LQDLVETTYEQLPSDAPAK	LQDLVETTSEQLPSDAPAK	LQDLVETT EQLPSDAPAK	55.7793	2.33773e-07
1160	record_10	Pygoscelis adeliae	KFW62221	Vitellogenin-1 [Pygoscelis adeliae]	9238	94.7368	LQDLVETTYEQLPSDAPAK	LQDLVETTSEQLPSDAPAK	LQDLVETT EQLPSDAPAK	55.7793	2.33773e-07
1161	record_10	Eudyptes sclateri	KAF1523840	Vitellogenin-1, partial [Eudyptes sclateri]	92688	94.7368	LQDLVETTYEQLPSDAPAK	LQDLVETTSEQLPSDAPAK	LQDLVETT EQLPSDAPAK	55.7793	2.33773e-07
1162	record_10	Eudyptes chrysocome	KAF1642383	Vitellogenin-1, partial [Eudyptes chrysocome]	79626	94.7368	LQDLVETTYEQLPSDAPAK	LQDLVETTSEQLPSDAPAK	LQDLVETT EQLPSDAPAK	55.7793	2.33773e-07
1163	record_10	Fregata magnificens	NWH44601	VIT1 protein [Fregata magnificens]	37042	94.7368	LQDLVETTYEQLPSDAPAK	LQDLVETTSEQLPSDAPAK	LQDLVETT EQLPSDAPAK	55.7793	2.33773e-07
1164	record_10	Eudyptes moseleyi	KAF1591242	Vitellogenin-1, partial [Eudyptes moseleyi]	2495534	94.7368	LQDLVETTYEQLPSDAPAK	LQDLVETTSEQLPSDAPAK	LQDLVETT EQLPSDAPAK	55.7793	2.33773e-07
1165	record_11	Gallus gallus	XP_040560530	vitellogenin-2 isoform X1 [Gallus gallus]	9031	100	GSAPDVPMQNYGSLR	GSAPDVPMQNYGSLR	GSAPDVPMQNYGSLR	51.1136	5.04296e-06
1166	record_11	Gallus gallus	NP_001026447	vitellogenin-2 precursor [Gallus gallus]	9031	100	GSAPDVPMQNYGSLR	GSAPDVPMQNYGSLR	GSAPDVPMQNYGSLR	51.1136	5.04302e-06
1167	record_11	Gallus gallus	AAA49139	vitellogenin [Gallus gallus]	9031	100	GSAPDVPMQNYGSLR	GSAPDVPMQNYGSLR	GSAPDVPMQNYGSLR	51.1136	5.04315e-06
1168	record_11	Gallus gallus	P02845	RecName: Full=Vitellogenin-2; AltName: Full=Major vitellogenin; AltName: Full=Vitellogenin II; Contains: RecName: Full=Lipovitellin-1; AltName: Full=Lipovitellin I; Short=LVI; Contains: RecName: Full=Phosvitin; Short=PV; Contains: RecName: Full=Lipovitellin-2; AltName: Full=Lipovitellin II; Short=LVII; Contains: RecName: Full=YGP40; Flags: Precursor [Gallus gallus]	9031	100	GSAPDVPMQNYGSLR	GSAPDVPMQNYGSLR	GSAPDVPMQNYGSLR	51.1136	5.04317e-06
1169	record_11	Gallus gallus	CAA31942	vitellogenin [Gallus gallus]	9031	100	GSAPDVPMQNYGSLR	GSAPDVPMQNYGSLR	GSAPDVPMQNYGSLR	51.1136	5.04317e-06
1170	record_11	Gallus gallus	BAD32701	vitellogenin, partial [Gallus gallus]	9031	100	GSAPDVPMQNYGSLR	GSAPDVPMQNYGSLR	GSAPDVPMQNYGSLR	51.1136	5.04841e-06
1171	record_11	Colinus virginianus	OXB80044	hypothetical protein H355_012967 [Colinus virginianus]	9014	93.3333	GSAPDVPMQNYGSLR	GSAPDVPMQSYGSLR	GSAPDVPMQ YGSLR	47.7204	7.96764e-05
1172	record_11	Colinus virginianus	OXB80044	hypothetical protein H355_012967 [Colinus virginianus]	9014	60	APDVPMQNYGSLR	APDAQLQNQGSLR	APD +QN GSLR	23.9679	22214.6
1173	record_11	Callipepla squamata	OXB55466	hypothetical protein ASZ78_012898 [Callipepla squamata]	9009	93.3333	GSAPDVPMQNYGSLR	GSAPDVPMQSYGSLR	GSAPDVPMQ YGSLR	47.7204	7.96917e-05
1174	record_11	Callipepla squamata	OXB55466	hypothetical protein ASZ78_012898 [Callipepla squamata]	9009	60	APDVPMQNYGSLR	APDAQLQNQGSLR	APD +QN GSLR	23.9679	22213.4
1175	record_11	Numida meleagris	XP_021238438	vitellogenin-2 [Numida meleagris]	8996	93.3333	GSAPDVPMQNYGSLR	GSAPDVPMQSYGSLR	GSAPDVPMQ YGSLR	47.7204	7.97947e-05
1176	record_11	Alca torda	NWX72694	VIT2 protein [Alca torda]	28689	93.3333	GSAPDVPMQNYGSLR	GSAPDVSMQNYGSLR	GSAPDV MQNYGSLR	46.8721	0.000159219
1177	record_11	Uria aalge	NXV48969	VIT2 protein [Uria aalge]	13746	93.3333	GSAPDVPMQNYGSLR	GSAPDVSMQNYGSLR	GSAPDV MQNYGSLR	46.8721	0.000159223
1178	record_11	Dromas ardeola	NWU50177	VIT2 protein [Dromas ardeola]	458190	93.3333	GSAPDVPMQNYGSLR	GSAPDVSMQNYGSLR	GSAPDV MQNYGSLR	46.8721	0.00015923
1179	record_11	Anas platyrhynchos	XP_005022346	vitellogenin-2 isoform X1 [Anas platyrhynchos]	8839	86.6667	GSAPDVPMQNYGSLR	GSAPDIPMQSYGSLR	GSAPD+PMQ YGSLR	45.5997	0.000448865
1180	record_11	Anas platyrhynchos	XP_038039165	vitellogenin-2 isoform X2 [Anas platyrhynchos]	8839	86.6667	GSAPDVPMQNYGSLR	GSAPDIPMQSYGSLR	GSAPD+PMQ YGSLR	45.5997	0.000448865
1181	record_11	Lophotis ruficrista	NXE06685	VIT2 protein [Lophotis ruficrista]	172689	86.6667	GSAPDVPMQNYGSLR	GSAPDIPMQSYGSLR	GSAPD+PMQ YGSLR	45.5997	0.000448867
1182	record_11	Aythya fuligula	XP_032048408	vitellogenin-2 [Aythya fuligula]	219594	86.6667	GSAPDVPMQNYGSLR	GSAPDIPMQSYGSLR	GSAPD+PMQ YGSLR	45.5997	0.000448873
1183	record_11	Anseranas semipalmata	NXI64160	VIT2 protein [Anseranas semipalmata]	8851	86.6667	GSAPDVPMQNYGSLR	GSAPDIPMQSYGSLR	GSAPD+PMQ YGSLR	45.5997	0.000448882
1184	record_11	Anas platyrhynchos	EOA99312	Vitellogenin-2, partial [Anas platyrhynchos]	8839	86.6667	GSAPDVPMQNYGSLR	GSAPDIPMQSYGSLR	GSAPD+PMQ YGSLR	45.5997	0.000448886
1185	record_11	Asarcornis scutulata	NWZ20228	VIT2 protein [Asarcornis scutulata]	75869	86.6667	GSAPDVPMQNYGSLR	GSAPDIPMQSYGSLR	GSAPD+PMQ YGSLR	45.5997	0.000448892
1186	record_11	Phasianus colchicus	XP_031460633	vitellogenin-2 [Phasianus colchicus]	9054	86.6667	GSAPDVPMQNYGSLR	GSAPDIPMQSYGSLR	GSAPD+PMQ YGSLR	45.5997	0.000448892
1187	record_11	Lagopus leucura	XP_042729706	vitellogenin-2 [Lagopus leucura]	30410	86.6667	GSAPDVPMQNYGSLR	GSAPDIPMQSYGSLR	GSAPD+PMQ YGSLR	45.5997	0.000448893
1188	record_11	Centrocercus urophasianus	XP_042675557	vitellogenin-2 [Centrocercus urophasianus]	9002	86.6667	GSAPDVPMQNYGSLR	GSAPDIPMQSYGSLR	GSAPD+PMQ YGSLR	45.5997	0.000448904
1189	record_11	Rynchops niger	NXN55596	VIT2 protein [Rynchops niger]	227184	86.6667	GSAPDVPMQNYGSLR	GSAPDISMQNYGSLR	GSAPD+ MQNYGSLR	44.7514	0.000896009
1190	record_11	Arenaria interpres	NXK28145	VITA2 protein [Arenaria interpres]	54971	86.6667	GSAPDVPMQNYGSLR	GSAPDISMQNYGSLR	GSAPD+ MQNYGSLR	44.7514	0.000896039
1191	record_11	Stercorarius parasiticus	NXG88548	VITA2 protein [Stercorarius parasiticus]	54059	86.6667	GSAPDVPMQNYGSLR	GSAPDISMQNYGSLR	GSAPD+ MQNYGSLR	44.7514	0.000896045
1192	record_11	Phaetusa simplex	NXW26693	VIT2 protein [Phaetusa simplex]	297813	86.6667	GSAPDVPMQNYGSLR	GSAPDISMQNYGSLR	GSAPD+ MQNYGSLR	44.7514	0.000896045
1193	record_11	Rissa tridactyla	NXV32297	VIT2 protein [Rissa tridactyla]	75485	86.6667	GSAPDVPMQNYGSLR	GSAPDISMQNYGSLR	GSAPD+ MQNYGSLR	44.7514	0.000896055
1194	record_11	Chroicocephalus maculipennis	NWT38490	VIT2 protein [Chroicocephalus maculipennis]	287016	86.6667	GSAPDVPMQNYGSLR	GSAPDISMQNYGSLR	GSAPD+ MQNYGSLR	44.7514	0.000896069
1195	record_11	Pedionomus torquatus	NWW43500	VIT2 protein [Pedionomus torquatus]	227192	86.6667	GSAPDVPMQNYGSLR	GSAPDISMQNYGSLR	GSAPD+ MQNYGSLR	44.7514	0.000896071
1196	record_11	Glareola pratincola	NXY72756	VIT2 protein [Glareola pratincola]	43316	86.6667	GSAPDVPMQNYGSLR	GSAPDISMQNYGSLR	GSAPD+ MQNYGSLR	44.7514	0.000896141
1197	record_11	Limosa lapponica baueri	PKU48340	vitellogenin-2-like [Limosa lapponica baueri]	1758121	86.6667	GSAPDVPMQNYGSLR	GSAPDISMQNYGSLR	GSAPD+ MQNYGSLR	44.7514	0.000897726
1198	record_11	Pygoscelis antarcticus	KAF1496064	Vitellogenin-2, partial [Pygoscelis antarcticus]	79643	86.6667	GSAPDVPMQNYGSLR	GSAPDVSMQSYGSLR	GSAPDV MQ YGSLR	43.4789	0.00252812
1199	record_11	Caloenas nicobarica	NWX09236	VIT2 protein [Caloenas nicobarica]	187106	80	GSAPDVPMQNYGSLR	GSSPDIPMQSYGSLR	GS PD+PMQ YGSLR	43.0547	0.00357261
1200	record_11	Meleagris gallopavo	XP_031410838	vitellogenin-2 [Meleagris gallopavo]	9103	80	GSAPDVPMQNYGSLR	GNAPDIPMQSYGSLR	G APD+PMQ YGSLR	43.0547	0.00357278
1201	record_11	Turnix velox	NXU55027	VIT2 protein [Turnix velox]	2529409	86.6667	GSAPDVPMQNYGSLR	GSASDVSMQNYGSLR	GSA DV MQNYGSLR	42.6306	0.0050492
1202	record_11	Loxia leucoptera	NXH07112	VIT2 protein [Loxia leucoptera]	96539	80	GSAPDVPMQNYGSLR	GSSPDISMQNYGSLR	GS PD+ MQNYGSLR	42.2064	0.00713591
1203	record_11	Oxyura jamaicensis	XP_035189509	vitellogenin-2 isoform X1 [Oxyura jamaicensis]	8884	80	GSAPDVPMQNYGSL	GSAPDIPMQSYGSL	GSAPD+PMQ YGSL	42.2064	0.00713594
1204	record_11	Oxyura jamaicensis	XP_035189510	vitellogenin-2 isoform X2 [Oxyura jamaicensis]	8884	80	GSAPDVPMQNYGSL	GSAPDIPMQSYGSL	GSAPD+PMQ YGSL	42.2064	0.00713595
1205	record_11	Loxia curvirostra	NWY96345	VIT2 protein [Loxia curvirostra]	64802	80	GSAPDVPMQNYGSLR	GSSPDISMQNYGSLR	GS PD+ MQNYGSLR	42.2064	0.00713618
1206	record_11	Oxyura jamaicensis	XP_035189511	vitellogenin-2 isoform X3 [Oxyura jamaicensis]	8884	80	GSAPDVPMQNYGSL	GSAPDIPMQSYGSL	GSAPD+PMQ YGSL	42.2064	0.00713623
1207	record_11	Oxyura jamaicensis	XP_035189512	vitellogenin-2 isoform X4 [Oxyura jamaicensis]	8884	80	GSAPDVPMQNYGSL	GSAPDIPMQSYGSL	GSAPD+PMQ YGSL	42.2064	0.00713644
1208	record_11	Oxyura jamaicensis	XP_035189513	vitellogenin-2 isoform X5 [Oxyura jamaicensis]	8884	80	GSAPDVPMQNYGSL	GSAPDIPMQSYGSL	GSAPD+PMQ YGSL	42.2064	0.00713673
1209	record_11	Larus argentatus	AAL01527	vitellogenin [Larus argentatus]	35669	80	GSAPDVPMQNYGSLR	GSTPDISMQNYGSLR	GS PD+ MQNYGSLR	41.7823	0.0100864
1210	record_11	Coturnix japonica	XP_032302117	vitellogenin-2 [Coturnix japonica]	93934	80	SAPDVPMQNYGSLR	SAPDVPMQSYGGLR	SAPDVPMQ YG LR	41.7823	0.0100864
1211	record_11	Anolis carolinensis	AAF13711	vitellogenin, partial [Anolis carolinensis]	28377	80	SAPDVPMQNYGSLR	SAPDVPMQSYGGLR	SAPDVPMQ YG LR	41.7823	0.0101657
1212	record_11	Coturnix japonica	AAF13712	vitellogenin, partial [Coturnix japonica]	93934	80	SAPDVPMQNYGSLR	SAPDVPMQSYGGLR	SAPDVPMQ YG LR	41.7823	0.010166
1213	record_11	Cariama cristata	XP_009704912	PREDICTED: vitellogenin-2-like [Cariama cristata]	54380	80	GSAPDVPMQNYGSLR	GSAPDISMQNYGGLR	GSAPD+ MQNYG LR	41.3581	0.0142565
1214	record_11	Cariama cristata	KFP60041	Vitellogenin-2, partial [Cariama cristata]	54380	80	GSAPDVPMQNYGSLR	GSAPDISMQNYGGLR	GSAPD+ MQNYG LR	41.3581	0.0142567
1215	record_11	Nipponia nippon	XP_009466501	PREDICTED: vitellogenin-2-like [Nipponia nippon]	128390	80	GSAPDVPMQNYGSLR	GSAPDISMQSYGSLR	GSAPD+ MQ YGSLR	41.3581	0.0142567
1216	record_11	Nipponia nippon	KFR00349	Vitellogenin-2, partial [Nipponia nippon]	128390	80	GSAPDVPMQNYGSLR	GSAPDISMQSYGSLR	GSAPD+ MQ YGSLR	41.3581	0.0142567
1217	record_11	Aptenodytes forsteri	KFM00713	Vitellogenin-2, partial [Aptenodytes forsteri]	9233	80	GSAPDVPMQNYGSLR	GSAPDISMQSYGSLR	GSAPD+ MQ YGSLR	41.3581	0.0142568
1218	record_11	Sula dactylatra	NWI26982	VIT2 protein [Sula dactylatra]	56068	80	GSAPDVPMQNYGSLR	GSAPDISMQSYGSLR	GSAPD+ MQ YGSLR	41.3581	0.0142568
1219	record_11	Aegotheles bennettii	NWX24362	VIT2 protein [Aegotheles bennettii]	48278	80	GSAPDVPMQNYGSLR	GSAPDISMQSYGSLR	GSAPD+ MQ YGSLR	41.3581	0.0142568
1220	record_11	Alectura lathami	NXL92691	VIT2 protein [Alectura lathami]	81907	80	GSAPDVPMQNYGSLR	GSAPDISMQSYGSLR	GSAPD+ MQ YGSLR	41.3581	0.0142568
1221	record_11	Pygoscelis papua	KAF1441134	Vitellogenin-2, partial [Pygoscelis papua]	30457	80	GSAPDVPMQNYGSLR	GSAPDISMQSYGSLR	GSAPD+ MQ YGSLR	41.3581	0.0142569
1222	record_11	Mesembrinibis cayennensis	NXL06185	VIT2 protein [Mesembrinibis cayennensis]	1118748	80	GSAPDVPMQNYGSLR	GSAPDISMQSYGSLR	GSAPD+ MQ YGSLR	41.3581	0.0142569
1223	record_11	Eudyptes chrysocome	KAF1644199	Vitellogenin-2, partial [Eudyptes chrysocome]	79626	80	GSAPDVPMQNYGSLR	GSAPDISMQSYGSLR	GSAPD+ MQ YGSLR	41.3581	0.0142569
1224	record_11	Oceanodroma tethys	NXH78993	VITA2 protein [Oceanodroma tethys]	79633	80	GSAPDVPMQNYGSLR	GSAPDISMQSYGSLR	GSAPD+ MQ YGSLR	41.3581	0.0142569
1225	record_11	Ardeotis kori	NXE21647	VIT2 protein [Ardeotis kori]	89386	80	GSAPDVPMQNYGSLR	GSAPDISMQSYGSLR	GSAPD+ MQ YGSLR	41.3581	0.014257
1226	record_11	Rhynochetos jubatus	NWW90563	VIT2 protein [Rhynochetos jubatus]	54386	80	GSAPDVPMQNYGSLR	GSAPDISMQSYGSLR	GSAPD+ MQ YGSLR	41.3581	0.014257
1227	record_11	Aptenodytes forsteri	XP_009272372	PREDICTED: vitellogenin-2 [Aptenodytes forsteri]	9233	80	GSAPDVPMQNYGSLR	GSAPDISMQSYGSLR	GSAPD+ MQ YGSLR	41.3581	0.014257
1228	record_11	Megadyptes antipodes antipodes	KAF1480331	Vitellogenin-2, partial [Megadyptes antipodes antipodes]	2517240	80	GSAPDVPMQNYGSLR	GSAPDISMQSYGSLR	GSAPD+ MQ YGSLR	41.3581	0.014257
1229	record_11	Eudyptes pachyrhynchus	KAF1596828	Vitellogenin-2, partial [Eudyptes pachyrhynchus]	37080	80	GSAPDVPMQNYGSLR	GSAPDISMQSYGSLR	GSAPD+ MQ YGSLR	41.3581	0.014257
1230	record_11	Chunga burmeisteri	NWS51047	VIT2 protein [Chunga burmeisteri]	1352770	80	GSAPDVPMQNYGSLR	GSAPDISMQNYGGLR	GSAPD+ MQNYG LR	41.3581	0.014257
1231	record_11	Eudyptula minor	KAF1518528	Vitellogenin-2, partial [Eudyptula minor]	37083	80	GSAPDVPMQNYGSLR	GSAPDISMQSYGSLR	GSAPD+ MQ YGSLR	41.3581	0.014257
1232	record_11	Pelecanus crispus	KFQ57724	Vitellogenin-2, partial [Pelecanus crispus]	36300	80	GSAPDVPMQNYGSLR	GSAPDISMQSYGSLR	GSAPD+ MQ YGSLR	41.3581	0.014257
1233	record_11	Eudyptula albosignata	KAF1553715	Vitellogenin-2, partial [Eudyptula albosignata]	345258	80	GSAPDVPMQNYGSLR	GSAPDISMQSYGSLR	GSAPD+ MQ YGSLR	41.3581	0.0142571
1234	record_11	Pygoscelis adeliae	XP_009332080	PREDICTED: LOW QUALITY PROTEIN: vitellogenin-2-like [Pygoscelis adeliae]	9238	80	GSAPDVPMQNYGSLR	GSAPDISMQSYGSLR	GSAPD+ MQ YGSLR	41.3581	0.0142571
1235	record_11	Podilymbus podiceps	NXL46221	VIT2 protein [Podilymbus podiceps]	9252	80	GSAPDVPMQNYGSLR	GSAPDISMQSYGSLR	GSAPD+ MQ YGSLR	41.3581	0.0142571
1236	record_11	Ibidorhyncha struthersii	NXA26253	VITA2 protein [Ibidorhyncha struthersii]	425643	80	GSAPDVPMQNYGSLR	GSAPDISMQSYGSLR	GSAPD+ MQ YGSLR	41.3581	0.0142571
1237	record_11	Eudyptes moseleyi	KAF1591232	Vitellogenin-A2, partial [Eudyptes moseleyi]	2495534	80	GSAPDVPMQNYGSLR	GSAPDISMQSYGSLR	GSAPD+ MQ YGSLR	41.3581	0.0142571
1238	record_11	Eudyptes chrysolophus	KAF1604179	Vitellogenin-2, partial [Eudyptes chrysolophus]	79627	80	GSAPDVPMQNYGSLR	GSAPDISMQSYGSLR	GSAPD+ MQ YGSLR	41.3581	0.0142571
1239	record_11	Eudyptes filholi	KAF1634808	Vitellogenin-A2, partial [Eudyptes filholi]	1419345	80	GSAPDVPMQNYGSLR	GSAPDISMQSYGSLR	GSAPD+ MQ YGSLR	41.3581	0.0142572
1240	record_11	Ciconia maguari	NXJ41601	VITA2 protein [Ciconia maguari]	52777	80	GSAPDVPMQNYGSLR	GSAPDISMQSYGSLR	GSAPD+ MQ YGSLR	41.3581	0.0142572
1241	record_11	Eudyptula novaehollandiae	KAF1469337	Vitellogenin-2, partial [Eudyptula novaehollandiae]	2052820	80	GSAPDVPMQNYGSLR	GSAPDISMQSYGSLR	GSAPD+ MQ YGSLR	41.3581	0.0142572
1242	record_11	Balaeniceps rex	NXS43061	VIT2 protein [Balaeniceps rex]	33584	80	GSAPDVPMQNYGSLR	GSAPDISMQSYGSLR	GSAPD+ MQ YGSLR	41.3581	0.0142572
1243	record_11	Eudyptes schlegeli	KAF1566909	Vitellogenin-2, partial [Eudyptes schlegeli]	57240	80	GSAPDVPMQNYGSLR	GSAPDISMQSYGSLR	GSAPD+ MQ YGSLR	41.3581	0.0142572
1244	record_11	Eudyptes sclateri	KAF1523471	Vitellogenin-2, partial [Eudyptes sclateri]	92688	80	GSAPDVPMQNYGSLR	GSAPDISMQSYGSLR	GSAPD+ MQ YGSLR	41.3581	0.0142572
1245	record_11	Eudyptes robustus	KAF1574837	Vitellogenin-2, partial [Eudyptes robustus]	345251	80	GSAPDVPMQNYGSLR	GSAPDISMQSYGSLR	GSAPD+ MQ YGSLR	41.3581	0.0142573
1246	record_11	Calidris pugnax	XP_014794496	PREDICTED: vitellogenin-2-like [Calidris pugnax]	198806	80	GSAPDVPMQNYGSLR	GSVPDISMQNYGSLR	GS PD+ MQNYGSLR	41.3581	0.0142574
1247	record_11	Aptenodytes patagonicus	KAF1660403	Vitellogenin-2, partial [Aptenodytes patagonicus]	9234	80	GSAPDVPMQNYGSLR	GSAPDISMQSYGSLR	GSAPD+ MQ YGSLR	41.3581	0.0142574
1248	record_11	Pelecanus crispus	XP_009490283	PREDICTED: vitellogenin-2-like [Pelecanus crispus]	36300	80	GSAPDVPMQNYGSLR	GSAPDISMQSYGSLR	GSAPD+ MQ YGSLR	41.3581	0.0142575
1249	record_11	Himantopus himantopus	NXN63635	VIT2 protein [Himantopus himantopus]	225398	80	GSAPDVPMQNYGSLR	GSAPDISMQSYGSLR	GSAPD+ MQ YGSLR	41.3581	0.0142577
1250	record_11	Oceanites oceanicus	NXF43098	VITA2 protein [Oceanites oceanicus]	79653	80	GSAPDVPMQNYGSLR	GSAPDISMQSYGSLR	GSAPD+ MQ YGSLR	41.3581	0.0142577
1251	record_11	Gavia stellata	XP_009815302	PREDICTED: vitellogenin-2-like [Gavia stellata]	37040	80	GSAPDVPMQNYGSLR	GSAPDISMQSYGSLR	GSAPD+ MQ YGSLR	41.3581	0.0142578
1252	record_11	Calonectris borealis	NXV85687	VIT2 protein [Calonectris borealis]	1323832	80	GSAPDVPMQNYGSLR	GSAPDISMQSYGSLR	GSAPD+ MQ YGSLR	41.3581	0.0142579
1253	record_11	Fulmarus glacialis	XP_009583434	PREDICTED: LOW QUALITY PROTEIN: vitellogenin-2-like [Fulmarus glacialis]	30455	80	GSAPDVPMQNYGSLR	GSAPDISMQSYGSLR	GSAPD+ MQ YGSLR	41.3581	0.0142581
1254	record_11	Eurypyga helias	XP_010154785	PREDICTED: vitellogenin-2-like [Eurypyga helias]	54383	80	GSAPDVPMQNYGSLR	GSAPDISMQSYGSLR	GSAPD+ MQ YGSLR	41.3581	0.0142582
1255	record_11	Penelope pileata	NXC47345	VIT2 protein [Penelope pileata]	1118817	80	SAPDVPMQNYGSLR	SAPDVAMQSYGSLR	SAPDV MQ YGSLR	40.934	0.0201527
1256	record_11	Mesitornis unicolor	KFQ35169	Vitellogenin-2, partial [Mesitornis unicolor]	54374	80	GSAPDVPMQNYGSLR	GSSPDVSMQSYGSLR	GS PDV MQ YGSLR	40.934	0.0201531
1257	record_11	Anser cygnoides domesticus	XP_013033509	PREDICTED: LOW QUALITY PROTEIN: vitellogenin-2-like [Anser cygnoides domesticus]	381198	80	GSAPDVPMQNYGSLR	GSAPGIPMQSYGSLR	GSAP +PMQ YGSLR	40.934	0.0201533
1258	record_11	Cygnus olor	XP_040421751	vitellogenin-2 [Cygnus olor]	8869	80	GSAPDVPMQNYGSLR	GSAPGIPMQSYGSLR	GSAP +PMQ YGSLR	40.934	0.0201534
1259	record_11	Mesitornis unicolor	XP_010182244	PREDICTED: RNA-binding protein with serine-rich domain 1 [Mesitornis unicolor]	54374	80	GSAPDVPMQNYGSLR	GSSPDVSMQSYGSLR	GS PDV MQ YGSLR	40.934	0.0201535
1260	record_11	Alopecoenas beccarii	NXW94117	VIT2 protein [Alopecoenas beccarii]	262131	80	GSAPDVPMQNYGSLR	GSSADVPMQSYGSLR	GS DVPMQ YGSLR	40.934	0.0201538
1261	record_11	Cygnus atratus	XP_035393527	vitellogenin-2-like [Cygnus atratus]	8868	80	GSAPDVPMQNYGSLR	GSAPGIPMQSYGSLR	GSAP +PMQ YGSLR	40.934	0.0201542
1262	record_11	Odontophorus gujanensis	NXJ06859	VIT2 protein [Odontophorus gujanensis]	886794	80	GSAPDVPMQNYGSL	GGAPDVPMQSYGSL	G APDVPMQ YGSL	40.934	0.0201542
1263	record_11	Patagioenas fasciata monilis	OPJ77396	vitellogenin-2-like [Patagioenas fasciata monilis]	372326	73.3333	SAPDVPMQNYGSLR	SSPDIPMQSYGSLR	S PD+PMQ YGSLR	40.5098	0.0284994
1264	record_11	Patagioenas fasciata monilis	OPJ77395	hypothetical protein AV530_007724 [Patagioenas fasciata monilis]	372326	73.3333	SAPDVPMQNYGSLR	SSPDIPMQSYGSLR	S PD+PMQ YGSLR	40.5098	0.0285018
1265	record_11	Psophia crepitans	NXI97396	VIT2 protein [Psophia crepitans]	54359	80	GSAPDVPMQNYGSLR	GSAPDVSMQSYGGLR	GSAPDV MQ YG LR	40.0857	0.040277
1266	record_11	Nyctiprogne leucopyga	NXW47323	VIT2 protein [Nyctiprogne leucopyga]	382315	80	GSAPDVPMQNYGSLR	GSAPDVSMQSYGGLR	GSAPDV MQ YG LR	40.0857	0.0402776
1267	record_11	Nyctibius bracteatus	NXF32796	VIT2 protein [Nyctibius bracteatus]	48426	80	GSAPDVPMQNYGSLR	GSAPDMSMQSYGSLR	GSAPD MQ YGSLR	40.0857	0.0402782
1268	record_12	Phasianus colchicus	XP_031460429	vitellogenin-2-like [Phasianus colchicus]	9054	100	SYAHVFCR	SYAHVFCR	SYAHVFCR	30.7543	20.6836
1269	record_12	Alectura lathami	NXL85682	VIT2 protein [Alectura lathami]	81907	100	SYAHVFCR	SYAHVFCR	SYAHVFCR	30.7543	20.7019
1270	record_12	Laetiporus sulphureus 93-53	XP_040769449	uncharacterized protein LAESUDRAFT_690776 [Laetiporus sulphureus 93-53]	1314785	100	SYAHVFCR	SYAHVFCR	SYAHVFCR	30.7543	20.7207
1271	record_12	Laetiporus sulphureus 93-53	KZT11801	hypothetical protein LAESUDRAFT_690776 [Laetiporus sulphureus 93-53]	1314785	100	SYAHVFCR	SYAHVFCR	SYAHVFCR	30.7543	20.7207
1272	record_12	Uria aalge	NXV49026	VIT2 protein [Uria aalge]	13746	87.5	SYAHVFCR	SYAHIFCR	SYAH+FCR	28.6336	118.149
1273	record_12	Odontophorus gujanensis	NXJ06864	VIT2 protein [Odontophorus gujanensis]	886794	87.5	SYAHVFCR	SYAHIFCR	SYAH+FCR	28.6336	118.155
1274	record_12	Bondarzewia mesenterica	THH13690	hypothetical protein EW146_g6556 [Bondarzewia mesenterica]	1095465	87.5	SYAHVFCR	SYAHIFCR	SYAH+FCR	28.6336	118.283
1275	record_12	Plicaturopsis crispa FD-325 SS-3	KII91008	hypothetical protein PLICRDRAFT_697412 [Plicaturopsis crispa FD-325 SS-3]	944288	87.5	SYAHVFCR	SYAHIFCR	SYAH+FCR	28.6336	118.285
1276	record_12	Fulmarus glacialis	XP_009576419	PREDICTED: vitellogenin-2-like, partial [Fulmarus glacialis]	30455	87.5	SYAHVFCR	SYAHIFCR	SYAH+FCR	28.6336	118.694
1277	record_12	Gavia stellata	XP_009815300	PREDICTED: vitellogenin-2-like [Gavia stellata]	37040	87.5	YAHVFCR	YAHVFCR	YAHVFCR	28.2094	167.486
1278	record_12	Penelope pileata	NXC47360	VIT2 protein [Penelope pileata]	1118817	87.5	YAHVFCR	YAHVFCR	YAHVFCR	28.2094	167.489
1279	record_12	Gavia stellata	KFV57815	Vitellogenin-2 [Gavia stellata]	37040	87.5	YAHVFCR	YAHVFCR	YAHVFCR	28.2094	167.519
1280	record_12	Gelatoporia subvermispora B	EMD39597	hypothetical protein CERSUDRAFT_111906 [Gelatoporia subvermispora B]	914234	87.5	YAHVFCR	YAHVFCR	YAHVFCR	28.2094	167.685
1281	record_12	Obba rivulosa	OCH89933	hypothetical protein OBBRIDRAFT_755864 [Obba rivulosa]	1052685	87.5	YAHVFCR	YAHVFCR	YAHVFCR	28.2094	167.693
1282	record_12	Plasmodiophora brassicae	CEP02935	hypothetical protein PBRA_002901 [Plasmodiophora brassicae]	37360	87.5	YAHVFCR	YAHVFCR	YAHVFCR	28.2094	168.977
1283	record_12	Plasmodiophora brassicae	SPQ95038	unnamed protein product [Plasmodiophora brassicae]	37360	87.5	YAHVFCR	YAHVFCR	YAHVFCR	28.2094	168.977
1284	record_12	Lachnospiraceae bacterium	MBE5850983	phosphatidylserine decarboxylase [Lachnospiraceae bacterium]	1898203	87.5	YAHVFCR	YAHVFCR	YAHVFCR	28.2094	169.238
1285	record_12	Muribaculaceae bacterium Isolate-037 (Harlan)	ROT06060	cobalt ECF transporter T component CbiQ [Muribaculaceae bacterium Isolate-037 (Harlan)]	2486461	87.5	YAHVFCR	YAHVFCR	YAHVFCR	28.2094	170.799
1286	record_12	Bacteroidales bacterium	TGY80605	cobalt ECF transporter T component CbiQ [Bacteroidales bacterium]	2030927	87.5	YAHVFCR	YAHVFCR	YAHVFCR	28.2094	170.799
1287	record_12	Bacteroidales bacterium	THG53502	cobalt ECF transporter T component CbiQ [Bacteroidales bacterium]	2030927	87.5	YAHVFCR	YAHVFCR	YAHVFCR	28.2094	170.799
1288	record_12	Bacteroidales bacterium	TKC55696	cobalt ECF transporter T component CbiQ [Bacteroidales bacterium]	2030927	87.5	YAHVFCR	YAHVFCR	YAHVFCR	28.2094	170.799
1289	record_12	Asterophora parasitica	KAG5641604	hypothetical protein DXG03_004656 [Asterophora parasitica]	117018	87.5	YAHVFCR	YAHVFCR	YAHVFCR	28.2094	170.906
1290	record_12	Candidatus Kerfeldbacteria bacterium RIFCSPHIGHO2_02_FULL_42_14	OGY79240	hypothetical protein A3B74_00080 [Candidatus Kerfeldbacteria bacterium RIFCSPHIGHO2_02_FULL_42_14]	1798540	87.5	SYAHVFCR	SYAHVYCR	SYAHV+CR	27.7853	239.201
1291	record_12	Candidatus Kerfeldbacteria bacterium RIFCSPHIGHO2_12_FULL_42_13	OGY81325	hypothetical protein A3E60_02660 [Candidatus Kerfeldbacteria bacterium RIFCSPHIGHO2_12_FULL_42_13]	1798541	87.5	SYAHVFCR	SYAHVYCR	SYAHV+CR	27.7853	239.201
1292	record_12	Candidatus Kerfeldbacteria bacterium RIFCSPLOWO2_02_FULL_42_19	OGY83599	hypothetical protein A3I91_03090 [Candidatus Kerfeldbacteria bacterium RIFCSPLOWO2_02_FULL_42_19]	1798544	87.5	SYAHVFCR	SYAHVYCR	SYAHV+CR	27.7853	239.201
1293	record_12	Candidatus Kerfeldbacteria bacterium RIFCSPLOWO2_12_FULL_43_9	OGY86687	hypothetical protein A3G01_00535 [Candidatus Kerfeldbacteria bacterium RIFCSPLOWO2_12_FULL_43_9]	1798545	87.5	SYAHVFCR	SYAHVYCR	SYAHV+CR	27.7853	239.201
1294	record_12	Candidatus Uhrbacteria bacterium	MBI4239671	hypothetical protein [Candidatus Uhrbacteria bacterium]	2053634	87.5	SYAHVFCR	SYAHVYCR	SYAHV+CR	27.7853	239.201
1295	record_12	Nitrospirae bacterium	MBI5742138	glycosyltransferase family 39 protein [Nitrospirae bacterium]	2026887	87.5	SYAHVFC	SYAHVFC	SYAHVFC	27.3611	338.909
1296	record_12	Prevotella sp.	MBP3511688	endo-polygalacturonase [Prevotella sp.]	59823	87.5	SYAHVFCR	SYEHVFCR	SY HVFCR	27.3611	339.697
1297	record_12	unclassified Prevotella	WP_172176953	MULTISPECIES: endo-polygalacturonase [unclassified Prevotella]	2638335	87.5	SYAHVFCR	SYEHVFCR	SY HVFCR	27.3611	339.705
1298	record_12	Prevotella sp. PJ1A	NPE11718	endo-polygalacturonase [Prevotella sp. PJ1A]	2736292	87.5	SYAHVFCR	SYEHVFCR	SY HVFCR	27.3611	339.705
1299	record_12	Prevotella sp. PROD	NPE13659	endo-polygalacturonase [Prevotella sp. PROD]	2736289	87.5	SYAHVFCR	SYEHVFCR	SY HVFCR	27.3611	339.705
1300	record_12	Prevotella sp. PCJ2	NPE38981	endo-polygalacturonase [Prevotella sp. PCJ2]	2736293	87.5	SYAHVFCR	SYEHVFCR	SY HVFCR	27.3611	339.705
1301	record_12	Arcanobacterium phocae	WP_216395506	MFS transporter [Arcanobacterium phocae]	131112	87.5	SYAHVFCR	SYAQVFCR	SYA+VFCR	27.3611	339.978
1302	record_12	Frankliniella occidentalis	XP_026279186	uncharacterized protein LOC113207045 [Frankliniella occidentalis]	133901	87.5	SYAHVFCR	SYVHVFCR	SY HVFCR	27.3611	340.171
1303	record_12	Frankliniella occidentalis	XP_026279187	uncharacterized protein LOC113207045 [Frankliniella occidentalis]	133901	87.5	SYAHVFCR	SYVHVFCR	SY HVFCR	27.3611	340.171
1304	record_12	Tripterygium wilfordii	XP_038705641	LOW QUALITY PROTEIN: protein NUCLEAR FUSION DEFECTIVE 4 [Tripterygium wilfordii]	458696	87.5	SYAHVFC	SYAHVFC	SYAHVFC	27.3611	340.358
1305	record_12	Listeria booriae	WP_185429959	protein kinase family protein [Listeria booriae]	1552123	87.5	SYAHVFC	SYAHVFC	SYAHVFC	27.3611	340.624
1306	record_12	Listeria booriae	MBC1562458	protein kinase [Listeria booriae]	1552123	87.5	SYAHVFC	SYAHVFC	SYAHVFC	27.3611	340.624
1307	record_12	Listeria monocytogenes	EAC9863296	protein kinase family protein [Listeria monocytogenes]	1639	87.5	SYAHVFC	SYAHVFC	SYAHVFC	27.3611	340.624
1308	record_12	Listeria monocytogenes	EAD0294504	protein kinase family protein [Listeria monocytogenes]	1639	87.5	SYAHVFC	SYAHVFC	SYAHVFC	27.3611	340.624
1309	record_12	Listeria monocytogenes	EAD1139505	protein kinase family protein [Listeria monocytogenes]	1639	87.5	SYAHVFC	SYAHVFC	SYAHVFC	27.3611	340.624
1310	record_12	Listeria monocytogenes	EAD1148720	protein kinase family protein [Listeria monocytogenes]	1639	87.5	SYAHVFC	SYAHVFC	SYAHVFC	27.3611	340.624
1311	record_12	Listeria booriae	WP_185370186	protein kinase family protein [Listeria booriae]	1552123	87.5	SYAHVFC	SYAHVFC	SYAHVFC	27.3611	342.41
1312	record_12	Listeria booriae	MBC1210411	protein kinase family protein [Listeria booriae]	1552123	87.5	SYAHVFC	SYAHVFC	SYAHVFC	27.3611	342.41
1313	record_12	Methylocella tundrae	VFU09775	protein of unknown function [Methylocella tundrae]	227605	87.5	SYAHVFCR	SYAHLFCR	SYAH FCR	26.937	520.311
1314	record_12	Desulfuromonadales bacterium	HIJ81472	ATP-binding protein [Desulfuromonadales bacterium]	2099678	100	SYAHV-FCR	SYAHVRFCR	SYAHV FCR	26.5128	678.537
1315	record_12	Prevotella sp.	HBN46638	endo-polygalacturonase [Prevotella sp.]	59823	87.5	SYAHVFCR	SYNHVFCR	SY HVFCR	26.5128	683.119
1316	record_12	Prevotella sp.	MBS7399769	endo-polygalacturonase [Prevotella sp.]	59823	87.5	SYAHVFCR	SYNHVFCR	SY HVFCR	26.5128	683.119
1317	record_12	Prevotella sp. P3-122	WP_094402913	endo-polygalacturonase [Prevotella sp. P3-122]	2024223	87.5	SYAHVFCR	SYNHVFCR	SY HVFCR	26.5128	683.299
1318	record_12	Prevotella sp. P3-122	OYP57980	endo-polygalacturonase [Prevotella sp. P3-122]	2024223	87.5	SYAHVFCR	SYNHVFCR	SY HVFCR	26.5128	683.299
1319	record_12	Chryseobacterium sp. c4a	WP_160139615	LytTR family transcriptional regulator [Chryseobacterium sp. c4a]	1573582	100	SYAHV-FCR	SYAHVDFCR	SYAHV FCR	26.5128	688.509
1320	record_12	Oxyura jamaicensis	XP_035189514	vitellogenin-2-like [Oxyura jamaicensis]	8884	87.5	SYAHVFCR	SYARVFCR	SYA VFCR	26.0887	961.32
1321	record_12	Aythya fuligula	XP_032048430	vitellogenin-2-like [Aythya fuligula]	219594	87.5	SYAHVFCR	SYARVFCR	SYA VFCR	26.0887	961.364
1322	record_12	Anser cygnoides domesticus	XP_013033291	PREDICTED: vitellogenin-2-like [Anser cygnoides domesticus]	381198	87.5	SYAHVFCR	SYARVFCR	SYA VFCR	26.0887	961.365
1323	record_12	Cariama cristata	XP_009704914	PREDICTED: vitellogenin-2-like [Cariama cristata]	54380	75	YAHVFCR	YAHIFCR	YAH+FCR	26.0887	961.365
1324	record_12	Anseranas semipalmata	NXI64184	VIT2 protein [Anseranas semipalmata]	8851	87.5	SYAHVFCR	SYARVFCR	SYA VFCR	26.0887	961.367
1325	record_12	Cygnus atratus	XP_035393591	vitellogenin-2-like [Cygnus atratus]	8868	87.5	SYAHVFCR	SYARVFCR	SYA VFCR	26.0887	961.369
1326	record_12	Pelecanoides urinatrix	NXT37804	VIT2 protein [Pelecanoides urinatrix]	37079	75	YAHVFCR	YAHIFCR	YAH+FCR	26.0887	961.374
1327	record_12	Charadrius vociferus	XP_009883011	PREDICTED: vitellogenin-2-like [Charadrius vociferus]	50402	75	YAHVFCR	YAHIFCR	YAH+FCR	26.0887	961.377
1328	record_12	Phaethon lepturus	XP_010292124	PREDICTED: vitellogenin-2-like [Phaethon lepturus]	97097	75	YAHVFCR	YAHIFCR	YAH+FCR	26.0887	961.377
1329	record_12	Hemiprocne comata	NXG57933	VIT2 protein [Hemiprocne comata]	243314	75	YAHVFCR	YAHIFCR	YAH+FCR	26.0887	961.377
1330	record_12	Cygnus olor	XP_040421680	vitellogenin-2-like [Cygnus olor]	8869	87.5	SYAHVFCR	SYARVFCR	SYA VFCR	26.0887	961.379
1331	record_12	Lophotis ruficrista	NXE06691	VIT2 protein [Lophotis ruficrista]	172689	75	YAHVFCR	YAHIFCR	YAH+FCR	26.0887	961.384
1332	record_12	Lagopus leucura	XP_042729548	vitellogenin-2-like [Lagopus leucura]	30410	87.5	SYAHVFCR	SYARVFCR	SYA VFCR	26.0887	961.386
1333	record_12	Asarcornis scutulata	NWZ20178	VIT2 protein [Asarcornis scutulata]	75869	87.5	SYAHVFCR	SYARVFCR	SYA VFCR	26.0887	961.386
1334	record_12	Chunga burmeisteri	NWS50984	VIT2 protein [Chunga burmeisteri]	1352770	75	YAHVFCR	YAHIFCR	YAH+FCR	26.0887	961.388
1335	record_12	Chlamydotis macqueenii	XP_010119422	PREDICTED: vitellogenin-2-like, partial [Chlamydotis macqueenii]	187382	75	YAHVFCR	YAHIFCR	YAH+FCR	26.0887	961.388
1336	record_12	Chauna torquata	NXK44964	VIT2 protein [Chauna torquata]	30388	87.5	SYAHVFCR	SYARVFCR	SYA VFCR	26.0887	961.389
1337	record_12	Ardeotis kori	NXE21631	VIT2 protein [Ardeotis kori]	89386	75	YAHVFCR	YAHIFCR	YAH+FCR	26.0887	961.394
1338	record_12	Oceanodroma tethys	NXH79001	VIT2 protein [Oceanodroma tethys]	79633	75	YAHVFCR	YAHIFCR	YAH+FCR	26.0887	961.396
1339	record_12	Fregata magnificens	NWH53956	VIT2 protein [Fregata magnificens]	37042	87.5	SYAHVFCR	SYARVFCR	SYA VFCR	26.0887	961.398
1340	record_12	Chroicocephalus maculipennis	NWT38492	VIT2 protein [Chroicocephalus maculipennis]	287016	87.5	SYAHVFCR	SYARVFCR	SYA VFCR	26.0887	961.398
1341	record_12	Rissa tridactyla	NXV32039	VIT2 protein [Rissa tridactyla]	75485	87.5	SYAHVFCR	SYARVFCR	SYA VFCR	26.0887	961.398
1342	record_12	Lachnospiraceae bacterium	MBP8968233	NAD(P)/FAD-dependent oxidoreductase [Lachnospiraceae bacterium]	1898203	87.5	SYAHVFCR	SYAHVICR	SYAHV CR	26.0887	968.977
1343	record_12	Lachnospiraceae bacterium	MBP5553332	NAD(P)/FAD-dependent oxidoreductase [Lachnospiraceae bacterium]	1898203	87.5	SYAHVFCR	SYAHVICR	SYAHV CR	26.0887	968.977
1344	record_12	Clostridia bacterium	MBQ1260657	FAD-dependent oxidoreductase [Clostridia bacterium]	2044939	87.5	SYAHVFCR	SYAHVICR	SYAHV CR	26.0887	969.021
1345	record_12	Magnetococcales bacterium	MBF0463334	hypothetical protein [Magnetococcales bacterium]	2026759	75	YAHVFCR	YAHIFCR	YAH+FCR	26.0887	971.075
1346	record_12	Pseudomonas flavescens	WP_084308478	GNAT family N-acetyltransferase [Pseudomonas flavescens]	29435	87.5	SYAHVFCR	SYARVFCR	SYA VFCR	26.0887	1002.24
1347	record_12	Pseudomonas flavescens	SDI80786	Acetyltransferase (GNAT) domain-containing protein [Pseudomonas flavescens]	29435	87.5	SYAHVFCR	SYARVFCR	SYA VFCR	26.0887	1002.24
1348	record_12	Enterococcus	WP_010746408	MULTISPECIES: hypothetical protein [Enterococcus]	1350	75	YAHVFCR	YAHIFCR	YAH+FCR	26.0887	1008.74
1349	record_12	Enterococcus faecium	HAQ3886321	hypothetical protein [Enterococcus faecium]	1352	75	YAHVFCR	YAHIFCR	YAH+FCR	26.0887	1008.74
1350	record_12	Enterococcus raffinosus ATCC 49464	EOH75580	hypothetical protein UAK_03224 [Enterococcus raffinosus ATCC 49464]	1158602	75	YAHVFCR	YAHIFCR	YAH+FCR	26.0887	1008.74
1351	record_12	Enterococcus raffinosus ATCC 49464	EOT70815	hypothetical protein I590_04155 [Enterococcus raffinosus ATCC 49464]	1158602	75	YAHVFCR	YAHIFCR	YAH+FCR	26.0887	1008.74
1352	record_12	Enterococcus faecium VRE0576	EZP99914	hypothetical protein Z971_05010 [Enterococcus faecium VRE0576]	1442604	75	YAHVFCR	YAHIFCR	YAH+FCR	26.0887	1008.74
1353	record_12	Enterococcus canintestini	OJG14426	hypothetical protein RU96_GL000879 [Enterococcus canintestini]	317010	75	YAHVFCR	YAHIFCR	YAH+FCR	26.0887	1008.74
1354	record_12	Nocardia fusca	WP_157120467	site-specific integrase [Nocardia fusca]	941183	87.5	SYAHVFCR	SYAHGFCR	SYAH FCR	25.6645	1368.79
1355	record_12	Myxococcales bacterium	MBL8602846	alpha amylase C-terminal domain-containing protein [Myxococcales bacterium]	2026763	75	SYAHVFCR	SYAHIYCR	SYAH++CR	25.6645	1371.57
1356	record_12	Myxococcaceae bacterium	TAK22207	hypothetical protein EPO40_28470 [Myxococcaceae bacterium]	2484252	75	SYAHVFCR	SYAHIYCR	SYAH++CR	25.6645	1371.68
1357	record_12	Deltaproteobacteria bacterium	MBK7065797	alpha amylase C-terminal domain-containing protein [Deltaproteobacteria bacterium]	2026735	75	SYAHVFCR	SYAHIYCR	SYAH++CR	25.6645	1371.68
1358	record_12	Deltaproteobacteria bacterium	MBK8694726	alpha amylase C-terminal domain-containing protein [Deltaproteobacteria bacterium]	2026735	75	SYAHVFCR	SYAHIYCR	SYAH++CR	25.6645	1373.19
1359	record_12	Desulfovibrio sp.	MBQ3060435	MiaB/RimO family radical SAM methylthiotransferase [Desulfovibrio sp.]	885	100	SYAHVF---CR	SYAHVFPYSCR	SYAHVF CR	25.6645	1375.76
1360	record_12	Trichobilharzia regenti	VDQ11925	unnamed protein product [Trichobilharzia regenti]	157069	100	SYAHVF---CR	SYAHVFPTTCR	SYAHVF CR	25.6645	1381.61
1361	record_12	Mucuna pruriens	RDX64173	Translin, partial [Mucuna pruriens]	157652	87.5	SYAHVFCR	SYCHVFCR	SY HVFCR	25.6645	1384.66
1362	record_12	Deltaproteobacteria bacterium	MBP6834842	alpha amylase C-terminal domain-containing protein [Deltaproteobacteria bacterium]	2026735	75	SYAHVFCR	SYAHIYCR	SYAH++CR	25.6645	1399.21
1363	record_12	Monopterus albus	XP_020462479	uncharacterized protein LOC109963902 isoform X1 [Monopterus albus]	43700	87.5	SYAHVFCR	SYAHVFSR	SYAHVF R	25.2403	1934.96
1364	record_12	Monopterus albus	XP_020462480	uncharacterized protein LOC109963902 isoform X1 [Monopterus albus]	43700	87.5	SYAHVFCR	SYAHVFSR	SYAHVF R	25.2403	1934.96
1365	record_12	Monopterus albus	XP_020462481	uncharacterized protein LOC109963902 isoform X2 [Monopterus albus]	43700	87.5	SYAHVFCR	SYAHVFSR	SYAHVF R	25.2403	1934.96
1366	record_12	Monopterus albus	XP_020462482	uncharacterized protein LOC109963902 isoform X3 [Monopterus albus]	43700	87.5	SYAHVFCR	SYAHVFSR	SYAHVF R	25.2403	1934.96
1367	record_12	Monopterus albus	XP_020462483	uncharacterized protein LOC109963902 isoform X4 [Monopterus albus]	43700	87.5	SYAHVFCR	SYAHVFSR	SYAHVF R	25.2403	1935
1368	record_12	Monopterus albus	XP_020462484	uncharacterized protein LOC109963902 isoform X5 [Monopterus albus]	43700	87.5	SYAHVFCR	SYAHVFSR	SYAHVF R	25.2403	1935.02
1369	record_12	Monopterus albus	XP_020462486	uncharacterized protein LOC109963902 isoform X6 [Monopterus albus]	43700	87.5	SYAHVFCR	SYAHVFSR	SYAHVF R	25.2403	1935.04
1370	record_12	Monopterus albus	XP_020462487	uncharacterized protein LOC109963902 isoform X7 [Monopterus albus]	43700	87.5	SYAHVFCR	SYAHVFSR	SYAHVF R	25.2403	1935.12
1371	record_12	Monopterus albus	XP_020462488	uncharacterized protein LOC109963902 isoform X8 [Monopterus albus]	43700	87.5	SYAHVFCR	SYAHVFSR	SYAHVF R	25.2403	1935.16
1372	record_12	Takifugu rubripes	XP_011607214	uncharacterized protein LOC105417132 [Takifugu rubripes]	31033	87.5	SYAHVFCR	SYAHVFSR	SYAHVF R	25.2403	1935.39
1373	record_12	Monopterus albus	XP_020462489	uncharacterized protein LOC109963902 isoform X9 [Monopterus albus]	43700	87.5	SYAHVFCR	SYAHVFSR	SYAHVF R	25.2403	1935.42
1374	record_12	Takifugu flavidus	TWW65201	Regulation of nuclear pre-mRNA domain-containing protein 1A [Takifugu flavidus]	433684	87.5	SYAHVFCR	SYAHVFSR	SYAHVF R	25.2403	1935.68
1375	record_12	Glareola pratincola	NXY72754	VIT2 protein [Glareola pratincola]	43316	75	YAHVFCR	YTHVFCR	Y HVFCR	25.2403	1936.67
1376	record_12	Patagioenas fasciata monilis	OPJ77398	vitellogenin-2-like [Patagioenas fasciata monilis]	372326	75	YAHVFCR	YTHVFCR	Y HVFCR	25.2403	1937.38
1377	record_12	Patagioenas fasciata monilis	OPJ77397	hypothetical protein AV530_007725 [Patagioenas fasciata monilis]	372326	75	YAHVFCR	YTHVFCR	Y HVFCR	25.2403	1937.39
1378	record_12	Toxoplasma gondii ME49	XP_018634836	microneme protein MIC14 [Toxoplasma gondii ME49]	508771	87.5	SYAHVFCR	SYHHVFCR	SY HVFCR	25.2403	1941.01
1379	record_12	Toxoplasma gondii ME49	EPT24693	microneme protein MIC14 [Toxoplasma gondii ME49]	508771	87.5	SYAHVFCR	SYHHVFCR	SY HVFCR	25.2403	1941.01
1380	record_12	Deltaproteobacteria bacterium	NIO16526	malto-oligosyltrehalose synthase [Deltaproteobacteria bacterium]	2026735	87.5	SYAHVFCR	SYAHVFSR	SYAHVF R	25.2403	1941.36
1381	record_12	Deltaproteobacteria bacterium	NIS77222	malto-oligosyltrehalose synthase [Deltaproteobacteria bacterium]	2026735	87.5	SYAHVFCR	SYAHVFSR	SYAHVF R	25.2403	1941.36
1382	record_12	candidate division NC10 bacterium	MBP2672579	type pilin biosis protein [candidate division NC10 bacterium]	2072417	75	SYAHVFC	SYAHIFC	SYAH+FC	25.2403	1942.38
1383	record_12	Nematostella vectensis	XP_032237868	endothelin-converting enzyme homolog [Nematostella vectensis]	45351	75	SYAHVFC	SYAHIFC	SYAH+FC	25.2403	1943.65
1384	record_12	Nematostella vectensis	EDO40869	predicted protein, partial [Nematostella vectensis]	45351	75	SYAHVFC	SYAHIFC	SYAH+FC	25.2403	1944.95
1385	record_12	Tripterygium wilfordii	XP_038710127	protein NUCLEAR FUSION DEFECTIVE 4-like isoform X1 [Tripterygium wilfordii]	458696	75	SYAHVFC	SYAHIFC	SYAH+FC	25.2403	1948.45
1386	record_12	Tripterygium wilfordii	XP_038710135	protein NUCLEAR FUSION DEFECTIVE 4-like isoform X1 [Tripterygium wilfordii]	458696	75	SYAHVFC	SYAHIFC	SYAH+FC	25.2403	1948.45
1387	record_12	Anaerobutyricum hallii	WP_055298913	helix-turn-helix domain-containing protein [Anaerobutyricum hallii]	39488	75	SYAHVFCR	SYAQIFCR	SYA++FCR	25.2403	1948.51
1388	record_12	Anaerobutyricum hallii	WP_172677267	helix-turn-helix domain-containing protein [Anaerobutyricum hallii]	39488	75	SYAHVFCR	SYAQIFCR	SYA++FCR	25.2403	1948.8
1389	record_12	Anaerobutyricum hallii	GFO92289	hypothetical protein ANHA31_25960 [Anaerobutyricum hallii]	39488	75	SYAHVFCR	SYAQIFCR	SYA++FCR	25.2403	1948.8
1390	record_12	Anaerobutyricum hallii	CUO47833	Uncharacterised protein [Anaerobutyricum hallii]	39488	75	SYAHVFCR	SYAQIFCR	SYA++FCR	25.2403	1948.8
1391	record_12	Tripterygium wilfordii	XP_038681975	protein NUCLEAR FUSION DEFECTIVE 4-like [Tripterygium wilfordii]	458696	75	SYAHVFC	SYAHIFC	SYAH+FC	25.2403	1949.62
1392	record_12	Tripterygium wilfordii	KAF5751315	hypothetical protein HS088_TW02G00328 [Tripterygium wilfordii]	458696	75	SYAHVFC	SYAHIFC	SYAH+FC	25.2403	1949.62
1393	record_12	Takifugu bimaculatus	TNM92830	hypothetical protein fugu_018232 [Takifugu bimaculatus]	433685	87.5	SYAHVFCR	SYAHVFSR	SYAHVF R	25.2403	1952
1394	record_12	Lachnospiraceae bacterium	MBQ6320001	phosphatidylserine decarboxylase [Lachnospiraceae bacterium]	1898203	75	YAHVFCR	YAHVYCR	YAHV+CR	25.2403	1952.75
1395	record_12	Lachnospiraceae bacterium	MBQ8667982	phosphatidylserine decarboxylase [Lachnospiraceae bacterium]	1898203	75	YAHVFCR	YAHVYCR	YAHV+CR	25.2403	1952.75
1396	record_12	Ornithorhynchus anatinus	XP_007659388	olfactory receptor 1-like [Ornithorhynchus anatinus]	9258	75	SYAHVFC	SYAHIFC	SYAH+FC	25.2403	1957.39
1397	record_12	Pseudomonas sp. Lz4W	WP_003444991	amidohydrolase family protein [Pseudomonas sp. Lz4W]	1206777	87.5	SYAHVFCR	SHAHVFCR	S AHVFCR	25.2403	1965.65
1398	record_12	Pseudomonas sp. Lz4W	AUB77596	hypothetical protein B195_013610 [Pseudomonas sp. Lz4W]	1206777	87.5	SYAHVFCR	SHAHVFCR	S AHVFCR	25.2403	1965.65
1399	record_12	Mycobacteroides abscessus subsp. abscessus	SII15478	Uncharacterised protein [Mycobacteroides abscessus subsp. abscessus]	1185650	75	YAHVFCR	YTHVFCR	Y HVFCR	25.2403	1978.05
1400	record_12	Mycobacteroides abscessus subsp. abscessus	SII71173	Uncharacterised protein [Mycobacteroides abscessus subsp. abscessus]	1185650	75	YAHVFCR	YTHVFCR	Y HVFCR	25.2403	1978.05
1401	record_12	Mycobacteroides abscessus subsp. abscessus	SIJ71798	Uncharacterised protein [Mycobacteroides abscessus subsp. abscessus]	1185650	75	YAHVFCR	YTHVFCR	Y HVFCR	25.2403	1978.05
1402	record_12	Mycobacteroides abscessus subsp. abscessus	SIJ76787	Uncharacterised protein [Mycobacteroides abscessus subsp. abscessus]	1185650	75	YAHVFCR	YTHVFCR	Y HVFCR	25.2403	1978.05
1403	record_12	Mycobacteroides abscessus subsp. abscessus	SIK94653	Uncharacterised protein [Mycobacteroides abscessus subsp. abscessus]	1185650	75	YAHVFCR	YTHVFCR	Y HVFCR	25.2403	1978.05
1404	record_13	Gallus gallus	NP_001004408	vitellogenin-1 precursor [Gallus gallus]	9031	100	NVPLYNAIGEHALR	NVPLYNAIGEHALR	NVPLYNAIGEHALR	48.1446	4.68448e-05
1405	record_13	Gallus gallus	P87498	RecName: Full=Vitellogenin-1; AltName: Full=Minor vitellogenin; AltName: Full=Vitellogenin I; Contains: RecName: Full=Lipovitellin-1; AltName: Full=Lipovitellin I; Short=LVI; Contains: RecName: Full=Phosvitin; Short=PV; Contains: RecName: Full=Lipovitellin-2; AltName: Full=Lipovitellin II; Short=LVII; Contains: RecName: Full=YGP42; AltName: Allergen=Gal d 6; Flags: Precursor [Gallus gallus]	9031	100	NVPLYNAIGEHALR	NVPLYNAIGEHALR	NVPLYNAIGEHALR	48.1446	4.68448e-05
1406	record_13	Gallus gallus	BAA13973	vitellogenin I [Gallus gallus]	9031	100	NVPLYNAIGEHALR	NVPLYNAIGEHALR	NVPLYNAIGEHALR	48.1446	4.68448e-05
1407	record_13	Corythaixoides concolor	NXJ89239	VIT1 protein [Corythaixoides concolor]	103956	85.7143	NVPLYNAIGEHALR	NVPLYYLIGEHALR	NVPLY IGEHALR	37.9649	0.189412
1408	record_13	Chroicocephalus maculipennis	NWT40940	VIT1 protein [Chroicocephalus maculipennis]	287016	85.7143	NVPLYNAIGEHALR	NVPLYYLIGEHALR	NVPLY IGEHALR	37.9649	0.189412
1409	record_13	Lagopus leucura	XP_042729558	vitellogenin-1 [Lagopus leucura]	30410	85.7143	NVPLYNAIGEHALR	NVPLYYLIGEHALR	NVPLY IGEHALR	37.9649	0.189413
1410	record_13	Phasianus colchicus	XP_031460642	vitellogenin-1 [Phasianus colchicus]	9054	85.7143	NVPLYNAIGEHALR	NVPLYYLIGEHALR	NVPLY IGEHALR	37.9649	0.189413
1411	record_13	Centrocercus urophasianus	XP_042675727	vitellogenin-1 [Centrocercus urophasianus]	9002	85.7143	NVPLYNAIGEHALR	NVPLYYLIGEHALR	NVPLY IGEHALR	37.9649	0.189416
1412	record_13	Phaetusa simplex	NXW26478	VIT1 protein [Phaetusa simplex]	297813	85.7143	NVPLYNAIGEHALR	NVPLYYLIGEHALR	NVPLY IGEHALR	37.9649	0.189418
1413	record_13	Cettia cetti	NXV09634	VIT1 protein [Cettia cetti]	68486	85.7143	NVPLYNAIGEHALR	NVPLYYLIGEHALR	NVPLY IGEHALR	37.9649	0.189419
1414	record_13	Onychorhynchus coronatus	NWU85594	VIT1 protein [Onychorhynchus coronatus]	360224	85.7143	NVPLYNAIGEHALR	NVPLYYLIGEHALR	NVPLY IGEHALR	37.9649	0.18942
1415	record_13	Malurus elegans	NWV59391	VIT1 protein [Malurus elegans]	720584	85.7143	NVPLYNAIGEHALR	NVPLYYLIGEHALR	NVPLY IGEHALR	37.9649	0.189425
1416	record_13	Larus smithsonianus	NXX00939	VIT1 protein [Larus smithsonianus]	243888	85.7143	NVPLYNAIGEHALR	NVPLYYLIGEHALR	NVPLY IGEHALR	37.9649	0.189468
1417	record_13	Meleagris gallopavo	XP_019473962	vitellogenin-1, partial [Meleagris gallopavo]	9103	85.7143	NVPLYNAIGEHALR	NVPLYYLIGEHALR	NVPLY IGEHALR	37.9649	0.189772
1418	record_13	Amazona guildingii	NXK79226	VIT1 protein [Amazona guildingii]	175529	78.5714	NVPLYNAIGEHALR	NVPLYHLVGEHALR	NVPLY +GEHALR	37.1166	0.379065
1419	record_13	Amazona aestiva	KQK83781	vitellogenin-like protein [Amazona aestiva]	12930	78.5714	NVPLYNAIGEHALR	NVPLYHLVGEHALR	NVPLY +GEHALR	37.1166	0.379246
1420	record_13	Cuculus canorus	XP_009563725	PREDICTED: vitellogenin-1-like [Cuculus canorus]	55661	78.5714	NVPLYNAIGEHALR	NVPLYYIVGEHALR	NVPLY +GEHALR	35.8442	1.07375
1421	record_13	Strigops habroptila	XP_030352099	vitellogenin-1-like [Strigops habroptila]	2489341	78.5714	NVPLYNAIGEHALR	NVPLYYLVGEHALR	NVPLY +GEHALR	35.42	1.51942
1422	record_13	Climacteris rufus	NWW80771	VIT1 protein [Climacteris rufus]	47695	78.5714	NVPLYNAIGEHALR	NVPLYYLVGEHALR	NVPLY +GEHALR	35.42	1.51947
1423	record_13	Melopsittacus undulatus	XP_033919755	vitellogenin-1-like [Melopsittacus undulatus]	13146	78.5714	NVPLYNAIGEHALR	NVPLYYLVGEHALR	NVPLY +GEHALR	35.42	1.51947
1424	record_13	Oceanodroma tethys	NXH69522	VIT1 protein [Oceanodroma tethys]	79633	78.5714	NVPLYNAIGEHALR	NVPLYYLVGEHALR	NVPLY +GEHALR	35.42	1.51947
1425	record_13	Pluvianellus socialis	NXT49077	VIT1 protein [Pluvianellus socialis]	227228	78.5714	NVPLYNAIGEHALR	NVPLYYLVGEHALR	NVPLY +GEHALR	35.42	1.51948
1426	record_13	Stercorarius parasiticus	NXG92096	VIT1 protein [Stercorarius parasiticus]	54059	78.5714	NVPLYNAIGEHALR	NVPLYYLVGEHALR	NVPLY +GEHALR	35.42	1.51948
1427	record_13	Grus americana	NWH24561	VIT1 protein [Grus americana]	9117	78.5714	NVPLYNAIGEHALR	NVPLYYLVGEHALR	NVPLY +GEHALR	35.42	1.51948
1428	record_13	Columba livia	XP_021150813	LOW QUALITY PROTEIN: vitellogenin-1 [Columba livia]	8932	78.5714	NVPLYNAIGEHALR	NVPLYYLVGEHALR	NVPLY +GEHALR	35.42	1.51949
1429	record_13	Spheniscus humboldti	KAF1414560	Vitellogenin-1, partial [Spheniscus humboldti]	9240	78.5714	NVPLYNAIGEHALR	NVPLYYLVGEHALR	NVPLY +GEHALR	35.42	1.51949
1430	record_13	Casuarius casuarius	NXE45370	VIT1 protein [Casuarius casuarius]	8787	78.5714	NVPLYNAIGEHALR	NVPLYYLVGEHALR	NVPLY +GEHALR	35.42	1.51949
1431	record_13	Eudyptes pachyrhynchus	KAF1596912	Vitellogenin-1, partial [Eudyptes pachyrhynchus]	37080	78.5714	NVPLYNAIGEHALR	NVPLYYLVGEHALR	NVPLY +GEHALR	35.42	1.51949
1432	record_13	Dromaius novaehollandiae	XP_025962289	vitellogenin-1-like [Dromaius novaehollandiae]	8790	78.5714	NVPLYNAIGEHALR	NVPLYYLVGEHALR	NVPLY +GEHALR	35.42	1.51949
1433	record_13	Rissa tridactyla	NXV32111	VIT1 protein [Rissa tridactyla]	75485	78.5714	NVPLYNAIGEHALR	NVPLYYLVGEHALR	NVPLY +GEHALR	35.42	1.51949
1434	record_13	Dromaius novaehollandiae	NXG28592	VIT1 protein [Dromaius novaehollandiae]	8790	78.5714	NVPLYNAIGEHALR	NVPLYYLVGEHALR	NVPLY +GEHALR	35.42	1.51949
1435	record_13	Anseranas semipalmata	NXI72405	VIT1 protein [Anseranas semipalmata]	8851	78.5714	NVPLYNAIGEHALR	NVPLYYLVGEHALR	NVPLY +GEHALR	35.42	1.51949
1436	record_13	Acanthisitta chloris	XP_009082603	PREDICTED: vitellogenin-1-like [Acanthisitta chloris]	57068	78.5714	NVPLYNAIGEHALR	NVPLYYLVGEHALR	NVPLY +GEHALR	35.42	1.51949
1437	record_13	Neopelma chrysocephalum	XP_027538947	vitellogenin-1-like [Neopelma chrysocephalum]	114329	78.5714	NVPLYNAIGEHALR	NVPLYYLVGEHALR	NVPLY +GEHALR	35.42	1.5195
1438	record_13	Balearica regulorum gibbericeps	XP_010295986	PREDICTED: vitellogenin-1-like [Balearica regulorum gibbericeps]	100784	78.5714	NVPLYNAIGEHALR	NVPLYYLVGEHALR	NVPLY +GEHALR	35.42	1.5195
1439	record_13	Balearica regulorum gibbericeps	KFO08535	Vitellogenin-1 [Balearica regulorum gibbericeps]	100784	78.5714	NVPLYNAIGEHALR	NVPLYYLVGEHALR	NVPLY +GEHALR	35.42	1.5195
1440	record_13	Lepidothrix coronata	XP_017680339	PREDICTED: vitellogenin-1-like [Lepidothrix coronata]	321398	78.5714	NVPLYNAIGEHALR	NVPLYYLVGEHALR	NVPLY +GEHALR	35.42	1.5195
1441	record_13	Phalacrocorax carbo	KFW74002	Vitellogenin-1 [Phalacrocorax carbo]	9209	78.5714	NVPLYNAIGEHALR	NVPLYYLVGEHALR	NVPLY +GEHALR	35.42	1.51951
1442	record_13	Dasyornis broadbenti	NWV84806	VIT1 protein [Dasyornis broadbenti]	243059	78.5714	NVPLYNAIGEHALR	NVPLYYLVGEHALR	NVPLY +GEHALR	35.42	1.51951
1443	record_13	Origma solitaria	NWV22761	VIT1 protein [Origma solitaria]	720586	78.5714	NVPLYNAIGEHALR	NVPLYYLVGEHALR	NVPLY +GEHALR	35.42	1.51951
1444	record_13	Pedionomus torquatus	NWW52301	VIT1 protein [Pedionomus torquatus]	227192	78.5714	NVPLYNAIGEHALR	NVPLYYLVGEHALR	NVPLY +GEHALR	35.42	1.51951
1445	record_13	Podargus strigoides	NXX21730	VIT1 protein [Podargus strigoides]	8905	78.5714	NVPLYNAIGEHALR	NVPLYYLVGEHALR	NVPLY +GEHALR	35.42	1.51951
1446	record_13	Halcyon senegalensis	NXD79410	VIT1 protein [Halcyon senegalensis]	342381	78.5714	NVPLYNAIGEHALR	NVPLYYLVGEHALR	NVPLY +GEHALR	35.42	1.51951
1447	record_13	Glareola pratincola	NXY70329	VIT1 protein [Glareola pratincola]	43316	78.5714	NVPLYNAIGEHALR	NVPLYYLVGEHALR	NVPLY +GEHALR	35.42	1.51951
1448	record_13	Corapipo altera	XP_027504878	vitellogenin-1-like [Corapipo altera]	415028	78.5714	NVPLYNAIGEHALR	NVPLYYLVGEHALR	NVPLY +GEHALR	35.42	1.51951
1449	record_13	Phalacrocorax carbo	XP_009499662	PREDICTED: vitellogenin-1-like [Phalacrocorax carbo]	9209	78.5714	NVPLYNAIGEHALR	NVPLYYLVGEHALR	NVPLY +GEHALR	35.42	1.51951
1450	record_13	Ciccaba nigrolineata	NXF60450	VIT1 protein [Ciccaba nigrolineata]	1118524	78.5714	NVPLYNAIGEHALR	NVPLYYLVGEHALR	NVPLY +GEHALR	35.42	1.51951
1451	record_13	Burhinus bistriatus	NWQ85295	VIT1 protein [Burhinus bistriatus]	240201	78.5714	NVPLYNAIGEHALR	NVPLYYLVGEHALR	NVPLY +GEHALR	35.42	1.51951
1452	record_13	Pelecanoides urinatrix	NXT44178	VIT1 protein [Pelecanoides urinatrix]	37079	78.5714	NVPLYNAIGEHALR	NVPLYYLVGEHALR	NVPLY +GEHALR	35.42	1.51951
1453	record_13	Aramus guarauna	NXO54005	VIT1 protein [Aramus guarauna]	54356	78.5714	NVPLYNAIGEHALR	NVPLYYLVGEHALR	NVPLY +GEHALR	35.42	1.51951
1454	record_13	Pygoscelis antarcticus	KAF1496057	Vitellogenin-1, partial [Pygoscelis antarcticus]	79643	78.5714	NVPLYNAIGEHALR	NVPLYYLVGEHALR	NVPLY +GEHALR	35.42	1.51951
1455	record_13	Tachuris rubrigastra	NWR31405	VIT1 protein [Tachuris rubrigastra]	495162	78.5714	NVPLYNAIGEHALR	NVPLYYLVGEHALR	NVPLY +GEHALR	35.42	1.51951
1456	record_13	Eudyptula novaehollandiae	KAF1468917	Vitellogenin-1, partial [Eudyptula novaehollandiae]	2052820	78.5714	NVPLYNAIGEHALR	NVPLYYLVGEHALR	NVPLY +GEHALR	35.42	1.51951
1457	record_13	Rynchops niger	NXN58701	VIT1 protein [Rynchops niger]	227184	78.5714	NVPLYNAIGEHALR	NVPLYYLVGEHALR	NVPLY +GEHALR	35.42	1.51951
1458	record_13	Eudyptula minor	KAF1518165	Vitellogenin-1, partial [Eudyptula minor]	37083	78.5714	NVPLYNAIGEHALR	NVPLYYLVGEHALR	NVPLY +GEHALR	35.42	1.51951
1459	record_13	Spheniscus magellanicus	KAF1403072	Vitellogenin-1, partial [Spheniscus magellanicus]	37081	78.5714	NVPLYNAIGEHALR	NVPLYYLVGEHALR	NVPLY +GEHALR	35.42	1.51951
1460	record_13	Eudyptula albosignata	KAF1553718	Vitellogenin-1, partial [Eudyptula albosignata]	345258	78.5714	NVPLYNAIGEHALR	NVPLYYLVGEHALR	NVPLY +GEHALR	35.42	1.51951
1461	record_13	Nyctibius grandis	NXQ87267	VIT1 protein [Nyctibius grandis]	48427	78.5714	NVPLYNAIGEHALR	NVPLYYLVGEHALR	NVPLY +GEHALR	35.42	1.51951
1462	record_13	Oxyura jamaicensis	XP_035188816	vitellogenin-1 isoform X1 [Oxyura jamaicensis]	8884	78.5714	NVPLYNAIGEHALR	NVPLYYLVGEHALR	NVPLY +GEHALR	35.42	1.51951
1463	record_13	Nipponia nippon	KFR00336	Vitellogenin-1 [Nipponia nippon]	128390	78.5714	NVPLYNAIGEHALR	NVPLYYLVGEHALR	NVPLY +GEHALR	35.42	1.51952
1464	record_13	Ptilonorhynchus violaceus	NWV11904	VIT1 protein [Ptilonorhynchus violaceus]	28724	78.5714	NVPLYNAIGEHALR	NVPLYYLVGEHALR	NVPLY +GEHALR	35.42	1.51952
1465	record_13	Manacus vitellinus	XP_017939224	vitellogenin-1-like [Manacus vitellinus]	328815	78.5714	NVPLYNAIGEHALR	NVPLYYLVGEHALR	NVPLY +GEHALR	35.42	1.51952
1466	record_13	Chunga burmeisteri	NWS51043	VIT1 protein [Chunga burmeisteri]	1352770	78.5714	NVPLYNAIGEHALR	NVPLYYLVGEHALR	NVPLY +GEHALR	35.42	1.51952
1467	record_13	Cisticola juncidis	NXO27180	VIT1 protein [Cisticola juncidis]	52622	78.5714	NVPLYNAIGEHALR	NVPLYYLVGEHALR	NVPLY +GEHALR	35.42	1.51952
1468	record_13	Spheniscus mendiculus	KAF1420945	Vitellogenin-1, partial [Spheniscus mendiculus]	156760	78.5714	NVPLYNAIGEHALR	NVPLYYLVGEHALR	NVPLY +GEHALR	35.42	1.51952
1469	record_13	Chloroceryle aenea	NXI55219	VIT1 protein [Chloroceryle aenea]	176938	78.5714	NVPLYNAIGEHALR	NVPLYYLVGEHALR	NVPLY +GEHALR	35.42	1.51952
1470	record_13	Pelecanus crispus	XP_009489452	PREDICTED: LOW QUALITY PROTEIN: vitellogenin-1-like [Pelecanus crispus]	36300	78.5714	NVPLYNAIGEHALR	NVPLYYLVGEHALR	NVPLY +GEHALR	35.42	1.51952
1471	record_13	Chiroxiphia lanceolata	XP_032552275	vitellogenin-1-like [Chiroxiphia lanceolata]	296741	78.5714	NVPLYNAIGEHALR	NVPLYYLVGEHALR	NVPLY +GEHALR	35.42	1.51952
1472	record_13	Cathartes aura	KFP51004	Vitellogenin-1, partial [Cathartes aura]	43455	78.5714	NVPLYNAIGEHALR	NVPLYYLVGEHALR	NVPLY +GEHALR	35.42	1.51952
1473	record_13	Heliornis fulica	NXP45599	VIT1 protein [Heliornis fulica]	54369	78.5714	NVPLYNAIGEHALR	NVPLYYLVGEHALR	NVPLY +GEHALR	35.42	1.51952
1474	record_13	Pygoscelis papua	KAF1441127	Vitellogenin-1, partial [Pygoscelis papua]	30457	78.5714	NVPLYNAIGEHALR	NVPLYYLVGEHALR	NVPLY +GEHALR	35.42	1.51952
1475	record_13	Rostratula benghalensis	NXJ61254	VIT1 protein [Rostratula benghalensis]	118793	78.5714	NVPLYNAIGEHALR	NVPLYYLVGEHALR	NVPLY +GEHALR	35.42	1.51952
1476	record_13	Himantopus himantopus	NXN76786	VIT1 protein [Himantopus himantopus]	225398	78.5714	NVPLYNAIGEHALR	NVPLYYLVGEHALR	NVPLY +GEHALR	35.42	1.51952
1477	record_13	Spheniscus demersus	KAF1461872	Vitellogenin-1, partial [Spheniscus demersus]	92683	78.5714	NVPLYNAIGEHALR	NVPLYYLVGEHALR	NVPLY +GEHALR	35.42	1.51952
1478	record_13	Pardalotus punctatus	NXU11041	VIT1 protein [Pardalotus punctatus]	254575	78.5714	NVPLYNAIGEHALR	NVPLYYLVGEHALR	NVPLY +GEHALR	35.42	1.51952
1479	record_13	Oxyruncus cristatus	NXM34788	VIT1 protein [Oxyruncus cristatus]	114331	78.5714	NVPLYNAIGEHALR	NVPLYYLVGEHALR	NVPLY +GEHALR	35.42	1.51952
1480	record_13	Steatornis caripensis	NWX52403	VIT1 protein [Steatornis caripensis]	48435	78.5714	NVPLYNAIGEHALR	NVPLYYLVGEHALR	NVPLY +GEHALR	35.42	1.51952
1481	record_13	Piprites chloris	NXK35279	VIT1 protein [Piprites chloris]	114369	78.5714	NVPLYNAIGEHALR	NVPLYYLVGEHALR	NVPLY +GEHALR	35.42	1.51952
1482	record_13	Nipponia nippon	XP_009466488	PREDICTED: vitellogenin-1-like [Nipponia nippon]	128390	78.5714	NVPLYNAIGEHALR	NVPLYYLVGEHALR	NVPLY +GEHALR	35.42	1.51952
1483	record_13	Bucco capensis	NXH12745	VIT1 protein [Bucco capensis]	135168	78.5714	NVPLYNAIGEHALR	NVPLYYLVGEHALR	NVPLY +GEHALR	35.42	1.51952
1484	record_13	Atlantisia rogersi	NXV83785	VIT1 protein [Atlantisia rogersi]	2478892	78.5714	NVPLYNAIGEHALR	NVPLYYLVGEHALR	NVPLY +GEHALR	35.42	1.51952
1485	record_13	Arenaria interpres	NXK27656	VIT1 protein [Arenaria interpres]	54971	78.5714	NVPLYNAIGEHALR	NVPLYYLVGEHALR	NVPLY +GEHALR	35.42	1.51952
1486	record_13	Charadrius vociferus	KGL93055	Vitellogenin-1 [Charadrius vociferus]	50402	78.5714	NVPLYNAIGEHALR	NVPLYYLVGEHALR	NVPLY +GEHALR	35.42	1.51952
1487	record_13	Megadyptes antipodes antipodes	KAF1480207	Vitellogenin-1, partial [Megadyptes antipodes antipodes]	2517240	78.5714	NVPLYNAIGEHALR	NVPLYYLVGEHALR	NVPLY +GEHALR	35.42	1.51952
1488	record_13	Calidris pugnax	XP_014794486	PREDICTED: vitellogenin-1-like [Calidris pugnax]	198806	78.5714	NVPLYNAIGEHALR	NVPLYYLVGEHALR	NVPLY +GEHALR	35.42	1.51953
1489	record_13	Sylvia borin	NXM98440	VIT1 protein [Sylvia borin]	73324	78.5714	NVPLYNAIGEHALR	NVPLYYLVGEHALR	NVPLY +GEHALR	35.42	1.51953
1490	record_13	Sula dactylatra	NWI30072	VIT1 protein [Sula dactylatra]	56068	78.5714	NVPLYNAIGEHALR	NVPLYYLVGEHALR	NVPLY +GEHALR	35.42	1.51953
1491	record_13	Eudyptes filholi	KAF1631940	Vitellogenin-1, partial [Eudyptes filholi]	1419345	78.5714	NVPLYNAIGEHALR	NVPLYYLVGEHALR	NVPLY +GEHALR	35.42	1.51953
1492	record_13	Dromas ardeola	NWU50802	VIT1 protein [Dromas ardeola]	458190	78.5714	NVPLYNAIGEHALR	NVPLYYLVGEHALR	NVPLY +GEHALR	35.42	1.51953
1493	record_13	Pygoscelis adeliae	KFW62221	Vitellogenin-1 [Pygoscelis adeliae]	9238	78.5714	NVPLYNAIGEHALR	NVPLYYLVGEHALR	NVPLY +GEHALR	35.42	1.51953
1494	record_13	Pomatostomus ruficeps	NXS36607	VIT1 protein [Pomatostomus ruficeps]	9176	78.5714	NVPLYNAIGEHALR	NVPLYYLVGEHALR	NVPLY +GEHALR	35.42	1.51953
1495	record_13	Cephalopterus ornatus	NWU15716	VIT1 protein [Cephalopterus ornatus]	114276	78.5714	NVPLYNAIGEHALR	NVPLYYLVGEHALR	NVPLY +GEHALR	35.42	1.51953
1496	record_13	Certhia brachydactyla	NXO95212	VIT1 protein [Certhia brachydactyla]	73330	78.5714	NVPLYNAIGEHALR	NVPLYYLVGEHALR	NVPLY +GEHALR	35.42	1.51953
1497	record_13	Fregata magnificens	NWH44601	VIT1 protein [Fregata magnificens]	37042	78.5714	NVPLYNAIGEHALR	NVPLYYLVGEHALR	NVPLY +GEHALR	35.42	1.51953
1498	record_13	Charadrius vociferus	XP_009882999	PREDICTED: vitellogenin-1-like [Charadrius vociferus]	50402	78.5714	NVPLYNAIGEHALR	NVPLYYLVGEHALR	NVPLY +GEHALR	35.42	1.51953
1499	record_13	Atrichornis clamosus	NXY22843	VIT1 protein [Atrichornis clamosus]	449594	78.5714	NVPLYNAIGEHALR	NVPLYYLVGEHALR	NVPLY +GEHALR	35.42	1.51953
1500	record_13	Hylia prasina	NWU39193	VIT1 protein [Hylia prasina]	208073	78.5714	NVPLYNAIGEHALR	NVPLYYLVGEHALR	NVPLY +GEHALR	35.42	1.51953
1501	record_13	Erpornis zantholeuca	NXS83646	VIT1 protein [Erpornis zantholeuca]	1112836	78.5714	NVPLYNAIGEHALR	NVPLYYLVGEHALR	NVPLY +GEHALR	35.42	1.51953
1502	record_13	Aegithalos caudatus	NWH89841	VIT1 protein [Aegithalos caudatus]	73327	78.5714	NVPLYNAIGEHALR	NVPLYYLVGEHALR	NVPLY +GEHALR	35.42	1.51953
1503	record_13	Thinocorus orbignyianus	NXP07345	VIT1 protein [Thinocorus orbignyianus]	161742	78.5714	NVPLYNAIGEHALR	NVPLYYLVGEHALR	NVPLY +GEHALR	35.42	1.51953
1504	record_13	Nycticryphes semicollaris	NXN29549	VIT1 protein [Nycticryphes semicollaris]	227226	78.5714	NVPLYNAIGEHALR	NVPLYYLVGEHALR	NVPLY +GEHALR	35.42	1.51953
1505	record_13	Pygoscelis adeliae	XP_009332174	PREDICTED: vitellogenin-1-like [Pygoscelis adeliae]	9238	78.5714	NVPLYNAIGEHALR	NVPLYYLVGEHALR	NVPLY +GEHALR	35.42	1.51953
1506	record_14	Carpinus fangiana	KAB8339221	hypothetical protein FH972_022155 [Carpinus fangiana]	176857	100	IALTCVQK	IALTCVQK	IALTCVQK	28.6336	118.679
1507	record_14	Gallus gallus	BAE16339	ovotransferrin BC type [Gallus gallus]	9031	100	IALTCVQK	IALTCVQK	IALTCVQK	28.6336	118.779
1508	record_14	Gallus gallus	BAE16338	ovotransferrin CC type [Gallus gallus]	9031	100	IALTCVQK	IALTCVQK	IALTCVQK	28.6336	118.779
1509	record_14	Chaetothyriales sp. CBS 134916	RMZ88554	hypothetical protein DV736_g4213, partial [Chaetothyriales sp. CBS 134916]	2249418	100	IALTCVQK	IALTCVQK	IALTCVQK	28.6336	118.855
1510	record_14	Elsinoe australis	PSK37440	translation initiation factor RLI1 [Elsinoe australis]	40998	100	IALTCVQK	IALTCVQK	IALTCVQK	28.6336	118.954
1511	record_14	fungal sp. No.11243	GAM87745	hypothetical protein ANO11243_057720 [fungal sp. No.11243]	1603295	100	IALTCVQK	IALTCVQK	IALTCVQK	28.6336	118.954
1512	record_14	Elsinoe australis	TKX23893	translation initiation factor RLI1 [Elsinoe australis]	40998	100	IALTCVQK	IALTCVQK	IALTCVQK	28.6336	118.954
1513	record_14	Elsinoe batatas	KAG8625657	hypothetical protein KVT40_006058 [Elsinoe batatas]	2601811	100	IALTCVQK	IALTCVQK	IALTCVQK	28.6336	118.954
1514	record_14	Chaetothyriales sp. CBS 135597	RMZ79089	hypothetical protein DV738_g3441, partial [Chaetothyriales sp. CBS 135597]	2249420	100	IALTCVQK	IALTCVQK	IALTCVQK	28.6336	118.981
1515	record_14	Chaetothyriales sp. CBS 134920	RMD40843	hypothetical protein DV735_g4298, partial [Chaetothyriales sp. CBS 134920]	2249417	100	IALTCVQK	IALTCVQK	IALTCVQK	28.6336	118.981
1516	record_14	Elsinoe ampelina	KAF2222918	ABC transporter family protein [Elsinoe ampelina]	302913	100	IALTCVQK	IALTCVQK	IALTCVQK	28.6336	119.193
1517	record_14	Chaetothyriales sp. CBS 132003	RMZ80409	hypothetical protein DV737_g2962, partial [Chaetothyriales sp. CBS 132003]	2249419	100	IALTCVQK	IALTCVQK	IALTCVQK	28.6336	119.251
1518	record_14	Sphaceloma murrayae	PNS19774	translation initiation factor RLI1 [Sphaceloma murrayae]	2082308	87.5	IALTCVQK	IALTCIQK	IALTC+QK	26.5128	681.53
1519	record_14	Gallus gallus	BAE16337	ovotransferrin BB type [Gallus gallus]	9031	87.5	IALTCVQK	ISLTCVQK	I LTCVQK	26.0887	965.642
1520	record_14	Gallus gallus	NP_990635	ovotransferrin precursor [Gallus gallus]	9031	87.5	IALTCVQK	ISLTCVQK	I LTCVQK	26.0887	965.642
1521	record_14	Gallus gallus	CAA26040	ovotransferrin [Gallus gallus]	9031	87.5	IALTCVQK	ISLTCVQK	I LTCVQK	26.0887	965.642
1522	record_14	Gallus gallus	P02789	RecName: Full=Ovotransferrin; AltName: Full=Allergen Gal d III; AltName: Full=Conalbumin; AltName: Full=Serum transferrin; AltName: Allergen=Gal d 3; Flags: Precursor [Gallus gallus]	9031	87.5	IALTCVQK	ISLTCVQK	I LTCVQK	26.0887	965.642
1523	record_14	Gallus gallus	CAA68468	conalbumin [Gallus gallus]	9031	87.5	IALTCVQK	ISLTCVQK	I LTCVQK	26.0887	965.642
1524	record_14	Gallus gallus	1AIV_A	Apo Ovotransferrin [Gallus gallus]	9031	87.5	IALTCVQK	ISLTCVQK	I LTCVQK	26.0887	965.842
1525	record_14	Gallus gallus	1N04_A	Diferric chicken serum transferrin at 2.8 A resolution. [Gallus gallus]	9031	87.5	IALTCVQK	ISLTCVQK	I LTCVQK	26.0887	965.842
1526	record_14	Gallus gallus	1OVT_A	Refined Crystallographic Structure Of Hen Ovotransferrin At 2.4 Angstroms Resolution [Gallus gallus]	9031	87.5	IALTCVQK	ISLTCVQK	I LTCVQK	26.0887	965.842
1527	record_14	Gallus gallus	1RYX_A	Crystal structure of hen serum transferrin in apo- form [Gallus gallus]	9031	87.5	IALTCVQK	ISLTCVQK	I LTCVQK	26.0887	965.842
1528	record_14	Gallus gallus	2D3I_A	Crystal Structure of Aluminum-Bound Ovotransferrin at 2.15 Angstrom Resolution [Gallus gallus]	9031	87.5	IALTCVQK	ISLTCVQK	I LTCVQK	26.0887	965.842
1529	record_14	Pichia membranifaciens	GAV29375	hypothetical protein PMKS-002875 [Pichia membranifaciens]	4926	87.5	IALTCVQK	IAMTCVQK	IA+TCVQK	26.0887	966.792
1530	record_14	Hanseniaspora osmophila	OEJ91031	Translation initiation factor RLI1 [Hanseniaspora osmophila]	56408	87.5	IALTCVQK	IAMTCVQK	IA+TCVQK	26.0887	966.806
1531	record_14	Leucoagaricus sp. SymC.cos	KXN90297	ABC transporter E family member 2 [Leucoagaricus sp. SymC.cos]	1714833	87.5	IALTCVQK	IAMTCVQK	IA+TCVQK	26.0887	966.904
1532	record_14	Acidomyces sp. 'richmondensis'	KXL48028	hypothetical protein FE78DRAFT_313246 [Acidomyces sp. 'richmondensis']	245562	87.5	IALTCVQK	IAMTCVQK	IA+TCVQK	26.0887	969.065
1533	record_14	Acidomyces richmondensis BFW	KYG47281	hypothetical protein M433DRAFT_507756 [Acidomyces richmondensis BFW]	766039	87.5	IALTCVQK	IAMTCVQK	IA+TCVQK	26.0887	969.065
1534	record_14	Schizopora paradoxa	KLO09850	ATP-binding cassette sub-family e member 1 [Schizopora paradoxa]	27342	87.5	IALTCVQK	IAMTCVQK	IA+TCVQK	26.0887	970.62
1535	record_14	Gallus gallus	1IEJ_A	Ovotransferrin, N-terminal Lobe, Holo Form, At 1.65 A Resolution [Gallus gallus]	9031	87.5	IALTCVQK	ISLTCVQK	I LTCVQK	26.0887	973.74
1536	record_14	Gallus gallus	1NFT_A	OVOTRANSFERRIN, N-TERMINAL LOBE, IRON LOADED OPEN FORM [Gallus gallus]	9031	87.5	IALTCVQK	ISLTCVQK	I LTCVQK	26.0887	973.88
1537	record_14	Gallus gallus	1TFA_A	OVOTRANSFERRIN, N-TERMINAL LOBE, APO FORM [Gallus gallus]	9031	87.5	IALTCVQK	ISLTCVQK	I LTCVQK	26.0887	973.88
1538	record_14	Gallus gallus	1NNT_A	STRUCTURAL EVIDENCE FOR A PH-SENSITIVE DI-LYSINE TRIGGER IN THE HEN OVOTRANSFERRIN N-LOBE: IMPLICATIONS FOR TRANSFERRIN IRON RELEASE [Gallus gallus]	9031	87.5	IALTCVQK	ISLTCVQK	I LTCVQK	26.0887	973.927
1539	record_14	Fusarium sp. DS 682	KAF9769443	hypothetical protein IL306_013160 [Fusarium sp. DS 682]	2773459	87.5	IALTCVQ	IALTCVQ	IALTCVQ	25.6645	1365.27
1540	record_14	Phasianus colchicus	XP_031452059	ovotransferrin [Phasianus colchicus]	9054	87.5	IALTCVQK	ITLTCVQK	I LTCVQK	25.6645	1366.83
1541	record_14	Lagopus leucura	XP_042734496	ovotransferrin [Lagopus leucura]	30410	87.5	IALTCVQK	ITLTCVQK	I LTCVQK	25.6645	1366.89
1542	record_14	Centrocercus urophasianus	XP_042676840	ovotransferrin [Centrocercus urophasianus]	9002	87.5	IALTCVQK	ITLTCVQK	I LTCVQK	25.6645	1366.9
1543	record_14	Verrucomicrobia bacterium	MBN9688981	CHAT domain-containing protein [Verrucomicrobia bacterium]	2026799	87.5	IALTCVQ	IALTCVQ	IALTCVQ	25.6645	1367.05
1544	record_14	Numida meleagris	XP_021249482	ovotransferrin [Numida meleagris]	8996	87.5	IALTCVQK	ITLTCVQK	I LTCVQK	25.6645	1367.28
1545	record_14	Arachis duranensis	XP_015945723	transcription factor MYB3R-1 [Arachis duranensis]	130453	87.5	IALTCVQ	IALTCVQ	IALTCVQ	25.6645	1367.39
1546	record_14	Arachis duranensis	XP_015945724	transcription factor MYB3R-1 [Arachis duranensis]	130453	87.5	IALTCVQ	IALTCVQ	IALTCVQ	25.6645	1367.39
1547	record_14	Arachis hypogaea	QHN83203	Myb-related protein [Arachis hypogaea]	3818	87.5	IALTCVQ	IALTCVQ	IALTCVQ	25.6645	1367.39
1548	record_14	Arachis hypogaea	RYQ85423	hypothetical protein Ahy_B10g104982 [Arachis hypogaea]	3818	87.5	IALTCVQ	IALTCVQ	IALTCVQ	25.6645	1367.39
1549	record_14	Arachis hypogaea	XP_025623811	transcription factor MYB3R-1 [Arachis hypogaea]	3818	87.5	IALTCVQ	IALTCVQ	IALTCVQ	25.6645	1367.39
1550	record_14	Arachis hypogaea	XP_025623812	transcription factor MYB3R-1 [Arachis hypogaea]	3818	87.5	IALTCVQ	IALTCVQ	IALTCVQ	25.6645	1367.39
1551	record_14	Arachis hypogaea	RYR33522	hypothetical protein Ahy_A10g048137 [Arachis hypogaea]	3818	87.5	IALTCVQ	IALTCVQ	IALTCVQ	25.6645	1367.39
1552	record_14	Arachis hypogaea	QHO16850	Myb-related protein [Arachis hypogaea]	3818	87.5	IALTCVQ	IALTCVQ	IALTCVQ	25.6645	1367.39
1553	record_14	Arachis ipaensis	XP_016181111	transcription factor MYB3R-1 [Arachis ipaensis]	130454	87.5	IALTCVQ	IALTCVQ	IALTCVQ	25.6645	1367.39
1554	record_14	Arachis ipaensis	XP_016181112	transcription factor MYB3R-1 [Arachis ipaensis]	130454	87.5	IALTCVQ	IALTCVQ	IALTCVQ	25.6645	1367.39
1555	record_14	Arachis hypogaea	XP_025681947	transcription factor MYB3R-1 [Arachis hypogaea]	3818	87.5	IALTCVQ	IALTCVQ	IALTCVQ	25.6645	1367.39
1556	record_14	Arachis hypogaea	XP_025681948	transcription factor MYB3R-1 [Arachis hypogaea]	3818	87.5	IALTCVQ	IALTCVQ	IALTCVQ	25.6645	1367.39
1557	record_14	Albugo candida	CCI49085	unnamed protein product [Albugo candida]	65357	87.5	IALTCVQ	IALTCVQ	IALTCVQ	25.6645	1367.7
1558	record_14	Selenomonas sp. AE3005	WP_051586361	glycosyltransferase [Selenomonas sp. AE3005]	1485543	87.5	IALTCVQK	IALTCVEK	IALTCV+K	25.6645	1367.7
1559	record_14	Albugo laibachii Nc14	CCA25230	hydroxymethylglutarylCoA synthase putative [Albugo laibachii Nc14]	890382	87.5	IALTCVQ	IALTCVQ	IALTCVQ	25.6645	1367.77
1560	record_14	Albugo candida	CCI49086	unnamed protein product [Albugo candida]	65357	87.5	IALTCVQ	IALTCVQ	IALTCVQ	25.6645	1367.81
1561	record_14	Pristionchus pacificus	KAF8362575	hypothetical protein PRIPAC_89498 [Pristionchus pacificus]	54126	87.5	IALTCVQ	IALTCVQ	IALTCVQ	25.6645	1368.56
1562	record_14	Stegodyphus mimosarum	KFM58356	SCY1-like protein 2, partial [Stegodyphus mimosarum]	407821	87.5	IALTCVQK	IALTCVEK	IALTCV+K	25.6645	1369.02
1563	record_14	Centruroides sculpturatus	XP_023237064	SCY1-like protein 2 [Centruroides sculpturatus]	218467	87.5	IALTCVQK	IALTCVEK	IALTCV+K	25.6645	1369.25
1564	record_14	Enterocytozoon hepatopenaei	OQS54300	ABCE2 [Enterocytozoon hepatopenaei]	646526	87.5	IALTCVQ	IALTCVQ	IALTCVQ	25.6645	1370.04
1565	record_14	Coturnix japonica	XP_015726719	serotransferrin [Coturnix japonica]	93934	87.5	IALTCVQK	ITLTCVQK	I LTCVQK	25.6645	1370.22
1566	record_14	Alectura lathami	NXL86233	TRFE protein [Alectura lathami]	81907	87.5	IALTCVQK	ITLTCVQK	I LTCVQK	25.6645	1370.22
1567	record_14	Anseranas semipalmata	NXI63785	TRFE protein [Anseranas semipalmata]	8851	87.5	IALTCVQK	ITLTCVQK	I LTCVQK	25.6645	1370.39
1568	record_14	Aegilops tauschii subsp. strangulata	XP_040241853	cysteine-rich receptor-like protein kinase 10 [Aegilops tauschii subsp. strangulata]	200361	87.5	IALTCVQ	IALTCVQ	IALTCVQ	25.6645	1370.55
1569	record_14	Triticum dicoccoides	XP_037418603	cysteine-rich receptor-like protein kinase 10 [Triticum dicoccoides]	85692	87.5	IALTCVQ	IALTCVQ	IALTCVQ	25.6645	1370.58
1570	record_14	Triticum dicoccoides	XP_037418606	cysteine-rich receptor-like protein kinase 10 [Triticum dicoccoides]	85692	87.5	IALTCVQ	IALTCVQ	IALTCVQ	25.6645	1370.58
1571	record_14	Triticum aestivum	QOQ37964	cysteine-rich receptor-like protein kinase [Triticum aestivum]	4565	87.5	IALTCVQ	IALTCVQ	IALTCVQ	25.6645	1370.6
1572	record_14	Triticum aestivum	QOQ37968	cysteine-rich receptor-like protein kinase [Triticum aestivum]	4565	87.5	IALTCVQ	IALTCVQ	IALTCVQ	25.6645	1370.6
1573	record_14	Prosopis alba	XP_028767809	cysteine-rich receptor-like protein kinase 25 [Prosopis alba]	207710	87.5	IALTCVQ	IALTCVQ	IALTCVQ	25.6645	1370.78
1574	record_14	Prosopis alba	XP_028788543	cysteine-rich receptor-like protein kinase 25 [Prosopis alba]	207710	87.5	IALTCVQ	IALTCVQ	IALTCVQ	25.6645	1370.83
1575	record_14	Mycena chlorophos	GAT46438	RNAse L inhibitor-type ATP-binding cassette protein [Mycena chlorophos]	658473	87.5	IALTCVQK	IALSCVQK	IAL CVQK	25.6645	1371.17
1576	record_14	Aeriscardovia aeriphila	WP_094689525	phosphate acetyltransferase [Aeriscardovia aeriphila]	218139	87.5	IALTCVQ	IALTCVQ	IALTCVQ	25.6645	1371.29
1577	record_14	Aeriscardovia aeriphila	NYI25919	phosphate acetyltransferase [Aeriscardovia aeriphila]	218139	87.5	IALTCVQ	IALTCVQ	IALTCVQ	25.6645	1371.29
1578	record_14	Aeriscardovia aeriphila	OZG55932	phosphate acetyltransferase [Aeriscardovia aeriphila]	218139	87.5	IALTCVQ	IALTCVQ	IALTCVQ	25.6645	1371.29
1579	record_14	Aeriscardovia aeriphila	HJF18438	phosphate acetyltransferase [Aeriscardovia aeriphila]	218139	87.5	IALTCVQ	IALTCVQ	IALTCVQ	25.6645	1371.29
1580	record_14	Mixia osmundae IAM 14324	GAA99602	hypothetical protein E5Q_06303 [Mixia osmundae IAM 14324]	764103	87.5	IALTCVQ	IALTCVQ	IALTCVQ	25.6645	1371.85
1581	record_14	Mycena chlorophos	KAF7308309	RNAse L inhibitor-type ATP-binding cassette protein [Mycena chlorophos]	658473	87.5	IALTCVQK	IALSCVQK	IAL CVQK	25.6645	1371.93
1582	record_14	Triticum aestivum	CDM80300	unnamed protein product [Triticum aestivum]	4565	87.5	IALTCVQ	IALTCVQ	IALTCVQ	25.6645	1372.74
1583	record_14	Triticum aestivum	KAF7033374	hypothetical protein CFC21_044481 [Triticum aestivum]	4565	87.5	IALTCVQ	IALTCVQ	IALTCVQ	25.6645	1372.74
1584	record_14	Planctomycetes bacterium	MCB9893958	hypothetical protein [Planctomycetes bacterium]	2026780	87.5	IALTCVQ	IALTCVQ	IALTCVQ	25.6645	1372.94
1585	record_14	Planktothrix sp. FACHB-1355	WP_191056738	peptidoglycan DD-metalloendopeptidase family protein [Planktothrix sp. FACHB-1355]	2692854	87.5	IALTCVQ	IALTCVQ	IALTCVQ	25.6645	1373.74
1586	record_14	Planktothrix sp. FACHB-1355	MBD3561569	peptidoglycan DD-metalloendopeptidase family protein [Planktothrix sp. FACHB-1355]	2692854	87.5	IALTCVQ	IALTCVQ	IALTCVQ	25.6645	1373.74
1587	record_14	Tissierellia bacterium	HHZ01312	sodium:solute symporter family protein [Tissierellia bacterium]	2049431	87.5	IALTCVQ	IALTCVQ	IALTCVQ	25.6645	1374.86
1588	record_14	Centruroides sculpturatus	XP_023237061	SCY1-like protein 2 [Centruroides sculpturatus]	218467	87.5	IALTCVQK	IALTCVEK	IALTCV+K	25.6645	1375.33
1589	record_14	Azoarcus sp. L1K30	WP_212343766	polysaccharide biosynthesis C-terminal domain-containing protein [Azoarcus sp. L1K30]	2820277	87.5	IALTCVQ	IALTCVQ	IALTCVQ	25.6645	1376.44
1590	record_14	Azoarcus sp. L1K30	MBR0564504	polysaccharide biosynthesis C-terminal domain-containing protein [Azoarcus sp. L1K30]	2820277	87.5	IALTCVQ	IALTCVQ	IALTCVQ	25.6645	1376.44
1591	record_14	Fibrobacter sp.	MBR2197793	hypothetical protein [Fibrobacter sp.]	35828	87.5	IALTCVQ	IALTCVQ	IALTCVQ	25.6645	1376.78
1592	record_14	Flexivirga oryzae	WP_183319337	acyl-CoA dehydrogenase family protein [Flexivirga oryzae]	1794944	87.5	IALTCVQ	IALTCVQ	IALTCVQ	25.6645	1377.1
1593	record_14	Flexivirga oryzae	MBB2891014	acyl-CoA dehydrogenase [Flexivirga oryzae]	1794944	87.5	IALTCVQ	IALTCVQ	IALTCVQ	25.6645	1377.1
1594	record_14	Candidatus Agathobaculum pullicola	HIX89636	50S ribosome-binding GTPase [Candidatus Agathobaculum pullicola]	2838426	87.5	IALTCVQ	IALTCVQ	IALTCVQ	25.6645	1377.1
1595	record_14	unclassified Limnohabitans	WP_100148029	MULTISPECIES: hypothetical protein [unclassified Limnohabitans]	2626134	87.5	IALTCVQ	IALTCVQ	IALTCVQ	25.6645	1377.3
1596	record_14	Limnohabitans sp. JirII-31	PIT72598	hypothetical protein B9Z41_15945 [Limnohabitans sp. JirII-31]	1977908	87.5	IALTCVQ	IALTCVQ	IALTCVQ	25.6645	1377.3
1597	record_14	Limnohabitans sp. JirII-29	PUE29147	hypothetical protein B9Z39_03480 [Limnohabitans sp. JirII-29]	1835756	87.5	IALTCVQ	IALTCVQ	IALTCVQ	25.6645	1377.3
1598	record_14	Bradyrhizobium daqingense	WP_145641231	glycoside hydrolase [Bradyrhizobium daqingense]	993502	87.5	IALTCVQ	IALTCVQ	IALTCVQ	25.6645	1377.6
1599	record_14	Bradyrhizobium daqingense	TWH98500	hypothetical protein IQ17_05958 [Bradyrhizobium daqingense]	993502	87.5	IALTCVQ	IALTCVQ	IALTCVQ	25.6645	1377.6
1600	record_14	Agathobaculum sp. NSJ-28	WP_186949905	50S ribosome-binding GTPase [Agathobaculum sp. NSJ-28]	2763013	87.5	IALTCVQ	IALTCVQ	IALTCVQ	25.6645	1378.08
1601	record_14	Agathobaculum sp. NSJ-28	MBC5725399	ferrous iron transporter B [Agathobaculum sp. NSJ-28]	2763013	87.5	IALTCVQ	IALTCVQ	IALTCVQ	25.6645	1378.08
1602	record_14	Clostridiaceae bacterium	MBS6883113	ferrous iron transporter B [Clostridiaceae bacterium]	1898204	87.5	IALTCVQ	IALTCVQ	IALTCVQ	25.6645	1378.08
1603	record_14	Candidatus Agathobaculum merdipullorum	HIY12434	50S ribosome-binding GTPase [Candidatus Agathobaculum merdipullorum]	2838425	87.5	IALTCVQ	IALTCVQ	IALTCVQ	25.6645	1378.22
1604	record_14	Microthrixaceae bacterium	MCB9387227	FAD-dependent oxidoreductase [Microthrixaceae bacterium]	2497627	87.5	IALTCVQ	IALTCVQ	IALTCVQ	25.6645	1378.31
1605	record_14	Microthrixaceae bacterium	MCB1010821	FAD-dependent oxidoreductase [Microthrixaceae bacterium]	2497627	87.5	IALTCVQ	IALTCVQ	IALTCVQ	25.6645	1378.31
1606	record_14	Agathobaculum sp. Marseille-P7918	WP_125115158	50S ribosome-binding GTPase [Agathobaculum sp. Marseille-P7918]	2479843	87.5	IALTCVQ	IALTCVQ	IALTCVQ	25.6645	1378.31
1607	record_14	uncultured Butyricicoccus sp.	SCI93643	Ferrous iron transport protein B [uncultured Butyricicoccus sp.]	1193532	87.5	IALTCVQ	IALTCVQ	IALTCVQ	25.6645	1378.45
1608	record_14	Candidatus Agathobaculum stercoravium	HIV96927	50S ribosome-binding GTPase [Candidatus Agathobaculum stercoravium]	2838428	87.5	IALTCVQ	IALTCVQ	IALTCVQ	25.6645	1378.55
1609	record_14	Dyella psychrodurans	WP_115479245	hypothetical protein [Dyella psychrodurans]	1927960	87.5	IALTCVQ	IALTCVQ	IALTCVQ	25.6645	1378.64
1610	record_14	Dyella psychrodurans	RDS81342	hypothetical protein DWU99_16790 [Dyella psychrodurans]	1927960	87.5	IALTCVQ	IALTCVQ	IALTCVQ	25.6645	1378.64
1611	record_14	Dyella	WP_131152577	MULTISPECIES: hypothetical protein [Dyella]	231454	87.5	IALTCVQ	IALTCVQ	IALTCVQ	25.6645	1378.64
1612	record_14	Dyella terrae	TBR36101	hypothetical protein EYV96_15975 [Dyella terrae]	522259	87.5	IALTCVQ	IALTCVQ	IALTCVQ	25.6645	1378.64
1613	record_14	Dyella soli	TCI06150	hypothetical protein EZM97_35065 [Dyella soli]	522319	87.5	IALTCVQ	IALTCVQ	IALTCVQ	25.6645	1378.64
1614	record_14	Rhodanobacter glycinis	WP_147628468	hypothetical protein [Rhodanobacter glycinis]	582702	87.5	IALTCVQ	IALTCVQ	IALTCVQ	25.6645	1378.74
1615	record_14	Rhodanobacter glycinis	QEE26230	hypothetical protein CS053_18260 [Rhodanobacter glycinis]	582702	87.5	IALTCVQ	IALTCVQ	IALTCVQ	25.6645	1378.74
1616	record_14	Rhodanobacter sp.	TAM27078	hypothetical protein EPN68_06525 [Rhodanobacter sp.]	1883446	87.5	IALTCVQ	IALTCVQ	IALTCVQ	25.6645	1378.74
1617	record_14	Rhodanobacter glycinis	WP_092704617	hypothetical protein [Rhodanobacter glycinis]	582702	87.5	IALTCVQ	IALTCVQ	IALTCVQ	25.6645	1378.74
1618	record_14	Rhodanobacter glycinis	SFL06947	hypothetical protein SAMN05192579_11344 [Rhodanobacter glycinis]	582702	87.5	IALTCVQ	IALTCVQ	IALTCVQ	25.6645	1378.74
1619	record_14	Luteibacter yeojuensis	NID16728	hypothetical protein [Luteibacter yeojuensis]	345309	87.5	IALTCVQ	IALTCVQ	IALTCVQ	25.6645	1378.89
1620	record_14	Ramlibacter ginsenosidimutans	WP_201165973	glycosyltransferase [Ramlibacter ginsenosidimutans]	502333	87.5	IALTCVQ	IALTCVQ	IALTCVQ	25.6645	1378.89
1621	record_14	Ramlibacter ginsenosidimutans	MBK6004580	glycosyltransferase family 4 protein [Ramlibacter ginsenosidimutans]	502333	87.5	IALTCVQ	IALTCVQ	IALTCVQ	25.6645	1378.89
1622	record_14	Luteibacter yeojuensis	MBM7723162	hypothetical protein [Luteibacter yeojuensis]	345309	87.5	IALTCVQ	IALTCVQ	IALTCVQ	25.6645	1378.94
1623	record_14	Amycolatopsis marina	WP_091672449	histidine kinase [Amycolatopsis marina]	490629	87.5	IALTCVQ	IALTCVQ	IALTCVQ	25.6645	1378.99
1624	record_14	Amycolatopsis marina	SFB14355	Signal transduction histidine kinase [Amycolatopsis marina]	490629	87.5	IALTCVQ	IALTCVQ	IALTCVQ	25.6645	1378.99
1625	record_14	Trichonephila inaurata madagascariensis	GFY67095	SCY1-like protein 2 [Trichonephila inaurata madagascariensis]	2747483	87.5	IALTCVQK	IALTCVEK	IALTCV+K	25.6645	1379.04
1626	record_14	Luteibacter yeojuensis	WP_193570506	hypothetical protein [Luteibacter yeojuensis]	345309	87.5	IALTCVQ	IALTCVQ	IALTCVQ	25.6645	1379.09
1627	record_14	Triticum aestivum	KAF7033376	hypothetical protein CFC21_044483 [Triticum aestivum]	4565	87.5	IALTCVQ	IALTCVQ	IALTCVQ	25.6645	1379.34
1628	record_14	Mixia osmundae IAM 14324	XP_014568818	hypothetical protein L969DRAFT_81986 [Mixia osmundae IAM 14324]	764103	87.5	IALTCVQ	IALTCVQ	IALTCVQ	25.6645	1379.55
1629	record_14	Mixia osmundae IAM 14324	KEI40237	hypothetical protein L969DRAFT_81986 [Mixia osmundae IAM 14324]	764103	87.5	IALTCVQ	IALTCVQ	IALTCVQ	25.6645	1379.55
1630	record_14	Planktothrix sp. FACHB-1375	WP_190475741	VCBS repeat-containing protein, partial [Planktothrix sp. FACHB-1375]	2692856	87.5	IALTCVQ	IALTCVQ	IALTCVQ	25.6645	1380.56
1631	record_14	Planktothrix sp. FACHB-1375	MBD2186422	VCBS repeat-containing protein [Planktothrix sp. FACHB-1375]	2692856	87.5	IALTCVQ	IALTCVQ	IALTCVQ	25.6645	1380.56
1632	record_14	Microthrixaceae bacterium	MCB0953857	FAD-dependent oxidoreductase [Microthrixaceae bacterium]	2497627	87.5	IALTCVQ	IALTCVQ	IALTCVQ	25.6645	1380.98
1633	record_14	Firmicutes bacterium HGW-Firmicutes-16	PKM72793	porphobilinogen synthase [Firmicutes bacterium HGW-Firmicutes-16]	2013777	87.5	IALTCVQ	IALTCVQ	IALTCVQ	25.6645	1382.08
1634	record_14	Trichonephila clavata	GFR26710	SCY1-like protein 2 [Trichonephila clavata]	2740835	87.5	IALTCVQK	IALTCVEK	IALTCV+K	25.6645	1382.56
1635	record_14	Nephila pilipes	GFS69046	SCY1-like protein 2 [Nephila pilipes]	299642	87.5	IALTCVQK	IALTCVEK	IALTCV+K	25.6645	1382.56
1636	record_14	Rhodanobacter sp. 115	WP_008212873	hypothetical protein, partial [Rhodanobacter sp. 115]	1162282	87.5	IALTCVQ	IALTCVQ	IALTCVQ	25.6645	1382.92
1637	record_14	Rhodanobacter sp. 115	EIL95522	hypothetical protein UU5_10943, partial [Rhodanobacter sp. 115]	1162282	87.5	IALTCVQ	IALTCVQ	IALTCVQ	25.6645	1382.92
1638	record_14	Rhodanobacter sp. 115	WP_037102874	hypothetical protein, partial [Rhodanobacter sp. 115]	1162282	87.5	IALTCVQ	IALTCVQ	IALTCVQ	25.6645	1383
1639	record_14	Rhodanobacter sp. 115	EIL86789	hypothetical protein UU5_21035, partial [Rhodanobacter sp. 115]	1162282	87.5	IALTCVQ	IALTCVQ	IALTCVQ	25.6645	1383.07
1640	record_14	Clostridia bacterium	MBO4539726	aldo/keto reductase [Clostridia bacterium]	2044939	87.5	IALTCVQK	IALSCVQK	IAL CVQK	25.6645	1384.16
1641	record_15	Gallus gallus	NP_001038098	apolipoprotein B precursor [Gallus gallus]	9031	100	QVDQMDVQLR	QVDQMDVQLR	QVDQMDVQLR	37.1166	0.172239
1642	record_15	Gallus gallus	ABF70173	apolipoprotein B [Gallus gallus]	9031	100	QVDQMDVQLR	QVDQMDVQLR	QVDQMDVQLR	37.1166	0.172239
1643	record_15	Numida meleagris	XP_021247719	apolipoprotein B-100 [Numida meleagris]	8996	90	QVDQMDVQLR	QIDQMDVQLR	Q+DQMDVQLR	34.9959	0.978048
1644	record_15	Coturnix japonica	XP_015715031	LOW QUALITY PROTEIN: apolipoprotein B-100 [Coturnix japonica]	93934	90	QVDQMDVQLR	QIDQMDVQLR	Q+DQMDVQLR	34.9959	0.978048
1645	record_15	Proteobacteria bacterium	MBS0193264	hypothetical protein [Proteobacteria bacterium]	1977087	90	QVDQMDVQLR	QVDQMDAQLR	QVDQMD QLR	33.2992	4.0266
1646	record_15	Proteobacteria bacterium	MBS0213805	hypothetical protein [Proteobacteria bacterium]	1977087	90	QVDQMDVQLR	QVDQMDAQLR	QVDQMD QLR	33.2992	4.02743
1647	record_15	Bambusicola thoracicus	POI33127	hypothetical protein CIB84_003121, partial [Bambusicola thoracicus]	9083	90	QVDQMDVQLR	QVDQMDTQLR	QVDQMD QLR	32.8751	5.5698
1648	record_15	Phasianus colchicus	XP_031451764	apolipoprotein B-100 [Phasianus colchicus]	9054	80	QVDQMDVQLR	QIDQMDVQIR	Q+DQMDVQ R	31.6026	15.831
1649	record_15	Aquila chrysaetos chrysaetos	XP_040978386	LOW QUALITY PROTEIN: dynein heavy chain 11, axonemal [Aquila chrysaetos chrysaetos]	223781	80	VDQMDVQLR	VEQMDVQLR	V+QMDVQLR	31.1785	22.4342
1650	record_15	Haliaeetus leucocephalus	XP_010575962	PREDICTED: LOW QUALITY PROTEIN: dynein heavy chain 11, axonemal [Haliaeetus leucocephalus]	52644	80	VDQMDVQLR	VEQMDVQLR	V+QMDVQLR	31.1785	22.4366
1651	record_15	Athene cunicularia	XP_026698888	LOW QUALITY PROTEIN: dynein heavy chain 11, axonemal [Athene cunicularia]	194338	80	VDQMDVQLR	VEQMDVQLR	V+QMDVQLR	31.1785	22.4454
1652	record_15	Corapipo altera	XP_027495271	LOW QUALITY PROTEIN: dynein heavy chain 11, axonemal, partial [Corapipo altera]	415028	80	VDQMDVQLR	VEQMDVQLR	V+QMDVQLR	31.1785	22.4891
1653	record_15	Bacteroidales bacterium	MBD5183644	efflux RND transporter periplasmic adaptor subunit [Bacteroidales bacterium]	2030927	80	QVDQMDVQL	QVDQMEVQL	QVDQM+VQL	31.1785	22.7489
1654	record_15	Bacteroides sp.	MBD5272891	efflux RND transporter periplasmic adaptor subunit [Bacteroides sp.]	29523	80	QVDQMDVQL	QVDQMEVQL	QVDQM+VQL	31.1785	22.7489
1655	record_15	Passer montanus	XP_039565937	dynein heavy chain 11, axonemal [Passer montanus]	9160	80	VDQMDVQLR	VEQMDVQLR	V+QMDVQLR	31.1785	23.0186
1656	record_15	Cyanistes caeruleus	XP_023776228	dynein heavy chain 11, axonemal-like [Cyanistes caeruleus]	156563	80	VDQMDVQLR	VEQMDVQLR	V+QMDVQLR	31.1785	23.1922
1657	record_15	Alphaproteobacteria bacterium	MBM3489680	Crp/Fnr family transcriptional regulator [Alphaproteobacteria bacterium]	1913988	80	VDQMDVQLR	VDQMNVQLR	VDQM+VQLR	31.1785	23.1973
1658	record_15	Meleagris gallopavo	XP_010706280	apolipoprotein B-100 [Meleagris gallopavo]	9103	80	QVDQMDVQLR	QIDQLDVQLR	Q+DQ+DVQLR	30.7543	31.7933
1659	record_15	Anabas testudineus	XP_026229137	LOW QUALITY PROTEIN: dynein heavy chain 11, axonemal [Anabas testudineus]	64144	80	VDQMDVQLR	VDQMDVELR	VDQMDV+LR	30.7543	31.7946
1660	record_15	Candidatus Woesearchaeota archaeon	MBW3003671	hypothetical protein [Candidatus Woesearchaeota archaeon]	2026803	80	VDQMDVQLR	VDEMDVQLR	VD+MDVQLR	30.7543	31.9542
1661	record_15	Austropuccinia psidii MF-1	MBW0548066	hypothetical protein [Austropuccinia psidii MF-1]	1389203	80	QVDQMDVQ	QVDQMDVQ	QVDQMDVQ	30.7543	31.9802
1662	record_15	Candidatus Woesearchaeota archaeon	MBW3021355	hypothetical protein [Candidatus Woesearchaeota archaeon]	2026803	80	VDQMDVQLR	VDEMDVQLR	VD+MDVQLR	30.7543	31.9826
1663	record_15	Acinetobacter bereziniae	WP_151781120	GGDEF domain-containing protein [Acinetobacter bereziniae]	106648	80	DQMDVQLR	DQMDVQLR	DQMDVQLR	30.7543	32.05
1664	record_15	Acinetobacter bereziniae	MBH9542347	GGDEF domain-containing protein [Acinetobacter bereziniae]	106648	80	DQMDVQLR	DQMDVQLR	DQMDVQLR	30.7543	32.05
1665	record_15	Acinetobacter bereziniae	MBI0395022	GGDEF domain-containing protein [Acinetobacter bereziniae]	106648	80	DQMDVQLR	DQMDVQLR	DQMDVQLR	30.7543	32.05
1666	record_15	Acinetobacter bereziniae	MBJ9949221	GGDEF domain-containing protein [Acinetobacter bereziniae]	106648	80	DQMDVQLR	DQMDVQLR	DQMDVQLR	30.7543	32.05
1667	record_15	Acinetobacter bereziniae	QQC84489	GGDEF domain-containing protein [Acinetobacter bereziniae]	106648	80	DQMDVQLR	DQMDVQLR	DQMDVQLR	30.7543	32.05
1668	record_15	Austropuccinia psidii MF-1	MBW0540835	hypothetical protein [Austropuccinia psidii MF-1]	1389203	80	QVDQMDVQ	QVDQMDVQ	QVDQMDVQ	30.7543	32.0903
1669	record_15	Lingula anatina	XP_013397316	uncharacterized protein LOC106164071 [Lingula anatina]	7574	80	DQMDVQLR	DQMDVQLR	DQMDVQLR	30.7543	32.1013
1670	record_15	Lingula anatina	XP_013410393	uncharacterized protein LOC106173725 [Lingula anatina]	7574	80	DQMDVQLR	DQMDVQLR	DQMDVQLR	30.7543	32.1092
1671	record_15	Alphaproteobacteria bacterium	MSP44126	tol-pal system protein YbgF [Alphaproteobacteria bacterium]	1913988	80	QVDQMDVQLR	QVDQMDMELR	QVDQMD +LR	30.7543	32.2391
1672	record_15	Etheostoma cragini	XP_034747367	vacuolar protein sorting-associated protein 13C-like [Etheostoma cragini]	417921	80	VDQMDVQL	VDQMDVQL	VDQMDVQL	30.3302	45.0872
1673	record_15	Olea europaea subsp. europaea	CAA3002012	Hypothetical predicted protein [Olea europaea subsp. europaea]	158383	80	VDQMDVQL	VDQMDVQL	VDQMDVQL	30.3302	45.2029
1674	record_15	Olea europaea subsp. europaea	CAA3002012	Hypothetical predicted protein [Olea europaea subsp. europaea]	158383	80	VDQMDVQL	VDQMDVQL	VDQMDVQL	30.3302	45.2029
1675	record_15	Olea europaea subsp. europaea	CAA3002012	Hypothetical predicted protein [Olea europaea subsp. europaea]	158383	80	VDQMDVQL	VDQMDVQL	VDQMDVQL	30.3302	45.2029
1676	record_15	Olea europaea var. sylvestris	XP_022845816	protein SCAR3 isoform X1 [Olea europaea var. sylvestris]	158386	80	VDQMDVQL	VDQMDVQL	VDQMDVQL	30.3302	45.2029
1677	record_15	Olea europaea var. sylvestris	XP_022845816	protein SCAR3 isoform X1 [Olea europaea var. sylvestris]	158386	80	VDQMDVQL	VDQMDVQL	VDQMDVQL	30.3302	45.2029
1678	record_15	Olea europaea var. sylvestris	XP_022845816	protein SCAR3 isoform X1 [Olea europaea var. sylvestris]	158386	80	VDQMDVQL	VDQMDVQL	VDQMDVQL	30.3302	45.2029
1679	record_15	Olea europaea var. sylvestris	XP_022845817	protein SCAR3 isoform X2 [Olea europaea var. sylvestris]	158386	80	VDQMDVQL	VDQMDVQL	VDQMDVQL	30.3302	45.2075
1680	record_15	Olea europaea var. sylvestris	XP_022845817	protein SCAR3 isoform X2 [Olea europaea var. sylvestris]	158386	80	VDQMDVQL	VDQMDVQL	VDQMDVQL	30.3302	45.2075
1681	record_15	Olea europaea var. sylvestris	XP_022845817	protein SCAR3 isoform X2 [Olea europaea var. sylvestris]	158386	80	VDQMDVQL	VDQMDVQL	VDQMDVQL	30.3302	45.2075
1682	record_15	Olea europaea subsp. europaea	CAA3002013	Hypothetical predicted protein [Olea europaea subsp. europaea]	158383	80	VDQMDVQL	VDQMDVQL	VDQMDVQL	30.3302	45.2086
1683	record_15	Olea europaea subsp. europaea	CAA3002013	Hypothetical predicted protein [Olea europaea subsp. europaea]	158383	80	VDQMDVQL	VDQMDVQL	VDQMDVQL	30.3302	45.2086
1684	record_15	Olea europaea subsp. europaea	CAA3002014	Hypothetical predicted protein [Olea europaea subsp. europaea]	158383	80	VDQMDVQL	VDQMDVQL	VDQMDVQL	30.3302	45.2134
1685	record_15	Olea europaea subsp. europaea	CAA3002014	Hypothetical predicted protein [Olea europaea subsp. europaea]	158383	80	VDQMDVQL	VDQMDVQL	VDQMDVQL	30.3302	45.2134
1686	record_15	Olea europaea subsp. europaea	CAA3002014	Hypothetical predicted protein [Olea europaea subsp. europaea]	158383	80	VDQMDVQL	VDQMDVQL	VDQMDVQL	30.3302	45.2134
1687	record_15	Olea europaea subsp. europaea	CAA3002011	Hypothetical predicted protein [Olea europaea subsp. europaea]	158383	80	VDQMDVQL	VDQMDVQL	VDQMDVQL	30.3302	45.2147
1688	record_15	Olea europaea subsp. europaea	CAA3002015	Hypothetical predicted protein [Olea europaea subsp. europaea]	158383	80	VDQMDVQL	VDQMDVQL	VDQMDVQL	30.3302	45.2415
1689	record_15	Olea europaea subsp. europaea	CAA3002015	Hypothetical predicted protein [Olea europaea subsp. europaea]	158383	80	VDQMDVQL	VDQMDVQL	VDQMDVQL	30.3302	45.2415
1690	record_15	Olea europaea subsp. europaea	CAA3002015	Hypothetical predicted protein [Olea europaea subsp. europaea]	158383	80	VDQMDVQL	VDQMDVQL	VDQMDVQL	30.3302	45.2415
1691	record_15	Olea europaea subsp. europaea	CAA3002016	Hypothetical predicted protein [Olea europaea subsp. europaea]	158383	80	VDQMDVQL	VDQMDVQL	VDQMDVQL	30.3302	45.2428
1692	record_15	Olea europaea subsp. europaea	CAA3002016	Hypothetical predicted protein [Olea europaea subsp. europaea]	158383	80	VDQMDVQL	VDQMDVQL	VDQMDVQL	30.3302	45.2428
1693	record_15	Olea europaea subsp. europaea	CAA3002016	Hypothetical predicted protein [Olea europaea subsp. europaea]	158383	80	VDQMDVQL	VDQMDVQL	VDQMDVQL	30.3302	45.2428
1694	record_15	Aestuariimicrobium kwangyangense	WP_084707670	HAMP domain-containing histidine kinase [Aestuariimicrobium kwangyangense]	396389	80	VDQMDVQL	VDQMDVQL	VDQMDVQL	30.3302	45.5245
1695	record_15	Aliivibrio logei	WP_023603350	anaerobic sulfatase maturase [Aliivibrio logei]	688	80	QVDQMDVQLR	QTEQMDVQLR	Q +QMDVQLR	30.3302	45.5384
1696	record_15	Aliivibrio logei	WP_065610261	anaerobic sulfatase maturase [Aliivibrio logei]	688	80	QVDQMDVQLR	QTEQMDVQLR	Q +QMDVQLR	30.3302	45.5384
1697	record_15	Aliivibrio logei	OCH21662	anaerobic sulfatase maturase [Aliivibrio logei]	688	80	QVDQMDVQLR	QTEQMDVQLR	Q +QMDVQLR	30.3302	45.5384
1698	record_15	Aliivibrio	WP_017022771	MULTISPECIES: anaerobic sulfatase maturase [Aliivibrio]	511678	80	QVDQMDVQLR	QTEQMDVQLR	Q +QMDVQLR	30.3302	45.5384
1699	record_15	Aliivibrio sp. SR45-2	MBB1314825	anaerobic sulfatase maturase [Aliivibrio sp. SR45-2]	2760931	80	QVDQMDVQLR	QTEQMDVQLR	Q +QMDVQLR	30.3302	45.5384
1700	record_15	Aliivibrio logei 5S-186	OEF19678	anaerobic sulfatase maturase [Aliivibrio logei 5S-186]	626086	80	QVDQMDVQLR	QTEQMDVQLR	Q +QMDVQLR	30.3302	45.5384
1701	record_15	Colinus virginianus	OXB84376	hypothetical protein H355_010803, partial [Colinus virginianus]	9014	80	QVDQMDVQLR	QIDQMDGQLR	Q+DQMD QLR	29.906	63.8872
1702	record_15	Callipepla squamata	OXB63924	hypothetical protein ASZ78_007766 [Callipepla squamata]	9009	80	QVDQMDVQLR	QIDQMDGQLR	Q+DQMD QLR	29.906	63.8983
1703	record_15	Mesitornis unicolor	XP_010181311	PREDICTED: LOW QUALITY PROTEIN: apolipoprotein B-100-like [Mesitornis unicolor]	54374	80	QVDQMDVQLR	QIDQIDVQLR	Q+DQ DVQLR	29.906	63.9121
1704	record_15	Pelecanus crispus	XP_009486618	PREDICTED: LOW QUALITY PROTEIN: apolipoprotein B-100-like, partial [Pelecanus crispus]	36300	80	QVDQMDVQLR	QIDQIDVQLR	Q+DQ DVQLR	29.906	63.9161
1705	record_15	Aphanomyces stellatus	KAF0697804	hypothetical protein As57867_011476 [Aphanomyces stellatus]	120398	80	QVDQMDVQL	QVDQMDLQL	QVDQMD QL	29.906	63.9958
1706	record_15	Aphanomyces stellatus	VFT88380	Aste57867_11519 [Aphanomyces stellatus]	120398	80	QVDQMDVQL	QVDQMDLQL	QVDQMD QL	29.906	63.9958
1707	record_15	Aphanomyces invadans	XP_008880432	hypothetical protein H310_14364 [Aphanomyces invadans]	157072	80	QVDQMDVQL	QVDQMDLQL	QVDQMD QL	29.906	63.9975
1708	record_15	Aphanomyces invadans	ETV90950	hypothetical protein H310_14364 [Aphanomyces invadans]	157072	80	QVDQMDVQL	QVDQMDLQL	QVDQMD QL	29.906	63.9975
1709	record_15	Dyella japonica	WP_144240864	TPM domain-containing protein [Dyella japonica]	231455	80	QVDQMDVQL	QVDQMDAQL	QVDQMD QL	29.906	64.8784
1710	record_15	Dyella japonica A8	AIF47237	hypothetical protein HY57_08075 [Dyella japonica A8]	1217721	80	QVDQMDVQL	QVDQMDAQL	QVDQMD QL	29.906	64.8784
1711	record_15	Dyella japonica	WP_085931552	TPM domain-containing protein, partial [Dyella japonica]	231455	80	QVDQMDVQL	QVDQMDAQL	QVDQMD QL	29.906	64.9387
1712	record_15	Kutzneria buriramensis	WP_116181521	RNA polymerase sigma factor [Kutzneria buriramensis]	1045776	80	VDQMDVQLR	VDQMDAQLR	VDQMD QLR	29.906	65.5199
1713	record_15	Kutzneria buriramensis	REH28499	RNA polymerase sigma-70 factor (ECF subfamily) [Kutzneria buriramensis]	1045776	80	VDQMDVQLR	VDQMDAQLR	VDQMD QLR	29.906	65.5199
1714	record_15	Gammaproteobacteria bacterium	NVJ68202	TonB-dependent receptor [Gammaproteobacteria bacterium]	1913989	80	QVDQMDVQLR	EVDQMDVNLR	+VDQMDV LR	29.4819	90.9923
1715	record_15	Leptosomus discolor	XP_009947352	PREDICTED: LOW QUALITY PROTEIN: dynein heavy chain 11, axonemal-like [Leptosomus discolor]	188344	80	VDQMDVQLR	VQQMDVQLR	V QMDVQLR	29.4819	91.2808
1716	record_15	Rotaria socialis	CAF3070604	unnamed protein product [Rotaria socialis]	392032	80	VDQMDVQLR	VDQMDVDLR	VDQMDV LR	29.4819	91.2987
1717	record_15	Rotaria socialis	CAF3447795	unnamed protein product [Rotaria socialis]	392032	80	VDQMDVQLR	VDQMDVDLR	VDQMDV LR	29.4819	91.2987
1718	record_15	Rotaria socialis	CAF4191521	unnamed protein product [Rotaria socialis]	392032	80	VDQMDVQLR	VDQMDVDLR	VDQMDV LR	29.4819	91.2987
1719	record_15	Rotaria socialis	CAF4289646	unnamed protein product [Rotaria socialis]	392032	80	VDQMDVQLR	VDQMDVDLR	VDQMDV LR	29.4819	91.2987
1720	record_15	Rotaria socialis	CAF3390727	unnamed protein product [Rotaria socialis]	392032	80	VDQMDVQLR	VDQMDVDLR	VDQMDV LR	29.4819	91.2987
1721	record_15	Rotaria socialis	CAF3482916	unnamed protein product [Rotaria socialis]	392032	80	VDQMDVQLR	VDQMDVDLR	VDQMDV LR	29.4819	91.2987
1722	record_15	Rotaria socialis	CAF3662677	unnamed protein product [Rotaria socialis]	392032	80	VDQMDVQLR	VDQMDVDLR	VDQMDV LR	29.4819	91.2987
1723	record_15	Rotaria socialis	CAF4246719	unnamed protein product [Rotaria socialis]	392032	80	VDQMDVQLR	VDQMDVDLR	VDQMDV LR	29.4819	91.2987
1724	record_15	Rotaria socialis	CAF4480825	unnamed protein product [Rotaria socialis]	392032	80	VDQMDVQLR	VDQMDVDLR	VDQMDV LR	29.4819	91.2987
1725	record_15	Desulfosporosinus lacus	WP_073031104	DUF4901 domain-containing protein [Desulfosporosinus lacus]	329936	90	QVDQ--MDVQLR	EVDQEDMDVQLR	+VDQ MDVQLR	29.4819	91.3385
1726	record_15	Desulfosporosinus lacus DSM 15449	SHI27113	protein of unknown function [Desulfosporosinus lacus DSM 15449]	1121420	90	QVDQ--MDVQLR	EVDQEDMDVQLR	+VDQ MDVQLR	29.4819	91.3385
1727	record_15	Streptomyces sp. MK37H	WP_210951461	tetratricopeptide repeat protein, partial [Streptomyces sp. MK37H]	2699117	80	QVDQMDVQLR	QLDQMDVRLR	Q DQMDV LR	29.0577	129.057
1728	record_15	Streptomyces sp. MK37H	MBP8539731	tetratricopeptide repeat protein [Streptomyces sp. MK37H]	2699117	80	QVDQMDVQLR	QLDQMDVRLR	Q DQMDV LR	29.0577	129.057
1729	record_15	Phocaeicola vulgatus	WP_057250672	carboxypeptidase-like regulatory domain-containing protein [Phocaeicola vulgatus]	821	100	QVDQM----------DVQLR	QVDQMRNKVTSSGEGDVQLR	QVDQM DVQLR	29.0577	129.092
1730	record_15	Phocaeicola vulgatus	KAB6544790	TonB-dependent receptor [Phocaeicola vulgatus]	821	100	QVDQM----------DVQLR	QVDQMRNKVTSSGEGDVQLR	QVDQM DVQLR	29.0577	129.092
1731	record_15	Phocaeicola vulgatus	KAB6564247	TonB-dependent receptor [Phocaeicola vulgatus]	821	100	QVDQM----------DVQLR	QVDQMRNKVTSSGEGDVQLR	QVDQM DVQLR	29.0577	129.092
1732	record_15	Phocaeicola vulgatus	KAB6569233	TonB-dependent receptor [Phocaeicola vulgatus]	821	100	QVDQM----------DVQLR	QVDQMRNKVTSSGEGDVQLR	QVDQM DVQLR	29.0577	129.092
1733	record_15	Phocaeicola vulgatus	KAB6572874	TonB-dependent receptor [Phocaeicola vulgatus]	821	100	QVDQM----------DVQLR	QVDQMRNKVTSSGEGDVQLR	QVDQM DVQLR	29.0577	129.092
1734	record_15	Phocaeicola vulgatus	KAB6582422	TonB-dependent receptor [Phocaeicola vulgatus]	821	100	QVDQM----------DVQLR	QVDQMRNKVTSSGEGDVQLR	QVDQM DVQLR	29.0577	129.092
1735	record_15	Phocaeicola sp.	MBP6476007	TonB-dependent receptor [Phocaeicola sp.]	2773926	100	QVDQM----------DVQLR	QVDQMRNKVTSSGEGDVQLR	QVDQM DVQLR	29.0577	129.092
1736	record_15	Phocaeicola vulgatus	WP_195309767	outer membrane beta-barrel protein [Phocaeicola vulgatus]	821	100	QVDQM----------DVQLR	QVDQMRNKVTSSGEGDVQLR	QVDQM DVQLR	29.0577	129.092
1737	record_15	Phocaeicola vulgatus	MCB6497421	outer membrane beta-barrel protein [Phocaeicola vulgatus]	821	100	QVDQM----------DVQLR	QVDQMRNKVTSSGEGDVQLR	QVDQM DVQLR	29.0577	129.092
1738	record_15	Phocaeicola vulgatus	MCB6510950	outer membrane beta-barrel protein [Phocaeicola vulgatus]	821	100	QVDQM----------DVQLR	QVDQMRNKVTSSGEGDVQLR	QVDQM DVQLR	29.0577	129.092
1739	record_15	Phocaeicola vulgatus	WP_100262971	TonB-dependent receptor [Phocaeicola vulgatus]	821	100	QVDQM----------DVQLR	QVDQMRNKVTSSGEGDVQLR	QVDQM DVQLR	29.0577	129.092
1740	record_15	Phocaeicola vulgatus	KAB3849740	outer membrane beta-barrel protein [Phocaeicola vulgatus]	821	100	QVDQM----------DVQLR	QVDQMRNKVTSSGEGDVQLR	QVDQM DVQLR	29.0577	129.092
1741	record_15	Phocaeicola vulgatus	KAB3864172	outer membrane beta-barrel protein [Phocaeicola vulgatus]	821	100	QVDQM----------DVQLR	QVDQMRNKVTSSGEGDVQLR	QVDQM DVQLR	29.0577	129.092
1742	record_15	Phocaeicola vulgatus	MBV3848490	TonB-dependent receptor [Phocaeicola vulgatus]	821	100	QVDQM----------DVQLR	QVDQMRNKVTSSGEGDVQLR	QVDQM DVQLR	29.0577	129.092
1743	record_15	Phocaeicola vulgatus	MBV3857547	TonB-dependent receptor [Phocaeicola vulgatus]	821	100	QVDQM----------DVQLR	QVDQMRNKVTSSGEGDVQLR	QVDQM DVQLR	29.0577	129.092
1744	record_15	Phocaeicola vulgatus	MBV3861649	TonB-dependent receptor [Phocaeicola vulgatus]	821	100	QVDQM----------DVQLR	QVDQMRNKVTSSGEGDVQLR	QVDQM DVQLR	29.0577	129.092
1745	record_15	Phocaeicola vulgatus	WP_117694902	carboxypeptidase-like regulatory domain-containing protein [Phocaeicola vulgatus]	821	100	QVDQM----------DVQLR	QVDQMRNKVTSSGEGDVQLR	QVDQM DVQLR	29.0577	129.092
1746	record_15	Bacteroides sp.	HAU00450	TonB-dependent receptor [Bacteroides sp.]	29523	100	QVDQM----------DVQLR	QVDQMRNKVTSSGEGDVQLR	QVDQM DVQLR	29.0577	129.092
1747	record_15	Phocaeicola vulgatus	KAB5453939	TonB-dependent receptor [Phocaeicola vulgatus]	821	100	QVDQM----------DVQLR	QVDQMRNKVTSSGEGDVQLR	QVDQM DVQLR	29.0577	129.092
1748	record_15	Phocaeicola vulgatus	QUT60204	CarboxypepD_reg-like domain protein [Phocaeicola vulgatus]	821	100	QVDQM----------DVQLR	QVDQMRNKVTSSGEGDVQLR	QVDQM DVQLR	29.0577	129.092
1749	record_15	Phocaeicola vulgatus	RGM61448	TonB-dependent receptor [Phocaeicola vulgatus]	821	100	QVDQM----------DVQLR	QVDQMRNKVTSSGEGDVQLR	QVDQM DVQLR	29.0577	129.092
1750	record_15	Phocaeicola vulgatus	RGM64827	TonB-dependent receptor [Phocaeicola vulgatus]	821	100	QVDQM----------DVQLR	QVDQMRNKVTSSGEGDVQLR	QVDQM DVQLR	29.0577	129.092
1751	record_15	Phocaeicola vulgatus	WP_118935521	outer membrane beta-barrel protein [Phocaeicola vulgatus]	821	100	QVDQM----------DVQLR	QVDQMRNKVTSSGEGDVQLR	QVDQM DVQLR	29.0577	129.092
1752	record_15	Bacteroides sp.	HAY24751	TonB-dependent receptor [Bacteroides sp.]	29523	100	QVDQM----------DVQLR	QVDQMRNKVTSSGEGDVQLR	QVDQM DVQLR	29.0577	129.092
1753	record_15	Phocaeicola vulgatus	MBV0904536	outer membrane beta-barrel protein [Phocaeicola vulgatus]	821	100	QVDQM----------DVQLR	QVDQMRNKVTSSGEGDVQLR	QVDQM DVQLR	29.0577	129.092
1754	record_15	Phocaeicola vulgatus	MBV3475512	outer membrane beta-barrel protein [Phocaeicola vulgatus]	821	100	QVDQM----------DVQLR	QVDQMRNKVTSSGEGDVQLR	QVDQM DVQLR	29.0577	129.092
1755	record_15	Phocaeicola vulgatus	MBV3488123	outer membrane beta-barrel protein [Phocaeicola vulgatus]	821	100	QVDQM----------DVQLR	QVDQMRNKVTSSGEGDVQLR	QVDQM DVQLR	29.0577	129.092
1756	record_15	Phocaeicola vulgatus	MBV3500343	outer membrane beta-barrel protein [Phocaeicola vulgatus]	821	100	QVDQM----------DVQLR	QVDQMRNKVTSSGEGDVQLR	QVDQM DVQLR	29.0577	129.092
1757	record_15	Phocaeicola vulgatus	WP_195306316	outer membrane beta-barrel protein [Phocaeicola vulgatus]	821	100	QVDQM----------DVQLR	QVDQMRNKVTSSGEGDVQLR	QVDQM DVQLR	29.0577	129.092
1758	record_15	Phocaeicola	WP_011965068	MULTISPECIES: outer membrane beta-barrel protein [Phocaeicola]	909656	100	QVDQM----------DVQLR	QVDQMRNKVTSSGEGDVQLR	QVDQM DVQLR	29.0577	129.092
1759	record_15	Phocaeicola vulgatus ATCC 8482	ABR38835	conserved hypothetical protein [Phocaeicola vulgatus ATCC 8482]	435590	100	QVDQM----------DVQLR	QVDQMRNKVTSSGEGDVQLR	QVDQM DVQLR	29.0577	129.092
1760	record_15	Phocaeicola vulgatus	MBU8993543	outer membrane beta-barrel protein [Phocaeicola vulgatus]	821	100	QVDQM----------DVQLR	QVDQMRNKVTSSGEGDVQLR	QVDQM DVQLR	29.0577	129.092
1761	record_15	Phocaeicola vulgatus	MBU9038317	outer membrane beta-barrel protein [Phocaeicola vulgatus]	821	100	QVDQM----------DVQLR	QVDQMRNKVTSSGEGDVQLR	QVDQM DVQLR	29.0577	129.092
1762	record_15	Phocaeicola vulgatus	NMW53479	TonB-dependent receptor [Phocaeicola vulgatus]	821	100	QVDQM----------DVQLR	QVDQMRNKVTSSGEGDVQLR	QVDQM DVQLR	29.0577	129.092
1763	record_15	Phocaeicola vulgatus	OKZ54740	TonB-dependent receptor [Phocaeicola vulgatus]	821	100	QVDQM----------DVQLR	QVDQMRNKVTSSGEGDVQLR	QVDQM DVQLR	29.0577	129.092
1764	record_15	Phocaeicola vulgatus	WP_117697597	TonB-dependent receptor [Phocaeicola vulgatus]	821	100	QVDQM----------DVQLR	QVDQMRNKVTSSGEGDVQLR	QVDQM DVQLR	29.0577	129.092
1765	record_15	Phocaeicola vulgatus	NMW66697	TonB-dependent receptor [Phocaeicola vulgatus]	821	100	QVDQM----------DVQLR	QVDQMRNKVTSSGEGDVQLR	QVDQM DVQLR	29.0577	129.092
1766	record_15	Phocaeicola vulgatus	RGK10211	TonB-dependent receptor [Phocaeicola vulgatus]	821	100	QVDQM----------DVQLR	QVDQMRNKVTSSGEGDVQLR	QVDQM DVQLR	29.0577	129.092
1767	record_15	Phocaeicola vulgatus	RGK64093	TonB-dependent receptor [Phocaeicola vulgatus]	821	100	QVDQM----------DVQLR	QVDQMRNKVTSSGEGDVQLR	QVDQM DVQLR	29.0577	129.092
1768	record_15	Phocaeicola vulgatus	WP_195257371	outer membrane beta-barrel protein [Phocaeicola vulgatus]	821	100	QVDQM----------DVQLR	QVDQMRNKVTSSGEGDVQLR	QVDQM DVQLR	29.0577	129.092
1769	record_15	Phocaeicola vulgatus	WP_118240971	TonB-dependent receptor [Phocaeicola vulgatus]	821	100	QVDQM----------DVQLR	QVDQMRNKVTSSGEGDVQLR	QVDQM DVQLR	29.0577	129.092
1770	record_15	Phocaeicola vulgatus	RHF59031	TonB-dependent receptor [Phocaeicola vulgatus]	821	100	QVDQM----------DVQLR	QVDQMRNKVTSSGEGDVQLR	QVDQM DVQLR	29.0577	129.092
1771	record_15	Phocaeicola vulgatus	WP_196026754	outer membrane beta-barrel protein [Phocaeicola vulgatus]	821	100	QVDQM----------DVQLR	QVDQMRNKVTSSGEGDVQLR	QVDQM DVQLR	29.0577	129.092
1772	record_15	Bacteroidaceae	WP_005844062	MULTISPECIES: outer membrane beta-barrel protein [Bacteroidaceae]	815	100	QVDQM----------DVQLR	QVDQMRNKVTSSGEGDVQLR	QVDQM DVQLR	29.0577	129.092
1773	record_15	Phocaeicola vulgatus PC510	EFG17082	conserved hypothetical protein [Phocaeicola vulgatus PC510]	702446	100	QVDQM----------DVQLR	QVDQMRNKVTSSGEGDVQLR	QVDQM DVQLR	29.0577	129.092
1774	record_15	Phocaeicola vulgatus	KAB6454093	outer membrane beta-barrel protein [Phocaeicola vulgatus]	821	100	QVDQM----------DVQLR	QVDQMRNKVTSSGEGDVQLR	QVDQM DVQLR	29.0577	129.092
1775	record_15	Phocaeicola vulgatus	KAB6479114	outer membrane beta-barrel protein [Phocaeicola vulgatus]	821	100	QVDQM----------DVQLR	QVDQMRNKVTSSGEGDVQLR	QVDQM DVQLR	29.0577	129.092
1776	record_15	Phocaeicola vulgatus	RHK88206	TonB-dependent receptor [Phocaeicola vulgatus]	821	100	QVDQM----------DVQLR	QVDQMRNKVTSSGEGDVQLR	QVDQM DVQLR	29.0577	129.092
1777	record_15	Phocaeicola vulgatus	RHL21386	TonB-dependent receptor [Phocaeicola vulgatus]	821	100	QVDQM----------DVQLR	QVDQMRNKVTSSGEGDVQLR	QVDQM DVQLR	29.0577	129.092
1778	record_15	Phocaeicola vulgatus	WP_217315877	outer membrane beta-barrel protein [Phocaeicola vulgatus]	821	100	QVDQM----------DVQLR	QVDQMRNKVTSSGEGDVQLR	QVDQM DVQLR	29.0577	129.092
1779	record_15	Phocaeicola sp.	MBP7941210	TonB-dependent receptor [Phocaeicola sp.]	2773926	100	QVDQM----------DVQLR	QVDQMRNKVTSSGEGDVQLR	QVDQM DVQLR	29.0577	129.092
1780	record_15	Phocaeicola vulgatus	MBU9913864	outer membrane beta-barrel protein [Phocaeicola vulgatus]	821	100	QVDQM----------DVQLR	QVDQMRNKVTSSGEGDVQLR	QVDQM DVQLR	29.0577	129.092
1781	record_15	Phocaeicola vulgatus	MBV4403882	outer membrane beta-barrel protein [Phocaeicola vulgatus]	821	100	QVDQM----------DVQLR	QVDQMRNKVTSSGEGDVQLR	QVDQM DVQLR	29.0577	129.092
1782	record_15	Phocaeicola vulgatus	MCB6273440	outer membrane beta-barrel protein [Phocaeicola vulgatus]	821	100	QVDQM----------DVQLR	QVDQMRNKVTSSGEGDVQLR	QVDQM DVQLR	29.0577	129.092
1783	record_15	Phocaeicola vulgatus	MCB6278009	outer membrane beta-barrel protein [Phocaeicola vulgatus]	821	100	QVDQM----------DVQLR	QVDQMRNKVTSSGEGDVQLR	QVDQM DVQLR	29.0577	129.092
1784	record_15	Phocaeicola vulgatus	WP_032952933	outer membrane beta-barrel protein [Phocaeicola vulgatus]	821	100	QVDQM----------DVQLR	QVDQMRNKVTSSGEGDVQLR	QVDQM DVQLR	29.0577	129.092
1785	record_15	Phocaeicola vulgatus str. 3975 RP4	KDS53204	cna B-type domain protein [Phocaeicola vulgatus str. 3975 RP4]	1339352	100	QVDQM----------DVQLR	QVDQMRNKVTSSGEGDVQLR	QVDQM DVQLR	29.0577	129.092
1786	record_15	Phocaeicola vulgatus	RHH81474	TonB-dependent receptor [Phocaeicola vulgatus]	821	100	QVDQM----------DVQLR	QVDQMRNKVTSSGEGDVQLR	QVDQM DVQLR	29.0577	129.092
1787	record_15	Phocaeicola vulgatus	KAB3859841	outer membrane beta-barrel protein [Phocaeicola vulgatus]	821	100	QVDQM----------DVQLR	QVDQMRNKVTSSGEGDVQLR	QVDQM DVQLR	29.0577	129.092
1788	record_15	Phocaeicola vulgatus	KAB3861423	outer membrane beta-barrel protein [Phocaeicola vulgatus]	821	100	QVDQM----------DVQLR	QVDQMRNKVTSSGEGDVQLR	QVDQM DVQLR	29.0577	129.092
1789	record_15	Phocaeicola vulgatus	KAB3870020	outer membrane beta-barrel protein [Phocaeicola vulgatus]	821	100	QVDQM----------DVQLR	QVDQMRNKVTSSGEGDVQLR	QVDQM DVQLR	29.0577	129.092
1790	record_15	Phocaeicola vulgatus	KAB3872726	outer membrane beta-barrel protein [Phocaeicola vulgatus]	821	100	QVDQM----------DVQLR	QVDQMRNKVTSSGEGDVQLR	QVDQM DVQLR	29.0577	129.092
1791	record_15	Phocaeicola vulgatus	KAB3883965	outer membrane beta-barrel protein [Phocaeicola vulgatus]	821	100	QVDQM----------DVQLR	QVDQMRNKVTSSGEGDVQLR	QVDQM DVQLR	29.0577	129.092
1792	record_15	Phocaeicola vulgatus	WP_117855905	outer membrane beta-barrel protein [Phocaeicola vulgatus]	821	100	QVDQM----------DVQLR	QVDQMRNKVTSSGEGDVQLR	QVDQM DVQLR	29.0577	129.092
1793	record_15	Phocaeicola vulgatus	RHB76860	TonB-dependent receptor [Phocaeicola vulgatus]	821	100	QVDQM----------DVQLR	QVDQMRNKVTSSGEGDVQLR	QVDQM DVQLR	29.0577	129.092
1794	record_15	Phocaeicola vulgatus	WP_138287112	outer membrane beta-barrel protein [Phocaeicola vulgatus]	821	100	QVDQM----------DVQLR	QVDQMRNKVTSSGEGDVQLR	QVDQM DVQLR	29.0577	129.092
1795	record_15	Phocaeicola vulgatus	MBV4064033	outer membrane beta-barrel protein [Phocaeicola vulgatus]	821	100	QVDQM----------DVQLR	QVDQMRNKVTSSGEGDVQLR	QVDQM DVQLR	29.0577	129.092
1796	record_15	Phocaeicola vulgatus	MBV4115978	outer membrane beta-barrel protein [Phocaeicola vulgatus]	821	100	QVDQM----------DVQLR	QVDQMRNKVTSSGEGDVQLR	QVDQM DVQLR	29.0577	129.092
1797	record_15	Phocaeicola vulgatus	WP_118420564	TonB-dependent receptor [Phocaeicola vulgatus]	821	100	QVDQM----------DVQLR	QVDQMRNKVTSSGEGDVQLR	QVDQM DVQLR	29.0577	129.092
1798	record_15	Phocaeicola vulgatus	MBU9035143	TonB-dependent receptor [Phocaeicola vulgatus]	821	100	QVDQM----------DVQLR	QVDQMRNKVTSSGEGDVQLR	QVDQM DVQLR	29.0577	129.092
1799	record_15	Phocaeicola vulgatus	MCB7019487	TonB-dependent receptor [Phocaeicola vulgatus]	821	100	QVDQM----------DVQLR	QVDQMRNKVTSSGEGDVQLR	QVDQM DVQLR	29.0577	129.092
1800	record_15	Phocaeicola vulgatus	NMW57145	TonB-dependent receptor [Phocaeicola vulgatus]	821	100	QVDQM----------DVQLR	QVDQMRNKVTSSGEGDVQLR	QVDQM DVQLR	29.0577	129.092
1801	record_15	Phocaeicola vulgatus	NMX18114	TonB-dependent receptor [Phocaeicola vulgatus]	821	100	QVDQM----------DVQLR	QVDQMRNKVTSSGEGDVQLR	QVDQM DVQLR	29.0577	129.092
1802	record_15	Phocaeicola vulgatus	RHL51620	TonB-dependent receptor [Phocaeicola vulgatus]	821	100	QVDQM----------DVQLR	QVDQMRNKVTSSGEGDVQLR	QVDQM DVQLR	29.0577	129.092
1803	record_15	Phocaeicola vulgatus	WP_016271782	outer membrane beta-barrel protein [Phocaeicola vulgatus]	821	100	QVDQM----------DVQLR	QVDQMRNKVTSSGEGDVQLR	QVDQM DVQLR	29.0577	129.092
1804	record_15	Bacteroides sp.	MBS1389565	TonB-dependent receptor [Bacteroides sp.]	29523	100	QVDQM----------DVQLR	QVDQMRNKVTSSGEGDVQLR	QVDQM DVQLR	29.0577	129.092
1805	record_15	Escherichia coli	MZU80809	outer membrane beta-barrel protein [Escherichia coli]	562	100	QVDQM----------DVQLR	QVDQMRNKVTSSGEGDVQLR	QVDQM DVQLR	29.0577	129.092
1806	record_15	Phocaeicola vulgatus dnLKV7	EOR98412	hypothetical protein C800_03849 [Phocaeicola vulgatus dnLKV7]	1235786	100	QVDQM----------DVQLR	QVDQMRNKVTSSGEGDVQLR	QVDQM DVQLR	29.0577	129.092
1807	record_15	Phocaeicola vulgatus	KAB3558919	outer membrane beta-barrel protein [Phocaeicola vulgatus]	821	100	QVDQM----------DVQLR	QVDQMRNKVTSSGEGDVQLR	QVDQM DVQLR	29.0577	129.092
1808	record_15	Phocaeicola vulgatus	KAB3559672	outer membrane beta-barrel protein [Phocaeicola vulgatus]	821	100	QVDQM----------DVQLR	QVDQMRNKVTSSGEGDVQLR	QVDQM DVQLR	29.0577	129.092
1809	record_15	Phocaeicola vulgatus	WP_115649002	outer membrane beta-barrel protein [Phocaeicola vulgatus]	821	100	QVDQM----------DVQLR	QVDQMRNKVTSSGEGDVQLR	QVDQM DVQLR	29.0577	129.092
1810	record_15	Phocaeicola vulgatus	SUV46449	outer membrane insertion signal domain-containing protein [Phocaeicola vulgatus]	821	100	QVDQM----------DVQLR	QVDQMRNKVTSSGEGDVQLR	QVDQM DVQLR	29.0577	129.092
1811	record_15	Phocaeicola vulgatus	WP_217768422	TonB-dependent receptor [Phocaeicola vulgatus]	821	100	QVDQM----------DVQLR	QVDQMRNKVTSSGEGDVQLR	QVDQM DVQLR	29.0577	129.092
1812	record_15	Phocaeicola vulgatus	MBV4257952	TonB-dependent receptor [Phocaeicola vulgatus]	821	100	QVDQM----------DVQLR	QVDQMRNKVTSSGEGDVQLR	QVDQM DVQLR	29.0577	129.092
1813	record_15	Phocaeicola vulgatus	WP_118409880	outer membrane beta-barrel protein [Phocaeicola vulgatus]	821	100	QVDQM----------DVQLR	QVDQMRNKVTSSGEGDVQLR	QVDQM DVQLR	29.0577	129.092
1814	record_15	Phocaeicola vulgatus	RHM05063	TonB-dependent receptor [Phocaeicola vulgatus]	821	100	QVDQM----------DVQLR	QVDQMRNKVTSSGEGDVQLR	QVDQM DVQLR	29.0577	129.092
1815	record_15	Phocaeicola	WP_032944031	MULTISPECIES: TonB-dependent receptor [Phocaeicola]	909656	100	QVDQM----------DVQLR	QVDQMRNKVTSSGEGDVQLR	QVDQM DVQLR	29.0577	129.092
1816	record_15	Phocaeicola vulgatus	KAB5414532	outer membrane beta-barrel protein [Phocaeicola vulgatus]	821	100	QVDQM----------DVQLR	QVDQMRNKVTSSGEGDVQLR	QVDQM DVQLR	29.0577	129.092
1817	record_15	Phocaeicola vulgatus	KAB5441096	outer membrane beta-barrel protein [Phocaeicola vulgatus]	821	100	QVDQM----------DVQLR	QVDQMRNKVTSSGEGDVQLR	QVDQM DVQLR	29.0577	129.092
1818	record_15	Phocaeicola vulgatus	KAB6570088	outer membrane beta-barrel protein [Phocaeicola vulgatus]	821	100	QVDQM----------DVQLR	QVDQMRNKVTSSGEGDVQLR	QVDQM DVQLR	29.0577	129.092
1819	record_15	Phocaeicola vulgatus	KAB6585884	outer membrane beta-barrel protein [Phocaeicola vulgatus]	821	100	QVDQM----------DVQLR	QVDQMRNKVTSSGEGDVQLR	QVDQM DVQLR	29.0577	129.092
1820	record_15	Phocaeicola vulgatus	KAB6588892	outer membrane beta-barrel protein [Phocaeicola vulgatus]	821	100	QVDQM----------DVQLR	QVDQMRNKVTSSGEGDVQLR	QVDQM DVQLR	29.0577	129.092
1821	record_15	Phocaeicola vulgatus	WP_216945228	TonB-dependent receptor [Phocaeicola vulgatus]	821	100	QVDQM----------DVQLR	QVDQMRNKVTSSGEGDVQLR	QVDQM DVQLR	29.0577	129.092
1822	record_15	Phocaeicola vulgatus	MBU9066057	TonB-dependent receptor [Phocaeicola vulgatus]	821	100	QVDQM----------DVQLR	QVDQMRNKVTSSGEGDVQLR	QVDQM DVQLR	29.0577	129.092
1823	record_15	Phocaeicola vulgatus	MBV3183997	TonB-dependent receptor [Phocaeicola vulgatus]	821	100	QVDQM----------DVQLR	QVDQMRNKVTSSGEGDVQLR	QVDQM DVQLR	29.0577	129.092
1824	record_15	Phocaeicola vulgatus	MBV3187814	TonB-dependent receptor [Phocaeicola vulgatus]	821	100	QVDQM----------DVQLR	QVDQMRNKVTSSGEGDVQLR	QVDQM DVQLR	29.0577	129.092
1825	record_15	Phocaeicola vulgatus	MBV3195033	TonB-dependent receptor [Phocaeicola vulgatus]	821	100	QVDQM----------DVQLR	QVDQMRNKVTSSGEGDVQLR	QVDQM DVQLR	29.0577	129.092
1826	record_15	Phocaeicola vulgatus	MBV3198674	TonB-dependent receptor [Phocaeicola vulgatus]	821	100	QVDQM----------DVQLR	QVDQMRNKVTSSGEGDVQLR	QVDQM DVQLR	29.0577	129.092
1827	record_15	Phocaeicola vulgatus	WP_057279220	outer membrane beta-barrel protein [Phocaeicola vulgatus]	821	100	QVDQM----------DVQLR	QVDQMRNKVTSSGEGDVQLR	QVDQM DVQLR	29.0577	129.092
1828	record_15	Phocaeicola vulgatus	MBD9345723	TonB-dependent receptor [Phocaeicola vulgatus]	821	100	QVDQM----------DVQLR	QVDQMRNKVTSSGEGDVQLR	QVDQM DVQLR	29.0577	129.092
1829	record_15	Phocaeicola vulgatus	RGU63084	TonB-dependent receptor [Phocaeicola vulgatus]	821	100	QVDQM----------DVQLR	QVDQMRNKVTSSGEGDVQLR	QVDQM DVQLR	29.0577	129.092
1830	record_15	Phocaeicola vulgatus	RGU69598	TonB-dependent receptor [Phocaeicola vulgatus]	821	100	QVDQM----------DVQLR	QVDQMRNKVTSSGEGDVQLR	QVDQM DVQLR	29.0577	129.092
1831	record_15	Phocaeicola vulgatus	CUP28086	outer membrane insertion signal domain-containing protein [Phocaeicola vulgatus]	821	100	QVDQM----------DVQLR	QVDQMRNKVTSSGEGDVQLR	QVDQM DVQLR	29.0577	129.092
1832	record_15	Bacteroides sp. AF17-1	WP_038608325	outer membrane beta-barrel protein [Bacteroides sp. AF17-1]	2292919	100	QVDQM----------DVQLR	QVDQMRNKVTSSGEGDVQLR	QVDQM DVQLR	29.0577	129.092
1833	record_15	Phocaeicola dorei	AII61698	TonB-dependent receptor [Phocaeicola dorei]	357276	100	QVDQM----------DVQLR	QVDQMRNKVTSSGEGDVQLR	QVDQM DVQLR	29.0577	129.092
1834	record_15	Bacteroides sp. AF17-1	RJX07332	TonB-dependent receptor [Bacteroides sp. AF17-1]	2292919	100	QVDQM----------DVQLR	QVDQMRNKVTSSGEGDVQLR	QVDQM DVQLR	29.0577	129.092
1835	record_15	Phocaeicola dorei	TDB21854	TonB-dependent receptor [Phocaeicola dorei]	357276	100	QVDQM----------DVQLR	QVDQMRNKVTSSGEGDVQLR	QVDQM DVQLR	29.0577	129.092
1836	record_15	Phocaeicola vulgatus	WP_134978216	outer membrane beta-barrel protein [Phocaeicola vulgatus]	821	100	QVDQM----------DVQLR	QVDQMRNKVTSSGEGDVQLR	QVDQM DVQLR	29.0577	129.092
1837	record_15	Phocaeicola vulgatus	MBV3762523	outer membrane beta-barrel protein [Phocaeicola vulgatus]	821	100	QVDQM----------DVQLR	QVDQMRNKVTSSGEGDVQLR	QVDQM DVQLR	29.0577	129.092
1838	record_15	Phocaeicola vulgatus	MBV3766782	outer membrane beta-barrel protein [Phocaeicola vulgatus]	821	100	QVDQM----------DVQLR	QVDQMRNKVTSSGEGDVQLR	QVDQM DVQLR	29.0577	129.092
1839	record_15	Phocaeicola vulgatus	MBV3776137	outer membrane beta-barrel protein [Phocaeicola vulgatus]	821	100	QVDQM----------DVQLR	QVDQMRNKVTSSGEGDVQLR	QVDQM DVQLR	29.0577	129.092
1840	record_15	Phocaeicola vulgatus	MBV3785087	outer membrane beta-barrel protein [Phocaeicola vulgatus]	821	100	QVDQM----------DVQLR	QVDQMRNKVTSSGEGDVQLR	QVDQM DVQLR	29.0577	129.092
1841	record_15	Phocaeicola vulgatus	MBV3789331	outer membrane beta-barrel protein [Phocaeicola vulgatus]	821	100	QVDQM----------DVQLR	QVDQMRNKVTSSGEGDVQLR	QVDQM DVQLR	29.0577	129.092
1842	record_15	Phocaeicola vulgatus	WP_117814791	outer membrane beta-barrel protein [Phocaeicola vulgatus]	821	100	QVDQM----------DVQLR	QVDQMRNKVTSSGEGDVQLR	QVDQM DVQLR	29.0577	129.092
1843	record_15	Phocaeicola vulgatus	RGQ29283	TonB-dependent receptor [Phocaeicola vulgatus]	821	100	QVDQM----------DVQLR	QVDQMRNKVTSSGEGDVQLR	QVDQM DVQLR	29.0577	129.092
1844	record_15	Phocaeicola vulgatus	RHB58682	TonB-dependent receptor [Phocaeicola vulgatus]	821	100	QVDQM----------DVQLR	QVDQMRNKVTSSGEGDVQLR	QVDQM DVQLR	29.0577	129.092
1845	record_15	Phocaeicola vulgatus	WP_005849970	outer membrane beta-barrel protein [Phocaeicola vulgatus]	821	100	QVDQM----------DVQLR	QVDQMRNKVTSSGEGDVQLR	QVDQM DVQLR	29.0577	129.092
1846	record_15	Phocaeicola vulgatus CL09T03C04	EIY79659	hypothetical protein HMPREF1058_01687 [Phocaeicola vulgatus CL09T03C04]	997891	100	QVDQM----------DVQLR	QVDQMRNKVTSSGEGDVQLR	QVDQM DVQLR	29.0577	129.092
1847	record_15	Phocaeicola vulgatus	WP_195642973	outer membrane beta-barrel protein [Phocaeicola vulgatus]	821	100	QVDQM----------DVQLR	QVDQMRNKVTSSGEGDVQLR	QVDQM DVQLR	29.0577	129.092
1848	record_15	Phocaeicola vulgatus	WP_117849195	TonB-dependent receptor [Phocaeicola vulgatus]	821	100	QVDQM----------DVQLR	QVDQMRNKVTSSGEGDVQLR	QVDQM DVQLR	29.0577	129.092
1849	record_15	Phocaeicola vulgatus	RHA51904	TonB-dependent receptor [Phocaeicola vulgatus]	821	100	QVDQM----------DVQLR	QVDQMRNKVTSSGEGDVQLR	QVDQM DVQLR	29.0577	129.092
1850	record_15	Phocaeicola vulgatus	KAB3629022	outer membrane beta-barrel protein [Phocaeicola vulgatus]	821	100	QVDQM----------DVQLR	QVDQMRNKVTSSGEGDVQLR	QVDQM DVQLR	29.0577	129.092
1851	record_15	Phocaeicola vulgatus	WP_118236303	outer membrane beta-barrel protein [Phocaeicola vulgatus]	821	100	QVDQM----------DVQLR	QVDQMRNKVTSSGEGDVQLR	QVDQM DVQLR	29.0577	129.092
1852	record_15	Phocaeicola vulgatus	KAB6593647	outer membrane beta-barrel protein [Phocaeicola vulgatus]	821	100	QVDQM----------DVQLR	QVDQMRNKVTSSGEGDVQLR	QVDQM DVQLR	29.0577	129.092
1853	record_15	Phocaeicola vulgatus	KAB6605980	outer membrane beta-barrel protein [Phocaeicola vulgatus]	821	100	QVDQM----------DVQLR	QVDQMRNKVTSSGEGDVQLR	QVDQM DVQLR	29.0577	129.092
1854	record_15	Phocaeicola vulgatus	KAB6608722	outer membrane beta-barrel protein [Phocaeicola vulgatus]	821	100	QVDQM----------DVQLR	QVDQMRNKVTSSGEGDVQLR	QVDQM DVQLR	29.0577	129.092
1855	record_15	Phocaeicola vulgatus	KAB6618542	outer membrane beta-barrel protein [Phocaeicola vulgatus]	821	100	QVDQM----------DVQLR	QVDQMRNKVTSSGEGDVQLR	QVDQM DVQLR	29.0577	129.092
1856	record_15	Phocaeicola vulgatus	KAB6627533	outer membrane beta-barrel protein [Phocaeicola vulgatus]	821	100	QVDQM----------DVQLR	QVDQMRNKVTSSGEGDVQLR	QVDQM DVQLR	29.0577	129.092
1857	record_15	Phocaeicola dorei	WP_118470816	outer membrane beta-barrel protein [Phocaeicola dorei]	357276	100	QVDQM----------DVQLR	QVDQMRNKVTSSGEGDVQLR	QVDQM DVQLR	29.0577	129.092
1858	record_15	Phocaeicola dorei	RGJ80148	TonB-dependent receptor [Phocaeicola dorei]	357276	100	QVDQM----------DVQLR	QVDQMRNKVTSSGEGDVQLR	QVDQM DVQLR	29.0577	129.092
1859	record_15	Phocaeicola vulgatus	KAB6450922	outer membrane beta-barrel protein [Phocaeicola vulgatus]	821	100	QVDQM----------DVQLR	QVDQMRNKVTSSGEGDVQLR	QVDQM DVQLR	29.0577	129.092
1860	record_15	Phocaeicola vulgatus	KAB6457016	outer membrane beta-barrel protein [Phocaeicola vulgatus]	821	100	QVDQM----------DVQLR	QVDQMRNKVTSSGEGDVQLR	QVDQM DVQLR	29.0577	129.092
1861	record_15	Phocaeicola vulgatus	KAB6461638	outer membrane beta-barrel protein [Phocaeicola vulgatus]	821	100	QVDQM----------DVQLR	QVDQMRNKVTSSGEGDVQLR	QVDQM DVQLR	29.0577	129.092
1862	record_15	Phocaeicola vulgatus	KAB6471524	outer membrane beta-barrel protein [Phocaeicola vulgatus]	821	100	QVDQM----------DVQLR	QVDQMRNKVTSSGEGDVQLR	QVDQM DVQLR	29.0577	129.092
1863	record_15	Phocaeicola vulgatus	KAB6476490	outer membrane beta-barrel protein [Phocaeicola vulgatus]	821	100	QVDQM----------DVQLR	QVDQMRNKVTSSGEGDVQLR	QVDQM DVQLR	29.0577	129.092
1864	record_15	unclassified Bacteroides	WP_120066955	MULTISPECIES: TonB-dependent receptor [unclassified Bacteroides]	2646097	100	QVDQM----------DVQLR	QVDQMRNKVTSSGEGDVQLR	QVDQM DVQLR	29.0577	129.092
1865	record_15	Bacteroides sp. AF16-29	RJV58906	TonB-dependent receptor [Bacteroides sp. AF16-29]	2292917	100	QVDQM----------DVQLR	QVDQMRNKVTSSGEGDVQLR	QVDQM DVQLR	29.0577	129.092
1866	record_15	Bacteroides sp. AF15-23LB	RJX06280	TonB-dependent receptor [Bacteroides sp. AF15-23LB]	2292916	100	QVDQM----------DVQLR	QVDQMRNKVTSSGEGDVQLR	QVDQM DVQLR	29.0577	129.092
1867	record_15	Phocaeicola sp.	MBP8088275	TonB-dependent receptor [Phocaeicola sp.]	2773926	100	QVDQM----------DVQLR	QVDQMRNKVTSSGEGDVQLR	QVDQM DVQLR	29.0577	129.092
1868	record_15	Bacteroidaceae	WP_087339846	MULTISPECIES: outer membrane beta-barrel protein [Bacteroidaceae]	815	100	QVDQM----------DVQLR	QVDQMRNKVTSSGEGDVQLR	QVDQM DVQLR	29.0577	129.092
1869	record_15	Bacteroides sp.	MBO5191816	TonB-dependent receptor [Bacteroides sp.]	29523	100	QVDQM----------DVQLR	QVDQMRNKVTSSGEGDVQLR	QVDQM DVQLR	29.0577	129.092
1870	record_15	Phocaeicola dorei	KAA5288547	outer membrane beta-barrel protein [Phocaeicola dorei]	357276	100	QVDQM----------DVQLR	QVDQMRNKVTSSGEGDVQLR	QVDQM DVQLR	29.0577	129.092
1871	record_15	Phocaeicola dorei	KAA5303296	outer membrane beta-barrel protein [Phocaeicola dorei]	357276	100	QVDQM----------DVQLR	QVDQMRNKVTSSGEGDVQLR	QVDQM DVQLR	29.0577	129.092
1872	record_15	Phocaeicola dorei	KAA5306985	outer membrane beta-barrel protein [Phocaeicola dorei]	357276	100	QVDQM----------DVQLR	QVDQMRNKVTSSGEGDVQLR	QVDQM DVQLR	29.0577	129.092
1873	record_15	Phocaeicola dorei	KAA5313730	outer membrane beta-barrel protein [Phocaeicola dorei]	357276	100	QVDQM----------DVQLR	QVDQMRNKVTSSGEGDVQLR	QVDQM DVQLR	29.0577	129.092
1874	record_15	Bacteroidaceae	WP_008666502	MULTISPECIES: outer membrane beta-barrel protein [Bacteroidaceae]	815	100	QVDQM----------DVQLR	QVDQMRNKVTSSGEGDVQLR	QVDQM DVQLR	29.0577	129.092
1875	record_15	Bacteroides vulgatus CAG:6	CDF17149	putative uncharacterized protein [Bacteroides vulgatus CAG:6]	1263056	100	QVDQM----------DVQLR	QVDQMRNKVTSSGEGDVQLR	QVDQM DVQLR	29.0577	129.092
1876	record_15	Bacteroides sp.	HBJ21657	TonB-dependent receptor [Bacteroides sp.]	29523	100	QVDQM----------DVQLR	QVDQMRNKVTSSGEGDVQLR	QVDQM DVQLR	29.0577	129.092
1877	record_15	Bacteroides sp. 4_3_47FAA	EET14159	hypothetical protein BSFG_00306 [Bacteroides sp. 4_3_47FAA]	457394	100	QVDQM----------DVQLR	QVDQMRNKVTSSGEGDVQLR	QVDQM DVQLR	29.0577	129.092
1878	record_15	Bacteroides sp. 3_1_40A	EFV69194	hypothetical protein HMPREF9011_00388 [Bacteroides sp. 3_1_40A]	469593	100	QVDQM----------DVQLR	QVDQMRNKVTSSGEGDVQLR	QVDQM DVQLR	29.0577	129.092
1879	record_15	Phocaeicola vulgatus	KAB3573664	outer membrane beta-barrel protein [Phocaeicola vulgatus]	821	100	QVDQM----------DVQLR	QVDQMRNKVTSSGEGDVQLR	QVDQM DVQLR	29.0577	129.092
1880	record_15	Phocaeicola vulgatus	ALK83504	putative TonB-dependent receptor [Phocaeicola vulgatus]	821	100	QVDQM----------DVQLR	QVDQMRNKVTSSGEGDVQLR	QVDQM DVQLR	29.0577	129.097
1881	record_15	Phocaeicola vulgatus	BDC05148	hypothetical protein GAIMETA21S03_10310 [Phocaeicola vulgatus]	821	100	QVDQM----------DVQLR	QVDQMRNKVTSSGEGDVQLR	QVDQM DVQLR	29.0577	129.105
1882	record_15	Phocaeicola vulgatus	BDC09260	hypothetical protein GAIMETA21S07_10480 [Phocaeicola vulgatus]	821	100	QVDQM----------DVQLR	QVDQMRNKVTSSGEGDVQLR	QVDQM DVQLR	29.0577	129.105
1883	record_15	Phocaeicola vulgatus	BDC13427	hypothetical protein GAIMETA21S10_11910 [Phocaeicola vulgatus]	821	100	QVDQM----------DVQLR	QVDQMRNKVTSSGEGDVQLR	QVDQM DVQLR	29.0577	129.105
1884	record_15	Phocaeicola vulgatus	CUP34427	outer membrane insertion signal domain-containing protein [Phocaeicola vulgatus]	821	100	QVDQM----------DVQLR	QVDQMRNKVTSSGEGDVQLR	QVDQM DVQLR	29.0577	129.159
1885	record_15	Phocaeicola vulgatus	WP_195561915	TonB-dependent receptor, partial [Phocaeicola vulgatus]	821	100	QVDQM----------DVQLR	QVDQMRNKVTSSGEGDVQLR	QVDQM DVQLR	29.0577	129.278
1886	record_16	Gallus gallus	S00390	Ig gamma chain (clone 36) - chicken (fragment) [Gallus gallus]	9031	100	AVPATEFVTTAVLPEER	AVPATEFVTTAVLPEER	AVPATEFVTTAVLPEER	55.7793	1.65624e-07
1887	record_16	Gallus gallus	CAA30161	unnamed protein product, partial [Gallus gallus]	9031	100	AVPATEFVTTAVLPEER	AVPATEFVTTAVLPEER	AVPATEFVTTAVLPEER	55.7793	1.65624e-07
1888	record_16	synthetic construct	QDK65250	immunogen PD-FcY [synthetic construct]	32630	100	AVPATEFVTTAVLPEER	AVPATEFVTTAVLPEER	AVPATEFVTTAVLPEER	55.7793	1.6566e-07
1889	record_16	Gallus gallus	XP_040510922	Ig gamma chain C region isoform X1 [Gallus gallus]	9031	100	AVPATEFVTTAVLPEER	AVPATEFVTTAVLPEER	AVPATEFVTTAVLPEER	55.7793	1.65739e-07
1890	record_16	Gallus gallus	XP_040549989	Ig gamma chain C region isoform X2 [Gallus gallus]	9031	100	AVPATEFVTTAVLPEER	AVPATEFVTTAVLPEER	AVPATEFVTTAVLPEER	55.7793	1.65739e-07
1891	record_16	Gallus gallus	AHX37590	immunoglobulin Y heavy chain constant region, partial [Gallus gallus]	9031	100	AVPATEFVTTAVLPEER	AVPATEFVTTAVLPEER	AVPATEFVTTAVLPEER	55.7793	1.66188e-07
1892	record_16	Gallus gallus	2W59_A	Structure Of An Avian Igy-fc 3-4 Fragment [Gallus gallus]	9031	100	AVPATEFVTTAVLPEER	AVPATEFVTTAVLPEER	AVPATEFVTTAVLPEER	55.7793	1.68217e-07
1893	record_16	Gallus gallus	2W59_B	Structure Of An Avian Igy-fc 3-4 Fragment [Gallus gallus]	9031	100	AVPATEFVTTAVLPEER	AVPATEFVTTAVLPEER	AVPATEFVTTAVLPEER	55.7793	1.68217e-07
1894	record_16	Streptomyces sp. PanSC19	WP_123455453	DUF6114 domain-containing protein [Streptomyces sp. PanSC19]	1520455	70.5882	PATEFVTTAVLPEER	PATEAVPTAVLPEQR	PATE V TAVLPE+R	35.42	2.58868
1895	record_16	Streptomyces sp. PanSC19	ROQ34431	hypothetical protein EDD98_3472 [Streptomyces sp. PanSC19]	1520455	70.5882	PATEFVTTAVLPEER	PATEAVPTAVLPEQR	PATE V TAVLPE+R	35.42	2.58868
1896	record_16	Deltaproteobacteria bacterium	MBW1685771	polysaccharide deacetylase family protein [Deltaproteobacteria bacterium]	2026735	76.4706	VPATEFVTTAVLPEER	VPATVFVTTAPLDEER	VPAT FVTTA L EER	34.9959	3.65821
1897	record_16	Gemmataceae bacterium	MBX9627645	hypothetical protein [Gemmataceae bacterium]	2052164	70.5882	VPATEFVTTAVLPEER	VPAGEFVVTVVLPEPR	VPA EFV T VLPE R	34.5717	5.16876
1898	record_16	Pseudoflavonifractor sp. 524-17	WP_161844480	S-layer homology domain-containing protein [Pseudoflavonifractor sp. 524-17]	2304577	76.4706	PAT--EFVT--TAVLPEE	PATRLEFVTLLAAVLPEE	PAT EFVT AVLPEE	34.1475	7.30697
1899	record_16	Pseudoflavonifractor sp. 524-17	NCE63835	hypothetical protein [Pseudoflavonifractor sp. 524-17]	2304577	76.4706	PAT--EFVT--TAVLPEE	PATRLEFVTLLAAVLPEE	PAT EFVT AVLPEE	34.1475	7.30697
1900	record_16	Actinobacteria bacterium	MBO0775741	DeoR/GlpR transcriptional regulator [Actinobacteria bacterium]	1883427	64.7059	EFVTTAVLPEER	EFVT-AVLPEER	EFVT AVLPEER	34.1475	7.30896
1901	record_16	Xanthomonas citri pv. citri	MBD4652978	protease PrsW [Xanthomonas citri pv. citri]	611301	70.5882	AVPATEFVTTAV---LPEE	AVPASEFVTMAIVAPLAEE	AVPA EFVT A+ L EE	33.2992	14.5699
1902	record_16	Streptomyces sp. SID13588	WP_164295496	FAD binding domain-containing protein [Streptomyces sp. SID13588]	2706051	76.4706	AVPATEFVT---TAVL-PEE	AVPASEFVTGIGTNVLEPDE	AVPA EFVT T VL P+E	33.2992	14.6062
1903	record_16	Streptomyces sp. SID13588	NEA73790	FAD-binding molybdopterin dehydrogenase [Streptomyces sp. SID13588]	2706051	76.4706	AVPATEFVT---TAVL-PEE	AVPASEFVTGIGTNVLEPDE	AVPA EFVT T VL P+E	33.2992	14.6062
1904	record_16	Leptospira kmetyi	WP_100739156	PrsW family intramembrane metalloprotease, partial [Leptospira kmetyi]	408139	70.5882	AVPATEFVTTAV---LPEE	AVPASEFVTMAIVAPLAEE	AVPA EFVT A+ L EE	33.2992	14.607
1905	record_16	Leptospira kmetyi	PJZ39263	PrsW family intramembrane metalloprotease, partial [Leptospira kmetyi]	408139	70.5882	AVPATEFVTTAV---LPEE	AVPASEFVTMAIVAPLAEE	AVPA EFVT A+ L EE	33.2992	14.607
1906	record_16	Cutibacterium acnes JCM 18920	GAE81162	integral membrane protein [Cutibacterium acnes JCM 18920]	1302244	70.5882	AVPATEFVTTAV---LPEE	AVPASEFVTMAIVAPLAEE	AVPA EFVT A+ L EE	33.2992	14.6111
1907	record_16	Cutibacterium acnes	WP_002531761	PrsW family intramembrane metalloprotease [Cutibacterium acnes]	1747	70.5882	AVPATEFVTTAV---LPEE	AVPASEFVTMAIVAPLAEE	AVPA EFVT A+ L EE	33.2992	14.6156
1908	record_16	Cutibacterium acnes HL050PA2	EFT76534	sodium pump decarboxylase, gamma subunit [Cutibacterium acnes HL050PA2]	765101	70.5882	AVPATEFVTTAV---LPEE	AVPASEFVTMAIVAPLAEE	AVPA EFVT A+ L EE	33.2992	14.6156
1909	record_16	Propionibacterium sp. KPL1847	ERS33612	hypothetical protein HMPREF1277_00016 [Propionibacterium sp. KPL1847]	1203574	70.5882	AVPATEFVTTAV---LPEE	AVPASEFVTMAIVAPLAEE	AVPA EFVT A+ L EE	33.2992	14.6156
1910	record_16	Propionibacterium sp. KPL1849	ERS67515	hypothetical protein HMPREF1278_01079 [Propionibacterium sp. KPL1849]	1203575	70.5882	AVPATEFVTTAV---LPEE	AVPASEFVTMAIVAPLAEE	AVPA EFVT A+ L EE	33.2992	14.6156
1911	record_16	Cutibacterium acnes	MBU5170336	PrsW family intramembrane metalloprotease [Cutibacterium acnes]	1747	70.5882	AVPATEFVTTAV---LPEE	AVPASEFVTMAIVAPLAEE	AVPA EFVT A+ L EE	33.2992	14.6156
1912	record_16	Cutibacterium acnes	WP_156190576	PrsW family intramembrane metalloprotease [Cutibacterium acnes]	1747	70.5882	AVPATEFVTTAV---LPEE	AVPASEFVTMAIVAPLAEE	AVPA EFVT A+ L EE	33.2992	14.6156
1913	record_16	Cutibacterium acnes	MUT18189	PrsW family intramembrane metalloprotease [Cutibacterium acnes]	1747	70.5882	AVPATEFVTTAV---LPEE	AVPASEFVTMAIVAPLAEE	AVPA EFVT A+ L EE	33.2992	14.6156
1914	record_16	Cutibacterium acnes	WP_002513277	PrsW family intramembrane metalloprotease [Cutibacterium acnes]	1747	70.5882	AVPATEFVTTAV---LPEE	AVPASEFVTMAIVAPLAEE	AVPA EFVT A+ L EE	33.2992	14.6156
1915	record_16	Propionibacterium sp. HMSC065F07	OFJ83447	sodium pump decarboxylase [Propionibacterium sp. HMSC065F07]	1739345	70.5882	AVPATEFVTTAV---LPEE	AVPASEFVTMAIVAPLAEE	AVPA EFVT A+ L EE	33.2992	14.6156
1916	record_16	Propionibacterium sp. HMSC069G10	OFK54264	sodium pump decarboxylase [Propionibacterium sp. HMSC069G10]	1739316	70.5882	AVPATEFVTTAV---LPEE	AVPASEFVTMAIVAPLAEE	AVPA EFVT A+ L EE	33.2992	14.6156
1917	record_16	Propionibacterium sp. HMSC067A01	OFP52087	sodium pump decarboxylase [Propionibacterium sp. HMSC067A01]	1739486	70.5882	AVPATEFVTTAV---LPEE	AVPASEFVTMAIVAPLAEE	AVPA EFVT A+ L EE	33.2992	14.6156
1918	record_16	Propionibacterium sp. HMSC075A12	OFQ64809	sodium pump decarboxylase [Propionibacterium sp. HMSC075A12]	1739429	70.5882	AVPATEFVTTAV---LPEE	AVPASEFVTMAIVAPLAEE	AVPA EFVT A+ L EE	33.2992	14.6156
1919	record_16	Cutibacterium acnes subsp. defendens ATCC 11828	AER05960	hypothetical protein TIIST44_07465 [Cutibacterium acnes subsp. defendens ATCC 11828]	1091045	70.5882	AVPATEFVTTAV---LPEE	AVPASEFVTMAIVAPLAEE	AVPA EFVT A+ L EE	33.2992	14.6156
1920	record_16	Cutibacterium acnes	WP_002547563	PrsW family intramembrane metalloprotease [Cutibacterium acnes]	1747	70.5882	AVPATEFVTTAV---LPEE	AVPASEFVTMAIVAPLAEE	AVPA EFVT A+ L EE	33.2992	14.6156
1921	record_16	Cutibacterium acnes HL001PA1	EFS85998	sodium pump decarboxylase, gamma subunit [Cutibacterium acnes HL001PA1]	765105	70.5882	AVPATEFVTTAV---LPEE	AVPASEFVTMAIVAPLAEE	AVPA EFVT A+ L EE	33.2992	14.6156
1922	record_16	Cutibacterium acnes JCM 18909	GAE69078	integral membrane protein [Cutibacterium acnes JCM 18909]	1302241	70.5882	AVPATEFVTTAV---LPEE	AVPASEFVTMAIVAPLAEE	AVPA EFVT A+ L EE	33.2992	14.6156
1923	record_16	Propionibacterium sp. HMSC068C01	OFL44587	sodium pump decarboxylase [Propionibacterium sp. HMSC068C01]	1739272	70.5882	AVPATEFVTTAV---LPEE	AVPASEFVTMAIVAPLAEE	AVPA EFVT A+ L EE	33.2992	14.6156
1924	record_16	Cutibacterium acnes	KPG63872	sodium pump decarboxylase [Cutibacterium acnes]	1747	70.5882	AVPATEFVTTAV---LPEE	AVPASEFVTMAIVAPLAEE	AVPA EFVT A+ L EE	33.2992	14.6156
1925	record_16	Cutibacterium acnes	KPG66767	sodium pump decarboxylase [Cutibacterium acnes]	1747	70.5882	AVPATEFVTTAV---LPEE	AVPASEFVTMAIVAPLAEE	AVPA EFVT A+ L EE	33.2992	14.6156
1926	record_16	Cutibacterium acnes	PZA02432	PrsW family intramembrane metalloprotease [Cutibacterium acnes]	1747	70.5882	AVPATEFVTTAV---LPEE	AVPASEFVTMAIVAPLAEE	AVPA EFVT A+ L EE	33.2992	14.6156
1927	record_16	Streptomyces sp. MAG02	MBX7475327	PrsW family intramembrane metalloprotease [Streptomyces sp. MAG02]	2866213	70.5882	AVPATEFVTTAV---LPEE	AVPASEFVTMAIVAPLAEE	AVPA EFVT A+ L EE	33.2992	14.6159
1928	record_16	Cutibacterium acnes	ALU23021	sodium pump decarboxylase [Cutibacterium acnes]	1747	70.5882	AVPATEFVTTAV---LPEE	AVPASEFVTMAIVAPLAEE	AVPA EFVT A+ L EE	33.2992	14.616
1929	record_16	Gulosibacter molinativorax	WP_026935997	dUTP diphosphatase [Gulosibacter molinativorax]	256821	70.5882	VPATEFVTTAVLPE-ER	IPAVEFVTVAELPEGER	+PA EFVT A LPE ER	32.8751	20.6053
1930	record_16	Gammaproteobacteria bacterium	HAZ61375	alkaline phosphatase [Gammaproteobacteria bacterium]	1913989	76.4706	AVPATEFVTTAV----LPEER	AVVASEFVTTSVSSHGPPEER	AV A EFVTT V PEER	32.8751	20.6479
1931	record_16	Nocardioides sp. G10	WP_201936157	FAD binding domain-containing protein [Nocardioides sp. G10]	2801337	70.5882	VPATEFVT----TAVLPEE	IPASEFFTGAMSTAVLPEE	+PA EF T TAVLPEE	32.8751	20.6571
1932	record_16	Nocardioides sp. G10	MBL0748103	FAD binding domain-containing protein [Nocardioides sp. G10]	2801337	70.5882	VPATEFVT----TAVLPEE	IPASEFFTGAMSTAVLPEE	+PA EF T TAVLPEE	32.8751	20.6571
1933	record_16	Lentzea jiangxiensis	WP_090099630	alpha/beta hydrolase [Lentzea jiangxiensis]	641025	70.5882	VPATEFVTTA-----VLP	VSATEFVTTALMSNIVLP	V ATEFVTTA VLP	32.8751	20.6614
1934	record_16	Lentzea jiangxiensis	SDP46682	Pimeloyl-ACP methyl ester carboxylesterase [Lentzea jiangxiensis]	641025	70.5882	VPATEFVTTA-----VLP	VSATEFVTTALMSNIVLP	V ATEFVTTA VLP	32.8751	20.6614
1935	record_16	Sinobaca qinghaiensis	WP_120193858	ABC transporter substrate-binding protein [Sinobaca qinghaiensis]	342944	64.7059	AVPATEFVTTAVLPEE	AVPSTEFVT----PEE	AVP TEFVT PEE	32.8751	20.6637
1936	record_16	Sinobaca qinghaiensis	RKD71318	putative spermidine/putrescine transport system substrate-binding protein [Sinobaca qinghaiensis]	342944	64.7059	AVPATEFVTTAVLPEE	AVPSTEFVT----PEE	AVP TEFVT PEE	32.8751	20.6637
1937	record_16	Thalassoglobus neptunius	WP_146511202	DUF2817 domain-containing protein [Thalassoglobus neptunius]	1938619	76.4706	PATEFVTTA--VLPEER	PATE-VPTAENVLPEER	PATE V TA VLPEER	32.8751	20.6742
1938	record_16	Thalassoglobus neptunius	TWT49953	murein peptide amidase A [Thalassoglobus neptunius]	1938619	76.4706	PATEFVTTA--VLPEER	PATE-VPTAENVLPEER	PATE V TA VLPEER	32.8751	20.6742
1939	record_16	Firmicutes bacterium	NLY88853	LysM peptidoglycan-binding domain-containing protein [Firmicutes bacterium]	1879010	64.7059	EFVT--TAVLPEER	EFVTALTAVVPEER	EFVT TAV PEER	32.8751	20.6821
1940	record_16	Planctomycetes bacterium	MBU6239479	DUF1592 domain-containing protein [Planctomycetes bacterium]	2026780	76.4706	VPA-----TEFVTTAVL-PE	VPASLATGTEFVATAVLHPE	VPA TEFV TAVL PE	32.8751	20.6929
1941	record_16	Hyphomicrobiales bacterium	MCC2097372	SDR family oxidoreductase [Hyphomicrobiales bacterium]	1909294	58.8235	PATEFVTTAVLP	PATEFVTGAILP	PATEFVT A+LP	32.4509	28.9672
1942	record_16	Microdochium bolleyi	KXJ87390	hypothetical protein Micbo1qcDRAFT_208397 [Microdochium bolleyi]	196109	58.8235	PATEFVTTAVLPE	PASAFLTTAVLPE	PA F TTAVLPE	32.4509	29.1636
1943	record_16	Yaba-like disease virus	NP_073523	138R protein [Yaba-like disease virus]	132475	58.8235	VPATEFVTTAVL	VPETEFVITAVL	VP TEFV TAVL	32.4509	29.2171
1944	record_16	Yaba-like disease virus	CAC21376	138R protein [Yaba-like disease virus]	132475	58.8235	VPATEFVTTAVL	VPETEFVITAVL	VP TEFV TAVL	32.4509	29.2171
1945	record_16	Tanapox virus	ABQ43614	hypothetical protein [Tanapox virus]	99000	58.8235	VPATEFVTTAVL	VPETEFVITAVL	VP TEFV TAVL	32.4509	29.2171
1946	record_16	Tanapox virus	ABQ43769	hypothetical protein [Tanapox virus]	99000	58.8235	VPATEFVTTAVL	VPETEFVITAVL	VP TEFV TAVL	32.4509	29.2171
1947	record_16	Nonomuraea sp. RK-328	MBN6053165	glycoside hydrolase family 3 protein [Nonomuraea sp. RK-328]	2814619	76.4706	AVPATEFVTTAVLPEER	AV-ATA-VTTGVLPEER	AV AT VTT VLPEER	32.4509	29.2412
1948	record_16	Chimaeribacter californicus	WP_101817032	alpha-mannosidase [Chimaeribacter californicus]	2060067	70.5882	VPATEF---------VTTAVLP	VPASEFTWCAQNGSRVTTAVLP	VPA EF VTTAVLP	32.4509	29.2603
1949	record_16	Chimaeribacter californicus	PLR34632	alpha-mannosidase [Chimaeribacter californicus]	2060067	70.5882	VPATEF---------VTTAVLP	VPASEFTWCAQNGSRVTTAVLP	VPA EF VTTAVLP	32.4509	29.2603
1950	record_16	Chimaeribacter arupi	WP_101858234	alpha-mannosidase [Chimaeribacter arupi]	2060066	70.5882	VPATEF---------VTTAVLP	VPASEFTWCAQNGSRVTTAVLP	VPA EF VTTAVLP	32.4509	29.2603
1951	record_16	Chimaeribacter arupi	PLR30575	alpha-mannosidase [Chimaeribacter arupi]	2060066	70.5882	VPATEF---------VTTAVLP	VPASEFTWCAQNGSRVTTAVLP	VPA EF VTTAVLP	32.4509	29.2603
1952	record_16	Chimaeribacter arupi	WP_101854583	alpha-mannosidase [Chimaeribacter arupi]	2060066	70.5882	VPATEF---------VTTAVLP	VPASEFTWCAQNGSRVTTAVLP	VPA EF VTTAVLP	32.4509	29.2603
1953	record_16	Chimaeribacter arupi	PLR47614	alpha-mannosidase [Chimaeribacter arupi]	2060066	70.5882	VPATEF---------VTTAVLP	VPASEFTWCAQNGSRVTTAVLP	VPA EF VTTAVLP	32.4509	29.2603
1954	record_16	Nissabacter archeti	WP_072929508	alpha-mannosidase [Nissabacter archeti]	1917880	70.5882	VPATEF---------VTTAVLP	VPASEFTWCAQNGSRVTTAVLP	VPA EF VTTAVLP	32.4509	29.2603
1955	record_16	Nissabacter archeti	WP_212589222	alpha-mannosidase [Nissabacter archeti]	1917880	70.5882	VPATEF---------VTTAVLP	VPASEFTWCAQNGSRVTTAVLP	VPA EF VTTAVLP	32.4509	29.2603
1956	record_16	Nissabacter archeti	MBS0969527	alpha-mannosidase [Nissabacter archeti]	1917880	70.5882	VPATEF---------VTTAVLP	VPASEFTWCAQNGSRVTTAVLP	VPA EF VTTAVLP	32.4509	29.2603
1957	record_16	Chimaeribacter arupi	WP_101828104	alpha-mannosidase [Chimaeribacter arupi]	2060066	70.5882	VPATEF---------VTTAVLP	VPASEFTWCAQNGSRVTTAVLP	VPA EF VTTAVLP	32.4509	29.2603
1958	record_16	Chimaeribacter arupi	PLR53585	alpha-mannosidase [Chimaeribacter arupi]	2060066	70.5882	VPATEF---------VTTAVLP	VPASEFTWCAQNGSRVTTAVLP	VPA EF VTTAVLP	32.4509	29.2603
1959	record_16	Chimaeribacter arupi	WP_101834766	alpha-mannosidase [Chimaeribacter arupi]	2060066	70.5882	VPATEF---------VTTAVLP	VPASEFTWCAQNGSRVTTAVLP	VPA EF VTTAVLP	32.4509	29.2603
1960	record_16	Chimaeribacter arupi	PLR50273	alpha-mannosidase [Chimaeribacter arupi]	2060066	70.5882	VPATEF---------VTTAVLP	VPASEFTWCAQNGSRVTTAVLP	VPA EF VTTAVLP	32.4509	29.2603
1961	record_16	Streptomyces globisporus	WP_030693311	DUF6114 domain-containing protein [Streptomyces globisporus]	1908	64.7059	PATEFVTTAVLPEER	PATEVVPAAVLPEQR	PATE V AVLPE+R	32.0268	41.2245
1962	record_16	Terribacillus saccharophilus	WP_095228596	ABC transporter substrate-binding protein [Terribacillus saccharophilus]	361277	64.7059	AVPATEFVTTAVLPEE	AVPAAEFVT----PEE	AVPA EFVT PEE	32.0268	41.3205
1963	record_16	Terribacillus saccharophilus	PAF18416	spermidine/putrescine ABC transporter substrate-binding protein [Terribacillus saccharophilus]	361277	64.7059	AVPATEFVTTAVLPEE	AVPAAEFVT----PEE	AVPA EFVT PEE	32.0268	41.3205
1964	record_16	Terribacillus saccharophilus	PAF35918	spermidine/putrescine ABC transporter substrate-binding protein [Terribacillus saccharophilus]	361277	64.7059	AVPATEFVTTAVLPEE	AVPAAEFVT----PEE	AVPA EFVT PEE	32.0268	41.3205
1965	record_16	Terribacillus saccharophilus	PAF40036	spermidine/putrescine ABC transporter substrate-binding protein [Terribacillus saccharophilus]	361277	64.7059	AVPATEFVTTAVLPEE	AVPAAEFVT----PEE	AVPA EFVT PEE	32.0268	41.3205
1966	record_16	Terribacillus saccharophilus	WP_095261404	ABC transporter substrate-binding protein [Terribacillus saccharophilus]	361277	64.7059	AVPATEFVTTAVLPEE	AVPAAEFVT----PEE	AVPA EFVT PEE	32.0268	41.3205
1967	record_16	Terribacillus saccharophilus	PAD20370	spermidine/putrescine ABC transporter substrate-binding protein [Terribacillus saccharophilus]	361277	64.7059	AVPATEFVTTAVLPEE	AVPAAEFVT----PEE	AVPA EFVT PEE	32.0268	41.3205
1968	record_16	Terribacillus saccharophilus	WP_095233453	ABC transporter substrate-binding protein [Terribacillus saccharophilus]	361277	64.7059	AVPATEFVTTAVLPEE	AVPAAEFVT----PEE	AVPA EFVT PEE	32.0268	41.3205
1969	record_16	Terribacillus saccharophilus	PAF20689	spermidine/putrescine ABC transporter substrate-binding protein [Terribacillus saccharophilus]	361277	64.7059	AVPATEFVTTAVLPEE	AVPAAEFVT----PEE	AVPA EFVT PEE	32.0268	41.3205
1970	record_16	Novosphingobium olei	WP_169493774	carbohydrate kinase [Novosphingobium olei]	2728851	76.4706	VPA-TEFVTTAVLPEER	VPART--VDTAVLPEER	VPA T V TAVLPEER	32.0268	41.3529
1971	record_16	Novosphingobium olei	NML94494	carbohydrate kinase [Novosphingobium olei]	2728851	76.4706	VPA-TEFVTTAVLPEER	VPART--VDTAVLPEER	VPA T V TAVLPEER	32.0268	41.3529
1972	record_16	Bartonella sp. B10834G6	WP_198242593	ATP-dependent DNA helicase RecG [Bartonella sp. B10834G6]	2750939	52.9412	VTTAVLPEER	VTTAILPEER	VTTA+LPEER	32.0268	41.3775
1973	record_16	Bartonella sp. B10834G6	MBH9982580	ATP-dependent DNA helicase RecG [Bartonella sp. B10834G6]	2750939	52.9412	VTTAVLPEER	VTTAILPEER	VTTA+LPEER	32.0268	41.3775
1974	record_16	Bartonella sp. M0187	WP_198237371	ATP-dependent DNA helicase RecG [Bartonella sp. M0187]	2750933	52.9412	VTTAVLPEER	VTTAILPEER	VTTA+LPEER	32.0268	41.3775
1975	record_16	Bartonella sp. M0187	MBI0024896	ATP-dependent DNA helicase RecG [Bartonella sp. M0187]	2750933	52.9412	VTTAVLPEER	VTTAILPEER	VTTA+LPEER	32.0268	41.3775
1976	record_16	Bartonella apis	WP_075870644	ATP-dependent DNA helicase RecG [Bartonella apis]	1686310	52.9412	VTTAVLPEER	VTTAILPEER	VTTA+LPEER	32.0268	41.3775
1977	record_16	Bartonella apis	OLY42809	ATP-dependent DNA helicase RecG [Bartonella apis]	1686310	52.9412	VTTAVLPEER	VTTAILPEER	VTTA+LPEER	32.0268	41.3775
1978	record_16	Bartonella sp. W8097	WP_198245990	ATP-dependent DNA helicase RecG [Bartonella sp. W8097]	2750929	52.9412	VTTAVLPEER	VTTAILPEER	VTTA+LPEER	32.0268	41.3775
1979	record_16	Bartonella sp. W8097	MBI0021287	ATP-dependent DNA helicase RecG [Bartonella sp. W8097]	2750929	52.9412	VTTAVLPEER	VTTAILPEER	VTTA+LPEER	32.0268	41.3775
1980	record_16	unclassified Bartonella	WP_198232030	MULTISPECIES: ATP-dependent DNA helicase RecG [unclassified Bartonella]	2645622	52.9412	VTTAVLPEER	VTTAILPEER	VTTA+LPEER	32.0268	41.3775
1981	record_16	Bartonella sp. P0291	MBH9994367	ATP-dependent DNA helicase RecG [Bartonella sp. P0291]	2750932	52.9412	VTTAVLPEER	VTTAILPEER	VTTA+LPEER	32.0268	41.3775
1982	record_16	Bartonella sp. M0192	MBH9997288	ATP-dependent DNA helicase RecG [Bartonella sp. M0192]	2750936	52.9412	VTTAVLPEER	VTTAILPEER	VTTA+LPEER	32.0268	41.3775
1983	record_16	Bartonella sp. M0191	MBH9999448	ATP-dependent DNA helicase RecG [Bartonella sp. M0191]	2750935	52.9412	VTTAVLPEER	VTTAILPEER	VTTA+LPEER	32.0268	41.3775
1984	record_16	Bartonella sp. M0193	MBI0007068	ATP-dependent DNA helicase RecG [Bartonella sp. M0193]	2750937	52.9412	VTTAVLPEER	VTTAILPEER	VTTA+LPEER	32.0268	41.3775
1985	record_16	Bartonella sp. M0176	MBI0010739	ATP-dependent DNA helicase RecG [Bartonella sp. M0176]	2750931	52.9412	VTTAVLPEER	VTTAILPEER	VTTA+LPEER	32.0268	41.3775
1986	record_16	Bartonella apis	WP_078039540	ATP-dependent DNA helicase RecG [Bartonella apis]	1686310	52.9412	VTTAVLPEER	VTTAILPEER	VTTA+LPEER	32.0268	41.3775
1987	record_16	Bartonella apis	AQT42681	ATP-dependent DNA helicase RecG [Bartonella apis]	1686310	52.9412	VTTAVLPEER	VTTAILPEER	VTTA+LPEER	32.0268	41.3775
1988	record_16	Bartonella sp. W8099	WP_198222984	ATP-dependent DNA helicase RecG [Bartonella sp. W8099]	2751019	52.9412	VTTAVLPEER	VTTAILPEER	VTTA+LPEER	32.0268	41.3775
1989	record_16	Bartonella sp. W8099	MBI0178109	ATP-dependent DNA helicase RecG [Bartonella sp. W8099]	2751019	52.9412	VTTAVLPEER	VTTAILPEER	VTTA+LPEER	32.0268	41.3775
1990	record_16	Bartonella apis	WP_077971551	ATP-dependent DNA helicase RecG [Bartonella apis]	1686310	52.9412	VTTAVLPEER	VTTAILPEER	VTTA+LPEER	32.0268	41.3775
1991	record_16	Bartonella apis	AQT44935	ATP-dependent DNA helicase RecG [Bartonella apis]	1686310	52.9412	VTTAVLPEER	VTTAILPEER	VTTA+LPEER	32.0268	41.3775
1992	record_16	Bartonella apis	WP_075914467	ATP-dependent DNA helicase RecG [Bartonella apis]	1686310	52.9412	VTTAVLPEER	VTTAILPEER	VTTA+LPEER	32.0268	41.3775
1993	record_16	Bartonella apis	OLY45586	ATP-dependent DNA helicase RecG [Bartonella apis]	1686310	52.9412	VTTAVLPEER	VTTAILPEER	VTTA+LPEER	32.0268	41.3775
1994	record_16	Bartonella sp. M0280	WP_198224577	ATP-dependent DNA helicase RecG [Bartonella sp. M0280]	2751015	52.9412	VTTAVLPEER	VTTAILPEER	VTTA+LPEER	32.0268	41.3775
1995	record_16	Bartonella sp. M0280	MBI0166965	ATP-dependent DNA helicase RecG [Bartonella sp. M0280]	2751015	52.9412	VTTAVLPEER	VTTAILPEER	VTTA+LPEER	32.0268	41.3775
1996	record_16	Bartonella apis	WP_075917119	ATP-dependent DNA helicase RecG [Bartonella apis]	1686310	52.9412	VTTAVLPEER	VTTAILPEER	VTTA+LPEER	32.0268	41.3775
1997	record_16	Bartonella apis	OLY47180	ATP-dependent DNA helicase RecG [Bartonella apis]	1686310	52.9412	VTTAVLPEER	VTTAILPEER	VTTA+LPEER	32.0268	41.3775
1998	record_16	Bartonella sp. M0177	WP_198254846	ATP-dependent DNA helicase RecG [Bartonella sp. M0177]	2750940	52.9412	VTTAVLPEER	VTTAILPEER	VTTA+LPEER	32.0268	41.3775
[truncated: 2,441 more rows]
