# Supplementary material for: MetaNovo: An open-source pipeline for probabilistic peptide discovery in complex metaproteomic datasets
Source: PLoS Comput Biol. 2023 Jun 16;19(6):e1011163. doi: 10.1371/journal.pcbi.1011163 (PMC10310047; doi:10.1371/journal.pcbi.1011163)
Supplement: S14 Table — (XLSX) [file pcbi.1011163.s014.xlsx]

## Sheet: Sheet1
	record	sciname	taxid	identity_pct	title	accession
0	sp|P02659|APOV1_CHICK Apovitellenin-1 OS=Gallus gallus OX=9031 PE=1 SV=1	Gallus gallus	9031	100	apovitellenin-1 precursor [Gallus gallus]	NP_990814
1	sp|P02659|APOV1_CHICK Apovitellenin-1 OS=Gallus gallus OX=9031 PE=1 SV=1	Gallus gallus	9031	100	apovitellenin-1 isoform X1 [Gallus gallus]	XP_015151420
2	sp|P02659|APOV1_CHICK Apovitellenin-1 OS=Gallus gallus OX=9031 PE=1 SV=1	Gallus gallus	9031	100	RecName: Full=Apovitellenin-1; AltName: Full=Apo-VLDL-II; Short=Apo-II; AltName: Full=Apovitellenin I; AltName: Full=Very low density lipoprotein II; Flags: Precursor [Gallus gallus]	P02659
3	sp|P02659|APOV1_CHICK Apovitellenin-1 OS=Gallus gallus OX=9031 PE=1 SV=1	Gallus gallus	9031	100	very low density lipoprotein II precursor [Gallus gallus]	AAA48596
4	sp|P02659|APOV1_CHICK Apovitellenin-1 OS=Gallus gallus OX=9031 PE=1 SV=1	Gallus gallus	9031	100	unnamed protein product [Gallus gallus]	CAA23727
5	sp|P02659|APOV1_CHICK Apovitellenin-1 OS=Gallus gallus OX=9031 PE=1 SV=1	Gallus gallus	9031	98.1132	lipoprotein [Gallus gallus]	AAA48938
6	sp|P02659|APOV1_CHICK Apovitellenin-1 OS=Gallus gallus OX=9031 PE=1 SV=1	Centrocercus urophasianus	9002	88.6792	apovitellenin-1 [Centrocercus urophasianus]	XP_042666541
7	sp|P02659|APOV1_CHICK Apovitellenin-1 OS=Gallus gallus OX=9031 PE=1 SV=1	Centrocercus urophasianus	9002	88.6792	apovitellenin-1 [Centrocercus urophasianus]	XP_042666542
8	sp|P02659|APOV1_CHICK Apovitellenin-1 OS=Gallus gallus OX=9031 PE=1 SV=1	Lagopus leucura	30410	88.6792	apovitellenin-1 [Lagopus leucura]	XP_042724214
9	sp|P02659|APOV1_CHICK Apovitellenin-1 OS=Gallus gallus OX=9031 PE=1 SV=1	Meleagris gallopavo	9103	87.7358	apovitellenin-1 [Meleagris gallopavo]	XP_031408190
10	sp|P02659|APOV1_CHICK Apovitellenin-1 OS=Gallus gallus OX=9031 PE=1 SV=1	Alca torda	28689	74.5283	APOV1 protein [Alca torda]	NWX73256
11	sp|P02659|APOV1_CHICK Apovitellenin-1 OS=Gallus gallus OX=9031 PE=1 SV=1	Fregata magnificens	37042	73.5849	APOV1 protein [Fregata magnificens]	NWH49836
12	sp|P02659|APOV1_CHICK Apovitellenin-1 OS=Gallus gallus OX=9031 PE=1 SV=1	Anseranas semipalmata	8851	82.0755	APOV1 protein [Anseranas semipalmata]	NXI63052
13	sp|P02659|APOV1_CHICK Apovitellenin-1 OS=Gallus gallus OX=9031 PE=1 SV=1	Callipepla squamata	9009	82.0755	hypothetical protein ASZ78_014504 [Callipepla squamata]	OXB62558
14	sp|P02659|APOV1_CHICK Apovitellenin-1 OS=Gallus gallus OX=9031 PE=1 SV=1	Colinus virginianus	9014	82.0755	hypothetical protein H355_001782, partial [Colinus virginianus]	OXB83345
15	sp|P02659|APOV1_CHICK Apovitellenin-1 OS=Gallus gallus OX=9031 PE=1 SV=1	Mesembrinibis cayennensis	1118748	72.6415	APOV1 protein [Mesembrinibis cayennensis]	NXL08119
16	sp|P02659|APOV1_CHICK Apovitellenin-1 OS=Gallus gallus OX=9031 PE=1 SV=1	Alectura lathami	81907	80.1887	APOV1 protein [Alectura lathami]	NXL89643
17	sp|P02659|APOV1_CHICK Apovitellenin-1 OS=Gallus gallus OX=9031 PE=1 SV=1	Numida meleagris	8996	79.2453	apovitellenin-1-like [Numida meleagris]	XP_021240455
18	sp|P02659|APOV1_CHICK Apovitellenin-1 OS=Gallus gallus OX=9031 PE=1 SV=1	Anas platyrhynchos	8839	80.1887	apovitellenin-1-like precursor [Anas platyrhynchos]	NP_001297293
19	sp|P02659|APOV1_CHICK Apovitellenin-1 OS=Gallus gallus OX=9031 PE=1 SV=1	Anas platyrhynchos	8839	80.1887	apovitellenin-1-like isoform X1 [Anas platyrhynchos]	XP_021128668
20	sp|P02659|APOV1_CHICK Apovitellenin-1 OS=Gallus gallus OX=9031 PE=1 SV=1	Anas platyrhynchos	8839	80.1887	apovitellenin-1-like isoform X1 [Anas platyrhynchos]	XP_021128669
21	sp|P02659|APOV1_CHICK Apovitellenin-1 OS=Gallus gallus OX=9031 PE=1 SV=1	Aythya fuligula	219594	80.1887	apovitellenin-1 [Aythya fuligula]	XP_032063385
22	sp|P02659|APOV1_CHICK Apovitellenin-1 OS=Gallus gallus OX=9031 PE=1 SV=1	Cairina moschata	8855	80.1887	very low density apolipoprotein-II [Cairina moschata]	ACS75016
23	sp|P02659|APOV1_CHICK Apovitellenin-1 OS=Gallus gallus OX=9031 PE=1 SV=1	Asarcornis scutulata	75869	80.1887	APOV1 protein [Asarcornis scutulata]	NWZ32829
24	sp|P02659|APOV1_CHICK Apovitellenin-1 OS=Gallus gallus OX=9031 PE=1 SV=1	Anas platyrhynchos	8839	80.1887	very low density apolipoprotein II [Anas platyrhynchos]	AAV65597
25	sp|P02659|APOV1_CHICK Apovitellenin-1 OS=Gallus gallus OX=9031 PE=1 SV=1	Anas platyrhynchos	8839	80.1887	Apovitellenin-1, partial [Anas platyrhynchos]	EOB00739
26	sp|P02659|APOV1_CHICK Apovitellenin-1 OS=Gallus gallus OX=9031 PE=1 SV=1	Tauraco erythrolophus	121530	70.7547	PREDICTED: apovitellenin-1-like [Tauraco erythrolophus]	XP_009980753
27	sp|P02659|APOV1_CHICK Apovitellenin-1 OS=Gallus gallus OX=9031 PE=1 SV=1	Tauraco erythrolophus	121530	70.7547	Apovitellenin-1 [Tauraco erythrolophus]	KFV00893
28	sp|P02659|APOV1_CHICK Apovitellenin-1 OS=Gallus gallus OX=9031 PE=1 SV=1	Penelope pileata	1118817	69.8113	APOV1 protein [Penelope pileata]	NXC47881
29	sp|P02659|APOV1_CHICK Apovitellenin-1 OS=Gallus gallus OX=9031 PE=1 SV=1	Chauna torquata	30388	79.2453	APOV1 protein [Chauna torquata]	NXK55605
30	sp|P02659|APOV1_CHICK Apovitellenin-1 OS=Gallus gallus OX=9031 PE=1 SV=1	Coturnix japonica	93934	72.6415	RecName: Full=Apovitellenin-1; AltName: Full=Apo-VLDL-II; Short=Apo-II; AltName: Full=Apovitellenin I; AltName: Full=Very low density lipoprotein II; Flags: Precursor [Coturnix japonica]	P79886
31	sp|P02659|APOV1_CHICK Apovitellenin-1 OS=Gallus gallus OX=9031 PE=1 SV=1	Coturnix coturnix	9091	72.6415	very-low-density apolipoprotein II [Coturnix coturnix]	AAB37468
32	sp|P02659|APOV1_CHICK Apovitellenin-1 OS=Gallus gallus OX=9031 PE=1 SV=1	Calypte anna	9244	67.9245	apovitellenin-1 [Calypte anna]	XP_008500863
33	sp|P02659|APOV1_CHICK Apovitellenin-1 OS=Gallus gallus OX=9031 PE=1 SV=1	Calypte anna	9244	67.9245	apovitellenin-1 [Calypte anna]	XP_030317962
34	sp|P02659|APOV1_CHICK Apovitellenin-1 OS=Gallus gallus OX=9031 PE=1 SV=1	Calypte anna	9244	67.9245	Apovitellenin-1 [Calypte anna]	KFP07672
35	sp|P02659|APOV1_CHICK Apovitellenin-1 OS=Gallus gallus OX=9031 PE=1 SV=1	Oreotrochilus melanogaster	689266	67.9245	APOV1 protein [Oreotrochilus melanogaster]	NXU75421
36	sp|P02659|APOV1_CHICK Apovitellenin-1 OS=Gallus gallus OX=9031 PE=1 SV=1	Anser cygnoides domesticus	381198	79.2453	PREDICTED: apovitellenin-1 isoform X2 [Anser cygnoides domesticus]	XP_013039830
37	sp|P02659|APOV1_CHICK Apovitellenin-1 OS=Gallus gallus OX=9031 PE=1 SV=1	Anser cygnoides domesticus	381198	79.2453	PREDICTED: apovitellenin-1 isoform X2 [Anser cygnoides domesticus]	XP_013039838
38	sp|P02659|APOV1_CHICK Apovitellenin-1 OS=Gallus gallus OX=9031 PE=1 SV=1	Oxyura jamaicensis	8884	79.2453	apovitellenin-1 [Oxyura jamaicensis]	XP_035170784
39	sp|P02659|APOV1_CHICK Apovitellenin-1 OS=Gallus gallus OX=9031 PE=1 SV=1	Oxyura jamaicensis	8884	79.2453	apovitellenin-1 [Oxyura jamaicensis]	XP_035170785
40	sp|P02659|APOV1_CHICK Apovitellenin-1 OS=Gallus gallus OX=9031 PE=1 SV=1	Cygnus atratus	8868	79.2453	apovitellenin-1 isoform X2 [Cygnus atratus]	XP_035396367
41	sp|P02659|APOV1_CHICK Apovitellenin-1 OS=Gallus gallus OX=9031 PE=1 SV=1	Anser anser	8843	79.2453	very low density apolipoprotein II [Anser anser]	ABJ16558
42	sp|P02659|APOV1_CHICK Apovitellenin-1 OS=Gallus gallus OX=9031 PE=1 SV=1	Anas platyrhynchos	8839	79.2453	very low density apolipoprotein-II [Anas platyrhynchos]	ACS75017
43	sp|P02659|APOV1_CHICK Apovitellenin-1 OS=Gallus gallus OX=9031 PE=1 SV=1	Corapipo altera	415028	67.9245	apovitellenin-1-like [Corapipo altera]	XP_027509218
44	sp|P02659|APOV1_CHICK Apovitellenin-1 OS=Gallus gallus OX=9031 PE=1 SV=1	Mesitornis unicolor	54374	76.4151	PREDICTED: apovitellenin-1 [Mesitornis unicolor]	XP_010183150
45	sp|P02659|APOV1_CHICK Apovitellenin-1 OS=Gallus gallus OX=9031 PE=1 SV=1	Mesitornis unicolor	54374	76.4151	Apovitellenin-1 [Mesitornis unicolor]	KFQ27269
46	sp|P02659|APOV1_CHICK Apovitellenin-1 OS=Gallus gallus OX=9031 PE=1 SV=1	Cygnus olor	8869	78.3019	apovitellenin-1 [Cygnus olor]	XP_040426579
47	sp|P02659|APOV1_CHICK Apovitellenin-1 OS=Gallus gallus OX=9031 PE=1 SV=1	Chaetura pelagica	8897	75.4717	PREDICTED: apovitellenin-1-like [Chaetura pelagica]	XP_009996541
48	sp|P02659|APOV1_CHICK Apovitellenin-1 OS=Gallus gallus OX=9031 PE=1 SV=1	Jacana jacana	54508	77.3585	APOV1 protein [Jacana jacana]	NXS97802
49	sp|P02659|APOV1_CHICK Apovitellenin-1 OS=Gallus gallus OX=9031 PE=1 SV=1	Pedionomus torquatus	227192	76.4151	APOV1 protein [Pedionomus torquatus]	NWW51861
50	sp|P02659|APOV1_CHICK Apovitellenin-1 OS=Gallus gallus OX=9031 PE=1 SV=1	Aquila chrysaetos chrysaetos	223781	76.4151	apovitellenin-1 [Aquila chrysaetos chrysaetos]	XP_040980867
51	sp|P02659|APOV1_CHICK Apovitellenin-1 OS=Gallus gallus OX=9031 PE=1 SV=1	Aquila chrysaetos chrysaetos	223781	76.4151	apovitellenin-1 [Aquila chrysaetos chrysaetos]	XP_040980868
52	sp|P02659|APOV1_CHICK Apovitellenin-1 OS=Gallus gallus OX=9031 PE=1 SV=1	Spizaetus tyrannus	252798	76.4151	APOV1 protein [Spizaetus tyrannus]	NXJ44589
53	sp|P02659|APOV1_CHICK Apovitellenin-1 OS=Gallus gallus OX=9031 PE=1 SV=1	Zapornia atra	2585822	78.3019	APOV1 protein [Zapornia atra]	NXT77691
54	sp|P02659|APOV1_CHICK Apovitellenin-1 OS=Gallus gallus OX=9031 PE=1 SV=1	Pterocles gutturalis	240206	74.5283	PREDICTED: apovitellenin-1 [Pterocles gutturalis]	XP_010080525
55	sp|P02659|APOV1_CHICK Apovitellenin-1 OS=Gallus gallus OX=9031 PE=1 SV=1	Pterocles gutturalis	240206	74.5283	Apovitellenin-1 [Pterocles gutturalis]	KFV14252
56	sp|P02659|APOV1_CHICK Apovitellenin-1 OS=Gallus gallus OX=9031 PE=1 SV=1	Hemiprocne comata	243314	75.4717	APOV1 protein [Hemiprocne comata]	NXG60885
57	sp|P02659|APOV1_CHICK Apovitellenin-1 OS=Gallus gallus OX=9031 PE=1 SV=1	Tyto alba	56313	76.4151	Apovitellenin-1 [Tyto alba]	KFV43063
58	sp|P02659|APOV1_CHICK Apovitellenin-1 OS=Gallus gallus OX=9031 PE=1 SV=1	Steatornis caripensis	48435	74.5283	APOV1 protein [Steatornis caripensis]	NWX51369
59	sp|P02659|APOV1_CHICK Apovitellenin-1 OS=Gallus gallus OX=9031 PE=1 SV=1	Cuculus canorus	55661	75.4717	PREDICTED: apovitellenin-1 [Cuculus canorus]	XP_009555264
60	sp|P02659|APOV1_CHICK Apovitellenin-1 OS=Gallus gallus OX=9031 PE=1 SV=1	Cuculus canorus	55661	75.4717	Apovitellenin-1 [Cuculus canorus]	KFO73282
61	sp|P02659|APOV1_CHICK Apovitellenin-1 OS=Gallus gallus OX=9031 PE=1 SV=1	Haliaeetus albicilla	8969	75.4717	PREDICTED: apovitellenin-1 [Haliaeetus albicilla]	XP_009910899
62	sp|P02659|APOV1_CHICK Apovitellenin-1 OS=Gallus gallus OX=9031 PE=1 SV=1	Haliaeetus albicilla	8969	75.4717	PREDICTED: apovitellenin-1 [Haliaeetus albicilla]	XP_009910900
63	sp|P02659|APOV1_CHICK Apovitellenin-1 OS=Gallus gallus OX=9031 PE=1 SV=1	Haliaeetus leucocephalus	52644	75.4717	PREDICTED: apovitellenin-1 [Haliaeetus leucocephalus]	XP_010565718
64	sp|P02659|APOV1_CHICK Apovitellenin-1 OS=Gallus gallus OX=9031 PE=1 SV=1	Haliaeetus leucocephalus	52644	75.4717	PREDICTED: apovitellenin-1 [Haliaeetus leucocephalus]	XP_010565719
65	sp|P02659|APOV1_CHICK Apovitellenin-1 OS=Gallus gallus OX=9031 PE=1 SV=1	Haliaeetus albicilla	8969	75.4717	APOV1 protein [Haliaeetus albicilla]	NWZ46291
66	sp|P02659|APOV1_CHICK Apovitellenin-1 OS=Gallus gallus OX=9031 PE=1 SV=1	Herpetotheres cachinnans	56343	75.4717	APOV1 protein [Herpetotheres cachinnans]	NXK02576
67	sp|P02659|APOV1_CHICK Apovitellenin-1 OS=Gallus gallus OX=9031 PE=1 SV=1	Chlamydotis macqueenii	187382	76.4151	PREDICTED: apovitellenin-1 [Chlamydotis macqueenii]	XP_010125102
68	sp|P02659|APOV1_CHICK Apovitellenin-1 OS=Gallus gallus OX=9031 PE=1 SV=1	Chlamydotis macqueenii	187382	76.4151	Apovitellenin-1 [Chlamydotis macqueenii]	KFP45032
69	sp|P02659|APOV1_CHICK Apovitellenin-1 OS=Gallus gallus OX=9031 PE=1 SV=1	Ardeotis kori	89386	76.4151	APOV1 protein [Ardeotis kori]	NXE20157
70	sp|P02659|APOV1_CHICK Apovitellenin-1 OS=Gallus gallus OX=9031 PE=1 SV=1	Dromas ardeola	458190	77.3585	APOV1 protein [Dromas ardeola]	NWU48155
71	sp|P02659|APOV1_CHICK Apovitellenin-1 OS=Gallus gallus OX=9031 PE=1 SV=1	Himantopus himantopus	225398	77.3585	APOV1 protein [Himantopus himantopus]	NXN66843
72	sp|P02659|APOV1_CHICK Apovitellenin-1 OS=Gallus gallus OX=9031 PE=1 SV=1	Atlantisia rogersi	2478892	76.4151	APOV1 protein [Atlantisia rogersi]	NXV77292
73	sp|P02659|APOV1_CHICK Apovitellenin-1 OS=Gallus gallus OX=9031 PE=1 SV=1	Pterocles burchelli	2585816	74.5283	APOV1 protein [Pterocles burchelli]	NWU70168
74	sp|P02659|APOV1_CHICK Apovitellenin-1 OS=Gallus gallus OX=9031 PE=1 SV=1	Pandion haliaetus	56262	75.4717	APOV1 protein [Pandion haliaetus]	NXS74658
75	sp|P02659|APOV1_CHICK Apovitellenin-1 OS=Gallus gallus OX=9031 PE=1 SV=1	Syrrhaptes paradoxus	302527	75.4717	APOV1 protein [Syrrhaptes paradoxus]	NXT21408
76	sp|P02659|APOV1_CHICK Apovitellenin-1 OS=Gallus gallus OX=9031 PE=1 SV=1	Ciccaba nigrolineata	1118524	76.4151	APOV1 protein [Ciccaba nigrolineata]	NXF61193
77	sp|P02659|APOV1_CHICK Apovitellenin-1 OS=Gallus gallus OX=9031 PE=1 SV=1	Chionis minor	227182	76.4151	APOV1 protein [Chionis minor]	NWY62180
78	sp|P02659|APOV1_CHICK Apovitellenin-1 OS=Gallus gallus OX=9031 PE=1 SV=1	Tyto alba	56313	75.4717	apovitellenin-1 [Tyto alba]	XP_032861211
79	sp|P02659|APOV1_CHICK Apovitellenin-1 OS=Gallus gallus OX=9031 PE=1 SV=1	Ciconia maguari	52777	77.3585	APOV1 protein [Ciconia maguari]	NXJ33136
80	sp|P02659|APOV1_CHICK Apovitellenin-1 OS=Gallus gallus OX=9031 PE=1 SV=1	Calidris pugnax	198806	76.4151	PREDICTED: apovitellenin-1 [Calidris pugnax]	XP_014812617
81	sp|P02659|APOV1_CHICK Apovitellenin-1 OS=Gallus gallus OX=9031 PE=1 SV=1	Centropus unirufus	1118519	71.6981	APOV1 protein [Centropus unirufus]	NWR73996
82	sp|P02659|APOV1_CHICK Apovitellenin-1 OS=Gallus gallus OX=9031 PE=1 SV=1	Pluvianellus socialis	227228	75.4717	APOV1 protein [Pluvianellus socialis]	NXT46063
83	sp|P02659|APOV1_CHICK Apovitellenin-1 OS=Gallus gallus OX=9031 PE=1 SV=1	Thinocorus orbignyianus	161742	76.4151	APOV1 protein [Thinocorus orbignyianus]	NXP06156
84	sp|P02659|APOV1_CHICK Apovitellenin-1 OS=Gallus gallus OX=9031 PE=1 SV=1	Aramus guarauna	54356	75.4717	APOV1 protein [Aramus guarauna]	NXO48139
85	sp|P02659|APOV1_CHICK Apovitellenin-1 OS=Gallus gallus OX=9031 PE=1 SV=1	Charadrius vociferus	50402	76.4151	PREDICTED: apovitellenin-1 [Charadrius vociferus]	XP_009878225
86	sp|P02659|APOV1_CHICK Apovitellenin-1 OS=Gallus gallus OX=9031 PE=1 SV=1	Charadrius vociferus	50402	76.4151	PREDICTED: apovitellenin-1 [Charadrius vociferus]	XP_009878226
87	sp|P02659|APOV1_CHICK Apovitellenin-1 OS=Gallus gallus OX=9031 PE=1 SV=1	Ibidorhyncha struthersii	425643	76.4151	APOV1 protein [Ibidorhyncha struthersii]	NXA24013
88	sp|P02659|APOV1_CHICK Apovitellenin-1 OS=Gallus gallus OX=9031 PE=1 SV=1	Stercorarius parasiticus	54059	76.4151	APOV1 protein [Stercorarius parasiticus]	NXG91052
89	sp|P02659|APOV1_CHICK Apovitellenin-1 OS=Gallus gallus OX=9031 PE=1 SV=1	Rynchops niger	227184	76.4151	APOV1 protein [Rynchops niger]	NXN55011
90	sp|P02659|APOV1_CHICK Apovitellenin-1 OS=Gallus gallus OX=9031 PE=1 SV=1	Cepphus grylle	28697	76.4151	APOV1 protein [Cepphus grylle]	NXV18165
91	sp|P02659|APOV1_CHICK Apovitellenin-1 OS=Gallus gallus OX=9031 PE=1 SV=1	Rissa tridactyla	75485	76.4151	APOV1 protein [Rissa tridactyla]	NXV28917
92	sp|P02659|APOV1_CHICK Apovitellenin-1 OS=Gallus gallus OX=9031 PE=1 SV=1	Uria aalge	13746	76.4151	APOV1 protein [Uria aalge]	NXV44081
93	sp|P02659|APOV1_CHICK Apovitellenin-1 OS=Gallus gallus OX=9031 PE=1 SV=1	Phaetusa simplex	297813	76.4151	APOV1 protein [Phaetusa simplex]	NXW33947
94	sp|P02659|APOV1_CHICK Apovitellenin-1 OS=Gallus gallus OX=9031 PE=1 SV=1	Larus smithsonianus	243888	76.4151	APOV1 protein [Larus smithsonianus]	NXX00113
95	sp|P02659|APOV1_CHICK Apovitellenin-1 OS=Gallus gallus OX=9031 PE=1 SV=1	Falco naumanni	148594	74.5283	apovitellenin-1 [Falco naumanni]	XP_040452325
96	sp|P02659|APOV1_CHICK Apovitellenin-1 OS=Gallus gallus OX=9031 PE=1 SV=1	Cochlearius cochlearius	110676	75.4717	APOV1 protein [Cochlearius cochlearius]	NXE74101
97	sp|P02659|APOV1_CHICK Apovitellenin-1 OS=Gallus gallus OX=9031 PE=1 SV=1	Arenaria interpres	54971	76.4151	APOV1 protein [Arenaria interpres]	NXK22534
98	sp|P02659|APOV1_CHICK Apovitellenin-1 OS=Gallus gallus OX=9031 PE=1 SV=1	Cariama cristata	54380	73.5849	PREDICTED: apovitellenin-1-like [Cariama cristata]	XP_009704936
99	sp|P02659|APOV1_CHICK Apovitellenin-1 OS=Gallus gallus OX=9031 PE=1 SV=1	Cariama cristata	54380	73.5849	Apovitellenin-1 [Cariama cristata]	KFP60044
100	sp|P02659|APOV1_CHICK Apovitellenin-1 OS=Gallus gallus OX=9031 PE=1 SV=1	Chroicocephalus maculipennis	287016	75.4717	APOV1 protein [Chroicocephalus maculipennis]	NWT35812
101	sp|P02659|APOV1_CHICK Apovitellenin-1 OS=Gallus gallus OX=9031 PE=1 SV=1	Glaucidium brasilianum	78217	75.4717	APOV1 protein [Glaucidium brasilianum]	NXL31665
102	sp|P02659|APOV1_CHICK Apovitellenin-1 OS=Gallus gallus OX=9031 PE=1 SV=1	Phalacrocorax carbo	9209	75.4717	PREDICTED: apovitellenin-1 [Phalacrocorax carbo]	XP_009507881
103	sp|P02659|APOV1_CHICK Apovitellenin-1 OS=Gallus gallus OX=9031 PE=1 SV=1	Phalacrocorax carbo	9209	75.4717	Apovitellenin-1 [Phalacrocorax carbo]	KFW77379
104	sp|P02659|APOV1_CHICK Apovitellenin-1 OS=Gallus gallus OX=9031 PE=1 SV=1	Sula dactylatra	56068	75.4717	APOV1 protein [Sula dactylatra]	NWI28676
105	sp|P02659|APOV1_CHICK Apovitellenin-1 OS=Gallus gallus OX=9031 PE=1 SV=1	Anhinga anhinga	56067	75.4717	APOV1 protein [Anhinga anhinga]	NXC68820
106	sp|P02659|APOV1_CHICK Apovitellenin-1 OS=Gallus gallus OX=9031 PE=1 SV=1	Merops nubicus	57421	73.5849	PREDICTED: apovitellenin-1-like [Merops nubicus]	XP_008938646
107	sp|P02659|APOV1_CHICK Apovitellenin-1 OS=Gallus gallus OX=9031 PE=1 SV=1	Merops nubicus	57421	73.5849	Apovitellenin-1 [Merops nubicus]	KFQ16681
108	sp|P02659|APOV1_CHICK Apovitellenin-1 OS=Gallus gallus OX=9031 PE=1 SV=1	Gavia stellata	37040	75.4717	PREDICTED: apovitellenin-1 [Gavia stellata]	XP_009820058
109	sp|P02659|APOV1_CHICK Apovitellenin-1 OS=Gallus gallus OX=9031 PE=1 SV=1	Gavia stellata	37040	75.4717	Apovitellenin-1 [Gavia stellata]	KFV46733
110	sp|P02659|APOV1_CHICK Apovitellenin-1 OS=Gallus gallus OX=9031 PE=1 SV=1	Nyctiprogne leucopyga	382315	74.5283	APOV1 protein [Nyctiprogne leucopyga]	NXW40340
111	sp|P02659|APOV1_CHICK Apovitellenin-1 OS=Gallus gallus OX=9031 PE=1 SV=1	Meleagris gallopavo	9103	66.0377	RecName: Full=Apovitellenin-1; AltName: Full=Apovitellenin I [Meleagris gallopavo]	P02660
112	sp|P02659|APOV1_CHICK Apovitellenin-1 OS=Gallus gallus OX=9031 PE=1 SV=1	Nycticryphes semicollaris	227226	75.4717	APOV1 protein [Nycticryphes semicollaris]	NXN22320
113	sp|P02659|APOV1_CHICK Apovitellenin-1 OS=Gallus gallus OX=9031 PE=1 SV=1	Phaethon lepturus	97097	75.4717	PREDICTED: apovitellenin-1 [Phaethon lepturus]	XP_010289079
114	sp|P02659|APOV1_CHICK Apovitellenin-1 OS=Gallus gallus OX=9031 PE=1 SV=1	Phaethon lepturus	97097	75.4717	Apovitellenin-1 [Phaethon lepturus]	KFQ78593
115	sp|P02659|APOV1_CHICK Apovitellenin-1 OS=Gallus gallus OX=9031 PE=1 SV=1	Athene cunicularia	194338	75.4717	apovitellenin-1 [Athene cunicularia]	XP_026710139
116	sp|P02659|APOV1_CHICK Apovitellenin-1 OS=Gallus gallus OX=9031 PE=1 SV=1	Bucorvus abyssinicus	153643	70.7547	APOV1 protein [Bucorvus abyssinicus]	NWR54089
117	sp|P02659|APOV1_CHICK Apovitellenin-1 OS=Gallus gallus OX=9031 PE=1 SV=1	Strigops habroptila	2489341	75.4717	apovitellenin-1 [Strigops habroptila]	XP_030333379
118	sp|P02659|APOV1_CHICK Apovitellenin-1 OS=Gallus gallus OX=9031 PE=1 SV=1	Strigops habroptila	2489341	75.4717	apovitellenin-1 [Strigops habroptila]	XP_030333380
119	sp|P02659|APOV1_CHICK Apovitellenin-1 OS=Gallus gallus OX=9031 PE=1 SV=1	Strigops habroptila	2489341	75.4717	apovitellenin-1 [Strigops habroptila]	XP_030333382
120	sp|P02659|APOV1_CHICK Apovitellenin-1 OS=Gallus gallus OX=9031 PE=1 SV=1	Balearica regulorum gibbericeps	100784	75.4717	PREDICTED: apovitellenin-1 [Balearica regulorum gibbericeps]	XP_010307503
121	sp|P02659|APOV1_CHICK Apovitellenin-1 OS=Gallus gallus OX=9031 PE=1 SV=1	Balearica regulorum gibbericeps	100784	75.4717	PREDICTED: apovitellenin-1 [Balearica regulorum gibbericeps]	XP_010307504
122	sp|P02659|APOV1_CHICK Apovitellenin-1 OS=Gallus gallus OX=9031 PE=1 SV=1	Balearica regulorum gibbericeps	100784	75.4717	Apovitellenin-1 [Balearica regulorum gibbericeps]	KFO14197
123	sp|P02659|APOV1_CHICK Apovitellenin-1 OS=Gallus gallus OX=9031 PE=1 SV=1	Grus americana	9117	75.4717	APOV1 protein [Grus americana]	NWH19503
124	sp|P02659|APOV1_CHICK Apovitellenin-1 OS=Gallus gallus OX=9031 PE=1 SV=1	Glareola pratincola	43316	74.5283	APOV1 protein [Glareola pratincola]	NXY71691
125	sp|P02659|APOV1_CHICK Apovitellenin-1 OS=Gallus gallus OX=9031 PE=1 SV=1	Sagittarius serpentarius	56258	75.4717	APOV1 protein [Sagittarius serpentarius]	NXQ97338
126	sp|P02659|APOV1_CHICK Apovitellenin-1 OS=Gallus gallus OX=9031 PE=1 SV=1	Chunga burmeisteri	1352770	72.6415	APOV1 protein [Chunga burmeisteri]	NWS51197
127	sp|P02659|APOV1_CHICK Apovitellenin-1 OS=Gallus gallus OX=9031 PE=1 SV=1	Anhinga rufa	317792	75.4717	APOV1 protein [Anhinga rufa]	NXT91630
128	sp|P02659|APOV1_CHICK Apovitellenin-1 OS=Gallus gallus OX=9031 PE=1 SV=1	Podilymbus podiceps	9252	74.5283	APOV1 protein [Podilymbus podiceps]	NXL46469
129	sp|P02659|APOV1_CHICK Apovitellenin-1 OS=Gallus gallus OX=9031 PE=1 SV=1	Falco peregrinus	8954	73.5849	apovitellenin-1 [Falco peregrinus]	XP_005239358
130	sp|P02659|APOV1_CHICK Apovitellenin-1 OS=Gallus gallus OX=9031 PE=1 SV=1	Falco cherrug	345164	73.5849	apovitellenin-1 [Falco cherrug]	XP_005433405
131	sp|P02659|APOV1_CHICK Apovitellenin-1 OS=Gallus gallus OX=9031 PE=1 SV=1	Falco rusticolus	120794	73.5849	apovitellenin-1 [Falco rusticolus]	XP_037246039
132	sp|P02659|APOV1_CHICK Apovitellenin-1 OS=Gallus gallus OX=9031 PE=1 SV=1	Acanthisitta chloris	57068	72.6415	PREDICTED: apovitellenin-1 [Acanthisitta chloris]	XP_009070098
133	sp|P02659|APOV1_CHICK Apovitellenin-1 OS=Gallus gallus OX=9031 PE=1 SV=1	Acanthisitta chloris	57068	72.6415	Apovitellenin-1 [Acanthisitta chloris]	KFP69986
134	sp|P02659|APOV1_CHICK Apovitellenin-1 OS=Gallus gallus OX=9031 PE=1 SV=1	Centropus bengalensis	1463675	71.6981	APOV1 protein [Centropus bengalensis]	NXX97189
135	sp|P02659|APOV1_CHICK Apovitellenin-1 OS=Gallus gallus OX=9031 PE=1 SV=1	Eolophus roseicapilla	176039	75.4717	APOV1 protein [Eolophus roseicapilla]	NXD68830
136	sp|P02659|APOV1_CHICK Apovitellenin-1 OS=Gallus gallus OX=9031 PE=1 SV=1	Leptosomus discolor	188344	75.4717	PREDICTED: apovitellenin-1 [Leptosomus discolor]	XP_009944786
137	sp|P02659|APOV1_CHICK Apovitellenin-1 OS=Gallus gallus OX=9031 PE=1 SV=1	Leptosomus discolor	188344	75.4717	Apovitellenin-1 [Leptosomus discolor]	KFQ06528
138	sp|P02659|APOV1_CHICK Apovitellenin-1 OS=Gallus gallus OX=9031 PE=1 SV=1	Eurystomus gularis	325343	73.5849	APOV1 protein [Eurystomus gularis]	NXW56328
139	sp|P02659|APOV1_CHICK Apovitellenin-1 OS=Gallus gallus OX=9031 PE=1 SV=1	Oceanites oceanicus	79653	74.5283	APOV1 protein [Oceanites oceanicus]	NXF48968
140	sp|P02659|APOV1_CHICK Apovitellenin-1 OS=Gallus gallus OX=9031 PE=1 SV=1	Fregetta grallaria	79628	74.5283	APOV1 protein [Fregetta grallaria]	NXW06452
141	sp|P02659|APOV1_CHICK Apovitellenin-1 OS=Gallus gallus OX=9031 PE=1 SV=1	Cathartes aura	43455	74.5283	Apovitellenin-1 [Cathartes aura]	KFP54447
142	sp|P02659|APOV1_CHICK Apovitellenin-1 OS=Gallus gallus OX=9031 PE=1 SV=1	Thalassarche chlororhynchos	54017	74.5283	APOV1 protein [Thalassarche chlororhynchos]	NXU27770
143	sp|P02659|APOV1_CHICK Apovitellenin-1 OS=Gallus gallus OX=9031 PE=1 SV=1	Scopus umbretta	33581	74.5283	APOV1 protein [Scopus umbretta]	NXX56286
144	sp|P02659|APOV1_CHICK Apovitellenin-1 OS=Gallus gallus OX=9031 PE=1 SV=1	Antrostomus carolinensis	279965	74.5283	apovitellenin-1 [Antrostomus carolinensis]	XP_010171807
145	sp|P02659|APOV1_CHICK Apovitellenin-1 OS=Gallus gallus OX=9031 PE=1 SV=1	Antrostomus carolinensis	279965	74.5283	Apovitellenin-1 [Antrostomus carolinensis]	KFZ50907
146	sp|P02659|APOV1_CHICK Apovitellenin-1 OS=Gallus gallus OX=9031 PE=1 SV=1	Balaeniceps rex	33584	74.5283	APOV1 protein [Balaeniceps rex]	NXS48649
147	sp|P02659|APOV1_CHICK Apovitellenin-1 OS=Gallus gallus OX=9031 PE=1 SV=1	Rostratula benghalensis	118793	74.5283	APOV1 protein [Rostratula benghalensis]	NXJ61519
148	sp|P02659|APOV1_CHICK Apovitellenin-1 OS=Gallus gallus OX=9031 PE=1 SV=1	Rhynochetos jubatus	54386	74.5283	APOV1 protein [Rhynochetos jubatus]	NWW90739
149	sp|P02659|APOV1_CHICK Apovitellenin-1 OS=Gallus gallus OX=9031 PE=1 SV=1	Psophia crepitans	54359	75.4717	APOV1 protein [Psophia crepitans]	NXI98187
150	sp|P02659|APOV1_CHICK Apovitellenin-1 OS=Gallus gallus OX=9031 PE=1 SV=1	Fulmarus glacialis	30455	73.5849	PREDICTED: apovitellenin-1 [Fulmarus glacialis]	XP_009585315
151	sp|P02659|APOV1_CHICK Apovitellenin-1 OS=Gallus gallus OX=9031 PE=1 SV=1	Phoenicopterus ruber ruber	9218	73.5849	Apovitellenin-1 [Phoenicopterus ruber ruber]	KFQ76419
152	sp|P02659|APOV1_CHICK Apovitellenin-1 OS=Gallus gallus OX=9031 PE=1 SV=1	Fulmarus glacialis	30455	73.5849	Apovitellenin-1 [Fulmarus glacialis]	KFV98431
153	sp|P02659|APOV1_CHICK Apovitellenin-1 OS=Gallus gallus OX=9031 PE=1 SV=1	Pelecanoides urinatrix	37079	73.5849	APOV1 protein [Pelecanoides urinatrix]	NXT36565
154	sp|P02659|APOV1_CHICK Apovitellenin-1 OS=Gallus gallus OX=9031 PE=1 SV=1	Podiceps cristatus	345573	73.5849	Apovitellenin-1 [Podiceps cristatus]	KFZ65137
155	sp|P02659|APOV1_CHICK Apovitellenin-1 OS=Gallus gallus OX=9031 PE=1 SV=1	Buceros rhinoceros silvestris	175836	70.7547	PREDICTED: apovitellenin-1 [Buceros rhinoceros silvestris]	XP_010144467
156	sp|P02659|APOV1_CHICK Apovitellenin-1 OS=Gallus gallus OX=9031 PE=1 SV=1	Buceros rhinoceros silvestris	175836	70.7547	Apovitellenin-1 [Buceros rhinoceros silvestris]	KFO86344
157	sp|P02659|APOV1_CHICK Apovitellenin-1 OS=Gallus gallus OX=9031 PE=1 SV=1	Eurypyga helias	54383	73.5849	PREDICTED: apovitellenin-1 [Eurypyga helias]	XP_010154511
158	sp|P02659|APOV1_CHICK Apovitellenin-1 OS=Gallus gallus OX=9031 PE=1 SV=1	Eurypyga helias	54383	73.5849	Apovitellenin-1 [Eurypyga helias]	KFW09474
159	sp|P02659|APOV1_CHICK Apovitellenin-1 OS=Gallus gallus OX=9031 PE=1 SV=1	Circaetus pectoralis	321084	74.5283	APOV1 protein [Circaetus pectoralis]	NXW13207
160	sp|P02659|APOV1_CHICK Apovitellenin-1 OS=Gallus gallus OX=9031 PE=1 SV=1	Melopsittacus undulatus	13146	74.5283	apovitellenin-1 [Melopsittacus undulatus]	XP_030907301
161	sp|P02659|APOV1_CHICK Apovitellenin-1 OS=Gallus gallus OX=9031 PE=1 SV=1	Melopsittacus undulatus	13146	74.5283	apovitellenin-1 [Melopsittacus undulatus]	XP_033915974
162	sp|P02659|APOV1_CHICK Apovitellenin-1 OS=Gallus gallus OX=9031 PE=1 SV=1	Egretta garzetta	188379	73.5849	apovitellenin-1 [Egretta garzetta]	XP_035748979
163	sp|P02659|APOV1_CHICK Apovitellenin-1 OS=Gallus gallus OX=9031 PE=1 SV=1	Egretta garzetta	188379	73.5849	Apovitellenin-1 [Egretta garzetta]	KFP08859
164	sp|P02659|APOV1_CHICK Apovitellenin-1 OS=Gallus gallus OX=9031 PE=1 SV=1	Calonectris borealis	1323832	73.5849	APOV1 protein [Calonectris borealis]	NXV90008
165	sp|P02659|APOV1_CHICK Apovitellenin-1 OS=Gallus gallus OX=9031 PE=1 SV=1	Oceanodroma tethys	79633	73.5849	APOV1 protein [Oceanodroma tethys]	NXH73373
166	sp|P02659|APOV1_CHICK Apovitellenin-1 OS=Gallus gallus OX=9031 PE=1 SV=1	Nestor notabilis	176057	73.5849	PREDICTED: apovitellenin-1-like [Nestor notabilis]	XP_010007532
167	sp|P02659|APOV1_CHICK Apovitellenin-1 OS=Gallus gallus OX=9031 PE=1 SV=1	Nestor notabilis	176057	73.5849	Apovitellenin-1 [Nestor notabilis]	KFQ45817
168	sp|P02659|APOV1_CHICK Apovitellenin-1 OS=Gallus gallus OX=9031 PE=1 SV=1	Nyctibius grandis	48427	72.6415	APOV1 protein [Nyctibius grandis]	NXQ84524
169	sp|P02659|APOV1_CHICK Apovitellenin-1 OS=Gallus gallus OX=9031 PE=1 SV=1	Burhinus bistriatus	240201	73.5849	APOV1 protein [Burhinus bistriatus]	NWQ94833
170	sp|P02659|APOV1_CHICK Apovitellenin-1 OS=Gallus gallus OX=9031 PE=1 SV=1	Amazona guildingii	175529	74.5283	APOV1 protein [Amazona guildingii]	NXK74913
171	sp|P02845|VIT2_CHICK Vitellogenin-2 OS=Gallus gallus OX=9031 GN=VTG2 PE=1 SV=1	Gallus gallus	9031	100	RecName: Full=Vitellogenin-2; AltName: Full=Major vitellogenin; AltName: Full=Vitellogenin II; Contains: RecName: Full=Lipovitellin-1; AltName: Full=Lipovitellin I; Short=LVI; Contains: RecName: Full=Phosvitin; Short=PV; Contains: RecName: Full=Lipovitellin-2; AltName: Full=Lipovitellin II; Short=LVII; Contains: RecName: Full=YGP40; Flags: Precursor [Gallus gallus]	P02845
172	sp|P02845|VIT2_CHICK Vitellogenin-2 OS=Gallus gallus OX=9031 GN=VTG2 PE=1 SV=1	Gallus gallus	9031	100	vitellogenin [Gallus gallus]	CAA31942
173	sp|P02845|VIT2_CHICK Vitellogenin-2 OS=Gallus gallus OX=9031 GN=VTG2 PE=1 SV=1	Gallus gallus	9031	99.7838	vitellogenin-2 precursor [Gallus gallus]	NP_001026447
174	sp|P02845|VIT2_CHICK Vitellogenin-2 OS=Gallus gallus OX=9031 GN=VTG2 PE=1 SV=1	Gallus gallus	9031	99.7838	vitellogenin [Gallus gallus]	AAA49139
175	sp|P02845|VIT2_CHICK Vitellogenin-2 OS=Gallus gallus OX=9031 GN=VTG2 PE=1 SV=1	Gallus gallus	9031	97.7838	vitellogenin-2 isoform X1 [Gallus gallus]	XP_040560530
176	sp|P02845|VIT2_CHICK Vitellogenin-2 OS=Gallus gallus OX=9031 GN=VTG2 PE=1 SV=1	Lagopus leucura	30410	87.6216	vitellogenin-2 [Lagopus leucura]	XP_042729706
177	sp|P02845|VIT2_CHICK Vitellogenin-2 OS=Gallus gallus OX=9031 GN=VTG2 PE=1 SV=1	Centrocercus urophasianus	9002	87.0811	vitellogenin-2 [Centrocercus urophasianus]	XP_042675557
178	sp|P02845|VIT2_CHICK Vitellogenin-2 OS=Gallus gallus OX=9031 GN=VTG2 PE=1 SV=1	Nipponia nippon	128390	81.5135	Vitellogenin-2, partial [Nipponia nippon]	KFR00349
179	sp|P02845|VIT2_CHICK Vitellogenin-2 OS=Gallus gallus OX=9031 GN=VTG2 PE=1 SV=1	Nipponia nippon	128390	81.5135	PREDICTED: vitellogenin-2-like [Nipponia nippon]	XP_009466501
180	sp|P02845|VIT2_CHICK Vitellogenin-2 OS=Gallus gallus OX=9031 GN=VTG2 PE=1 SV=1	Strigops habroptila	2489341	79.6216	vitellogenin-2-like isoform X1 [Strigops habroptila]	XP_030351579
181	sp|P02845|VIT2_CHICK Vitellogenin-2 OS=Gallus gallus OX=9031 GN=VTG2 PE=1 SV=1	Aramus guarauna	54356	78.8108	VIT2 protein [Aramus guarauna]	NXO55857
182	sp|P02845|VIT2_CHICK Vitellogenin-2 OS=Gallus gallus OX=9031 GN=VTG2 PE=1 SV=1	Pedionomus torquatus	227192	78.0541	VIT2 protein [Pedionomus torquatus]	NWW43500
183	sp|P02845|VIT2_CHICK Vitellogenin-2 OS=Gallus gallus OX=9031 GN=VTG2 PE=1 SV=1	Aegotheles bennettii	48278	78.7027	VIT2 protein [Aegotheles bennettii]	NWX24362
184	sp|P02845|VIT2_CHICK Vitellogenin-2 OS=Gallus gallus OX=9031 GN=VTG2 PE=1 SV=1	Buceros rhinoceros silvestris	175836	78.2162	Vitellogenin-2, partial [Buceros rhinoceros silvestris]	KFO87371
185	sp|P02845|VIT2_CHICK Vitellogenin-2 OS=Gallus gallus OX=9031 GN=VTG2 PE=1 SV=1	Buceros rhinoceros silvestris	175836	78.2162	PREDICTED: vitellogenin-2-like [Buceros rhinoceros silvestris]	XP_010130601
186	sp|P02845|VIT2_CHICK Vitellogenin-2 OS=Gallus gallus OX=9031 GN=VTG2 PE=1 SV=1	Ptilorrhoa leucosticta	449384	77.1351	VIT2 protein [Ptilorrhoa leucosticta]	NXE33030
187	sp|P02845|VIT2_CHICK Vitellogenin-2 OS=Gallus gallus OX=9031 GN=VTG2 PE=1 SV=1	Meleagris gallopavo	9103	56.8649	vitellogenin-2 [Meleagris gallopavo]	XP_031410838
188	sp|P02845|VIT2_CHICK Vitellogenin-2 OS=Gallus gallus OX=9031 GN=VTG2 PE=1 SV=1	Numida meleagris	8996	56.4865	vitellogenin-2 [Numida meleagris]	XP_021238438
189	sp|P02845|VIT2_CHICK Vitellogenin-2 OS=Gallus gallus OX=9031 GN=VTG2 PE=1 SV=1	Phasianus colchicus	9054	55.027	vitellogenin-2 [Phasianus colchicus]	XP_031460633
190	sp|P02845|VIT2_CHICK Vitellogenin-2 OS=Gallus gallus OX=9031 GN=VTG2 PE=1 SV=1	Alectura lathami	81907	53.4595	VIT2 protein [Alectura lathami]	NXL92691
191	sp|P02845|VIT2_CHICK Vitellogenin-2 OS=Gallus gallus OX=9031 GN=VTG2 PE=1 SV=1	Anser cygnoides domesticus	381198	53.9459	PREDICTED: LOW QUALITY PROTEIN: vitellogenin-2-like [Anser cygnoides domesticus]	XP_013033509
192	sp|P02845|VIT2_CHICK Vitellogenin-2 OS=Gallus gallus OX=9031 GN=VTG2 PE=1 SV=1	Odontophorus gujanensis	886794	54.3784	VIT2 protein [Odontophorus gujanensis]	NXJ06859
193	sp|P02845|VIT2_CHICK Vitellogenin-2 OS=Gallus gallus OX=9031 GN=VTG2 PE=1 SV=1	Cygnus olor	8869	53.8378	vitellogenin-2 [Cygnus olor]	XP_040421751
194	sp|P02845|VIT2_CHICK Vitellogenin-2 OS=Gallus gallus OX=9031 GN=VTG2 PE=1 SV=1	Anseranas semipalmata	8851	53.6757	VIT2 protein [Anseranas semipalmata]	NXI64160
195	sp|P02845|VIT2_CHICK Vitellogenin-2 OS=Gallus gallus OX=9031 GN=VTG2 PE=1 SV=1	Aythya fuligula	219594	53.7838	vitellogenin-2 [Aythya fuligula]	XP_032048408
196	sp|P02845|VIT2_CHICK Vitellogenin-2 OS=Gallus gallus OX=9031 GN=VTG2 PE=1 SV=1	Anas platyrhynchos	8839	53.5676	vitellogenin-2 isoform X1 [Anas platyrhynchos]	XP_005022346
197	sp|P02845|VIT2_CHICK Vitellogenin-2 OS=Gallus gallus OX=9031 GN=VTG2 PE=1 SV=1	Anas platyrhynchos	8839	53.5676	Vitellogenin-2, partial [Anas platyrhynchos]	EOA99312
198	sp|P02845|VIT2_CHICK Vitellogenin-2 OS=Gallus gallus OX=9031 GN=VTG2 PE=1 SV=1	Oxyura jamaicensis	8884	53.4054	vitellogenin-2 isoform X1 [Oxyura jamaicensis]	XP_035189509
199	sp|P02845|VIT2_CHICK Vitellogenin-2 OS=Gallus gallus OX=9031 GN=VTG2 PE=1 SV=1	Oxyura jamaicensis	8884	53.4054	vitellogenin-2 isoform X5 [Oxyura jamaicensis]	XP_035189513
200	sp|P02845|VIT2_CHICK Vitellogenin-2 OS=Gallus gallus OX=9031 GN=VTG2 PE=1 SV=1	Anas platyrhynchos	8839	53.5135	vitellogenin-2 isoform X2 [Anas platyrhynchos]	XP_038039165
201	sp|P02845|VIT2_CHICK Vitellogenin-2 OS=Gallus gallus OX=9031 GN=VTG2 PE=1 SV=1	Oxyura jamaicensis	8884	53.3514	vitellogenin-2 isoform X2 [Oxyura jamaicensis]	XP_035189510
202	sp|P02845|VIT2_CHICK Vitellogenin-2 OS=Gallus gallus OX=9031 GN=VTG2 PE=1 SV=1	Penelope pileata	1118817	53.5676	VIT2 protein [Penelope pileata]	NXC47345
203	sp|P02845|VIT2_CHICK Vitellogenin-2 OS=Gallus gallus OX=9031 GN=VTG2 PE=1 SV=1	Oxyura jamaicensis	8884	54.2162	vitellogenin-2 isoform X4 [Oxyura jamaicensis]	XP_035189512
204	sp|P02845|VIT2_CHICK Vitellogenin-2 OS=Gallus gallus OX=9031 GN=VTG2 PE=1 SV=1	Cygnus atratus	8868	52.9189	vitellogenin-2-like [Cygnus atratus]	XP_035393527
205	sp|P02845|VIT2_CHICK Vitellogenin-2 OS=Gallus gallus OX=9031 GN=VTG2 PE=1 SV=1	Chauna torquata	30388	52.5405	VIT2 protein [Chauna torquata]	NXK44965
206	sp|P02845|VIT2_CHICK Vitellogenin-2 OS=Gallus gallus OX=9031 GN=VTG2 PE=1 SV=1	Charadrius vociferus	50402	52.3784	PREDICTED: vitellogenin-2-like [Charadrius vociferus]	XP_009883013
207	sp|P02845|VIT2_CHICK Vitellogenin-2 OS=Gallus gallus OX=9031 GN=VTG2 PE=1 SV=1	Charadrius vociferus	50402	52.3784	Vitellogenin-2, partial [Charadrius vociferus]	KGL93069
208	sp|P02845|VIT2_CHICK Vitellogenin-2 OS=Gallus gallus OX=9031 GN=VTG2 PE=1 SV=1	Pterocles gutturalis	240206	51.9459	PREDICTED: zinc finger Ran-binding domain-containing protein 2 [Pterocles gutturalis]	XP_010084432
209	sp|P02845|VIT2_CHICK Vitellogenin-2 OS=Gallus gallus OX=9031 GN=VTG2 PE=1 SV=1	Pterocles gutturalis	240206	51.9459	Vitellogenin-2, partial [Pterocles gutturalis]	KFV17528
210	sp|P02845|VIT2_CHICK Vitellogenin-2 OS=Gallus gallus OX=9031 GN=VTG2 PE=1 SV=1	Aptenodytes forsteri	9233	51.8919	Vitellogenin-2, partial [Aptenodytes forsteri]	KFM00713
211	sp|P02845|VIT2_CHICK Vitellogenin-2 OS=Gallus gallus OX=9031 GN=VTG2 PE=1 SV=1	Rynchops niger	227184	52.2703	VIT2 protein [Rynchops niger]	NXN55596
212	sp|P02845|VIT2_CHICK Vitellogenin-2 OS=Gallus gallus OX=9031 GN=VTG2 PE=1 SV=1	Aptenodytes forsteri	9233	51.8919	PREDICTED: vitellogenin-2 [Aptenodytes forsteri]	XP_009272372
213	sp|P02845|VIT2_CHICK Vitellogenin-2 OS=Gallus gallus OX=9031 GN=VTG2 PE=1 SV=1	Asarcornis scutulata	75869	52.3243	VIT2 protein [Asarcornis scutulata]	NWZ20228
214	sp|P02845|VIT2_CHICK Vitellogenin-2 OS=Gallus gallus OX=9031 GN=VTG2 PE=1 SV=1	Caloenas nicobarica	187106	51.7297	VIT2 protein [Caloenas nicobarica]	NWX09236
215	sp|P02845|VIT2_CHICK Vitellogenin-2 OS=Gallus gallus OX=9031 GN=VTG2 PE=1 SV=1	Ciccaba nigrolineata	1118524	51.5676	VITA2 protein [Ciccaba nigrolineata]	NXF59698
216	sp|P02845|VIT2_CHICK Vitellogenin-2 OS=Gallus gallus OX=9031 GN=VTG2 PE=1 SV=1	Alca torda	28689	52	VIT2 protein [Alca torda]	NWX72694
217	sp|P02845|VIT2_CHICK Vitellogenin-2 OS=Gallus gallus OX=9031 GN=VTG2 PE=1 SV=1	Psophia crepitans	54359	51.6216	VIT2 protein [Psophia crepitans]	NXI97396
218	sp|P02845|VIT2_CHICK Vitellogenin-2 OS=Gallus gallus OX=9031 GN=VTG2 PE=1 SV=1	Dromaius novaehollandiae	8790	50.8649	vitellogenin-2-like [Dromaius novaehollandiae]	XP_025972306
219	sp|P02845|VIT2_CHICK Vitellogenin-2 OS=Gallus gallus OX=9031 GN=VTG2 PE=1 SV=1	Pygoscelis adeliae	9238	51.4595	PREDICTED: LOW QUALITY PROTEIN: vitellogenin-2-like [Pygoscelis adeliae]	XP_009332080
220	sp|P02845|VIT2_CHICK Vitellogenin-2 OS=Gallus gallus OX=9031 GN=VTG2 PE=1 SV=1	Sagittarius serpentarius	56258	51.7838	VIT2 protein [Sagittarius serpentarius]	NXQ98509
221	sp|P02845|VIT2_CHICK Vitellogenin-2 OS=Gallus gallus OX=9031 GN=VTG2 PE=1 SV=1	Nyctibius grandis	48427	51.7297	VIT2 protein [Nyctibius grandis]	NXQ86041
222	sp|P02845|VIT2_CHICK Vitellogenin-2 OS=Gallus gallus OX=9031 GN=VTG2 PE=1 SV=1	Aquila chrysaetos chrysaetos	223781	51.7838	vitellogenin-2-like [Aquila chrysaetos chrysaetos]	XP_029888560
223	sp|P02845|VIT2_CHICK Vitellogenin-2 OS=Gallus gallus OX=9031 GN=VTG2 PE=1 SV=1	Larus argentatus	35669	51.7838	vitellogenin [Larus argentatus]	AAL01527
224	sp|P02845|VIT2_CHICK Vitellogenin-2 OS=Gallus gallus OX=9031 GN=VTG2 PE=1 SV=1	Himantopus himantopus	225398	51.2973	VIT2 protein [Himantopus himantopus]	NXN63635
225	sp|P02845|VIT2_CHICK Vitellogenin-2 OS=Gallus gallus OX=9031 GN=VTG2 PE=1 SV=1	Phaethon lepturus	97097	51.5135	Vitellogenin-2 [Phaethon lepturus]	KFQ81593
226	sp|P02845|VIT2_CHICK Vitellogenin-2 OS=Gallus gallus OX=9031 GN=VTG2 PE=1 SV=1	Balaeniceps rex	33584	51.2432	VIT2 protein [Balaeniceps rex]	NXS43061
227	sp|P02845|VIT2_CHICK Vitellogenin-2 OS=Gallus gallus OX=9031 GN=VTG2 PE=1 SV=1	Eudyptula albosignata	345258	51.1892	Vitellogenin-2, partial [Eudyptula albosignata]	KAF1553715
228	sp|P02845|VIT2_CHICK Vitellogenin-2 OS=Gallus gallus OX=9031 GN=VTG2 PE=1 SV=1	Pygoscelis papua	30457	51.0811	Vitellogenin-2, partial [Pygoscelis papua]	KAF1441134
229	sp|P02845|VIT2_CHICK Vitellogenin-2 OS=Gallus gallus OX=9031 GN=VTG2 PE=1 SV=1	Eudyptula minor	37083	51.1351	Vitellogenin-2, partial [Eudyptula minor]	KAF1518528
230	sp|P02845|VIT2_CHICK Vitellogenin-2 OS=Gallus gallus OX=9031 GN=VTG2 PE=1 SV=1	Eudyptula novaehollandiae	2052820	51.1351	Vitellogenin-2, partial [Eudyptula novaehollandiae]	KAF1469337
231	sp|P02845|VIT2_CHICK Vitellogenin-2 OS=Gallus gallus OX=9031 GN=VTG2 PE=1 SV=1	Tyto alba	56313	51.5135	vitellogenin-2-like [Tyto alba]	XP_042662451
232	sp|P02845|VIT2_CHICK Vitellogenin-2 OS=Gallus gallus OX=9031 GN=VTG2 PE=1 SV=1	Aptenodytes patagonicus	9234	51.027	Vitellogenin-2, partial [Aptenodytes patagonicus]	KAF1660403
233	sp|P02845|VIT2_CHICK Vitellogenin-2 OS=Gallus gallus OX=9031 GN=VTG2 PE=1 SV=1	Nestor notabilis	176057	50.5405	Vitellogenin-2, partial [Nestor notabilis]	KFQ47467
234	sp|P02845|VIT2_CHICK Vitellogenin-2 OS=Gallus gallus OX=9031 GN=VTG2 PE=1 SV=1	Herpetotheres cachinnans	56343	51.2973	VIT2 protein [Herpetotheres cachinnans]	NXK02946
235	sp|P02845|VIT2_CHICK Vitellogenin-2 OS=Gallus gallus OX=9031 GN=VTG2 PE=1 SV=1	Megadyptes antipodes antipodes	2517240	51.1892	Vitellogenin-2, partial [Megadyptes antipodes antipodes]	KAF1480331
236	sp|P02845|VIT2_CHICK Vitellogenin-2 OS=Gallus gallus OX=9031 GN=VTG2 PE=1 SV=1	Tyto alba alba	507980	51.4595	vitellogenin-2-like [Tyto alba alba]	XP_032856758
237	sp|P02845|VIT2_CHICK Vitellogenin-2 OS=Gallus gallus OX=9031 GN=VTG2 PE=1 SV=1	Podilymbus podiceps	9252	51.1892	VIT2 protein [Podilymbus podiceps]	NXL46221
238	sp|P02845|VIT2_CHICK Vitellogenin-2 OS=Gallus gallus OX=9031 GN=VTG2 PE=1 SV=1	Eudyptes schlegeli	57240	51.0811	Vitellogenin-2, partial [Eudyptes schlegeli]	KAF1566909
239	sp|P02845|VIT2_CHICK Vitellogenin-2 OS=Gallus gallus OX=9031 GN=VTG2 PE=1 SV=1	Mesembrinibis cayennensis	1118748	50.9189	VIT2 protein [Mesembrinibis cayennensis]	NXL06185
240	sp|P02845|VIT2_CHICK Vitellogenin-2 OS=Gallus gallus OX=9031 GN=VTG2 PE=1 SV=1	Eudyptes sclateri	92688	51.1351	Vitellogenin-2, partial [Eudyptes sclateri]	KAF1523471
241	sp|P02845|VIT2_CHICK Vitellogenin-2 OS=Gallus gallus OX=9031 GN=VTG2 PE=1 SV=1	Phaetusa simplex	297813	51.0811	VIT2 protein [Phaetusa simplex]	NXW26693
242	sp|P02845|VIT2_CHICK Vitellogenin-2 OS=Gallus gallus OX=9031 GN=VTG2 PE=1 SV=1	Eudyptes moseleyi	2495534	51.1351	Vitellogenin-A2, partial [Eudyptes moseleyi]	KAF1591232
243	sp|P02845|VIT2_CHICK Vitellogenin-2 OS=Gallus gallus OX=9031 GN=VTG2 PE=1 SV=1	Spheniscus magellanicus	37081	51.0811	Vitellogenin-2, partial [Spheniscus magellanicus]	KAF1402964
244	sp|P02845|VIT2_CHICK Vitellogenin-2 OS=Gallus gallus OX=9031 GN=VTG2 PE=1 SV=1	Eudyptes chrysocome	79626	51.1351	Vitellogenin-2, partial [Eudyptes chrysocome]	KAF1644199
245	sp|P02845|VIT2_CHICK Vitellogenin-2 OS=Gallus gallus OX=9031 GN=VTG2 PE=1 SV=1	Eurystomus gularis	325343	51.1351	VIT2 protein [Eurystomus gularis]	NXW61305
246	sp|P02845|VIT2_CHICK Vitellogenin-2 OS=Gallus gallus OX=9031 GN=VTG2 PE=1 SV=1	Eudyptes robustus	345251	51.027	Vitellogenin-2, partial [Eudyptes robustus]	KAF1574837
247	sp|P02845|VIT2_CHICK Vitellogenin-2 OS=Gallus gallus OX=9031 GN=VTG2 PE=1 SV=1	Eudyptes filholi	1419345	51.0811	Vitellogenin-A2, partial [Eudyptes filholi]	KAF1634808
248	sp|P02845|VIT2_CHICK Vitellogenin-2 OS=Gallus gallus OX=9031 GN=VTG2 PE=1 SV=1	Cariama cristata	54380	50.4865	PREDICTED: vitellogenin-2-like [Cariama cristata]	XP_009704912
249	sp|P02845|VIT2_CHICK Vitellogenin-2 OS=Gallus gallus OX=9031 GN=VTG2 PE=1 SV=1	Eudyptes pachyrhynchus	37080	51.0811	Vitellogenin-2, partial [Eudyptes pachyrhynchus]	KAF1596828
250	sp|P02845|VIT2_CHICK Vitellogenin-2 OS=Gallus gallus OX=9031 GN=VTG2 PE=1 SV=1	Spheniscus humboldti	9240	51.027	Vitellogenin-2, partial [Spheniscus humboldti]	KAF1429772
251	sp|P02845|VIT2_CHICK Vitellogenin-2 OS=Gallus gallus OX=9031 GN=VTG2 PE=1 SV=1	Eudyptes chrysolophus	79627	51.027	Vitellogenin-2, partial [Eudyptes chrysolophus]	KAF1604179
252	sp|P02845|VIT2_CHICK Vitellogenin-2 OS=Gallus gallus OX=9031 GN=VTG2 PE=1 SV=1	Lepidothrix coronata	321398	50.5946	PREDICTED: vitellogenin-2-like isoform X1 [Lepidothrix coronata]	XP_017680442
253	sp|P02845|VIT2_CHICK Vitellogenin-2 OS=Gallus gallus OX=9031 GN=VTG2 PE=1 SV=1	Cariama cristata	54380	50.4865	Vitellogenin-2, partial [Cariama cristata]	KFP60041
254	sp|P02845|VIT2_CHICK Vitellogenin-2 OS=Gallus gallus OX=9031 GN=VTG2 PE=1 SV=1	Spheniscus mendiculus	156760	51.027	Vitellogenin-2, partial [Spheniscus mendiculus]	KAF1445715
255	sp|P02845|VIT2_CHICK Vitellogenin-2 OS=Gallus gallus OX=9031 GN=VTG2 PE=1 SV=1	Columbina picui	115618	51.1351	VIT2 protein [Columbina picui]	NWQ73785
256	sp|P02845|VIT2_CHICK Vitellogenin-2 OS=Gallus gallus OX=9031 GN=VTG2 PE=1 SV=1	Nyctiprogne leucopyga	382315	51.2432	VIT2 protein [Nyctiprogne leucopyga]	NXW47323
257	sp|P02845|VIT2_CHICK Vitellogenin-2 OS=Gallus gallus OX=9031 GN=VTG2 PE=1 SV=1	Pygoscelis antarcticus	79643	50.8649	Vitellogenin-2, partial [Pygoscelis antarcticus]	KAF1496064
258	sp|P02845|VIT2_CHICK Vitellogenin-2 OS=Gallus gallus OX=9031 GN=VTG2 PE=1 SV=1	Spheniscus demersus	92683	51.027	Vitellogenin-2, partial [Spheniscus demersus]	KAF1461885
259	sp|P02845|VIT2_CHICK Vitellogenin-2 OS=Gallus gallus OX=9031 GN=VTG2 PE=1 SV=1	Rissa tridactyla	75485	51.1892	VIT2 protein [Rissa tridactyla]	NXV32297
260	sp|P02845|VIT2_CHICK Vitellogenin-2 OS=Gallus gallus OX=9031 GN=VTG2 PE=1 SV=1	Alopecoenas beccarii	262131	50.8108	VIT2 protein [Alopecoenas beccarii]	NXW94117
261	sp|P02845|VIT2_CHICK Vitellogenin-2 OS=Gallus gallus OX=9031 GN=VTG2 PE=1 SV=1	Opisthocomus hoazin	30419	50.8649	Vitellogenin-2, partial [Opisthocomus hoazin]	KFR03721
262	sp|P02845|VIT2_CHICK Vitellogenin-2 OS=Gallus gallus OX=9031 GN=VTG2 PE=1 SV=1	Chiroxiphia lanceolata	296741	50.4324	vitellogenin-2-like isoform X1 [Chiroxiphia lanceolata]	XP_032552900
263	sp|P02845|VIT2_CHICK Vitellogenin-2 OS=Gallus gallus OX=9031 GN=VTG2 PE=1 SV=1	Calypte anna	9244	50.6486	vitellogenin-2 [Calypte anna]	XP_030310938
264	sp|P02845|VIT2_CHICK Vitellogenin-2 OS=Gallus gallus OX=9031 GN=VTG2 PE=1 SV=1	Neopelma chrysocephalum	114329	50.4865	vitellogenin-2-like isoform X1 [Neopelma chrysocephalum]	XP_027539022
265	sp|P02845|VIT2_CHICK Vitellogenin-2 OS=Gallus gallus OX=9031 GN=VTG2 PE=1 SV=1	Opisthocomus hoazin	30419	50.8649	PREDICTED: vitellogenin-2-like [Opisthocomus hoazin]	XP_009943214
266	sp|P02845|VIT2_CHICK Vitellogenin-2 OS=Gallus gallus OX=9031 GN=VTG2 PE=1 SV=1	Spizaetus tyrannus	252798	51.0811	VIT2 protein [Spizaetus tyrannus]	NXJ47173
267	sp|P02845|VIT2_CHICK Vitellogenin-2 OS=Gallus gallus OX=9031 GN=VTG2 PE=1 SV=1	Haliaeetus albicilla	8969	50.973	VIT2 protein [Haliaeetus albicilla]	NWZ48345
268	sp|P02845|VIT2_CHICK Vitellogenin-2 OS=Gallus gallus OX=9031 GN=VTG2 PE=1 SV=1	Antrostomus carolinensis	279965	50.973	vitellogenin-2 [Antrostomus carolinensis]	XP_010172702
269	sp|P02845|VIT2_CHICK Vitellogenin-2 OS=Gallus gallus OX=9031 GN=VTG2 PE=1 SV=1	Antrostomus carolinensis	279965	50.973	Vitellogenin-2, partial [Antrostomus carolinensis]	KFZ64563
270	sp|P02845|VIT2_CHICK Vitellogenin-2 OS=Gallus gallus OX=9031 GN=VTG2 PE=1 SV=1	Pterocles burchelli	2585816	50.6486	VIT2 protein [Pterocles burchelli]	NWU70703
271	sp|P02845|VIT2_CHICK Vitellogenin-2 OS=Gallus gallus OX=9031 GN=VTG2 PE=1 SV=1	Serilophus lunatus	239386	50.7027	VIT2 protein [Serilophus lunatus]	NXM74772
272	sp|P87498|VIT1_CHICK Vitellogenin-1 OS=Gallus gallus OX=9031 GN=VTG1 PE=1 SV=1	Gallus gallus	9031	100	RecName: Full=Vitellogenin-1; AltName: Full=Minor vitellogenin; AltName: Full=Vitellogenin I; Contains: RecName: Full=Lipovitellin-1; AltName: Full=Lipovitellin I; Short=LVI; Contains: RecName: Full=Phosvitin; Short=PV; Contains: RecName: Full=Lipovitellin-2; AltName: Full=Lipovitellin II; Short=LVII; Contains: RecName: Full=YGP42; AltName: Allergen=Gal d 6; Flags: Precursor [Gallus gallus]	P87498
273	sp|P87498|VIT1_CHICK Vitellogenin-1 OS=Gallus gallus OX=9031 GN=VTG1 PE=1 SV=1	Gallus gallus	9031	100	vitellogenin I [Gallus gallus]	BAA13973
274	sp|P87498|VIT1_CHICK Vitellogenin-1 OS=Gallus gallus OX=9031 GN=VTG1 PE=1 SV=1	Gallus gallus	9031	99.6862	vitellogenin-1 precursor [Gallus gallus]	NP_001004408
275	sp|P87498|VIT1_CHICK Vitellogenin-1 OS=Gallus gallus OX=9031 GN=VTG1 PE=1 SV=1	Chauna torquata	30388	84.6234	VIT1 protein [Chauna torquata]	NXK47698
276	sp|P87498|VIT1_CHICK Vitellogenin-1 OS=Gallus gallus OX=9031 GN=VTG1 PE=1 SV=1	Thinocorus orbignyianus	161742	84.1527	VIT1 protein [Thinocorus orbignyianus]	NXP07345
277	sp|P87498|VIT1_CHICK Vitellogenin-1 OS=Gallus gallus OX=9031 GN=VTG1 PE=1 SV=1	Oxyura jamaicensis	8884	83.682	vitellogenin-1 isoform X4 [Oxyura jamaicensis]	XP_035188819
278	sp|P87498|VIT1_CHICK Vitellogenin-1 OS=Gallus gallus OX=9031 GN=VTG1 PE=1 SV=1	Penelope pileata	1118817	83.5251	VIT1 protein [Penelope pileata]	NXC40821
279	sp|P87498|VIT1_CHICK Vitellogenin-1 OS=Gallus gallus OX=9031 GN=VTG1 PE=1 SV=1	Anser cygnoides domesticus	381198	84.0481	PREDICTED: vitellogenin-1 [Anser cygnoides domesticus]	XP_013033274
280	sp|P87498|VIT1_CHICK Vitellogenin-1 OS=Gallus gallus OX=9031 GN=VTG1 PE=1 SV=1	Oxyura jamaicensis	8884	83.2113	vitellogenin-1 isoform X3 [Oxyura jamaicensis]	XP_035188818
281	sp|P87498|VIT1_CHICK Vitellogenin-1 OS=Gallus gallus OX=9031 GN=VTG1 PE=1 SV=1	Himantopus himantopus	225398	84.3096	VIT1 protein [Himantopus himantopus]	NXN76786
282	sp|P87498|VIT1_CHICK Vitellogenin-1 OS=Gallus gallus OX=9031 GN=VTG1 PE=1 SV=1	Oxyura jamaicensis	8884	83.0021	vitellogenin-1 isoform X5 [Oxyura jamaicensis]	XP_035188820
283	sp|P87498|VIT1_CHICK Vitellogenin-1 OS=Gallus gallus OX=9031 GN=VTG1 PE=1 SV=1	Haliaeetus albicilla	8969	83.7866	PREDICTED: LOW QUALITY PROTEIN: vitellogenin-1-like [Haliaeetus albicilla]	XP_009914734
284	sp|P87498|VIT1_CHICK Vitellogenin-1 OS=Gallus gallus OX=9031 GN=VTG1 PE=1 SV=1	Fregata magnificens	37042	83.3682	VIT1 protein [Fregata magnificens]	NWH44601
285	sp|P87498|VIT1_CHICK Vitellogenin-1 OS=Gallus gallus OX=9031 GN=VTG1 PE=1 SV=1	Pelecanus crispus	36300	83.8389	PREDICTED: LOW QUALITY PROTEIN: vitellogenin-1-like [Pelecanus crispus]	XP_009489452
286	sp|P87498|VIT1_CHICK Vitellogenin-1 OS=Gallus gallus OX=9031 GN=VTG1 PE=1 SV=1	Aptenodytes forsteri	9233	83.5251	PREDICTED: vitellogenin-1 [Aptenodytes forsteri]	XP_009285516
287	sp|P87498|VIT1_CHICK Vitellogenin-1 OS=Gallus gallus OX=9031 GN=VTG1 PE=1 SV=1	Aptenodytes forsteri	9233	83.4205	Vitellogenin-1 [Aptenodytes forsteri]	KFM12904
288	sp|P87498|VIT1_CHICK Vitellogenin-1 OS=Gallus gallus OX=9031 GN=VTG1 PE=1 SV=1	Haliaeetus leucocephalus	52644	83.7343	PREDICTED: vitellogenin-1-like [Haliaeetus leucocephalus]	XP_010580860
289	sp|P87498|VIT1_CHICK Vitellogenin-1 OS=Gallus gallus OX=9031 GN=VTG1 PE=1 SV=1	Oxyura jamaicensis	8884	82.9498	vitellogenin-1 isoform X2 [Oxyura jamaicensis]	XP_035188817
290	sp|P87498|VIT1_CHICK Vitellogenin-1 OS=Gallus gallus OX=9031 GN=VTG1 PE=1 SV=1	Rhinoptilus africanus	240209	82.7406	VIT1 protein [Rhinoptilus africanus]	NXN46674
291	sp|P87498|VIT1_CHICK Vitellogenin-1 OS=Gallus gallus OX=9031 GN=VTG1 PE=1 SV=1	Fulmarus glacialis	30455	82.3745	PREDICTED: vitellogenin-1-like [Fulmarus glacialis]	XP_009576055
292	sp|P87498|VIT1_CHICK Vitellogenin-1 OS=Gallus gallus OX=9031 GN=VTG1 PE=1 SV=1	Phaethon lepturus	97097	81.6423	PREDICTED: LOW QUALITY PROTEIN: vitellogenin-1-like [Phaethon lepturus]	XP_010289562
293	sp|P87498|VIT1_CHICK Vitellogenin-1 OS=Gallus gallus OX=9031 GN=VTG1 PE=1 SV=1	Aquila chrysaetos chrysaetos	223781	82.3745	vitellogenin-1-like [Aquila chrysaetos chrysaetos]	XP_029889836
294	sp|P87498|VIT1_CHICK Vitellogenin-1 OS=Gallus gallus OX=9031 GN=VTG1 PE=1 SV=1	Nipponia nippon	128390	82.4268	PREDICTED: vitellogenin-1-like [Nipponia nippon]	XP_009466488
295	sp|P87498|VIT1_CHICK Vitellogenin-1 OS=Gallus gallus OX=9031 GN=VTG1 PE=1 SV=1	Pygoscelis adeliae	9238	82.2176	PREDICTED: vitellogenin-1-like [Pygoscelis adeliae]	XP_009332174
296	sp|P87498|VIT1_CHICK Vitellogenin-1 OS=Gallus gallus OX=9031 GN=VTG1 PE=1 SV=1	Fulmarus glacialis	30455	82.113	Vitellogenin-1 [Fulmarus glacialis]	KFW04897
297	sp|P87498|VIT1_CHICK Vitellogenin-1 OS=Gallus gallus OX=9031 GN=VTG1 PE=1 SV=1	Caloenas nicobarica	187106	82.1653	VIT1 protein [Caloenas nicobarica]	NWX09218
298	sp|P87498|VIT1_CHICK Vitellogenin-1 OS=Gallus gallus OX=9031 GN=VTG1 PE=1 SV=1	Gavia stellata	37040	83.2113	PREDICTED: LOW QUALITY PROTEIN: vitellogenin-1-like [Gavia stellata]	XP_009812072
299	sp|P87498|VIT1_CHICK Vitellogenin-1 OS=Gallus gallus OX=9031 GN=VTG1 PE=1 SV=1	Eurypyga helias	54383	82.0607	PREDICTED: LOW QUALITY PROTEIN: vitellogenin-1-like [Eurypyga helias]	XP_010153807
300	sp|P87498|VIT1_CHICK Vitellogenin-1 OS=Gallus gallus OX=9031 GN=VTG1 PE=1 SV=1	Pygoscelis papua	30457	83.2113	Vitellogenin-1, partial [Pygoscelis papua]	KAF1441127
301	sp|P87498|VIT1_CHICK Vitellogenin-1 OS=Gallus gallus OX=9031 GN=VTG1 PE=1 SV=1	Phaetusa simplex	297813	82.3222	VIT1 protein [Phaetusa simplex]	NXW26478
302	sp|P87498|VIT1_CHICK Vitellogenin-1 OS=Gallus gallus OX=9031 GN=VTG1 PE=1 SV=1	Haliaeetus albicilla	8969	82.6883	VIT1 protein [Haliaeetus albicilla]	NWZ48301
303	sp|P87498|VIT1_CHICK Vitellogenin-1 OS=Gallus gallus OX=9031 GN=VTG1 PE=1 SV=1	Falco naumanni	148594	81.6946	vitellogenin-1-like [Falco naumanni]	XP_040467186
304	sp|P87498|VIT1_CHICK Vitellogenin-1 OS=Gallus gallus OX=9031 GN=VTG1 PE=1 SV=1	Falco rusticolus	120794	81.7469	vitellogenin-1-like [Falco rusticolus]	XP_037260693
305	sp|P87498|VIT1_CHICK Vitellogenin-1 OS=Gallus gallus OX=9031 GN=VTG1 PE=1 SV=1	Nycticryphes semicollaris	227226	82.4791	VIT1 protein [Nycticryphes semicollaris]	NXN29549
306	sp|P87498|VIT1_CHICK Vitellogenin-1 OS=Gallus gallus OX=9031 GN=VTG1 PE=1 SV=1	Sula dactylatra	56068	82.3222	VIT1 protein [Sula dactylatra]	NWI30072
307	sp|P87498|VIT1_CHICK Vitellogenin-1 OS=Gallus gallus OX=9031 GN=VTG1 PE=1 SV=1	Eudyptes chrysolophus	79627	82.4268	Vitellogenin-1, partial [Eudyptes chrysolophus]	KAF1604184
308	sp|P87498|VIT1_CHICK Vitellogenin-1 OS=Gallus gallus OX=9031 GN=VTG1 PE=1 SV=1	Mesitornis unicolor	54374	82.1653	PREDICTED: vitellogenin-1-like [Mesitornis unicolor]	XP_010187948
309	sp|P87498|VIT1_CHICK Vitellogenin-1 OS=Gallus gallus OX=9031 GN=VTG1 PE=1 SV=1	Falco peregrinus	8954	81.3285	vitellogenin-1-like [Falco peregrinus]	XP_005238504
310	sp|P87498|VIT1_CHICK Vitellogenin-1 OS=Gallus gallus OX=9031 GN=VTG1 PE=1 SV=1	Megadyptes antipodes antipodes	2517240	82.113	Vitellogenin-1, partial [Megadyptes antipodes antipodes]	KAF1480207
311	sp|P87498|VIT1_CHICK Vitellogenin-1 OS=Gallus gallus OX=9031 GN=VTG1 PE=1 SV=1	Hemiprocne comata	243314	81.0146	VIT1 protein [Hemiprocne comata]	NXG59035
312	sp|P87498|VIT1_CHICK Vitellogenin-1 OS=Gallus gallus OX=9031 GN=VTG1 PE=1 SV=1	Mesembrinibis cayennensis	1118748	81.9038	VIT1 protein [Mesembrinibis cayennensis]	NXL00735
313	sp|P87498|VIT1_CHICK Vitellogenin-1 OS=Gallus gallus OX=9031 GN=VTG1 PE=1 SV=1	Aptenodytes patagonicus	9234	81.7992	Vitellogenin-1, partial [Aptenodytes patagonicus]	KAF1660386
314	sp|P87498|VIT1_CHICK Vitellogenin-1 OS=Gallus gallus OX=9031 GN=VTG1 PE=1 SV=1	Spheniscus demersus	92683	81.7992	Vitellogenin-1, partial [Spheniscus demersus]	KAF1461872
315	sp|P87498|VIT1_CHICK Vitellogenin-1 OS=Gallus gallus OX=9031 GN=VTG1 PE=1 SV=1	Acanthisitta chloris	57068	81.7469	PREDICTED: vitellogenin-1-like [Acanthisitta chloris]	XP_009082603
316	sp|P87498|VIT1_CHICK Vitellogenin-1 OS=Gallus gallus OX=9031 GN=VTG1 PE=1 SV=1	Spheniscus mendiculus	156760	81.59	Vitellogenin-1, partial [Spheniscus mendiculus]	KAF1420945
317	sp|P87498|VIT1_CHICK Vitellogenin-1 OS=Gallus gallus OX=9031 GN=VTG1 PE=1 SV=1	Atlantisia rogersi	2478892	81.3285	VIT1 protein [Atlantisia rogersi]	NXV83785
318	sp|P87498|VIT1_CHICK Vitellogenin-1 OS=Gallus gallus OX=9031 GN=VTG1 PE=1 SV=1	Struthio camelus australis	441894	80.7531	PREDICTED: vitellogenin-1-like [Struthio camelus australis]	XP_009669091
319	sp|P87498|VIT1_CHICK Vitellogenin-1 OS=Gallus gallus OX=9031 GN=VTG1 PE=1 SV=1	Chunga burmeisteri	1352770	81.7469	VIT1 protein [Chunga burmeisteri]	NWS51043
320	sp|P87498|VIT1_CHICK Vitellogenin-1 OS=Gallus gallus OX=9031 GN=VTG1 PE=1 SV=1	Eudyptes schlegeli	57240	81.4854	Vitellogenin-1, partial [Eudyptes schlegeli]	KAF1565775
321	sp|P87498|VIT1_CHICK Vitellogenin-1 OS=Gallus gallus OX=9031 GN=VTG1 PE=1 SV=1	Nyctibius bracteatus	48426	80.4916	VIT1 protein [Nyctibius bracteatus]	NXF36821
322	sp|P87498|VIT1_CHICK Vitellogenin-1 OS=Gallus gallus OX=9031 GN=VTG1 PE=1 SV=1	Ardeotis kori	89386	80.8054	VIT1 protein [Ardeotis kori]	NXE20305
323	sp|P87498|VIT1_CHICK Vitellogenin-1 OS=Gallus gallus OX=9031 GN=VTG1 PE=1 SV=1	Steatornis caripensis	48435	80.9623	VIT1 protein [Steatornis caripensis]	NWX52403
324	sp|P87498|VIT1_CHICK Vitellogenin-1 OS=Gallus gallus OX=9031 GN=VTG1 PE=1 SV=1	Columbina picui	115618	80.7008	VIT1 protein [Columbina picui]	NWQ73176
325	sp|P87498|VIT1_CHICK Vitellogenin-1 OS=Gallus gallus OX=9031 GN=VTG1 PE=1 SV=1	Syrrhaptes paradoxus	302527	81.4331	VIT1 protein [Syrrhaptes paradoxus]	NXT21335
326	sp|P87498|VIT1_CHICK Vitellogenin-1 OS=Gallus gallus OX=9031 GN=VTG1 PE=1 SV=1	Chaetura pelagica	8897	81.1192	PREDICTED: vitellogenin-1-like [Chaetura pelagica]	XP_010004897
327	sp|P87498|VIT1_CHICK Vitellogenin-1 OS=Gallus gallus OX=9031 GN=VTG1 PE=1 SV=1	Eurystomus gularis	325343	80.8577	VIT1 protein [Eurystomus gularis]	NXW57456
328	sp|P87498|VIT1_CHICK Vitellogenin-1 OS=Gallus gallus OX=9031 GN=VTG1 PE=1 SV=1	Corvus cornix cornix	932674	80.1255	vitellogenin-1-like [Corvus cornix cornix]	XP_010407310
329	sp|P87498|VIT1_CHICK Vitellogenin-1 OS=Gallus gallus OX=9031 GN=VTG1 PE=1 SV=1	Calypte anna	9244	80.1778	vitellogenin-1-like [Calypte anna]	XP_008489046
330	sp|P87498|VIT1_CHICK Vitellogenin-1 OS=Gallus gallus OX=9031 GN=VTG1 PE=1 SV=1	Corvus kubaryi	68294	80.0732	vitellogenin-1-like [Corvus kubaryi]	XP_041886328
331	sp|P87498|VIT1_CHICK Vitellogenin-1 OS=Gallus gallus OX=9031 GN=VTG1 PE=1 SV=1	Glaucidium brasilianum	78217	80.5439	VIT1 protein [Glaucidium brasilianum]	NXL26806
332	sp|P87498|VIT1_CHICK Vitellogenin-1 OS=Gallus gallus OX=9031 GN=VTG1 PE=1 SV=1	Locustella ochotensis	187437	80.0209	VIT1 protein [Locustella ochotensis]	NXO38543
333	sp|P87498|VIT1_CHICK Vitellogenin-1 OS=Gallus gallus OX=9031 GN=VTG1 PE=1 SV=1	Aegotheles bennettii	48278	80.3347	VIT1 protein [Aegotheles bennettii]	NWX19722
334	sp|P87498|VIT1_CHICK Vitellogenin-1 OS=Gallus gallus OX=9031 GN=VTG1 PE=1 SV=1	Edolisoma coerulescens	2585810	80.2824	VIT1 protein [Edolisoma coerulescens]	NXH89635
335	sp|P87498|VIT1_CHICK Vitellogenin-1 OS=Gallus gallus OX=9031 GN=VTG1 PE=1 SV=1	Xiphorhynchus elegans	269412	79.9686	VIT1 protein [Xiphorhynchus elegans]	NXU90845
336	sp|P87498|VIT1_CHICK Vitellogenin-1 OS=Gallus gallus OX=9031 GN=VTG1 PE=1 SV=1	Dryoscopus gambensis	85069	79.0795	VIT1 protein [Dryoscopus gambensis]	NWI81261
337	sp|P87498|VIT1_CHICK Vitellogenin-1 OS=Gallus gallus OX=9031 GN=VTG1 PE=1 SV=1	Passer montanus	9160	79.8117	vitellogenin-1-like [Passer montanus]	XP_039567492
338	sp|P87498|VIT1_CHICK Vitellogenin-1 OS=Gallus gallus OX=9031 GN=VTG1 PE=1 SV=1	Lagopus leucura	30410	55.2301	vitellogenin-1 [Lagopus leucura]	XP_042729558
339	sp|P87498|VIT1_CHICK Vitellogenin-1 OS=Gallus gallus OX=9031 GN=VTG1 PE=1 SV=1	Centrocercus urophasianus	9002	55.1255	vitellogenin-1 [Centrocercus urophasianus]	XP_042675727
340	sp|P87498|VIT1_CHICK Vitellogenin-1 OS=Gallus gallus OX=9031 GN=VTG1 PE=1 SV=1	Numida meleagris	8996	54.6025	vitellogenin-1 [Numida meleagris]	XP_021260700
341	sp|P87498|VIT1_CHICK Vitellogenin-1 OS=Gallus gallus OX=9031 GN=VTG1 PE=1 SV=1	Coturnix japonica	93934	54.0272	vitellogenin-1 [Coturnix japonica]	XP_032302138
342	sp|P87498|VIT1_CHICK Vitellogenin-1 OS=Gallus gallus OX=9031 GN=VTG1 PE=1 SV=1	Phasianus colchicus	9054	53.7134	vitellogenin-1 [Phasianus colchicus]	XP_031460642
343	sp|P87498|VIT1_CHICK Vitellogenin-1 OS=Gallus gallus OX=9031 GN=VTG1 PE=1 SV=1	Anseranas semipalmata	8851	52.5628	VIT1 protein [Anseranas semipalmata]	NXI72405
344	sp|P87498|VIT1_CHICK Vitellogenin-1 OS=Gallus gallus OX=9031 GN=VTG1 PE=1 SV=1	Arenaria interpres	54971	52.3536	VIT1 protein [Arenaria interpres]	NXK27656
345	sp|P87498|VIT1_CHICK Vitellogenin-1 OS=Gallus gallus OX=9031 GN=VTG1 PE=1 SV=1	Cathartes aura	43455	51.6736	Vitellogenin-1, partial [Cathartes aura]	KFP51004
346	sp|P87498|VIT1_CHICK Vitellogenin-1 OS=Gallus gallus OX=9031 GN=VTG1 PE=1 SV=1	Calidris pugnax	198806	52.1444	PREDICTED: vitellogenin-1-like [Calidris pugnax]	XP_014794486
347	sp|P87498|VIT1_CHICK Vitellogenin-1 OS=Gallus gallus OX=9031 GN=VTG1 PE=1 SV=1	Oxyura jamaicensis	8884	52.4059	vitellogenin-1 isoform X1 [Oxyura jamaicensis]	XP_035188816
348	sp|P87498|VIT1_CHICK Vitellogenin-1 OS=Gallus gallus OX=9031 GN=VTG1 PE=1 SV=1	Cygnus olor	8869	52.3536	vitellogenin-1 [Cygnus olor]	XP_040421681
349	sp|P87498|VIT1_CHICK Vitellogenin-1 OS=Gallus gallus OX=9031 GN=VTG1 PE=1 SV=1	Charadrius vociferus	50402	52.1444	PREDICTED: vitellogenin-1-like [Charadrius vociferus]	XP_009882999
350	sp|P87498|VIT1_CHICK Vitellogenin-1 OS=Gallus gallus OX=9031 GN=VTG1 PE=1 SV=1	Charadrius vociferus	50402	52.1444	Vitellogenin-1 [Charadrius vociferus]	KGL93055
351	sp|P87498|VIT1_CHICK Vitellogenin-1 OS=Gallus gallus OX=9031 GN=VTG1 PE=1 SV=1	Rynchops niger	227184	51.9874	VIT1 protein [Rynchops niger]	NXN58701
352	sp|P87498|VIT1_CHICK Vitellogenin-1 OS=Gallus gallus OX=9031 GN=VTG1 PE=1 SV=1	Psophia crepitans	54359	51.7782	VIT1 protein [Psophia crepitans]	NXJ02790
353	sp|P87498|VIT1_CHICK Vitellogenin-1 OS=Gallus gallus OX=9031 GN=VTG1 PE=1 SV=1	Alca torda	28689	51.8828	VIT1 protein [Alca torda]	NWX76109
354	sp|P87498|VIT1_CHICK Vitellogenin-1 OS=Gallus gallus OX=9031 GN=VTG1 PE=1 SV=1	Calonectris borealis	1323832	50.6799	VIT1 protein [Calonectris borealis]	NXV92269
355	sp|P87498|VIT1_CHICK Vitellogenin-1 OS=Gallus gallus OX=9031 GN=VTG1 PE=1 SV=1	Pygoscelis adeliae	9238	51.2552	Vitellogenin-1 [Pygoscelis adeliae]	KFW62221
356	sp|P87498|VIT1_CHICK Vitellogenin-1 OS=Gallus gallus OX=9031 GN=VTG1 PE=1 SV=1	Odontophorus gujanensis	886794	52.0397	VIT1 protein [Odontophorus gujanensis]	NXJ09828
357	sp|P87498|VIT1_CHICK Vitellogenin-1 OS=Gallus gallus OX=9031 GN=VTG1 PE=1 SV=1	Phoenicopterus ruber ruber	9218	51.6736	Vitellogenin-1 [Phoenicopterus ruber ruber]	KFQ86358
358	sp|P87498|VIT1_CHICK Vitellogenin-1 OS=Gallus gallus OX=9031 GN=VTG1 PE=1 SV=1	Oceanodroma tethys	79633	51.3075	VIT1 protein [Oceanodroma tethys]	NXH69522
359	sp|P87498|VIT1_CHICK Vitellogenin-1 OS=Gallus gallus OX=9031 GN=VTG1 PE=1 SV=1	Cariama cristata	54380	51.046	PREDICTED: vitellogenin-1-like [Cariama cristata]	XP_009695593
360	sp|P87498|VIT1_CHICK Vitellogenin-1 OS=Gallus gallus OX=9031 GN=VTG1 PE=1 SV=1	Pelecanoides urinatrix	37079	50.7322	VIT1 protein [Pelecanoides urinatrix]	NXT44178
361	sp|P87498|VIT1_CHICK Vitellogenin-1 OS=Gallus gallus OX=9031 GN=VTG1 PE=1 SV=1	Pterocles gutturalis	240206	51.6736	Vitellogenin-1 [Pterocles gutturalis]	KFV05702
362	sp|P87498|VIT1_CHICK Vitellogenin-1 OS=Gallus gallus OX=9031 GN=VTG1 PE=1 SV=1	Pterocles gutturalis	240206	51.6736	PREDICTED: vitellogenin-1-like [Pterocles gutturalis]	XP_010086198
363	sp|P87498|VIT1_CHICK Vitellogenin-1 OS=Gallus gallus OX=9031 GN=VTG1 PE=1 SV=1	Balearica regulorum gibbericeps	100784	51.0983	PREDICTED: vitellogenin-1-like [Balearica regulorum gibbericeps]	XP_010295986
364	sp|P87498|VIT1_CHICK Vitellogenin-1 OS=Gallus gallus OX=9031 GN=VTG1 PE=1 SV=1	Balearica regulorum gibbericeps	100784	51.0983	Vitellogenin-1 [Balearica regulorum gibbericeps]	KFO08535
365	sp|P87498|VIT1_CHICK Vitellogenin-1 OS=Gallus gallus OX=9031 GN=VTG1 PE=1 SV=1	Opisthocomus hoazin	30419	50.4707	PREDICTED: LOW QUALITY PROTEIN: vitellogenin-1-like [Opisthocomus hoazin]	XP_009943203
366	sp|P87498|VIT1_CHICK Vitellogenin-1 OS=Gallus gallus OX=9031 GN=VTG1 PE=1 SV=1	Antrostomus carolinensis	279965	51.3075	vitellogenin-1 [Antrostomus carolinensis]	XP_010165459
367	sp|P87498|VIT1_CHICK Vitellogenin-1 OS=Gallus gallus OX=9031 GN=VTG1 PE=1 SV=1	Antrostomus carolinensis	279965	51.3075	Vitellogenin-1 [Antrostomus carolinensis]	KFZ57443
368	sp|P87498|VIT1_CHICK Vitellogenin-1 OS=Gallus gallus OX=9031 GN=VTG1 PE=1 SV=1	Aramus guarauna	54356	51.3075	VIT1 protein [Aramus guarauna]	NXO54005
369	sp|P87498|VIT1_CHICK Vitellogenin-1 OS=Gallus gallus OX=9031 GN=VTG1 PE=1 SV=1	Corapipo altera	415028	50	vitellogenin-1-like [Corapipo altera]	XP_027504878
370	sp|P87498|VIT1_CHICK Vitellogenin-1 OS=Gallus gallus OX=9031 GN=VTG1 PE=1 SV=1	Rhipidura dahli	667186	49.6339	VIT1 protein [Rhipidura dahli]	NXI79299
371	sp|P87498|VIT1_CHICK Vitellogenin-1 OS=Gallus gallus OX=9031 GN=VTG1 PE=1 SV=1	Lepidothrix coronata	321398	49.8954	PREDICTED: vitellogenin-1-like [Lepidothrix coronata]	XP_017680339
372	sp|P87498|VIT1_CHICK Vitellogenin-1 OS=Gallus gallus OX=9031 GN=VTG1 PE=1 SV=1	Oxyruncus cristatus	114331	49.8431	VIT1 protein [Oxyruncus cristatus]	NXM34788
373	sp|P87498|VIT1_CHICK Vitellogenin-1 OS=Gallus gallus OX=9031 GN=VTG1 PE=1 SV=1	Amazona guildingii	175529	50.4184	VIT1 protein [Amazona guildingii]	NXK79226
374	tr|A0A1D5NUW2|A0A1D5NUW2_CHICK Vitellogenin-1 OS=Gallus gallus OX=9031 GN=VTG1 PE=4 SV=1	Gallus gallus	9031	99.8431	vitellogenin-1 precursor [Gallus gallus]	NP_001004408
375	tr|A0A1D5NUW2|A0A1D5NUW2_CHICK Vitellogenin-1 OS=Gallus gallus OX=9031 GN=VTG1 PE=4 SV=1	Gallus gallus	9031	99.7385	RecName: Full=Vitellogenin-1; AltName: Full=Minor vitellogenin; AltName: Full=Vitellogenin I; Contains: RecName: Full=Lipovitellin-1; AltName: Full=Lipovitellin I; Short=LVI; Contains: RecName: Full=Phosvitin; Short=PV; Contains: RecName: Full=Lipovitellin-2; AltName: Full=Lipovitellin II; Short=LVII; Contains: RecName: Full=YGP42; AltName: Allergen=Gal d 6; Flags: Precursor [Gallus gallus]	P87498
376	tr|A0A1D5NUW2|A0A1D5NUW2_CHICK Vitellogenin-1 OS=Gallus gallus OX=9031 GN=VTG1 PE=4 SV=1	Gallus gallus	9031	99.7385	vitellogenin I [Gallus gallus]	BAA13973
377	tr|A0A1D5NUW2|A0A1D5NUW2_CHICK Vitellogenin-1 OS=Gallus gallus OX=9031 GN=VTG1 PE=4 SV=1	Chauna torquata	30388	84.8326	VIT1 protein [Chauna torquata]	NXK47698
378	tr|A0A1D5NUW2|A0A1D5NUW2_CHICK Vitellogenin-1 OS=Gallus gallus OX=9031 GN=VTG1 PE=4 SV=1	Thinocorus orbignyianus	161742	84.3096	VIT1 protein [Thinocorus orbignyianus]	NXP07345
379	tr|A0A1D5NUW2|A0A1D5NUW2_CHICK Vitellogenin-1 OS=Gallus gallus OX=9031 GN=VTG1 PE=4 SV=1	Oxyura jamaicensis	8884	83.8912	vitellogenin-1 isoform X4 [Oxyura jamaicensis]	XP_035188819
380	tr|A0A1D5NUW2|A0A1D5NUW2_CHICK Vitellogenin-1 OS=Gallus gallus OX=9031 GN=VTG1 PE=4 SV=1	Penelope pileata	1118817	83.7343	VIT1 protein [Penelope pileata]	NXC40821
381	tr|A0A1D5NUW2|A0A1D5NUW2_CHICK Vitellogenin-1 OS=Gallus gallus OX=9031 GN=VTG1 PE=4 SV=1	Oxyura jamaicensis	8884	83.4205	vitellogenin-1 isoform X3 [Oxyura jamaicensis]	XP_035188818
382	tr|A0A1D5NUW2|A0A1D5NUW2_CHICK Vitellogenin-1 OS=Gallus gallus OX=9031 GN=VTG1 PE=4 SV=1	Anser cygnoides domesticus	381198	84.2573	PREDICTED: vitellogenin-1 [Anser cygnoides domesticus]	XP_013033274
383	tr|A0A1D5NUW2|A0A1D5NUW2_CHICK Vitellogenin-1 OS=Gallus gallus OX=9031 GN=VTG1 PE=4 SV=1	Himantopus himantopus	225398	84.5188	VIT1 protein [Himantopus himantopus]	NXN76786
384	tr|A0A1D5NUW2|A0A1D5NUW2_CHICK Vitellogenin-1 OS=Gallus gallus OX=9031 GN=VTG1 PE=4 SV=1	Haliaeetus albicilla	8969	83.9958	PREDICTED: LOW QUALITY PROTEIN: vitellogenin-1-like [Haliaeetus albicilla]	XP_009914734
385	tr|A0A1D5NUW2|A0A1D5NUW2_CHICK Vitellogenin-1 OS=Gallus gallus OX=9031 GN=VTG1 PE=4 SV=1	Oxyura jamaicensis	8884	83.2113	vitellogenin-1 isoform X5 [Oxyura jamaicensis]	XP_035188820
386	tr|A0A1D5NUW2|A0A1D5NUW2_CHICK Vitellogenin-1 OS=Gallus gallus OX=9031 GN=VTG1 PE=4 SV=1	Pelecanus crispus	36300	84.0481	PREDICTED: LOW QUALITY PROTEIN: vitellogenin-1-like [Pelecanus crispus]	XP_009489452
387	tr|A0A1D5NUW2|A0A1D5NUW2_CHICK Vitellogenin-1 OS=Gallus gallus OX=9031 GN=VTG1 PE=4 SV=1	Fregata magnificens	37042	83.5774	VIT1 protein [Fregata magnificens]	NWH44601
388	tr|A0A1D5NUW2|A0A1D5NUW2_CHICK Vitellogenin-1 OS=Gallus gallus OX=9031 GN=VTG1 PE=4 SV=1	Aptenodytes forsteri	9233	83.7343	PREDICTED: vitellogenin-1 [Aptenodytes forsteri]	XP_009285516
389	tr|A0A1D5NUW2|A0A1D5NUW2_CHICK Vitellogenin-1 OS=Gallus gallus OX=9031 GN=VTG1 PE=4 SV=1	Aptenodytes forsteri	9233	83.6297	Vitellogenin-1 [Aptenodytes forsteri]	KFM12904
390	tr|A0A1D5NUW2|A0A1D5NUW2_CHICK Vitellogenin-1 OS=Gallus gallus OX=9031 GN=VTG1 PE=4 SV=1	Haliaeetus leucocephalus	52644	83.9435	PREDICTED: vitellogenin-1-like [Haliaeetus leucocephalus]	XP_010580860
391	tr|A0A1D5NUW2|A0A1D5NUW2_CHICK Vitellogenin-1 OS=Gallus gallus OX=9031 GN=VTG1 PE=4 SV=1	Oxyura jamaicensis	8884	83.159	vitellogenin-1 isoform X2 [Oxyura jamaicensis]	XP_035188817
392	tr|A0A1D5NUW2|A0A1D5NUW2_CHICK Vitellogenin-1 OS=Gallus gallus OX=9031 GN=VTG1 PE=4 SV=1	Rhinoptilus africanus	240209	82.9498	VIT1 protein [Rhinoptilus africanus]	NXN46674
393	tr|A0A1D5NUW2|A0A1D5NUW2_CHICK Vitellogenin-1 OS=Gallus gallus OX=9031 GN=VTG1 PE=4 SV=1	Fulmarus glacialis	30455	82.5837	PREDICTED: vitellogenin-1-like [Fulmarus glacialis]	XP_009576055
394	tr|A0A1D5NUW2|A0A1D5NUW2_CHICK Vitellogenin-1 OS=Gallus gallus OX=9031 GN=VTG1 PE=4 SV=1	Aquila chrysaetos chrysaetos	223781	82.5837	vitellogenin-1-like [Aquila chrysaetos chrysaetos]	XP_029889836
395	tr|A0A1D5NUW2|A0A1D5NUW2_CHICK Vitellogenin-1 OS=Gallus gallus OX=9031 GN=VTG1 PE=4 SV=1	Phaethon lepturus	97097	81.8515	PREDICTED: LOW QUALITY PROTEIN: vitellogenin-1-like [Phaethon lepturus]	XP_010289562
396	tr|A0A1D5NUW2|A0A1D5NUW2_CHICK Vitellogenin-1 OS=Gallus gallus OX=9031 GN=VTG1 PE=4 SV=1	Pygoscelis adeliae	9238	82.4268	PREDICTED: vitellogenin-1-like [Pygoscelis adeliae]	XP_009332174
397	tr|A0A1D5NUW2|A0A1D5NUW2_CHICK Vitellogenin-1 OS=Gallus gallus OX=9031 GN=VTG1 PE=4 SV=1	Eurypyga helias	54383	82.2699	PREDICTED: LOW QUALITY PROTEIN: vitellogenin-1-like [Eurypyga helias]	XP_010153807
398	tr|A0A1D5NUW2|A0A1D5NUW2_CHICK Vitellogenin-1 OS=Gallus gallus OX=9031 GN=VTG1 PE=4 SV=1	Fulmarus glacialis	30455	82.3222	Vitellogenin-1 [Fulmarus glacialis]	KFW04897
399	tr|A0A1D5NUW2|A0A1D5NUW2_CHICK Vitellogenin-1 OS=Gallus gallus OX=9031 GN=VTG1 PE=4 SV=1	Gavia stellata	37040	83.4205	PREDICTED: LOW QUALITY PROTEIN: vitellogenin-1-like [Gavia stellata]	XP_009812072
400	tr|A0A1D5NUW2|A0A1D5NUW2_CHICK Vitellogenin-1 OS=Gallus gallus OX=9031 GN=VTG1 PE=4 SV=1	Nipponia nippon	128390	82.636	PREDICTED: vitellogenin-1-like [Nipponia nippon]	XP_009466488
401	tr|A0A1D5NUW2|A0A1D5NUW2_CHICK Vitellogenin-1 OS=Gallus gallus OX=9031 GN=VTG1 PE=4 SV=1	Caloenas nicobarica	187106	82.3745	VIT1 protein [Caloenas nicobarica]	NWX09218
402	tr|A0A1D5NUW2|A0A1D5NUW2_CHICK Vitellogenin-1 OS=Gallus gallus OX=9031 GN=VTG1 PE=4 SV=1	Pygoscelis papua	30457	83.4205	Vitellogenin-1, partial [Pygoscelis papua]	KAF1441127
403	tr|A0A1D5NUW2|A0A1D5NUW2_CHICK Vitellogenin-1 OS=Gallus gallus OX=9031 GN=VTG1 PE=4 SV=1	Phaetusa simplex	297813	82.5314	VIT1 protein [Phaetusa simplex]	NXW26478
404	tr|A0A1D5NUW2|A0A1D5NUW2_CHICK Vitellogenin-1 OS=Gallus gallus OX=9031 GN=VTG1 PE=4 SV=1	Falco naumanni	148594	81.9038	vitellogenin-1-like [Falco naumanni]	XP_040467186
405	tr|A0A1D5NUW2|A0A1D5NUW2_CHICK Vitellogenin-1 OS=Gallus gallus OX=9031 GN=VTG1 PE=4 SV=1	Haliaeetus albicilla	8969	82.8975	VIT1 protein [Haliaeetus albicilla]	NWZ48301
406	tr|A0A1D5NUW2|A0A1D5NUW2_CHICK Vitellogenin-1 OS=Gallus gallus OX=9031 GN=VTG1 PE=4 SV=1	Nycticryphes semicollaris	227226	82.6883	VIT1 protein [Nycticryphes semicollaris]	NXN29549
407	tr|A0A1D5NUW2|A0A1D5NUW2_CHICK Vitellogenin-1 OS=Gallus gallus OX=9031 GN=VTG1 PE=4 SV=1	Falco rusticolus	120794	81.9561	vitellogenin-1-like [Falco rusticolus]	XP_037260693
408	tr|A0A1D5NUW2|A0A1D5NUW2_CHICK Vitellogenin-1 OS=Gallus gallus OX=9031 GN=VTG1 PE=4 SV=1	Sula dactylatra	56068	82.5314	VIT1 protein [Sula dactylatra]	NWI30072
409	tr|A0A1D5NUW2|A0A1D5NUW2_CHICK Vitellogenin-1 OS=Gallus gallus OX=9031 GN=VTG1 PE=4 SV=1	Mesitornis unicolor	54374	82.3745	PREDICTED: vitellogenin-1-like [Mesitornis unicolor]	XP_010187948
410	tr|A0A1D5NUW2|A0A1D5NUW2_CHICK Vitellogenin-1 OS=Gallus gallus OX=9031 GN=VTG1 PE=4 SV=1	Eudyptes chrysolophus	79627	82.636	Vitellogenin-1, partial [Eudyptes chrysolophus]	KAF1604184
411	tr|A0A1D5NUW2|A0A1D5NUW2_CHICK Vitellogenin-1 OS=Gallus gallus OX=9031 GN=VTG1 PE=4 SV=1	Falco peregrinus	8954	81.5377	vitellogenin-1-like [Falco peregrinus]	XP_005238504
412	tr|A0A1D5NUW2|A0A1D5NUW2_CHICK Vitellogenin-1 OS=Gallus gallus OX=9031 GN=VTG1 PE=4 SV=1	Megadyptes antipodes antipodes	2517240	82.3222	Vitellogenin-1, partial [Megadyptes antipodes antipodes]	KAF1480207
413	tr|A0A1D5NUW2|A0A1D5NUW2_CHICK Vitellogenin-1 OS=Gallus gallus OX=9031 GN=VTG1 PE=4 SV=1	Hemiprocne comata	243314	81.2238	VIT1 protein [Hemiprocne comata]	NXG59035
414	tr|A0A1D5NUW2|A0A1D5NUW2_CHICK Vitellogenin-1 OS=Gallus gallus OX=9031 GN=VTG1 PE=4 SV=1	Mesembrinibis cayennensis	1118748	82.113	VIT1 protein [Mesembrinibis cayennensis]	NXL00735
415	tr|A0A1D5NUW2|A0A1D5NUW2_CHICK Vitellogenin-1 OS=Gallus gallus OX=9031 GN=VTG1 PE=4 SV=1	Spheniscus demersus	92683	82.0084	Vitellogenin-1, partial [Spheniscus demersus]	KAF1461872
416	tr|A0A1D5NUW2|A0A1D5NUW2_CHICK Vitellogenin-1 OS=Gallus gallus OX=9031 GN=VTG1 PE=4 SV=1	Aptenodytes patagonicus	9234	82.0084	Vitellogenin-1, partial [Aptenodytes patagonicus]	KAF1660386
417	tr|A0A1D5NUW2|A0A1D5NUW2_CHICK Vitellogenin-1 OS=Gallus gallus OX=9031 GN=VTG1 PE=4 SV=1	Struthio camelus australis	441894	80.9623	PREDICTED: vitellogenin-1-like [Struthio camelus australis]	XP_009669091
418	tr|A0A1D5NUW2|A0A1D5NUW2_CHICK Vitellogenin-1 OS=Gallus gallus OX=9031 GN=VTG1 PE=4 SV=1	Spheniscus mendiculus	156760	81.7992	Vitellogenin-1, partial [Spheniscus mendiculus]	KAF1420945
419	tr|A0A1D5NUW2|A0A1D5NUW2_CHICK Vitellogenin-1 OS=Gallus gallus OX=9031 GN=VTG1 PE=4 SV=1	Atlantisia rogersi	2478892	81.5377	VIT1 protein [Atlantisia rogersi]	NXV83785
420	tr|A0A1D5NUW2|A0A1D5NUW2_CHICK Vitellogenin-1 OS=Gallus gallus OX=9031 GN=VTG1 PE=4 SV=1	Acanthisitta chloris	57068	81.9561	PREDICTED: vitellogenin-1-like [Acanthisitta chloris]	XP_009082603
421	tr|A0A1D5NUW2|A0A1D5NUW2_CHICK Vitellogenin-1 OS=Gallus gallus OX=9031 GN=VTG1 PE=4 SV=1	Chunga burmeisteri	1352770	81.9561	VIT1 protein [Chunga burmeisteri]	NWS51043
422	tr|A0A1D5NUW2|A0A1D5NUW2_CHICK Vitellogenin-1 OS=Gallus gallus OX=9031 GN=VTG1 PE=4 SV=1	Eudyptes schlegeli	57240	81.6946	Vitellogenin-1, partial [Eudyptes schlegeli]	KAF1565775
423	tr|A0A1D5NUW2|A0A1D5NUW2_CHICK Vitellogenin-1 OS=Gallus gallus OX=9031 GN=VTG1 PE=4 SV=1	Nyctibius bracteatus	48426	80.7008	VIT1 protein [Nyctibius bracteatus]	NXF36821
424	tr|A0A1D5NUW2|A0A1D5NUW2_CHICK Vitellogenin-1 OS=Gallus gallus OX=9031 GN=VTG1 PE=4 SV=1	Ardeotis kori	89386	81.0146	VIT1 protein [Ardeotis kori]	NXE20305
425	tr|A0A1D5NUW2|A0A1D5NUW2_CHICK Vitellogenin-1 OS=Gallus gallus OX=9031 GN=VTG1 PE=4 SV=1	Steatornis caripensis	48435	81.1192	VIT1 protein [Steatornis caripensis]	NWX52403
426	tr|A0A1D5NUW2|A0A1D5NUW2_CHICK Vitellogenin-1 OS=Gallus gallus OX=9031 GN=VTG1 PE=4 SV=1	Columbina picui	115618	80.91	VIT1 protein [Columbina picui]	NWQ73176
427	tr|A0A1D5NUW2|A0A1D5NUW2_CHICK Vitellogenin-1 OS=Gallus gallus OX=9031 GN=VTG1 PE=4 SV=1	Syrrhaptes paradoxus	302527	81.6423	VIT1 protein [Syrrhaptes paradoxus]	NXT21335
428	tr|A0A1D5NUW2|A0A1D5NUW2_CHICK Vitellogenin-1 OS=Gallus gallus OX=9031 GN=VTG1 PE=4 SV=1	Chaetura pelagica	8897	81.3285	PREDICTED: vitellogenin-1-like [Chaetura pelagica]	XP_010004897
429	tr|A0A1D5NUW2|A0A1D5NUW2_CHICK Vitellogenin-1 OS=Gallus gallus OX=9031 GN=VTG1 PE=4 SV=1	Eurystomus gularis	325343	81.0669	VIT1 protein [Eurystomus gularis]	NXW57456
430	tr|A0A1D5NUW2|A0A1D5NUW2_CHICK Vitellogenin-1 OS=Gallus gallus OX=9031 GN=VTG1 PE=4 SV=1	Corvus cornix cornix	932674	80.3347	vitellogenin-1-like [Corvus cornix cornix]	XP_010407310
431	tr|A0A1D5NUW2|A0A1D5NUW2_CHICK Vitellogenin-1 OS=Gallus gallus OX=9031 GN=VTG1 PE=4 SV=1	Corvus kubaryi	68294	80.2824	vitellogenin-1-like [Corvus kubaryi]	XP_041886328
432	tr|A0A1D5NUW2|A0A1D5NUW2_CHICK Vitellogenin-1 OS=Gallus gallus OX=9031 GN=VTG1 PE=4 SV=1	Calypte anna	9244	80.387	vitellogenin-1-like [Calypte anna]	XP_008489046
433	tr|A0A1D5NUW2|A0A1D5NUW2_CHICK Vitellogenin-1 OS=Gallus gallus OX=9031 GN=VTG1 PE=4 SV=1	Glaucidium brasilianum	78217	80.7531	VIT1 protein [Glaucidium brasilianum]	NXL26806
434	tr|A0A1D5NUW2|A0A1D5NUW2_CHICK Vitellogenin-1 OS=Gallus gallus OX=9031 GN=VTG1 PE=4 SV=1	Locustella ochotensis	187437	80.1778	VIT1 protein [Locustella ochotensis]	NXO38543
435	tr|A0A1D5NUW2|A0A1D5NUW2_CHICK Vitellogenin-1 OS=Gallus gallus OX=9031 GN=VTG1 PE=4 SV=1	Aegotheles bennettii	48278	80.5439	VIT1 protein [Aegotheles bennettii]	NWX19722
436	tr|A0A1D5NUW2|A0A1D5NUW2_CHICK Vitellogenin-1 OS=Gallus gallus OX=9031 GN=VTG1 PE=4 SV=1	Edolisoma coerulescens	2585810	80.4916	VIT1 protein [Edolisoma coerulescens]	NXH89635
437	tr|A0A1D5NUW2|A0A1D5NUW2_CHICK Vitellogenin-1 OS=Gallus gallus OX=9031 GN=VTG1 PE=4 SV=1	Xiphorhynchus elegans	269412	80.1778	VIT1 protein [Xiphorhynchus elegans]	NXU90845
438	tr|A0A1D5NUW2|A0A1D5NUW2_CHICK Vitellogenin-1 OS=Gallus gallus OX=9031 GN=VTG1 PE=4 SV=1	Passer montanus	9160	80.0209	vitellogenin-1-like [Passer montanus]	XP_039567492
439	tr|A0A1D5NUW2|A0A1D5NUW2_CHICK Vitellogenin-1 OS=Gallus gallus OX=9031 GN=VTG1 PE=4 SV=1	Dryoscopus gambensis	85069	79.2887	VIT1 protein [Dryoscopus gambensis]	NWI81261
440	tr|A0A1D5NUW2|A0A1D5NUW2_CHICK Vitellogenin-1 OS=Gallus gallus OX=9031 GN=VTG1 PE=4 SV=1	Lagopus leucura	30410	55.2824	vitellogenin-1 [Lagopus leucura]	XP_042729558
441	tr|A0A1D5NUW2|A0A1D5NUW2_CHICK Vitellogenin-1 OS=Gallus gallus OX=9031 GN=VTG1 PE=4 SV=1	Centrocercus urophasianus	9002	55.1778	vitellogenin-1 [Centrocercus urophasianus]	XP_042675727
442	tr|A0A1D5NUW2|A0A1D5NUW2_CHICK Vitellogenin-1 OS=Gallus gallus OX=9031 GN=VTG1 PE=4 SV=1	Numida meleagris	8996	54.6548	vitellogenin-1 [Numida meleagris]	XP_021260700
443	tr|A0A1D5NUW2|A0A1D5NUW2_CHICK Vitellogenin-1 OS=Gallus gallus OX=9031 GN=VTG1 PE=4 SV=1	Coturnix japonica	93934	54.0795	vitellogenin-1 [Coturnix japonica]	XP_032302138
444	tr|A0A1D5NUW2|A0A1D5NUW2_CHICK Vitellogenin-1 OS=Gallus gallus OX=9031 GN=VTG1 PE=4 SV=1	Phasianus colchicus	9054	53.7657	vitellogenin-1 [Phasianus colchicus]	XP_031460642
445	tr|A0A1D5NUW2|A0A1D5NUW2_CHICK Vitellogenin-1 OS=Gallus gallus OX=9031 GN=VTG1 PE=4 SV=1	Anseranas semipalmata	8851	52.6151	VIT1 protein [Anseranas semipalmata]	NXI72405
446	tr|A0A1D5NUW2|A0A1D5NUW2_CHICK Vitellogenin-1 OS=Gallus gallus OX=9031 GN=VTG1 PE=4 SV=1	Arenaria interpres	54971	52.4059	VIT1 protein [Arenaria interpres]	NXK27656
447	tr|A0A1D5NUW2|A0A1D5NUW2_CHICK Vitellogenin-1 OS=Gallus gallus OX=9031 GN=VTG1 PE=4 SV=1	Cathartes aura	43455	51.7259	Vitellogenin-1, partial [Cathartes aura]	KFP51004
448	tr|A0A1D5NUW2|A0A1D5NUW2_CHICK Vitellogenin-1 OS=Gallus gallus OX=9031 GN=VTG1 PE=4 SV=1	Calidris pugnax	198806	52.1967	PREDICTED: vitellogenin-1-like [Calidris pugnax]	XP_014794486
449	tr|A0A1D5NUW2|A0A1D5NUW2_CHICK Vitellogenin-1 OS=Gallus gallus OX=9031 GN=VTG1 PE=4 SV=1	Oxyura jamaicensis	8884	52.4582	vitellogenin-1 isoform X1 [Oxyura jamaicensis]	XP_035188816
450	tr|A0A1D5NUW2|A0A1D5NUW2_CHICK Vitellogenin-1 OS=Gallus gallus OX=9031 GN=VTG1 PE=4 SV=1	Cygnus olor	8869	52.4059	vitellogenin-1 [Cygnus olor]	XP_040421681
451	tr|A0A1D5NUW2|A0A1D5NUW2_CHICK Vitellogenin-1 OS=Gallus gallus OX=9031 GN=VTG1 PE=4 SV=1	Charadrius vociferus	50402	52.1967	Vitellogenin-1 [Charadrius vociferus]	KGL93055
452	tr|A0A1D5NUW2|A0A1D5NUW2_CHICK Vitellogenin-1 OS=Gallus gallus OX=9031 GN=VTG1 PE=4 SV=1	Charadrius vociferus	50402	52.1967	PREDICTED: vitellogenin-1-like [Charadrius vociferus]	XP_009882999
453	tr|A0A1D5NUW2|A0A1D5NUW2_CHICK Vitellogenin-1 OS=Gallus gallus OX=9031 GN=VTG1 PE=4 SV=1	Psophia crepitans	54359	51.8305	VIT1 protein [Psophia crepitans]	NXJ02790
454	tr|A0A1D5NUW2|A0A1D5NUW2_CHICK Vitellogenin-1 OS=Gallus gallus OX=9031 GN=VTG1 PE=4 SV=1	Rynchops niger	227184	52.0397	VIT1 protein [Rynchops niger]	NXN58701
455	tr|A0A1D5NUW2|A0A1D5NUW2_CHICK Vitellogenin-1 OS=Gallus gallus OX=9031 GN=VTG1 PE=4 SV=1	Alca torda	28689	51.9351	VIT1 protein [Alca torda]	NWX76109
456	tr|A0A1D5NUW2|A0A1D5NUW2_CHICK Vitellogenin-1 OS=Gallus gallus OX=9031 GN=VTG1 PE=4 SV=1	Calonectris borealis	1323832	50.7322	VIT1 protein [Calonectris borealis]	NXV92269
457	tr|A0A1D5NUW2|A0A1D5NUW2_CHICK Vitellogenin-1 OS=Gallus gallus OX=9031 GN=VTG1 PE=4 SV=1	Pygoscelis adeliae	9238	51.3075	Vitellogenin-1 [Pygoscelis adeliae]	KFW62221
458	tr|A0A1D5NUW2|A0A1D5NUW2_CHICK Vitellogenin-1 OS=Gallus gallus OX=9031 GN=VTG1 PE=4 SV=1	Odontophorus gujanensis	886794	52.0921	VIT1 protein [Odontophorus gujanensis]	NXJ09828
459	tr|A0A1D5NUW2|A0A1D5NUW2_CHICK Vitellogenin-1 OS=Gallus gallus OX=9031 GN=VTG1 PE=4 SV=1	Phoenicopterus ruber ruber	9218	51.7259	Vitellogenin-1 [Phoenicopterus ruber ruber]	KFQ86358
460	tr|A0A1D5NUW2|A0A1D5NUW2_CHICK Vitellogenin-1 OS=Gallus gallus OX=9031 GN=VTG1 PE=4 SV=1	Cariama cristata	54380	51.0983	PREDICTED: vitellogenin-1-like [Cariama cristata]	XP_009695593
461	tr|A0A1D5NUW2|A0A1D5NUW2_CHICK Vitellogenin-1 OS=Gallus gallus OX=9031 GN=VTG1 PE=4 SV=1	Oceanodroma tethys	79633	51.3598	VIT1 protein [Oceanodroma tethys]	NXH69522
462	tr|A0A1D5NUW2|A0A1D5NUW2_CHICK Vitellogenin-1 OS=Gallus gallus OX=9031 GN=VTG1 PE=4 SV=1	Pelecanoides urinatrix	37079	50.7845	VIT1 protein [Pelecanoides urinatrix]	NXT44178
463	tr|A0A1D5NUW2|A0A1D5NUW2_CHICK Vitellogenin-1 OS=Gallus gallus OX=9031 GN=VTG1 PE=4 SV=1	Pterocles gutturalis	240206	51.7259	Vitellogenin-1 [Pterocles gutturalis]	KFV05702
464	tr|A0A1D5NUW2|A0A1D5NUW2_CHICK Vitellogenin-1 OS=Gallus gallus OX=9031 GN=VTG1 PE=4 SV=1	Pterocles gutturalis	240206	51.7259	PREDICTED: vitellogenin-1-like [Pterocles gutturalis]	XP_010086198
465	tr|A0A1D5NUW2|A0A1D5NUW2_CHICK Vitellogenin-1 OS=Gallus gallus OX=9031 GN=VTG1 PE=4 SV=1	Opisthocomus hoazin	30419	50.523	PREDICTED: LOW QUALITY PROTEIN: vitellogenin-1-like [Opisthocomus hoazin]	XP_009943203
466	tr|A0A1D5NUW2|A0A1D5NUW2_CHICK Vitellogenin-1 OS=Gallus gallus OX=9031 GN=VTG1 PE=4 SV=1	Balearica regulorum gibbericeps	100784	51.1506	PREDICTED: vitellogenin-1-like [Balearica regulorum gibbericeps]	XP_010295986
467	tr|A0A1D5NUW2|A0A1D5NUW2_CHICK Vitellogenin-1 OS=Gallus gallus OX=9031 GN=VTG1 PE=4 SV=1	Balearica regulorum gibbericeps	100784	51.1506	Vitellogenin-1 [Balearica regulorum gibbericeps]	KFO08535
468	tr|A0A1D5NUW2|A0A1D5NUW2_CHICK Vitellogenin-1 OS=Gallus gallus OX=9031 GN=VTG1 PE=4 SV=1	Antrostomus carolinensis	279965	51.3598	vitellogenin-1 [Antrostomus carolinensis]	XP_010165459
469	tr|A0A1D5NUW2|A0A1D5NUW2_CHICK Vitellogenin-1 OS=Gallus gallus OX=9031 GN=VTG1 PE=4 SV=1	Antrostomus carolinensis	279965	51.3598	Vitellogenin-1 [Antrostomus carolinensis]	KFZ57443
470	tr|A0A1D5NUW2|A0A1D5NUW2_CHICK Vitellogenin-1 OS=Gallus gallus OX=9031 GN=VTG1 PE=4 SV=1	Aramus guarauna	54356	51.3598	VIT1 protein [Aramus guarauna]	NXO54005
471	tr|A0A1D5NUW2|A0A1D5NUW2_CHICK Vitellogenin-1 OS=Gallus gallus OX=9031 GN=VTG1 PE=4 SV=1	Rhipidura dahli	667186	49.6862	VIT1 protein [Rhipidura dahli]	NXI79299
472	tr|A0A1D5NUW2|A0A1D5NUW2_CHICK Vitellogenin-1 OS=Gallus gallus OX=9031 GN=VTG1 PE=4 SV=1	Corapipo altera	415028	50.0523	vitellogenin-1-like [Corapipo altera]	XP_027504878
473	tr|A0A1D5NUW2|A0A1D5NUW2_CHICK Vitellogenin-1 OS=Gallus gallus OX=9031 GN=VTG1 PE=4 SV=1	Lepidothrix coronata	321398	49.9477	PREDICTED: vitellogenin-1-like [Lepidothrix coronata]	XP_017680339
474	tr|A0A1D5NUW2|A0A1D5NUW2_CHICK Vitellogenin-1 OS=Gallus gallus OX=9031 GN=VTG1 PE=4 SV=1	Oxyruncus cristatus	114331	49.8954	VIT1 protein [Oxyruncus cristatus]	NXM34788
475	tr|A0A1D5NUW2|A0A1D5NUW2_CHICK Vitellogenin-1 OS=Gallus gallus OX=9031 GN=VTG1 PE=4 SV=1	Dasyornis broadbenti	243059	50.3138	VIT1 protein [Dasyornis broadbenti]	NWV84806
476	tr|A0A3Q2U347|A0A3Q2U347_CHICK Vitellogenin-3 OS=Gallus gallus OX=9031 GN=VTG3 PE=4 SV=1	Gallus gallus	9031	92.326	vitellogenin-3 [Gallus gallus]	NP_001383528
477	tr|A0A3Q2U347|A0A3Q2U347_CHICK Vitellogenin-3 OS=Gallus gallus OX=9031 GN=VTG3 PE=4 SV=1	Centrocercus urophasianus	9002	88.7567	vitellogenin-2-like [Centrocercus urophasianus]	XP_042675434
478	tr|A0A3Q2U347|A0A3Q2U347_CHICK Vitellogenin-3 OS=Gallus gallus OX=9031 GN=VTG3 PE=4 SV=1	Lagopus leucura	30410	88.2213	vitellogenin-2-like [Lagopus leucura]	XP_042729548
479	tr|A0A3Q2U347|A0A3Q2U347_CHICK Vitellogenin-3 OS=Gallus gallus OX=9031 GN=VTG3 PE=4 SV=1	Meleagris gallopavo	9103	87.8049	vitellogenin-2-like [Meleagris gallopavo]	XP_031410839
480	tr|A0A3Q2U347|A0A3Q2U347_CHICK Vitellogenin-3 OS=Gallus gallus OX=9031 GN=VTG3 PE=4 SV=1	Phasianus colchicus	9054	87.329	vitellogenin-2-like [Phasianus colchicus]	XP_031460429
481	tr|A0A3Q2U347|A0A3Q2U347_CHICK Vitellogenin-3 OS=Gallus gallus OX=9031 GN=VTG3 PE=4 SV=1	Coturnix japonica	93934	87.3885	vitellogenin-2-like [Coturnix japonica]	XP_015725404
482	tr|A0A3Q2U347|A0A3Q2U347_CHICK Vitellogenin-3 OS=Gallus gallus OX=9031 GN=VTG3 PE=4 SV=1	Coturnix japonica	93934	87.3885	vitellogenin-2-like [Coturnix japonica]	XP_015725404
483	tr|A0A3Q2U347|A0A3Q2U347_CHICK Vitellogenin-3 OS=Gallus gallus OX=9031 GN=VTG3 PE=4 SV=1	Numida meleagris	8996	86.7936	vitellogenin-2-like [Numida meleagris]	XP_021259986
484	tr|A0A3Q2U347|A0A3Q2U347_CHICK Vitellogenin-3 OS=Gallus gallus OX=9031 GN=VTG3 PE=4 SV=1	Odontophorus gujanensis	886794	85.9012	VIT2 protein [Odontophorus gujanensis]	NXJ06864
485	tr|A0A3Q2U347|A0A3Q2U347_CHICK Vitellogenin-3 OS=Gallus gallus OX=9031 GN=VTG3 PE=4 SV=1	Anseranas semipalmata	8851	81.5586	VIT2 protein [Anseranas semipalmata]	NXI64184
486	tr|A0A3Q2U347|A0A3Q2U347_CHICK Vitellogenin-3 OS=Gallus gallus OX=9031 GN=VTG3 PE=4 SV=1	Chauna torquata	30388	80.4283	VIT2 protein [Chauna torquata]	NXK44964
487	tr|A0A3Q2U347|A0A3Q2U347_CHICK Vitellogenin-3 OS=Gallus gallus OX=9031 GN=VTG3 PE=4 SV=1	Penelope pileata	1118817	81.2612	VIT2 protein [Penelope pileata]	NXC47360
488	tr|A0A3Q2U347|A0A3Q2U347_CHICK Vitellogenin-3 OS=Gallus gallus OX=9031 GN=VTG3 PE=4 SV=1	Cygnus atratus	8868	80.3688	vitellogenin-2-like [Cygnus atratus]	XP_035393591
489	tr|A0A3Q2U347|A0A3Q2U347_CHICK Vitellogenin-3 OS=Gallus gallus OX=9031 GN=VTG3 PE=4 SV=1	Cygnus olor	8869	79.7739	vitellogenin-2-like [Cygnus olor]	XP_040421680
490	tr|A0A3Q2U347|A0A3Q2U347_CHICK Vitellogenin-3 OS=Gallus gallus OX=9031 GN=VTG3 PE=4 SV=1	Asarcornis scutulata	75869	79.0006	VIT2 protein [Asarcornis scutulata]	NWZ20178
491	tr|A0A3Q2U347|A0A3Q2U347_CHICK Vitellogenin-3 OS=Gallus gallus OX=9031 GN=VTG3 PE=4 SV=1	Aythya fuligula	219594	79.0006	vitellogenin-2-like [Aythya fuligula]	XP_032048430
492	tr|A0A3Q2U347|A0A3Q2U347_CHICK Vitellogenin-3 OS=Gallus gallus OX=9031 GN=VTG3 PE=4 SV=1	Anser cygnoides domesticus	381198	79.7739	PREDICTED: vitellogenin-2-like [Anser cygnoides domesticus]	XP_013033291
493	tr|A0A3Q2U347|A0A3Q2U347_CHICK Vitellogenin-3 OS=Gallus gallus OX=9031 GN=VTG3 PE=4 SV=1	Anas platyrhynchos	8839	78.7626	vitellogenin-2 [Anas platyrhynchos]	XP_027318463
494	tr|A0A3Q2U347|A0A3Q2U347_CHICK Vitellogenin-3 OS=Gallus gallus OX=9031 GN=VTG3 PE=4 SV=1	Oxyura jamaicensis	8884	79.298	vitellogenin-2-like [Oxyura jamaicensis]	XP_035189514
495	tr|A0A3Q2U347|A0A3Q2U347_CHICK Vitellogenin-3 OS=Gallus gallus OX=9031 GN=VTG3 PE=4 SV=1	Aptenodytes patagonicus	9234	77.5729	Vitellogenin-2, partial [Aptenodytes patagonicus]	KAF1660372
496	tr|A0A3Q2U347|A0A3Q2U347_CHICK Vitellogenin-3 OS=Gallus gallus OX=9031 GN=VTG3 PE=4 SV=1	Aptenodytes forsteri	9233	77.3944	PREDICTED: vitellogenin-2-like [Aptenodytes forsteri]	XP_009272383
497	tr|A0A3Q2U347|A0A3Q2U347_CHICK Vitellogenin-3 OS=Gallus gallus OX=9031 GN=VTG3 PE=4 SV=1	Pygoscelis adeliae	9238	77.097	PREDICTED: vitellogenin-2-like [Pygoscelis adeliae]	XP_009332081
498	tr|A0A3Q2U347|A0A3Q2U347_CHICK Vitellogenin-3 OS=Gallus gallus OX=9031 GN=VTG3 PE=4 SV=1	Oceanodroma tethys	79633	77.2159	VIT2 protein [Oceanodroma tethys]	NXH79001
499	tr|A0A3Q2U347|A0A3Q2U347_CHICK Vitellogenin-3 OS=Gallus gallus OX=9031 GN=VTG3 PE=4 SV=1	Eudyptes chrysolophus	79627	77.4539	Vitellogenin-2, partial [Eudyptes chrysolophus]	KAF1604145
500	tr|A0A3Q2U347|A0A3Q2U347_CHICK Vitellogenin-3 OS=Gallus gallus OX=9031 GN=VTG3 PE=4 SV=1	Calonectris borealis	1323832	77.2159	VIT2 protein [Calonectris borealis]	NXV85686
501	tr|A0A3Q2U347|A0A3Q2U347_CHICK Vitellogenin-3 OS=Gallus gallus OX=9031 GN=VTG3 PE=4 SV=1	Eudyptes schlegeli	57240	77.3944	Vitellogenin-2, partial [Eudyptes schlegeli]	KAF1566917
502	tr|A0A3Q2U347|A0A3Q2U347_CHICK Vitellogenin-3 OS=Gallus gallus OX=9031 GN=VTG3 PE=4 SV=1	Pygoscelis papua	30457	77.1565	Vitellogenin-2, partial [Pygoscelis papua]	KAF1441119
503	tr|A0A3Q2U347|A0A3Q2U347_CHICK Vitellogenin-3 OS=Gallus gallus OX=9031 GN=VTG3 PE=4 SV=1	Spheniscus humboldti	9240	77.3944	Vitellogenin-2, partial [Spheniscus humboldti]	KAF1429830
504	tr|A0A3Q2U347|A0A3Q2U347_CHICK Vitellogenin-3 OS=Gallus gallus OX=9031 GN=VTG3 PE=4 SV=1	Spheniscus magellanicus	37081	77.3349	Vitellogenin-2, partial [Spheniscus magellanicus]	KAF1402960
505	tr|A0A3Q2U347|A0A3Q2U347_CHICK Vitellogenin-3 OS=Gallus gallus OX=9031 GN=VTG3 PE=4 SV=1	Spheniscus mendiculus	156760	77.3349	Vitellogenin-2, partial [Spheniscus mendiculus]	KAF1445712
506	tr|A0A3Q2U347|A0A3Q2U347_CHICK Vitellogenin-3 OS=Gallus gallus OX=9031 GN=VTG3 PE=4 SV=1	Spheniscus demersus	92683	77.2754	Vitellogenin-2, partial [Spheniscus demersus]	KAF1461970
507	tr|A0A3Q2U347|A0A3Q2U347_CHICK Vitellogenin-3 OS=Gallus gallus OX=9031 GN=VTG3 PE=4 SV=1	Eudyptes moseleyi	2495534	77.097	Vitellogenin-2, partial [Eudyptes moseleyi]	KAF1591174
508	tr|A0A3Q2U347|A0A3Q2U347_CHICK Vitellogenin-3 OS=Gallus gallus OX=9031 GN=VTG3 PE=4 SV=1	Oceanites oceanicus	79653	77.097	VIT2 protein [Oceanites oceanicus]	NXF43083
509	tr|A0A3Q2U347|A0A3Q2U347_CHICK Vitellogenin-3 OS=Gallus gallus OX=9031 GN=VTG3 PE=4 SV=1	Eudyptes sclateri	92688	77.2754	Vitellogenin-2, partial [Eudyptes sclateri]	KAF1523463
510	tr|A0A3Q2U347|A0A3Q2U347_CHICK Vitellogenin-3 OS=Gallus gallus OX=9031 GN=VTG3 PE=4 SV=1	Eudyptes chrysocome	79626	77.3349	Vitellogenin-2, partial [Eudyptes chrysocome]	KAF1644230
511	tr|A0A3Q2U347|A0A3Q2U347_CHICK Vitellogenin-3 OS=Gallus gallus OX=9031 GN=VTG3 PE=4 SV=1	Eudyptes pachyrhynchus	37080	77.2754	Vitellogenin-2, partial [Eudyptes pachyrhynchus]	KAF1596901
512	tr|A0A3Q2U347|A0A3Q2U347_CHICK Vitellogenin-3 OS=Gallus gallus OX=9031 GN=VTG3 PE=4 SV=1	Eudyptes filholi	1419345	77.3944	Vitellogenin-2, partial [Eudyptes filholi]	KAF1634756
513	tr|A0A3Q2U347|A0A3Q2U347_CHICK Vitellogenin-3 OS=Gallus gallus OX=9031 GN=VTG3 PE=4 SV=1	Eudyptes robustus	345251	77.2159	Vitellogenin-2, partial [Eudyptes robustus]	KAF1574841
514	tr|A0A3Q2U347|A0A3Q2U347_CHICK Vitellogenin-3 OS=Gallus gallus OX=9031 GN=VTG3 PE=4 SV=1	Sula dactylatra	56068	76.6211	VIT2 protein [Sula dactylatra]	NWI26981
515	tr|A0A3Q2U347|A0A3Q2U347_CHICK Vitellogenin-3 OS=Gallus gallus OX=9031 GN=VTG3 PE=4 SV=1	Charadrius vociferus	50402	76.5616	PREDICTED: vitellogenin-2-like [Charadrius vociferus]	XP_009883011
516	tr|A0A3Q2U347|A0A3Q2U347_CHICK Vitellogenin-3 OS=Gallus gallus OX=9031 GN=VTG3 PE=4 SV=1	Pandion haliaetus	56262	77.1565	VIT2 protein [Pandion haliaetus]	NXS76448
517	tr|A0A3Q2U347|A0A3Q2U347_CHICK Vitellogenin-3 OS=Gallus gallus OX=9031 GN=VTG3 PE=4 SV=1	Pelecanoides urinatrix	37079	77.097	VIT2 protein [Pelecanoides urinatrix]	NXT37804
518	tr|A0A3Q2U347|A0A3Q2U347_CHICK Vitellogenin-3 OS=Gallus gallus OX=9031 GN=VTG3 PE=4 SV=1	Podilymbus podiceps	9252	76.5616	VIT2 protein [Podilymbus podiceps]	NXL46209
519	tr|A0A3Q2U347|A0A3Q2U347_CHICK Vitellogenin-3 OS=Gallus gallus OX=9031 GN=VTG3 PE=4 SV=1	Thalassarche chlororhynchos	54017	77.0375	VIT2 protein [Thalassarche chlororhynchos]	NXU30574
520	tr|A0A3Q2U347|A0A3Q2U347_CHICK Vitellogenin-3 OS=Gallus gallus OX=9031 GN=VTG3 PE=4 SV=1	Fregetta grallaria	79628	76.978	VIT2 protein [Fregetta grallaria]	NXW04562
521	tr|A0A3Q2U347|A0A3Q2U347_CHICK Vitellogenin-3 OS=Gallus gallus OX=9031 GN=VTG3 PE=4 SV=1	Dromas ardeola	458190	76.0857	VIT2 protein [Dromas ardeola]	NWU50174
522	tr|A0A3Q2U347|A0A3Q2U347_CHICK Vitellogenin-3 OS=Gallus gallus OX=9031 GN=VTG3 PE=4 SV=1	Uria aalge	13746	76.0857	VIT2 protein [Uria aalge]	NXV49026
523	tr|A0A3Q2U347|A0A3Q2U347_CHICK Vitellogenin-3 OS=Gallus gallus OX=9031 GN=VTG3 PE=4 SV=1	Ibidorhyncha struthersii	425643	76.3831	VIT2 protein [Ibidorhyncha struthersii]	NXA26265
524	tr|A0A3Q2U347|A0A3Q2U347_CHICK Vitellogenin-3 OS=Gallus gallus OX=9031 GN=VTG3 PE=4 SV=1	Haliaeetus albicilla	8969	76.3236	VIT2 protein [Haliaeetus albicilla]	NWZ48326
525	tr|A0A3Q2U347|A0A3Q2U347_CHICK Vitellogenin-3 OS=Gallus gallus OX=9031 GN=VTG3 PE=4 SV=1	Syrrhaptes paradoxus	302527	76.3236	VIT2 protein [Syrrhaptes paradoxus]	NXT23743
526	tr|A0A3Q2U347|A0A3Q2U347_CHICK Vitellogenin-3 OS=Gallus gallus OX=9031 GN=VTG3 PE=4 SV=1	Balaeniceps rex	33584	76.5616	VIT2 protein [Balaeniceps rex]	NXS43064
527	tr|A0A3Q2U347|A0A3Q2U347_CHICK Vitellogenin-3 OS=Gallus gallus OX=9031 GN=VTG3 PE=4 SV=1	Burhinus bistriatus	240201	76.4426	VIT2 protein [Burhinus bistriatus]	NWQ87290
528	tr|A0A3Q2U347|A0A3Q2U347_CHICK Vitellogenin-3 OS=Gallus gallus OX=9031 GN=VTG3 PE=4 SV=1	Aquila chrysaetos chrysaetos	223781	76.3236	vitellogenin-2-like [Aquila chrysaetos chrysaetos]	XP_029888238
529	tr|A0A3Q2U347|A0A3Q2U347_CHICK Vitellogenin-3 OS=Gallus gallus OX=9031 GN=VTG3 PE=4 SV=1	Phaethon lepturus	97097	76.1452	PREDICTED: vitellogenin-2-like [Phaethon lepturus]	XP_010292124
530	tr|A0A3Q2U347|A0A3Q2U347_CHICK Vitellogenin-3 OS=Gallus gallus OX=9031 GN=VTG3 PE=4 SV=1	Himantopus himantopus	225398	76.1452	VIT2 protein [Himantopus himantopus]	NXN63617
531	tr|A0A3Q2U347|A0A3Q2U347_CHICK Vitellogenin-3 OS=Gallus gallus OX=9031 GN=VTG3 PE=4 SV=1	Pterocles gutturalis	240206	76.1452	PREDICTED: vitellogenin-2-like [Pterocles gutturalis]	XP_010084431
532	tr|A0A3Q2U347|A0A3Q2U347_CHICK Vitellogenin-3 OS=Gallus gallus OX=9031 GN=VTG3 PE=4 SV=1	Calidris pugnax	198806	75.4908	PREDICTED: vitellogenin-2-like [Calidris pugnax]	XP_014794538
533	tr|A0A3Q2U347|A0A3Q2U347_CHICK Vitellogenin-3 OS=Gallus gallus OX=9031 GN=VTG3 PE=4 SV=1	Arenaria interpres	54971	75.5503	VIT2 protein [Arenaria interpres]	NXK28144
534	tr|A0A3Q2U347|A0A3Q2U347_CHICK Vitellogenin-3 OS=Gallus gallus OX=9031 GN=VTG3 PE=4 SV=1	Jacana jacana	54508	75.0744	VIT2 protein [Jacana jacana]	NXT03281
535	tr|A0A3Q2U347|A0A3Q2U347_CHICK Vitellogenin-3 OS=Gallus gallus OX=9031 GN=VTG3 PE=4 SV=1	Haliaeetus albicilla	8969	76.0262	PREDICTED: LOW QUALITY PROTEIN: vitellogenin-2-like [Haliaeetus albicilla]	XP_009910202
536	tr|A0A3Q2U347|A0A3Q2U347_CHICK Vitellogenin-3 OS=Gallus gallus OX=9031 GN=VTG3 PE=4 SV=1	Gavia stellata	37040	76.2046	PREDICTED: vitellogenin-2-like [Gavia stellata]	XP_009815300
537	tr|A0A3Q2U347|A0A3Q2U347_CHICK Vitellogenin-3 OS=Gallus gallus OX=9031 GN=VTG3 PE=4 SV=1	Anhinga anhinga	56067	75.8477	VIT2 protein [Anhinga anhinga]	NXC71626
538	tr|A0A3Q2U347|A0A3Q2U347_CHICK Vitellogenin-3 OS=Gallus gallus OX=9031 GN=VTG3 PE=4 SV=1	Cochlearius cochlearius	110676	75.7287	VIT2 protein [Cochlearius cochlearius]	NXE79220
539	tr|A0A3Q2U347|A0A3Q2U347_CHICK Vitellogenin-3 OS=Gallus gallus OX=9031 GN=VTG3 PE=4 SV=1	Lophotis ruficrista	172689	76.0857	VIT2 protein [Lophotis ruficrista]	NXE06691
540	tr|A0A3Q2U347|A0A3Q2U347_CHICK Vitellogenin-3 OS=Gallus gallus OX=9031 GN=VTG3 PE=4 SV=1	Steatornis caripensis	48435	75.7287	VIT2 protein [Steatornis caripensis]	NWX49788
541	tr|A0A3Q2U347|A0A3Q2U347_CHICK Vitellogenin-3 OS=Gallus gallus OX=9031 GN=VTG3 PE=4 SV=1	Herpetotheres cachinnans	56343	75.5503	VIT2 protein [Herpetotheres cachinnans]	NXK02972
542	tr|A0A3Q2U347|A0A3Q2U347_CHICK Vitellogenin-3 OS=Gallus gallus OX=9031 GN=VTG3 PE=4 SV=1	Chordeiles acutipennis	118183	75.1933	VIT2 protein [Chordeiles acutipennis]	NXL57068
543	tr|A0A3Q2U347|A0A3Q2U347_CHICK Vitellogenin-3 OS=Gallus gallus OX=9031 GN=VTG3 PE=4 SV=1	Rhynochetos jubatus	54386	75.0744	VIT2 protein [Rhynochetos jubatus]	NWW90578
544	tr|A0A3Q2U347|A0A3Q2U347_CHICK Vitellogenin-3 OS=Gallus gallus OX=9031 GN=VTG3 PE=4 SV=1	Grus americana	9117	75.5503	VIT2 protein [Grus americana]	NWH20510
545	tr|A0A3Q2U347|A0A3Q2U347_CHICK Vitellogenin-3 OS=Gallus gallus OX=9031 GN=VTG3 PE=4 SV=1	Pelecanus crispus	36300	75.3123	PREDICTED: vitellogenin-2-like [Pelecanus crispus]	XP_009490284
546	tr|A0A3Q2U347|A0A3Q2U347_CHICK Vitellogenin-3 OS=Gallus gallus OX=9031 GN=VTG3 PE=4 SV=1	Aramus guarauna	54356	75.4908	VIT2 protein [Aramus guarauna]	NXO55840
547	tr|A0A3Q2U347|A0A3Q2U347_CHICK Vitellogenin-3 OS=Gallus gallus OX=9031 GN=VTG3 PE=4 SV=1	Psophia crepitans	54359	75.4908	VIT2 protein [Psophia crepitans]	NXI97384
548	tr|A0A3Q2U347|A0A3Q2U347_CHICK Vitellogenin-3 OS=Gallus gallus OX=9031 GN=VTG3 PE=4 SV=1	Chlamydotis macqueenii	187382	75.8477	PREDICTED: vitellogenin-2-like, partial [Chlamydotis macqueenii]	XP_010119422
549	tr|A0A3Q2U347|A0A3Q2U347_CHICK Vitellogenin-3 OS=Gallus gallus OX=9031 GN=VTG3 PE=4 SV=1	Ardeotis kori	89386	76.0262	VIT2 protein [Ardeotis kori]	NXE21631
550	tr|A0A3Q2U347|A0A3Q2U347_CHICK Vitellogenin-3 OS=Gallus gallus OX=9031 GN=VTG3 PE=4 SV=1	Nycticryphes semicollaris	227226	74.7174	VIT2 protein [Nycticryphes semicollaris]	NXN22348
551	tr|A0A3Q2U347|A0A3Q2U347_CHICK Vitellogenin-3 OS=Gallus gallus OX=9031 GN=VTG3 PE=4 SV=1	Thinocorus orbignyianus	161742	74.9554	VIT2 protein [Thinocorus orbignyianus]	NXP05893
552	tr|A0A3Q2U347|A0A3Q2U347_CHICK Vitellogenin-3 OS=Gallus gallus OX=9031 GN=VTG3 PE=4 SV=1	Pedionomus torquatus	227192	74.539	VIT2 protein [Pedionomus torquatus]	NWW43497
553	tr|A0A3Q2U347|A0A3Q2U347_CHICK Vitellogenin-3 OS=Gallus gallus OX=9031 GN=VTG3 PE=4 SV=1	Corythaixoides concolor	103956	74.6579	VIT2 protein [Corythaixoides concolor]	NXJ89185
554	tr|A0A3Q2U347|A0A3Q2U347_CHICK Vitellogenin-3 OS=Gallus gallus OX=9031 GN=VTG3 PE=4 SV=1	Chunga burmeisteri	1352770	75.1933	VIT2 protein [Chunga burmeisteri]	NWS50984
555	tr|A0A3Q2U347|A0A3Q2U347_CHICK Vitellogenin-3 OS=Gallus gallus OX=9031 GN=VTG3 PE=4 SV=1	Bucorvus abyssinicus	153643	74.42	VIT2 protein [Bucorvus abyssinicus]	NWR63271
556	tr|A0A3Q2U347|A0A3Q2U347_CHICK Vitellogenin-3 OS=Gallus gallus OX=9031 GN=VTG3 PE=4 SV=1	Rhinoptilus africanus	240209	74.7174	VIT2 protein [Rhinoptilus africanus]	NXN38052
557	tr|A0A3Q2U347|A0A3Q2U347_CHICK Vitellogenin-3 OS=Gallus gallus OX=9031 GN=VTG3 PE=4 SV=1	Cariama cristata	54380	75.3123	PREDICTED: vitellogenin-2-like [Cariama cristata]	XP_009704914
558	tr|A0A3Q2U347|A0A3Q2U347_CHICK Vitellogenin-3 OS=Gallus gallus OX=9031 GN=VTG3 PE=4 SV=1	Chionis minor	227182	74.8364	VIT2 protein [Chionis minor]	NWY57259
559	tr|A0A3Q2U347|A0A3Q2U347_CHICK Vitellogenin-3 OS=Gallus gallus OX=9031 GN=VTG3 PE=4 SV=1	Tyto alba	56313	75.0149	vitellogenin-2 [Tyto alba]	XP_009960678
560	tr|A0A3Q2U347|A0A3Q2U347_CHICK Vitellogenin-3 OS=Gallus gallus OX=9031 GN=VTG3 PE=4 SV=1	Columba livia	8932	74.182	vitellogenin-2-like [Columba livia]	XP_005507290
561	tr|A0A3Q2U347|A0A3Q2U347_CHICK Vitellogenin-3 OS=Gallus gallus OX=9031 GN=VTG3 PE=4 SV=1	Columba livia	8932	74.182	vitellogenin-2-like [Columba livia]	PKK27936
562	tr|A0A3Q2U347|A0A3Q2U347_CHICK Vitellogenin-3 OS=Gallus gallus OX=9031 GN=VTG3 PE=4 SV=1	Aegotheles bennettii	48278	74.4795	VIT2 protein [Aegotheles bennettii]	NWX24359
563	tr|A0A3Q2U347|A0A3Q2U347_CHICK Vitellogenin-3 OS=Gallus gallus OX=9031 GN=VTG3 PE=4 SV=1	Alopecoenas beccarii	262131	73.6466	VIT2 protein [Alopecoenas beccarii]	NXW94122
564	tr|A0A3Q2U347|A0A3Q2U347_CHICK Vitellogenin-3 OS=Gallus gallus OX=9031 GN=VTG3 PE=4 SV=1	Ciconia maguari	52777	74.182	VIT2 protein [Ciconia maguari]	NXJ34731
565	tr|A0A3Q2U347|A0A3Q2U347_CHICK Vitellogenin-3 OS=Gallus gallus OX=9031 GN=VTG3 PE=4 SV=1	Falco rusticolus	120794	73.8251	vitellogenin-2-like [Falco rusticolus]	XP_037260151
566	tr|A0A3Q2U347|A0A3Q2U347_CHICK Vitellogenin-3 OS=Gallus gallus OX=9031 GN=VTG3 PE=4 SV=1	Dromaius novaehollandiae	8790	73.4087	vitellogenin-2-like [Dromaius novaehollandiae]	XP_025972237
567	tr|A0A3Q2U347|A0A3Q2U347_CHICK Vitellogenin-3 OS=Gallus gallus OX=9031 GN=VTG3 PE=4 SV=1	Falco cherrug	345164	73.8251	vitellogenin-2-like [Falco cherrug]	XP_027670262
568	tr|A0A3Q2U347|A0A3Q2U347_CHICK Vitellogenin-3 OS=Gallus gallus OX=9031 GN=VTG3 PE=4 SV=1	Falco naumanni	148594	73.6466	vitellogenin-2-like [Falco naumanni]	XP_040466608
569	tr|A0A3Q2U347|A0A3Q2U347_CHICK Vitellogenin-3 OS=Gallus gallus OX=9031 GN=VTG3 PE=4 SV=1	Falco peregrinus	8954	73.7656	vitellogenin-2-like [Falco peregrinus]	XP_027644095
570	tr|A0A3Q2U347|A0A3Q2U347_CHICK Vitellogenin-3 OS=Gallus gallus OX=9031 GN=VTG3 PE=4 SV=1	Heliornis fulica	54369	73.2302	VIT2 protein [Heliornis fulica]	NXP52046
571	tr|A0A3Q2U347|A0A3Q2U347_CHICK Vitellogenin-3 OS=Gallus gallus OX=9031 GN=VTG3 PE=4 SV=1	Eurypyga helias	54383	73.9441	PREDICTED: vitellogenin-2-like, partial [Eurypyga helias]	XP_010148943
572	tr|A0A3Q2U347|A0A3Q2U347_CHICK Vitellogenin-3 OS=Gallus gallus OX=9031 GN=VTG3 PE=4 SV=1	Calypte anna	9244	73.2897	vitellogenin-2-like [Calypte anna]	XP_008489056
573	tr|A0A3Q2U347|A0A3Q2U347_CHICK Vitellogenin-3 OS=Gallus gallus OX=9031 GN=VTG3 PE=4 SV=1	Probosciger aterrimus	141839	73.2302	VIT2 protein [Probosciger aterrimus]	NWS40087
574	tr|A0A3Q2U347|A0A3Q2U347_CHICK Vitellogenin-3 OS=Gallus gallus OX=9031 GN=VTG3 PE=4 SV=1	Spizaetus tyrannus	252798	74.7174	VIT2 protein [Spizaetus tyrannus]	NXJ47187
575	tr|A0A3Q2U347|A0A3Q2U347_CHICK Vitellogenin-3 OS=Gallus gallus OX=9031 GN=VTG3 PE=4 SV=1	Corapipo altera	415028	74.0631	vitellogenin-2-like [Corapipo altera]	XP_027504695
576	tr|A0A3Q2U347|A0A3Q2U347_CHICK Vitellogenin-3 OS=Gallus gallus OX=9031 GN=VTG3 PE=4 SV=1	Circaetus pectoralis	321084	74.42	VIT2 protein [Circaetus pectoralis]	NXW17439
577	tr|A0A3Q2UAA5|A0A3Q2UAA5_CHICK Ig-like domain-containing protein OS=Gallus gallus OX=9031 GN=LOC107051274 PE=4 SV=1	Gallus gallus	9031	100	Structure Of An Avian Igy-fc 3-4 Fragment [Gallus gallus]	2W59_A
578	tr|A0A3Q2UAA5|A0A3Q2UAA5_CHICK Ig-like domain-containing protein OS=Gallus gallus OX=9031 GN=LOC107051274 PE=4 SV=1	Gallus gallus	9031	100	Structure Of An Avian Igy-fc 3-4 Fragment [Gallus gallus]	2W59_B
579	tr|A0A3Q2UAA5|A0A3Q2UAA5_CHICK Ig-like domain-containing protein OS=Gallus gallus OX=9031 GN=LOC107051274 PE=4 SV=1	synthetic construct	32630	100	immunogen PD-FcY [synthetic construct]	QDK65250
580	tr|A0A3Q2UAA5|A0A3Q2UAA5_CHICK Ig-like domain-containing protein OS=Gallus gallus OX=9031 GN=LOC107051274 PE=4 SV=1	Gallus gallus	9031	100	Ig gamma chain (clone 36) - chicken (fragment) [Gallus gallus]	S00390
581	tr|A0A3Q2UAA5|A0A3Q2UAA5_CHICK Ig-like domain-containing protein OS=Gallus gallus OX=9031 GN=LOC107051274 PE=4 SV=1	Gallus gallus	9031	100	Ig gamma chain C region isoform X1 [Gallus gallus]	XP_040510922
582	tr|A0A3Q2UAA5|A0A3Q2UAA5_CHICK Ig-like domain-containing protein OS=Gallus gallus OX=9031 GN=LOC107051274 PE=4 SV=1	Gallus gallus	9031	100	Ig gamma chain C region isoform X2 [Gallus gallus]	XP_040549989
583	tr|A0A3Q2UAA5|A0A3Q2UAA5_CHICK Ig-like domain-containing protein OS=Gallus gallus OX=9031 GN=LOC107051274 PE=4 SV=1	Gallus gallus	9031	100	unnamed protein product, partial [Gallus gallus]	CAA30161
584	tr|A0A3Q2UAA5|A0A3Q2UAA5_CHICK Ig-like domain-containing protein OS=Gallus gallus OX=9031 GN=LOC107051274 PE=4 SV=1	Gallus gallus	9031	88.7931	immunoglobulin Y heavy chain constant region, partial [Gallus gallus]	AHX37590
585	tr|A0A3Q2UAA5|A0A3Q2UAA5_CHICK Ig-like domain-containing protein OS=Gallus gallus OX=9031 GN=LOC107051274 PE=4 SV=1	Anser anser domesticus	8848	59.4828	immunoglobulin upsilon chain constant region, partial [Anser anser domesticus]	AFN08753
586	tr|A0A3Q2UAA5|A0A3Q2UAA5_CHICK Ig-like domain-containing protein OS=Gallus gallus OX=9031 GN=LOC107051274 PE=4 SV=1	Anas platyrhynchos	8839	58.6207	Ig upsilon chain - duck (fragment) [Anas platyrhynchos]	S43148
587	tr|A0A3Q2UAA5|A0A3Q2UAA5_CHICK Ig-like domain-containing protein OS=Gallus gallus OX=9031 GN=LOC107051274 PE=4 SV=1	Anas platyrhynchos	8839	58.6207	immunoglobulin upsilon heavy chain, partial [Anas platyrhynchos]	CAA55148
588	tr|A0A3Q2UAA5|A0A3Q2UAA5_CHICK Ig-like domain-containing protein OS=Gallus gallus OX=9031 GN=LOC107051274 PE=4 SV=1	Anser anser	8843	58.6207	7.8S IgG heavy chain constant region, partial [Anser anser]	AGC24047
589	tr|A0A3Q2UAA5|A0A3Q2UAA5_CHICK Ig-like domain-containing protein OS=Gallus gallus OX=9031 GN=LOC107051274 PE=4 SV=1	Anser cygnoides domesticus	381198	59.4828	PREDICTED: Ig mu heavy chain disease protein-like [Anser cygnoides domesticus]	XP_013057801
590	tr|A0A3Q2UAA5|A0A3Q2UAA5_CHICK Ig-like domain-containing protein OS=Gallus gallus OX=9031 GN=LOC107051274 PE=4 SV=1	Anser cygnoides orientalis	457285	59.4828	immunoglobulin upsilon heavy chain constant region, partial [Anser cygnoides orientalis]	AMS75110
591	tr|A0A3Q2UAA5|A0A3Q2UAA5_CHICK Ig-like domain-containing protein OS=Gallus gallus OX=9031 GN=LOC107051274 PE=4 SV=1	Anser anser	8843	58.6207	7.8S IgY heavy chain [Anser anser]	AHZ12733
592	tr|A0A3Q2UAA5|A0A3Q2UAA5_CHICK Ig-like domain-containing protein OS=Gallus gallus OX=9031 GN=LOC107051274 PE=4 SV=1	Anas platyrhynchos	8839	58.6207	immunoglobulin heavy chain constant region, partial [Anas platyrhynchos]	CAD57004
593	tr|A0A3Q2UAA5|A0A3Q2UAA5_CHICK Ig-like domain-containing protein OS=Gallus gallus OX=9031 GN=LOC107051274 PE=4 SV=1	Anas platyrhynchos	8839	58.6207	Ig Y heavy chain (7.8S) - duck [Anas platyrhynchos]	B46529
594	tr|A0A3Q2UAA5|A0A3Q2UAA5_CHICK Ig-like domain-containing protein OS=Gallus gallus OX=9031 GN=LOC107051274 PE=4 SV=1	Anas platyrhynchos	8839	58.6207	7.8S IgG heavy chain [Anas platyrhynchos]	CAA46322
595	tr|A0A3Q2UAA5|A0A3Q2UAA5_CHICK Ig-like domain-containing protein OS=Gallus gallus OX=9031 GN=LOC107051274 PE=4 SV=1	Gallus gallus	9031	43.9655	unnamed protein product, partial [Gallus gallus]	CAA30163
596	tr|A0A3Q2UAA5|A0A3Q2UAA5_CHICK Ig-like domain-containing protein OS=Gallus gallus OX=9031 GN=LOC107051274 PE=4 SV=1	Struthio camelus	8801	49.1379	Immunoglobulin Y2 constant region, partial [Struthio camelus]	AKM28417
597	tr|A0A3Q2UAA5|A0A3Q2UAA5_CHICK Ig-like domain-containing protein OS=Gallus gallus OX=9031 GN=LOC107051274 PE=4 SV=1	Dromaius novaehollandiae	8790	49.1379	immunoglobulin Y2 heavy chain constant region, partial [Dromaius novaehollandiae]	APB61247
598	tr|A0A3Q2UAA5|A0A3Q2UAA5_CHICK Ig-like domain-containing protein OS=Gallus gallus OX=9031 GN=LOC107051274 PE=4 SV=1	Gallus gallus	9031	43.9655	Ig gamma chain (clone 86) - chicken (fragments) [Gallus gallus]	S03050
599	tr|A0A3Q2UAA5|A0A3Q2UAA5_CHICK Ig-like domain-containing protein OS=Gallus gallus OX=9031 GN=LOC107051274 PE=4 SV=1	Platysternon megacephalum	55544	43.9655	ABC transporter permease/ATP-binding protein [Platysternon megacephalum]	TFJ95651
600	tr|A0A3Q2UAA5|A0A3Q2UAA5_CHICK Ig-like domain-containing protein OS=Gallus gallus OX=9031 GN=LOC107051274 PE=4 SV=1	Crocodylus siamensis	68455	46.5517	IgY2 immunoglobulin heavy chain constant region, partial [Crocodylus siamensis]	AFZ39181
601	tr|A0A3Q2UAA5|A0A3Q2UAA5_CHICK Ig-like domain-containing protein OS=Gallus gallus OX=9031 GN=LOC107051274 PE=4 SV=1	Crocodylus siamensis	68455	46.5517	secreted immunoglobulin upsilon2 heavy chain, partial [Crocodylus siamensis]	AFZ39222
602	tr|A0A3Q2UAA5|A0A3Q2UAA5_CHICK Ig-like domain-containing protein OS=Gallus gallus OX=9031 GN=LOC107051274 PE=4 SV=1	Crocodylus siamensis	68455	46.5517	membrane-bound immunoglobulin upsilon2 heavy chain, partial [Crocodylus siamensis]	AFZ39223
603	tr|A0A3Q2UAA5|A0A3Q2UAA5_CHICK Ig-like domain-containing protein OS=Gallus gallus OX=9031 GN=LOC107051274 PE=4 SV=1	Chelonia mydas	8469	43.9655	Ig gamma-1 chain C region, membrane-bound form [Chelonia mydas]	EMP30595
604	tr|A0A3Q2UAA5|A0A3Q2UAA5_CHICK Ig-like domain-containing protein OS=Gallus gallus OX=9031 GN=LOC107051274 PE=4 SV=1	Crocodylus siamensis	68455	45.6897	membrane-bound immunoglobulin upsilon3 heavy chain, partial [Crocodylus siamensis]	AFZ39221
605	tr|A0A3Q2UAA5|A0A3Q2UAA5_CHICK Ig-like domain-containing protein OS=Gallus gallus OX=9031 GN=LOC107051274 PE=4 SV=1	Trachemys scripta elegans	31138	43.9655	IgY4, partial [Trachemys scripta elegans]	AFR90250
606	tr|A0A3Q2UAA5|A0A3Q2UAA5_CHICK Ig-like domain-containing protein OS=Gallus gallus OX=9031 GN=LOC107051274 PE=4 SV=1	Zootoca vivipara	8524	40.5172	uncharacterized protein LOC118078106 [Zootoca vivipara]	XP_034957722
607	tr|A0A3Q2UAA5|A0A3Q2UAA5_CHICK Ig-like domain-containing protein OS=Gallus gallus OX=9031 GN=LOC107051274 PE=4 SV=1	Zootoca vivipara	8524	35.3448	uncharacterized protein LOC118078106 [Zootoca vivipara]	XP_034957722
608	tr|A0A3Q2UAA5|A0A3Q2UAA5_CHICK Ig-like domain-containing protein OS=Gallus gallus OX=9031 GN=LOC107051274 PE=4 SV=1	Crocodylus siamensis	68455	45.6897	IgY3 immunoglobulin heavy chain constant region, partial [Crocodylus siamensis]	AFZ39182
609	tr|A0A3Q2UAA5|A0A3Q2UAA5_CHICK Ig-like domain-containing protein OS=Gallus gallus OX=9031 GN=LOC107051274 PE=4 SV=1	Crocodylus siamensis	68455	45.6897	secreted immunoglobulin upsilon3 heavy chain, partial [Crocodylus siamensis]	AFZ39220
610	tr|A0A3Q2UAA5|A0A3Q2UAA5_CHICK Ig-like domain-containing protein OS=Gallus gallus OX=9031 GN=LOC107051274 PE=4 SV=1	Columba livia	8932	41.3793	Ig mu heavy chain disease protein [Columba livia]	XP_005510974
611	tr|A0A3Q2UAA5|A0A3Q2UAA5_CHICK Ig-like domain-containing protein OS=Gallus gallus OX=9031 GN=LOC107051274 PE=4 SV=1	Chelonia mydas	8469	43.1034	LOW QUALITY PROTEIN: immunoglobulin epsilon heavy chain-like [Chelonia mydas]	XP_043382939
612	tr|A0A3Q2UAA5|A0A3Q2UAA5_CHICK Ig-like domain-containing protein OS=Gallus gallus OX=9031 GN=LOC107051274 PE=4 SV=1	Chelonia mydas	8469	19.8276	LOW QUALITY PROTEIN: immunoglobulin epsilon heavy chain-like [Chelonia mydas]	XP_043382939
613	tr|A0A3Q2UAA5|A0A3Q2UAA5_CHICK Ig-like domain-containing protein OS=Gallus gallus OX=9031 GN=LOC107051274 PE=4 SV=1	Columba livia	8932	41.3793	immunoglobulin Y1 heavy chain constant region, partial [Columba livia]	QAT77294
614	tr|A0A3Q2UAA5|A0A3Q2UAA5_CHICK Ig-like domain-containing protein OS=Gallus gallus OX=9031 GN=LOC107051274 PE=4 SV=1	Trachemys scripta elegans	31138	41.3793	IgY3, partial [Trachemys scripta elegans]	AFR90251
615	tr|A0A3Q2UAA5|A0A3Q2UAA5_CHICK Ig-like domain-containing protein OS=Gallus gallus OX=9031 GN=LOC107051274 PE=4 SV=1	Patagioenas fasciata monilis	372326	41.3793	Ig mu heavy chain disease protein [Patagioenas fasciata monilis]	OPJ74312
616	tr|A0A3Q2UAA5|A0A3Q2UAA5_CHICK Ig-like domain-containing protein OS=Gallus gallus OX=9031 GN=LOC107051274 PE=4 SV=1	Trachemys scripta elegans	31138	41.3793	IgY1, partial [Trachemys scripta elegans]	AFR90253
617	tr|A0A3Q2UAA5|A0A3Q2UAA5_CHICK Ig-like domain-containing protein OS=Gallus gallus OX=9031 GN=LOC107051274 PE=4 SV=1	Platysternon megacephalum	55544	42.2414	propionyl-CoA synthetase [Platysternon megacephalum]	TFJ95805
618	tr|A0A3Q2UAA5|A0A3Q2UAA5_CHICK Ig-like domain-containing protein OS=Gallus gallus OX=9031 GN=LOC107051274 PE=4 SV=1	Alligator sinensis	38654	43.9655	membrane-bound immunoglobulin upsilon1 heavy chain, partial [Alligator sinensis]	AFZ39204
619	tr|A0A3Q2UAA5|A0A3Q2UAA5_CHICK Ig-like domain-containing protein OS=Gallus gallus OX=9031 GN=LOC107051274 PE=4 SV=1	Anolis carolinensis	28377	40.5172	immunoglobulin Y heavy chain constant region, partial [Anolis carolinensis]	ABV66132
620	tr|A0A3Q2UAA5|A0A3Q2UAA5_CHICK Ig-like domain-containing protein OS=Gallus gallus OX=9031 GN=LOC107051274 PE=4 SV=1	Trachemys scripta elegans	31138	41.3793	IgY6, partial [Trachemys scripta elegans]	AFR90248
621	tr|A0A3Q2UAA5|A0A3Q2UAA5_CHICK Ig-like domain-containing protein OS=Gallus gallus OX=9031 GN=LOC107051274 PE=4 SV=1	Pelodiscus sinensis	13735	41.3793	immunoglobulin Y heavy chain constant region [Pelodiscus sinensis]	ACU45374
622	tr|A0A3Q2UAA5|A0A3Q2UAA5_CHICK Ig-like domain-containing protein OS=Gallus gallus OX=9031 GN=LOC107051274 PE=4 SV=1	Alligator sinensis	38654	43.9655	secreted immunoglobulin upsilon1 heavy chain, partial [Alligator sinensis]	AFZ39203
623	tr|A0A3Q2UAA5|A0A3Q2UAA5_CHICK Ig-like domain-containing protein OS=Gallus gallus OX=9031 GN=LOC107051274 PE=4 SV=1	Alligator sinensis	38654	43.9655	IgY1 immunoglobulin heavy chain constant region, partial [Alligator sinensis]	AFZ39169
624	tr|A0A3Q2UAA5|A0A3Q2UAA5_CHICK Ig-like domain-containing protein OS=Gallus gallus OX=9031 GN=LOC107051274 PE=4 SV=1	Trachemys scripta elegans	31138	41.3793	IgY5, partial [Trachemys scripta elegans]	AFR90249
625	tr|A0A3Q2UAA5|A0A3Q2UAA5_CHICK Ig-like domain-containing protein OS=Gallus gallus OX=9031 GN=LOC107051274 PE=4 SV=1	Anolis carolinensis	28377	41.3793	PREDICTED: LOW QUALITY PROTEIN: Ig epsilon chain C region [Anolis carolinensis]	XP_016852938
626	tr|A0A3Q2UAA5|A0A3Q2UAA5_CHICK Ig-like domain-containing protein OS=Gallus gallus OX=9031 GN=LOC107051274 PE=4 SV=1	Eublepharis macularius	481883	45.6897	secreted form immunoglobulin upsilon heavy chain region, partial [Eublepharis macularius]	ACF60236
627	tr|A0A3Q2UAA5|A0A3Q2UAA5_CHICK Ig-like domain-containing protein OS=Gallus gallus OX=9031 GN=LOC107051274 PE=4 SV=1	Eublepharis macularius	481883	21.5517	secreted form immunoglobulin upsilon heavy chain region, partial [Eublepharis macularius]	ACF60236
628	tr|A0A3Q2UAA5|A0A3Q2UAA5_CHICK Ig-like domain-containing protein OS=Gallus gallus OX=9031 GN=LOC107051274 PE=4 SV=1	Anolis carolinensis	28377	41.3793	immunoglobulin Y heavy chain constant region, partial [Anolis carolinensis]	ABV66131
629	tr|A0A3Q2UAA5|A0A3Q2UAA5_CHICK Ig-like domain-containing protein OS=Gallus gallus OX=9031 GN=LOC107051274 PE=4 SV=1	Trachemys scripta elegans	31138	43.1034	uncharacterized protein LOC117885520 [Trachemys scripta elegans]	XP_034642682
630	tr|A0A3Q2UAA5|A0A3Q2UAA5_CHICK Ig-like domain-containing protein OS=Gallus gallus OX=9031 GN=LOC107051274 PE=4 SV=1	Trachemys scripta elegans	31138	31.0345	uncharacterized protein LOC117885520 [Trachemys scripta elegans]	XP_034642682
631	tr|A0A3Q2UAA5|A0A3Q2UAA5_CHICK Ig-like domain-containing protein OS=Gallus gallus OX=9031 GN=LOC107051274 PE=4 SV=1	Trachemys scripta elegans	31138	27.5862	uncharacterized protein LOC117885520 [Trachemys scripta elegans]	XP_034642682
632	tr|A0A3Q2UAA5|A0A3Q2UAA5_CHICK Ig-like domain-containing protein OS=Gallus gallus OX=9031 GN=LOC107051274 PE=4 SV=1	Eublepharis macularius	481883	45.6897	membrane-bound immunoglobulin upsilon heavy chain region, partial [Eublepharis macularius]	ACF60235
633	tr|A0A3Q2UAA5|A0A3Q2UAA5_CHICK Ig-like domain-containing protein OS=Gallus gallus OX=9031 GN=LOC107051274 PE=4 SV=1	Eublepharis macularius	481883	21.5517	membrane-bound immunoglobulin upsilon heavy chain region, partial [Eublepharis macularius]	ACF60235
634	tr|A0A3Q2UAA5|A0A3Q2UAA5_CHICK Ig-like domain-containing protein OS=Gallus gallus OX=9031 GN=LOC107051274 PE=4 SV=1	Sus scrofa	9823	39.6552	immunoglobulin G CH2 and CH3 chain, partial [Sus scrofa]	BAE20056
635	tr|A0A3Q2UAA5|A0A3Q2UAA5_CHICK Ig-like domain-containing protein OS=Gallus gallus OX=9031 GN=LOC107051274 PE=4 SV=1	Chelonia mydas	8469	38.7931	Ig epsilon chain C region [Chelonia mydas]	EMP30114
636	tr|A0A3Q2UAA5|A0A3Q2UAA5_CHICK Ig-like domain-containing protein OS=Gallus gallus OX=9031 GN=LOC107051274 PE=4 SV=1	Zosterops borbonicus	364589	41.3793	hypothetical protein HGM15179_020547 [Zosterops borbonicus]	TRZ06559
637	tr|A0A3Q2UAA5|A0A3Q2UAA5_CHICK Ig-like domain-containing protein OS=Gallus gallus OX=9031 GN=LOC107051274 PE=4 SV=1	Alligator mississippiensis	8496	43.1034	hypothetical protein Y1Q_0005956 [Alligator mississippiensis]	KYO29709
638	tr|A0A3Q2UAA5|A0A3Q2UAA5_CHICK Ig-like domain-containing protein OS=Gallus gallus OX=9031 GN=LOC107051274 PE=4 SV=1	Trachemys scripta elegans	31138	43.1034	IgY8, partial [Trachemys scripta elegans]	AFR90246
639	tr|A0A3Q2UAA5|A0A3Q2UAA5_CHICK Ig-like domain-containing protein OS=Gallus gallus OX=9031 GN=LOC107051274 PE=4 SV=1	Trachemys scripta elegans	31138	41.3793	IgY2, partial [Trachemys scripta elegans]	AFR90252
640	tr|A0A3Q2UAA5|A0A3Q2UAA5_CHICK Ig-like domain-containing protein OS=Gallus gallus OX=9031 GN=LOC107051274 PE=4 SV=1	Alligator sinensis	38654	40.5172	membrane-bound immunoglobulin upsilon3 heavy chain, partial [Alligator sinensis]	AFZ39200
641	tr|A0A3Q2UAA5|A0A3Q2UAA5_CHICK Ig-like domain-containing protein OS=Gallus gallus OX=9031 GN=LOC107051274 PE=4 SV=1	Sus scrofa domesticus	9825	39.6552	Ig gamma 2a chain constant region - pig (fragment) [Sus scrofa domesticus]	I47159
642	tr|A0A3Q2UAA5|A0A3Q2UAA5_CHICK Ig-like domain-containing protein OS=Gallus gallus OX=9031 GN=LOC107051274 PE=4 SV=1	Sus scrofa	9823	39.6552	Ig gamma 2a chain constant region, partial [Sus scrofa]	AAA52217
643	tr|A0A3Q2UAA5|A0A3Q2UAA5_CHICK Ig-like domain-containing protein OS=Gallus gallus OX=9031 GN=LOC107051274 PE=4 SV=1	Sus scrofa	9823	39.6552	immunoglobulin gamma-2 heavy chain constant region, partial [Sus scrofa]	ACD64981
644	tr|A0A3Q2UAA5|A0A3Q2UAA5_CHICK Ig-like domain-containing protein OS=Gallus gallus OX=9031 GN=LOC107051274 PE=4 SV=1	Trachemys scripta elegans	31138	42.2414	IgY7, partial [Trachemys scripta elegans]	AFR90247
645	tr|A0A3Q2UAA5|A0A3Q2UAA5_CHICK Ig-like domain-containing protein OS=Gallus gallus OX=9031 GN=LOC107051274 PE=4 SV=1	Sus scrofa domesticus	9825	39.6552	Ig gamma 2b chain constant region - pig (fragment) [Sus scrofa domesticus]	I47160
646	tr|A0A3Q2UAA5|A0A3Q2UAA5_CHICK Ig-like domain-containing protein OS=Gallus gallus OX=9031 GN=LOC107051274 PE=4 SV=1	Sus scrofa	9823	39.6552	Ig gamma 2b chain constant region, partial [Sus scrofa]	AAA52218
647	tr|A0A3Q2UAA5|A0A3Q2UAA5_CHICK Ig-like domain-containing protein OS=Gallus gallus OX=9031 GN=LOC107051274 PE=4 SV=1	Mauremys reevesii	260615	40.5172	uncharacterized protein LOC120380832 [Mauremys reevesii]	XP_039354664
648	tr|A0A3Q2UAA5|A0A3Q2UAA5_CHICK Ig-like domain-containing protein OS=Gallus gallus OX=9031 GN=LOC107051274 PE=4 SV=1	Alligator mississippiensis	8496	41.3793	Ig epsilon chain C region [Alligator mississippiensis]	KYO29711
649	tr|A0A3Q2UAA5|A0A3Q2UAA5_CHICK Ig-like domain-containing protein OS=Gallus gallus OX=9031 GN=LOC107051274 PE=4 SV=1	Phrynosoma platyrhinos	52577	37.069	hypothetical protein JD844_001037 [Phrynosoma platyrhinos]	KAH0626202
650	tr|A0A3Q2UAA5|A0A3Q2UAA5_CHICK Ig-like domain-containing protein OS=Gallus gallus OX=9031 GN=LOC107051274 PE=4 SV=1	Sus scrofa	9823	39.6552	IgG heavy chain precursor [Sus scrofa]	BAM75555
651	tr|A0A3Q2UAA5|A0A3Q2UAA5_CHICK Ig-like domain-containing protein OS=Gallus gallus OX=9031 GN=LOC107051274 PE=4 SV=1	Sus scrofa	9823	39.6552	IgG heavy chain precursor [Sus scrofa]	BAM75554
652	tr|A0A3Q2UAA5|A0A3Q2UAA5_CHICK Ig-like domain-containing protein OS=Gallus gallus OX=9031 GN=LOC107051274 PE=4 SV=1	Sus scrofa	9823	39.6552	IgG heavy chain precursor [Sus scrofa]	BAM75568
653	tr|A0A3Q2UAA5|A0A3Q2UAA5_CHICK Ig-like domain-containing protein OS=Gallus gallus OX=9031 GN=LOC107051274 PE=4 SV=1	Crocodylus siamensis	68455	40.5172	secreted immunoglobulin upsilon1 heavy chain, partial [Crocodylus siamensis]	AFZ39224
654	tr|A0A3Q2UAA5|A0A3Q2UAA5_CHICK Ig-like domain-containing protein OS=Gallus gallus OX=9031 GN=LOC107051274 PE=4 SV=1	Sus scrofa	9823	39.6552	IgG heavy chain precursor [Sus scrofa]	BAM75552
655	tr|A0A3Q2UAA5|A0A3Q2UAA5_CHICK Ig-like domain-containing protein OS=Gallus gallus OX=9031 GN=LOC107051274 PE=4 SV=1	Alligator sinensis	38654	40.5172	membrane-bound immunoglobulin upsilon2 heavy chain, partial [Alligator sinensis]	AFZ39202
656	tr|A0A3Q2UAA5|A0A3Q2UAA5_CHICK Ig-like domain-containing protein OS=Gallus gallus OX=9031 GN=LOC107051274 PE=4 SV=1	Sus scrofa	9823	39.6552	IgG heavy chain precursor [Sus scrofa]	BAM75567
657	tr|A0A3Q2UAA5|A0A3Q2UAA5_CHICK Ig-like domain-containing protein OS=Gallus gallus OX=9031 GN=LOC107051274 PE=4 SV=1	Sus scrofa	9823	39.6552	IgG heavy chain precursor [Sus scrofa]	BAM75559
658	tr|A0A3Q2UAA5|A0A3Q2UAA5_CHICK Ig-like domain-containing protein OS=Gallus gallus OX=9031 GN=LOC107051274 PE=4 SV=1	Alligator sinensis	38654	40.5172	IgY3 immunoglobulin heavy chain constant region, partial [Alligator sinensis]	AFZ39171
659	tr|A0A3Q2UAA5|A0A3Q2UAA5_CHICK Ig-like domain-containing protein OS=Gallus gallus OX=9031 GN=LOC107051274 PE=4 SV=1	Sus scrofa	9823	39.6552	IgG heavy chain precursor [Sus scrofa]	BAM75561
660	tr|A0A3Q2UAA5|A0A3Q2UAA5_CHICK Ig-like domain-containing protein OS=Gallus gallus OX=9031 GN=LOC107051274 PE=4 SV=1	Naja naja	35670	40.5172	putative Ig gamma-1 chain C region protein, partial [Naja naja]	KAG8147857
661	tr|A0A3Q2UAA5|A0A3Q2UAA5_CHICK Ig-like domain-containing protein OS=Gallus gallus OX=9031 GN=LOC107051274 PE=4 SV=1	Eptesicus fuscus	29078	41.3793	immunoglobulin heavy chain, partial [Eptesicus fuscus]	ADI96057
662	tr|A0A3Q2UAA5|A0A3Q2UAA5_CHICK Ig-like domain-containing protein OS=Gallus gallus OX=9031 GN=LOC107051274 PE=4 SV=1	Sus scrofa	9823	39.6552	IgG heavy chain precursor [Sus scrofa]	BAM75562
663	tr|A0A3Q2UAA5|A0A3Q2UAA5_CHICK Ig-like domain-containing protein OS=Gallus gallus OX=9031 GN=LOC107051274 PE=4 SV=1	Alligator sinensis	38654	40.5172	secreted immunoglobulin upsilon3 heavy chain, partial [Alligator sinensis]	AFZ39199
664	tr|A0A3Q2UAA5|A0A3Q2UAA5_CHICK Ig-like domain-containing protein OS=Gallus gallus OX=9031 GN=LOC107051274 PE=4 SV=1	Phyllostomus discolor	89673	35.3448	hypothetical protein HJG60_006642 [Phyllostomus discolor]	KAF6072917
665	tr|A0A3Q2UAA5|A0A3Q2UAA5_CHICK Ig-like domain-containing protein OS=Gallus gallus OX=9031 GN=LOC107051274 PE=4 SV=1	Sus scrofa	9823	39.6552	IgG heavy chain precursor [Sus scrofa]	BAM75556
666	tr|A0A3Q2UAA5|A0A3Q2UAA5_CHICK Ig-like domain-containing protein OS=Gallus gallus OX=9031 GN=LOC107051274 PE=4 SV=1	Sus scrofa	9823	39.6552	IgG heavy chain precursor [Sus scrofa]	BAM75564
667	tr|A0A3Q2UAA5|A0A3Q2UAA5_CHICK Ig-like domain-containing protein OS=Gallus gallus OX=9031 GN=LOC107051274 PE=4 SV=1	Phyllostomus discolor	89673	36.2069	hypothetical protein HJG60_006642 [Phyllostomus discolor]	KAF6072919
668	tr|A0A3Q2UAA5|A0A3Q2UAA5_CHICK Ig-like domain-containing protein OS=Gallus gallus OX=9031 GN=LOC107051274 PE=4 SV=1	Alligator sinensis	38654	40.5172	IgY2 immunoglobulin heavy chain constant region, partial [Alligator sinensis]	AFZ39170
669	tr|A0A3Q2UAA5|A0A3Q2UAA5_CHICK Ig-like domain-containing protein OS=Gallus gallus OX=9031 GN=LOC107051274 PE=4 SV=1	Amazona aestiva	12930	42.2414	Ig gamma-1 chain C region, membrane-bound form [Amazona aestiva]	KQK84699
670	tr|A0A3Q2UAA5|A0A3Q2UAA5_CHICK Ig-like domain-containing protein OS=Gallus gallus OX=9031 GN=LOC107051274 PE=4 SV=1	Alligator sinensis	38654	40.5172	secreted immunoglobulin upsilon2 heavy chain, partial [Alligator sinensis]	AFZ39201
671	tr|A0A3Q2UAA5|A0A3Q2UAA5_CHICK Ig-like domain-containing protein OS=Gallus gallus OX=9031 GN=LOC107051274 PE=4 SV=1	Crocodylus siamensis	68455	41.3793	IgY1 immunoglobulin heavy chain constant region, partial [Crocodylus siamensis]	AFZ39180
672	tr|A0A3Q2UAA5|A0A3Q2UAA5_CHICK Ig-like domain-containing protein OS=Gallus gallus OX=9031 GN=LOC107051274 PE=4 SV=1	Myotis brandtii	109478	40.5172	Ig alpha-1 chain C region [Myotis brandtii]	EPQ16373
673	tr|A0A3Q2UAA5|A0A3Q2UAA5_CHICK Ig-like domain-containing protein OS=Gallus gallus OX=9031 GN=LOC107051274 PE=4 SV=1	Anser cygnoides orientalis	457285	38.7931	immunoglobulin mu heavy chain constant region, partial [Anser cygnoides orientalis]	AMS75107
674	tr|A0A3Q2UAA5|A0A3Q2UAA5_CHICK Ig-like domain-containing protein OS=Gallus gallus OX=9031 GN=LOC107051274 PE=4 SV=1	Myotis davidii	225400	40.5172	Ig alpha-1 chain C region [Myotis davidii]	ELK36012
675	tr|A0A3Q2UAA5|A0A3Q2UAA5_CHICK Ig-like domain-containing protein OS=Gallus gallus OX=9031 GN=LOC107051274 PE=4 SV=1	Tachyglossus aculeatus	9261	37.931	immunoglobulin A heavy chain [Tachyglossus aculeatus]	AAN33012
676	tr|A0A3Q2UAA5|A0A3Q2UAA5_CHICK Ig-like domain-containing protein OS=Gallus gallus OX=9031 GN=LOC107051274 PE=4 SV=1	Phyllostomus discolor	89673	35.3448	hypothetical protein HJG60_006642 [Phyllostomus discolor]	KAF6072918
677	tr|A0A3Q2UAA5|A0A3Q2UAA5_CHICK Ig-like domain-containing protein OS=Gallus gallus OX=9031 GN=LOC107051274 PE=4 SV=1	Anser anser domesticus	8848	38.7931	immunoglobulin mu heavy chain constant region, partial [Anser anser domesticus]	AFM77858
678	tr|A0A3Q2UAA5|A0A3Q2UAA5_CHICK Ig-like domain-containing protein OS=Gallus gallus OX=9031 GN=LOC107051274 PE=4 SV=1	Ornithorhynchus anatinus	9258	38.7931	IgA1 immunoglobulin [Ornithorhynchus anatinus]	AAL17700
679	tr|A0A3Q2UAA5|A0A3Q2UAA5_CHICK Ig-like domain-containing protein OS=Gallus gallus OX=9031 GN=LOC107051274 PE=4 SV=1	Anser cygnoides orientalis	457285	38.7931	immunoglobulin mu heavy chain constant region, partial [Anser cygnoides orientalis]	AMS75108
680	tr|A0A3Q2UAA5|A0A3Q2UAA5_CHICK Ig-like domain-containing protein OS=Gallus gallus OX=9031 GN=LOC107051274 PE=4 SV=1	Platysternon megacephalum	55544	32.7586	lysophospholipid acyltransferase 7 [Platysternon megacephalum]	TFJ97341
681	tr|A0A3Q2UAA5|A0A3Q2UAA5_CHICK Ig-like domain-containing protein OS=Gallus gallus OX=9031 GN=LOC107051274 PE=4 SV=1	Phyllostomus discolor	89673	35.3448	hypothetical protein HJG60_006642 [Phyllostomus discolor]	KAF6072920
682	tr|A0A3Q2UAA5|A0A3Q2UAA5_CHICK Ig-like domain-containing protein OS=Gallus gallus OX=9031 GN=LOC107051274 PE=4 SV=1	Ornithorhynchus anatinus	9258	37.931	IgA2 immunoglobulin [Ornithorhynchus anatinus]	AAL17701
683	tr|A0A3Q2UAA5|A0A3Q2UAA5_CHICK Ig-like domain-containing protein OS=Gallus gallus OX=9031 GN=LOC107051274 PE=4 SV=1	Platysternon megacephalum	55544	41.3793	cholesterol desaturase daf-36-like [Platysternon megacephalum]	TFJ96910
684	tr|A0A3Q2UAA5|A0A3Q2UAA5_CHICK Ig-like domain-containing protein OS=Gallus gallus OX=9031 GN=LOC107051274 PE=4 SV=1	Equus caballus	9796	35.3448	immunoglobulin gamma 7 heavy chain, partial [Equus caballus]	AAS18414
685	tr|A0A3Q2UAA5|A0A3Q2UAA5_CHICK Ig-like domain-containing protein OS=Gallus gallus OX=9031 GN=LOC107051274 PE=4 SV=1	Pelodiscus sinensis	13735	35.3448	uncharacterized protein LOC102456558 [Pelodiscus sinensis]	XP_014432844
686	tr|A0A3Q2UAA5|A0A3Q2UAA5_CHICK Ig-like domain-containing protein OS=Gallus gallus OX=9031 GN=LOC107051274 PE=4 SV=1	Naja naja	35670	39.6552	putative Ig mu chain C region membrane-bound form protein, partial [Naja naja]	KAG8140957
687	tr|A0A3Q2UAA5|A0A3Q2UAA5_CHICK Ig-like domain-containing protein OS=Gallus gallus OX=9031 GN=LOC107051274 PE=4 SV=1	Equus caballus	9796	35.3448	immunoglobulin gamma 4 heavy chain, partial [Equus caballus]	AAS18415
688	tr|F1NV02|F1NV02_CHICK Apolipoprotein B OS=Gallus gallus OX=9031 GN=APOB PE=4 SV=2	Gallus gallus	9031	99.8704	apolipoprotein B precursor [Gallus gallus]	NP_001038098
689	tr|F1NV02|F1NV02_CHICK Apolipoprotein B OS=Gallus gallus OX=9031 GN=APOB PE=4 SV=2	Gallus gallus	9031	99.6761	apolipoprotein B [Gallus gallus]	ABF70173
690	tr|F1NV02|F1NV02_CHICK Apolipoprotein B OS=Gallus gallus OX=9031 GN=APOB PE=4 SV=2	Lagopus leucura	30410	95.3142	apolipoprotein B-100 [Lagopus leucura]	XP_042736573
691	tr|F1NV02|F1NV02_CHICK Apolipoprotein B OS=Gallus gallus OX=9031 GN=APOB PE=4 SV=2	Centrocercus urophasianus	9002	95.271	apolipoprotein B-100 [Centrocercus urophasianus]	XP_042684521
692	tr|F1NV02|F1NV02_CHICK Apolipoprotein B OS=Gallus gallus OX=9031 GN=APOB PE=4 SV=2	Meleagris gallopavo	9103	94.9903	apolipoprotein B-100 [Meleagris gallopavo]	XP_010706280
693	tr|F1NV02|F1NV02_CHICK Apolipoprotein B OS=Gallus gallus OX=9031 GN=APOB PE=4 SV=2	Phasianus colchicus	9054	95.2278	apolipoprotein B-100 [Phasianus colchicus]	XP_031451764
694	tr|F1NV02|F1NV02_CHICK Apolipoprotein B OS=Gallus gallus OX=9031 GN=APOB PE=4 SV=2	Numida meleagris	8996	94.3641	apolipoprotein B-100 [Numida meleagris]	XP_021247719
695	tr|F1NV02|F1NV02_CHICK Apolipoprotein B OS=Gallus gallus OX=9031 GN=APOB PE=4 SV=2	Coturnix japonica	93934	93.6731	LOW QUALITY PROTEIN: apolipoprotein B-100 [Coturnix japonica]	XP_015715031
696	tr|F1NV02|F1NV02_CHICK Apolipoprotein B OS=Gallus gallus OX=9031 GN=APOB PE=4 SV=2	Odontophorus gujanensis	886794	92.9389	APOB protein [Odontophorus gujanensis]	NXJ14184
697	tr|F1NV02|F1NV02_CHICK Apolipoprotein B OS=Gallus gallus OX=9031 GN=APOB PE=4 SV=2	Colinus virginianus	9014	92.2911	hypothetical protein H355_010803, partial [Colinus virginianus]	OXB84376
698	tr|F1NV02|F1NV02_CHICK Apolipoprotein B OS=Gallus gallus OX=9031 GN=APOB PE=4 SV=2	Penelope pileata	1118817	89.268	APOB protein [Penelope pileata]	NXC43088
699	tr|F1NV02|F1NV02_CHICK Apolipoprotein B OS=Gallus gallus OX=9031 GN=APOB PE=4 SV=2	Anseranas semipalmata	8851	88.2099	APOB protein [Anseranas semipalmata]	NXI61550
700	tr|F1NV02|F1NV02_CHICK Apolipoprotein B OS=Gallus gallus OX=9031 GN=APOB PE=4 SV=2	Cygnus olor	8869	87.2598	apolipoprotein B-100 [Cygnus olor]	XP_040409253
701	tr|F1NV02|F1NV02_CHICK Apolipoprotein B OS=Gallus gallus OX=9031 GN=APOB PE=4 SV=2	Cygnus atratus	8868	87.2166	apolipoprotein B-100 [Cygnus atratus]	XP_035416072
702	tr|F1NV02|F1NV02_CHICK Apolipoprotein B OS=Gallus gallus OX=9031 GN=APOB PE=4 SV=2	Aquila chrysaetos chrysaetos	223781	86.2017	apolipoprotein B-100 [Aquila chrysaetos chrysaetos]	XP_029893122
703	tr|F1NV02|F1NV02_CHICK Apolipoprotein B OS=Gallus gallus OX=9031 GN=APOB PE=4 SV=2	Aptenodytes forsteri	9233	86.2665	PREDICTED: apolipoprotein B-100 [Aptenodytes forsteri]	XP_009278782
704	tr|F1NV02|F1NV02_CHICK Apolipoprotein B OS=Gallus gallus OX=9031 GN=APOB PE=4 SV=2	Anas platyrhynchos	8839	87.0438	LOW QUALITY PROTEIN: apolipoprotein B-100 [Anas platyrhynchos]	XP_005012961
705	tr|F1NV02|F1NV02_CHICK Apolipoprotein B OS=Gallus gallus OX=9031 GN=APOB PE=4 SV=2	Aythya fuligula	219594	87.0006	apolipoprotein B-100 [Aythya fuligula]	XP_032041067
706	tr|F1NV02|F1NV02_CHICK Apolipoprotein B OS=Gallus gallus OX=9031 GN=APOB PE=4 SV=2	Haliaeetus leucocephalus	52644	86.0505	PREDICTED: apolipoprotein B-100 [Haliaeetus leucocephalus]	XP_010582554
707	tr|F1NV02|F1NV02_CHICK Apolipoprotein B OS=Gallus gallus OX=9031 GN=APOB PE=4 SV=2	Anser cygnoides domesticus	381198	86.612	PREDICTED: LOW QUALITY PROTEIN: apolipoprotein B-100 [Anser cygnoides domesticus]	XP_013050287
708	tr|F1NV02|F1NV02_CHICK Apolipoprotein B OS=Gallus gallus OX=9031 GN=APOB PE=4 SV=2	Oxyura jamaicensis	8884	86.7847	apolipoprotein B-100 isoform X1 [Oxyura jamaicensis]	XP_035177088
709	tr|F1NV02|F1NV02_CHICK Apolipoprotein B OS=Gallus gallus OX=9031 GN=APOB PE=4 SV=2	Oxyura jamaicensis	8884	86.7847	apolipoprotein B-100 isoform X2 [Oxyura jamaicensis]	XP_035177089
710	tr|F1NV02|F1NV02_CHICK Apolipoprotein B OS=Gallus gallus OX=9031 GN=APOB PE=4 SV=2	Ibidorhyncha struthersii	425643	85.8562	APOB protein [Ibidorhyncha struthersii]	NXA16877
711	tr|F1NV02|F1NV02_CHICK Apolipoprotein B OS=Gallus gallus OX=9031 GN=APOB PE=4 SV=2	Aptenodytes patagonicus	9234	85.6403	hypothetical protein FQA23_0004854, partial [Aptenodytes patagonicus]	KAF1657622
712	tr|F1NV02|F1NV02_CHICK Apolipoprotein B OS=Gallus gallus OX=9031 GN=APOB PE=4 SV=2	Spizaetus tyrannus	252798	85.705	APOB protein [Spizaetus tyrannus]	NXJ45697
713	tr|F1NV02|F1NV02_CHICK Apolipoprotein B OS=Gallus gallus OX=9031 GN=APOB PE=4 SV=2	Megadyptes antipodes antipodes	2517240	85.705	hypothetical protein FQV17_0013854, partial [Megadyptes antipodes antipodes]	KAF1468707
714	tr|F1NV02|F1NV02_CHICK Apolipoprotein B OS=Gallus gallus OX=9031 GN=APOB PE=4 SV=2	Ciconia maguari	52777	85.9426	APOB protein [Ciconia maguari]	NXJ41066
715	tr|F1NV02|F1NV02_CHICK Apolipoprotein B OS=Gallus gallus OX=9031 GN=APOB PE=4 SV=2	Eudyptes robustus	345251	85.6403	hypothetical protein FQV16_0003787, partial [Eudyptes robustus]	KAF1603588
716	tr|F1NV02|F1NV02_CHICK Apolipoprotein B OS=Gallus gallus OX=9031 GN=APOB PE=4 SV=2	Asarcornis scutulata	75869	86.3097	APOB protein [Asarcornis scutulata]	NWZ23313
717	tr|F1NV02|F1NV02_CHICK Apolipoprotein B OS=Gallus gallus OX=9031 GN=APOB PE=4 SV=2	Eudyptes moseleyi	2495534	85.6403	hypothetical protein FQV11_0008891, partial [Eudyptes moseleyi]	KAF1573244
718	tr|F1NV02|F1NV02_CHICK Apolipoprotein B OS=Gallus gallus OX=9031 GN=APOB PE=4 SV=2	Oceanodroma tethys	79633	85.8346	APOB protein [Oceanodroma tethys]	NXH67584
719	tr|F1NV02|F1NV02_CHICK Apolipoprotein B OS=Gallus gallus OX=9031 GN=APOB PE=4 SV=2	Eudyptes pachyrhynchus	37080	85.5971	hypothetical protein FQV15_0013272, partial [Eudyptes pachyrhynchus]	KAF1605520
720	tr|F1NV02|F1NV02_CHICK Apolipoprotein B OS=Gallus gallus OX=9031 GN=APOB PE=4 SV=2	Eudyptes chrysolophus	79627	85.5539	hypothetical protein FQV09_0009052, partial [Eudyptes chrysolophus]	KAF1608389
721	tr|F1NV02|F1NV02_CHICK Apolipoprotein B OS=Gallus gallus OX=9031 GN=APOB PE=4 SV=2	Aramus guarauna	54356	85.6403	APOB protein [Aramus guarauna]	NXO52500
722	tr|F1NV02|F1NV02_CHICK Apolipoprotein B OS=Gallus gallus OX=9031 GN=APOB PE=4 SV=2	Haliaeetus albicilla	8969	85.3595	APOB protein [Haliaeetus albicilla]	NWZ47346
723	tr|F1NV02|F1NV02_CHICK Apolipoprotein B OS=Gallus gallus OX=9031 GN=APOB PE=4 SV=2	Eudyptula novaehollandiae	2052820	85.6403	hypothetical protein FQV18_0002395, partial [Eudyptula novaehollandiae]	KAF1505280
724	tr|F1NV02|F1NV02_CHICK Apolipoprotein B OS=Gallus gallus OX=9031 GN=APOB PE=4 SV=2	Eudyptula minor	37083	85.5539	hypothetical protein FQV19_0004219, partial [Eudyptula minor]	KAF1536920
725	tr|F1NV02|F1NV02_CHICK Apolipoprotein B OS=Gallus gallus OX=9031 GN=APOB PE=4 SV=2	Eudyptula albosignata	345258	85.6187	hypothetical protein FQV20_0000798, partial [Eudyptula albosignata]	KAF1512233
726	tr|F1NV02|F1NV02_CHICK Apolipoprotein B OS=Gallus gallus OX=9031 GN=APOB PE=4 SV=2	Spheniscus mendiculus	156760	85.5755	hypothetical protein FQV24_0005614, partial [Spheniscus mendiculus]	KAF1431476
727	tr|F1NV02|F1NV02_CHICK Apolipoprotein B OS=Gallus gallus OX=9031 GN=APOB PE=4 SV=2	Eudyptes schlegeli	57240	85.5539	hypothetical protein FQV10_0015721, partial [Eudyptes schlegeli]	KAF1566299
728	tr|F1NV02|F1NV02_CHICK Apolipoprotein B OS=Gallus gallus OX=9031 GN=APOB PE=4 SV=2	Spheniscus magellanicus	37081	85.5971	hypothetical protein FQV22_0000645, partial [Spheniscus magellanicus]	KAF1410225
729	tr|F1NV02|F1NV02_CHICK Apolipoprotein B OS=Gallus gallus OX=9031 GN=APOB PE=4 SV=2	Pygoscelis antarcticus	79643	85.7482	hypothetical protein FQV08_0003738, partial [Pygoscelis antarcticus]	KAF1492926
730	tr|F1NV02|F1NV02_CHICK Apolipoprotein B OS=Gallus gallus OX=9031 GN=APOB PE=4 SV=2	Rynchops niger	227184	85.23	APOB protein [Rynchops niger]	NXN50878
731	tr|F1NV02|F1NV02_CHICK Apolipoprotein B OS=Gallus gallus OX=9031 GN=APOB PE=4 SV=2	Pygoscelis adeliae	9238	86.0937	PREDICTED: LOW QUALITY PROTEIN: apolipoprotein B-100 [Pygoscelis adeliae]	XP_009317925
732	tr|F1NV02|F1NV02_CHICK Apolipoprotein B OS=Gallus gallus OX=9031 GN=APOB PE=4 SV=2	Spheniscus demersus	92683	85.5539	hypothetical protein FQV21_0001894, partial [Spheniscus demersus]	KAF1443202
733	tr|F1NV02|F1NV02_CHICK Apolipoprotein B OS=Gallus gallus OX=9031 GN=APOB PE=4 SV=2	Pygoscelis papua	30457	85.7266	hypothetical protein FQV07_0008815, partial [Pygoscelis papua]	KAF1672907
734	tr|F1NV02|F1NV02_CHICK Apolipoprotein B OS=Gallus gallus OX=9031 GN=APOB PE=4 SV=2	Eudyptula minor	37083	85.4675	hypothetical protein FQV19_0004418, partial [Eudyptula minor]	KAF1501174
735	tr|F1NV02|F1NV02_CHICK Apolipoprotein B OS=Gallus gallus OX=9031 GN=APOB PE=4 SV=2	Spheniscus humboldti	9240	85.4675	hypothetical protein FQV23_0000705, partial [Spheniscus humboldti]	KAF1425371
736	tr|F1NV02|F1NV02_CHICK Apolipoprotein B OS=Gallus gallus OX=9031 GN=APOB PE=4 SV=2	Himantopus himantopus	225398	85.4459	APOB protein [Himantopus himantopus]	NXN71437
737	tr|F1NV02|F1NV02_CHICK Apolipoprotein B OS=Gallus gallus OX=9031 GN=APOB PE=4 SV=2	Calonectris borealis	1323832	85.4243	APOB protein [Calonectris borealis]	NXV91063
738	tr|F1NV02|F1NV02_CHICK Apolipoprotein B OS=Gallus gallus OX=9031 GN=APOB PE=4 SV=2	Ciccaba nigrolineata	1118524	85.0572	APOB protein [Ciccaba nigrolineata]	NXF62320
739	tr|F1NV02|F1NV02_CHICK Apolipoprotein B OS=Gallus gallus OX=9031 GN=APOB PE=4 SV=2	Pelecanoides urinatrix	37079	85.3811	APOB protein [Pelecanoides urinatrix]	NXT37091
740	tr|F1NV02|F1NV02_CHICK Apolipoprotein B OS=Gallus gallus OX=9031 GN=APOB PE=4 SV=2	Calidris pugnax	198806	85.0572	PREDICTED: apolipoprotein B-100 isoform X1 [Calidris pugnax]	XP_014812318
741	tr|F1NV02|F1NV02_CHICK Apolipoprotein B OS=Gallus gallus OX=9031 GN=APOB PE=4 SV=2	Haliaeetus albicilla	8969	85.4243	PREDICTED: LOW QUALITY PROTEIN: apolipoprotein B-100 [Haliaeetus albicilla]	XP_009925874
742	tr|F1NV02|F1NV02_CHICK Apolipoprotein B OS=Gallus gallus OX=9031 GN=APOB PE=4 SV=2	Fulmarus glacialis	30455	85.9426	PREDICTED: LOW QUALITY PROTEIN: apolipoprotein B-100-like [Fulmarus glacialis]	XP_009575680
743	tr|F1NV02|F1NV02_CHICK Apolipoprotein B OS=Gallus gallus OX=9031 GN=APOB PE=4 SV=2	Calidris pugnax	198806	85.0572	PREDICTED: apolipoprotein B-100 isoform X2 [Calidris pugnax]	XP_014812319
744	tr|F1NV02|F1NV02_CHICK Apolipoprotein B OS=Gallus gallus OX=9031 GN=APOB PE=4 SV=2	Burhinus bistriatus	240201	85.1868	APOB protein [Burhinus bistriatus]	NWQ96382
745	tr|F1NV02|F1NV02_CHICK Apolipoprotein B OS=Gallus gallus OX=9031 GN=APOB PE=4 SV=2	Mesembrinibis cayennensis	1118748	85.4891	APOB protein [Mesembrinibis cayennensis]	NXL08039
746	tr|F1NV02|F1NV02_CHICK Apolipoprotein B OS=Gallus gallus OX=9031 GN=APOB PE=4 SV=2	Oceanites oceanicus	79653	85.3379	APOB protein [Oceanites oceanicus]	NXF47886
747	tr|F1NV02|F1NV02_CHICK Apolipoprotein B OS=Gallus gallus OX=9031 GN=APOB PE=4 SV=2	Circaetus pectoralis	321084	84.9708	APOB protein [Circaetus pectoralis]	NXW23457
748	tr|F1NV02|F1NV02_CHICK Apolipoprotein B OS=Gallus gallus OX=9031 GN=APOB PE=4 SV=2	Charadrius vociferus	50402	85.6834	PREDICTED: apolipoprotein B-100 [Charadrius vociferus]	XP_009883647
749	tr|F1NV02|F1NV02_CHICK Apolipoprotein B OS=Gallus gallus OX=9031 GN=APOB PE=4 SV=2	Balearica regulorum gibbericeps	100784	85.1436	PREDICTED: LOW QUALITY PROTEIN: apolipoprotein B-100-like, partial [Balearica regulorum gibbericeps]	XP_010301658
750	tr|F1NV02|F1NV02_CHICK Apolipoprotein B OS=Gallus gallus OX=9031 GN=APOB PE=4 SV=2	Pterocles gutturalis	240206	85.014	PREDICTED: apolipoprotein B-100 [Pterocles gutturalis]	XP_010084864
751	tr|F1NV02|F1NV02_CHICK Apolipoprotein B OS=Gallus gallus OX=9031 GN=APOB PE=4 SV=2	Cochlearius cochlearius	110676	84.7117	APOB protein [Cochlearius cochlearius]	NXE81445
752	tr|F1NV02|F1NV02_CHICK Apolipoprotein B OS=Gallus gallus OX=9031 GN=APOB PE=4 SV=2	Rostratula benghalensis	118793	84.4526	APOB protein [Rostratula benghalensis]	NXJ68984
753	tr|F1NV02|F1NV02_CHICK Apolipoprotein B OS=Gallus gallus OX=9031 GN=APOB PE=4 SV=2	Rissa tridactyla	75485	84.9493	APOB protein [Rissa tridactyla]	NXV27050
754	tr|F1NV02|F1NV02_CHICK Apolipoprotein B OS=Gallus gallus OX=9031 GN=APOB PE=4 SV=2	Chroicocephalus maculipennis	287016	84.9493	APOB protein [Chroicocephalus maculipennis]	NWT41679
755	tr|F1NV02|F1NV02_CHICK Apolipoprotein B OS=Gallus gallus OX=9031 GN=APOB PE=4 SV=2	Pedionomus torquatus	227192	84.4526	APOB protein [Pedionomus torquatus]	NWW50898
756	tr|F1NV02|F1NV02_CHICK Apolipoprotein B OS=Gallus gallus OX=9031 GN=APOB PE=4 SV=2	Pterocles burchelli	2585816	84.6901	APOB protein [Pterocles burchelli]	NWU63349
757	tr|F1NV02|F1NV02_CHICK Apolipoprotein B OS=Gallus gallus OX=9031 GN=APOB PE=4 SV=2	Stercorarius parasiticus	54059	84.9708	APOB protein [Stercorarius parasiticus]	NXG86940
758	tr|F1NV02|F1NV02_CHICK Apolipoprotein B OS=Gallus gallus OX=9031 GN=APOB PE=4 SV=2	Athene cunicularia	194338	84.9708	apolipoprotein B-100 [Athene cunicularia]	XP_026701702
759	tr|F1NV02|F1NV02_CHICK Apolipoprotein B OS=Gallus gallus OX=9031 GN=APOB PE=4 SV=2	Podilymbus podiceps	9252	84.6469	APOB protein [Podilymbus podiceps]	NXL48870
760	tr|F1NV02|F1NV02_CHICK Apolipoprotein B OS=Gallus gallus OX=9031 GN=APOB PE=4 SV=2	Alopecoenas beccarii	262131	84.0855	APOB protein [Alopecoenas beccarii]	NXW84491
761	tr|F1NV02|F1NV02_CHICK Apolipoprotein B OS=Gallus gallus OX=9031 GN=APOB PE=4 SV=2	Nycticryphes semicollaris	227226	84.4958	APOB protein [Nycticryphes semicollaris]	NXN29149
762	tr|F1NV02|F1NV02_CHICK Apolipoprotein B OS=Gallus gallus OX=9031 GN=APOB PE=4 SV=2	Caloenas nicobarica	187106	83.9991	APOB protein [Caloenas nicobarica]	NWX07611
763	tr|F1NV02|F1NV02_CHICK Apolipoprotein B OS=Gallus gallus OX=9031 GN=APOB PE=4 SV=2	Corythaixoides concolor	103956	84.6038	APOB protein [Corythaixoides concolor]	NXJ98301
764	tr|F1NV02|F1NV02_CHICK Apolipoprotein B OS=Gallus gallus OX=9031 GN=APOB PE=4 SV=2	Rhinoptilus africanus	240209	84.4742	APOB protein [Rhinoptilus africanus]	NXN43886
765	tr|F1NV02|F1NV02_CHICK Apolipoprotein B OS=Gallus gallus OX=9031 GN=APOB PE=4 SV=2	Glareola pratincola	43316	84.7333	APOB protein [Glareola pratincola]	NXY68513
766	tr|F1NV02|F1NV02_CHICK Apolipoprotein B OS=Gallus gallus OX=9031 GN=APOB PE=4 SV=2	Uria aalge	13746	84.7765	APOB protein [Uria aalge]	NXV41214
767	tr|F1NV02|F1NV02_CHICK Apolipoprotein B OS=Gallus gallus OX=9031 GN=APOB PE=4 SV=2	Psophia crepitans	54359	84.539	APOB protein [Psophia crepitans]	NXI93480
768	tr|F1NV02|F1NV02_CHICK Apolipoprotein B OS=Gallus gallus OX=9031 GN=APOB PE=4 SV=2	Ardeotis kori	89386	84.323	APOB protein [Ardeotis kori]	NXE23787
769	tr|F1NV02|F1NV02_CHICK Apolipoprotein B OS=Gallus gallus OX=9031 GN=APOB PE=4 SV=2	Tyto alba	56313	84.8629	apolipoprotein B-100 [Tyto alba]	XP_009962660
770	tr|F1NV02|F1NV02_CHICK Apolipoprotein B OS=Gallus gallus OX=9031 GN=APOB PE=4 SV=2	Phaetusa simplex	297813	84.6685	APOB protein [Phaetusa simplex]	NXW35021
771	tr|F1NV02|F1NV02_CHICK Apolipoprotein B OS=Gallus gallus OX=9031 GN=APOB PE=4 SV=2	Lophotis ruficrista	172689	84.2151	APOB protein [Lophotis ruficrista]	NXE12709
772	tr|F1NV02|F1NV02_CHICK Apolipoprotein B OS=Gallus gallus OX=9031 GN=APOB PE=4 SV=2	Aptenodytes forsteri	9233	84.323	Apolipoprotein B-100, partial [Aptenodytes forsteri]	KFM08365
773	tr|F1NV02|F1NV02_CHICK Apolipoprotein B OS=Gallus gallus OX=9031 GN=APOB PE=4 SV=2	Cepphus grylle	28697	84.6254	APOB protein [Cepphus grylle]	NXV20991
774	tr|F1NV02|F1NV02_CHICK Apolipoprotein B OS=Gallus gallus OX=9031 GN=APOB PE=4 SV=2	Phaethon lepturus	97097	85.0572	PREDICTED: LOW QUALITY PROTEIN: apolipoprotein B-100-like [Phaethon lepturus]	XP_010292153
775	tr|F1NV02|F1NV02_CHICK Apolipoprotein B OS=Gallus gallus OX=9031 GN=APOB PE=4 SV=2	Eurypyga helias	54383	84.6038	PREDICTED: LOW QUALITY PROTEIN: apolipoprotein B-100-like [Eurypyga helias]	XP_010149296
776	tr|F1NV02|F1NV02_CHICK Apolipoprotein B OS=Gallus gallus OX=9031 GN=APOB PE=4 SV=2	Antrostomus carolinensis	279965	84.6038	LOW QUALITY PROTEIN: apolipoprotein B-100-like [Antrostomus carolinensis]	XP_010163320
777	tr|F1NV02|F1NV02_CHICK Apolipoprotein B OS=Gallus gallus OX=9031 GN=APOB PE=4 SV=2	Herpetotheres cachinnans	56343	84.8197	APOB protein [Herpetotheres cachinnans]	NXK12414
778	tr|F1NV02|F1NV02_CHICK Apolipoprotein B OS=Gallus gallus OX=9031 GN=APOB PE=4 SV=2	Rhynochetos jubatus	54386	84.2583	APOB protein [Rhynochetos jubatus]	NWW87299
779	tr|F1NV02|F1NV02_CHICK Apolipoprotein B OS=Gallus gallus OX=9031 GN=APOB PE=4 SV=2	Apteryx mantelli mantelli	202946	84.4526	PREDICTED: apolipoprotein B-100 [Apteryx mantelli mantelli]	XP_013807509
780	tr|F1NV02|F1NV02_CHICK Apolipoprotein B OS=Gallus gallus OX=9031 GN=APOB PE=4 SV=2	Glaucidium brasilianum	78217	84.3662	APOB protein [Glaucidium brasilianum]	NXL35439
781	tr|F1NV02|F1NV02_CHICK Apolipoprotein B OS=Gallus gallus OX=9031 GN=APOB PE=4 SV=2	Chordeiles acutipennis	118183	84.4526	APOB protein [Chordeiles acutipennis]	NXL59790
782	tr|F1NV02|F1NV02_CHICK Apolipoprotein B OS=Gallus gallus OX=9031 GN=APOB PE=4 SV=2	Apteryx rowi	308060	84.431	apolipoprotein B-100 [Apteryx rowi]	XP_025930402
783	tr|F1NV02|F1NV02_CHICK Apolipoprotein B OS=Gallus gallus OX=9031 GN=APOB PE=4 SV=2	Chionis minor	227182	84.5822	APOB protein [Chionis minor]	NWY60829
784	tr|F1NV02|F1NV02_CHICK Apolipoprotein B OS=Gallus gallus OX=9031 GN=APOB PE=4 SV=2	Patagioenas fasciata monilis	372326	83.9128	apolipoprotein B-100 [Patagioenas fasciata monilis]	OPJ73626
785	tr|F1NV02|F1NV02_CHICK Apolipoprotein B OS=Gallus gallus OX=9031 GN=APOB PE=4 SV=2	Anas platyrhynchos	8839	84.9061	Apolipoprotein B-100, partial [Anas platyrhynchos]	EOB06209
786	tr|F1NV02|F1NV02_CHICK Apolipoprotein B OS=Gallus gallus OX=9031 GN=APOB PE=4 SV=2	Leptosomus discolor	188344	84.7765	PREDICTED: LOW QUALITY PROTEIN: apolipoprotein B-100-like [Leptosomus discolor]	XP_009955845
787	tr|F1NV02|F1NV02_CHICK Apolipoprotein B OS=Gallus gallus OX=9031 GN=APOB PE=4 SV=2	Strigops habroptila	2489341	84.5606	LOW QUALITY PROTEIN: apolipoprotein B-100 [Strigops habroptila]	XP_030345862
788	tr|Q4ADJ6|Q4ADJ6_CHICK Ovotransferrin OS=Gallus gallus OX=9031 GN=TFEW PE=2 SV=1	Gallus gallus	9031	100	ovotransferrin CC type [Gallus gallus]	BAE16338
789	tr|Q4ADJ6|Q4ADJ6_CHICK Ovotransferrin OS=Gallus gallus OX=9031 GN=TFEW PE=2 SV=1	Gallus gallus	9031	99.7163	ovotransferrin BC type [Gallus gallus]	BAE16339
790	tr|Q4ADJ6|Q4ADJ6_CHICK Ovotransferrin OS=Gallus gallus OX=9031 GN=TFEW PE=2 SV=1	Gallus gallus	9031	99.5745	ovotransferrin BB type [Gallus gallus]	BAE16337
791	tr|Q4ADJ6|Q4ADJ6_CHICK Ovotransferrin OS=Gallus gallus OX=9031 GN=TFEW PE=2 SV=1	Gallus gallus	9031	99.1489	RecName: Full=Ovotransferrin; AltName: Full=Allergen Gal d III; AltName: Full=Conalbumin; AltName: Full=Serum transferrin; AltName: Allergen=Gal d 3; Flags: Precursor [Gallus gallus]	P02789
792	tr|Q4ADJ6|Q4ADJ6_CHICK Ovotransferrin OS=Gallus gallus OX=9031 GN=TFEW PE=2 SV=1	Gallus gallus	9031	99.1489	conalbumin [Gallus gallus]	CAA68468
793	tr|Q4ADJ6|Q4ADJ6_CHICK Ovotransferrin OS=Gallus gallus OX=9031 GN=TFEW PE=2 SV=1	Gallus gallus	9031	98.5816	ovotransferrin precursor [Gallus gallus]	NP_990635
794	tr|Q4ADJ6|Q4ADJ6_CHICK Ovotransferrin OS=Gallus gallus OX=9031 GN=TFEW PE=2 SV=1	Gallus gallus	9031	98.5816	ovotransferrin [Gallus gallus]	CAA26040
795	tr|Q4ADJ6|Q4ADJ6_CHICK Ovotransferrin OS=Gallus gallus OX=9031 GN=TFEW PE=2 SV=1	Gallus gallus	9031	96.7376	Crystal Structure of Aluminum-Bound Ovotransferrin at 2.15 Angstrom Resolution [Gallus gallus]	2D3I_A
796	tr|Q4ADJ6|Q4ADJ6_CHICK Ovotransferrin OS=Gallus gallus OX=9031 GN=TFEW PE=2 SV=1	Gallus gallus	9031	96.4539	Apo Ovotransferrin [Gallus gallus]	1AIV_A
797	tr|Q4ADJ6|Q4ADJ6_CHICK Ovotransferrin OS=Gallus gallus OX=9031 GN=TFEW PE=2 SV=1	Gallus gallus	9031	96.4539	Diferric chicken serum transferrin at 2.8 A resolution. [Gallus gallus]	1N04_A
798	tr|Q4ADJ6|Q4ADJ6_CHICK Ovotransferrin OS=Gallus gallus OX=9031 GN=TFEW PE=2 SV=1	Gallus gallus	9031	96.4539	Refined Crystallographic Structure Of Hen Ovotransferrin At 2.4 Angstroms Resolution [Gallus gallus]	1OVT_A
799	tr|Q4ADJ6|Q4ADJ6_CHICK Ovotransferrin OS=Gallus gallus OX=9031 GN=TFEW PE=2 SV=1	Gallus gallus	9031	96.4539	Crystal structure of hen serum transferrin in apo- form [Gallus gallus]	1RYX_A
800	tr|Q4ADJ6|Q4ADJ6_CHICK Ovotransferrin OS=Gallus gallus OX=9031 GN=TFEW PE=2 SV=1	Lagopus leucura	30410	91.3475	ovotransferrin [Lagopus leucura]	XP_042734496
801	tr|Q4ADJ6|Q4ADJ6_CHICK Ovotransferrin OS=Gallus gallus OX=9031 GN=TFEW PE=2 SV=1	Centrocercus urophasianus	9002	91.4894	ovotransferrin [Centrocercus urophasianus]	XP_042676840
802	tr|Q4ADJ6|Q4ADJ6_CHICK Ovotransferrin OS=Gallus gallus OX=9031 GN=TFEW PE=2 SV=1	Phasianus colchicus	9054	90.2128	ovotransferrin [Phasianus colchicus]	XP_031452059
803	tr|Q4ADJ6|Q4ADJ6_CHICK Ovotransferrin OS=Gallus gallus OX=9031 GN=TFEW PE=2 SV=1	Numida meleagris	8996	88.7943	ovotransferrin [Numida meleagris]	XP_021249482
804	tr|Q4ADJ6|Q4ADJ6_CHICK Ovotransferrin OS=Gallus gallus OX=9031 GN=TFEW PE=2 SV=1	Meleagris gallopavo	9103	90.6383	serotransferrin precursor [Meleagris gallopavo]	NP_001290136
805	tr|Q4ADJ6|Q4ADJ6_CHICK Ovotransferrin OS=Gallus gallus OX=9031 GN=TFEW PE=2 SV=1	Meleagris gallopavo	9103	90.6383	iron binding protein [Meleagris gallopavo]	CAI84849
806	tr|Q4ADJ6|Q4ADJ6_CHICK Ovotransferrin OS=Gallus gallus OX=9031 GN=TFEW PE=2 SV=1	Coturnix japonica	93934	89.6454	serotransferrin [Coturnix japonica]	XP_015726719
807	tr|Q4ADJ6|Q4ADJ6_CHICK Ovotransferrin OS=Gallus gallus OX=9031 GN=TFEW PE=2 SV=1	Alectura lathami	81907	85.9574	TRFE protein [Alectura lathami]	NXL86233
808	tr|Q4ADJ6|Q4ADJ6_CHICK Ovotransferrin OS=Gallus gallus OX=9031 GN=TFEW PE=2 SV=1	Penelope pileata	1118817	83.1206	TRFE protein [Penelope pileata]	NXC37562
809	tr|Q4ADJ6|Q4ADJ6_CHICK Ovotransferrin OS=Gallus gallus OX=9031 GN=TFEW PE=2 SV=1	Odontophorus gujanensis	886794	84.9645	TRFE protein [Odontophorus gujanensis]	NXJ12854
810	tr|Q4ADJ6|Q4ADJ6_CHICK Ovotransferrin OS=Gallus gallus OX=9031 GN=TFEW PE=2 SV=1	Cygnus olor	8869	83.4043	ovotransferrin [Cygnus olor]	XP_040423237
811	tr|Q4ADJ6|Q4ADJ6_CHICK Ovotransferrin OS=Gallus gallus OX=9031 GN=TFEW PE=2 SV=1	Cygnus atratus	8868	83.4043	ovotransferrin [Cygnus atratus]	XP_035400822
812	tr|Q4ADJ6|Q4ADJ6_CHICK Ovotransferrin OS=Gallus gallus OX=9031 GN=TFEW PE=2 SV=1	Oxyura jamaicensis	8884	82.8369	ovotransferrin [Oxyura jamaicensis]	XP_035190671
813	tr|Q4ADJ6|Q4ADJ6_CHICK Ovotransferrin OS=Gallus gallus OX=9031 GN=TFEW PE=2 SV=1	Anseranas semipalmata	8851	82.9787	TRFE protein [Anseranas semipalmata]	NXI63785
814	tr|Q4ADJ6|Q4ADJ6_CHICK Ovotransferrin OS=Gallus gallus OX=9031 GN=TFEW PE=2 SV=1	Aythya fuligula	219594	82.5532	ovotransferrin [Aythya fuligula]	XP_032049143
815	tr|Q4ADJ6|Q4ADJ6_CHICK Ovotransferrin OS=Gallus gallus OX=9031 GN=TFEW PE=2 SV=1	Phalacrocorax carbo	9209	80.4255	PREDICTED: ovotransferrin-like [Phalacrocorax carbo]	XP_009511101
816	tr|Q4ADJ6|Q4ADJ6_CHICK Ovotransferrin OS=Gallus gallus OX=9031 GN=TFEW PE=2 SV=1	Amazona guildingii	175529	80.5674	TRFE protein [Amazona guildingii]	NXK79490
817	tr|Q4ADJ6|Q4ADJ6_CHICK Ovotransferrin OS=Gallus gallus OX=9031 GN=TFEW PE=2 SV=1	Probosciger aterrimus	141839	80.1418	TRFE protein [Probosciger aterrimus]	NWS50311
818	tr|Q4ADJ6|Q4ADJ6_CHICK Ovotransferrin OS=Gallus gallus OX=9031 GN=TFEW PE=2 SV=1	Anas platyrhynchos	8839	82.2695	serotransferrin [Anas platyrhynchos]	XP_005028125
819	tr|Q4ADJ6|Q4ADJ6_CHICK Ovotransferrin OS=Gallus gallus OX=9031 GN=TFEW PE=2 SV=1	Caloenas nicobarica	187106	79.5745	TRFE protein [Caloenas nicobarica]	NWX10883
820	tr|Q4ADJ6|Q4ADJ6_CHICK Ovotransferrin OS=Gallus gallus OX=9031 GN=TFEW PE=2 SV=1	Aquila chrysaetos chrysaetos	223781	79.1489	serotransferrin [Aquila chrysaetos chrysaetos]	XP_040982959
821	tr|Q4ADJ6|Q4ADJ6_CHICK Ovotransferrin OS=Gallus gallus OX=9031 GN=TFEW PE=2 SV=1	Melopsittacus undulatus	13146	79.4326	serotransferrin [Melopsittacus undulatus]	XP_005143141
822	tr|Q4ADJ6|Q4ADJ6_CHICK Ovotransferrin OS=Gallus gallus OX=9031 GN=TFEW PE=2 SV=1	Fulmarus glacialis	30455	79.4326	PREDICTED: ovotransferrin-like [Fulmarus glacialis]	XP_009585683
823	tr|Q4ADJ6|Q4ADJ6_CHICK Ovotransferrin OS=Gallus gallus OX=9031 GN=TFEW PE=2 SV=1	Balearica regulorum gibbericeps	100784	79.4326	PREDICTED: ovotransferrin-like [Balearica regulorum gibbericeps]	XP_010302695
824	tr|Q4ADJ6|Q4ADJ6_CHICK Ovotransferrin OS=Gallus gallus OX=9031 GN=TFEW PE=2 SV=1	Aptenodytes forsteri	9233	79.1489	PREDICTED: ovotransferrin [Aptenodytes forsteri]	XP_009283255
825	tr|Q4ADJ6|Q4ADJ6_CHICK Ovotransferrin OS=Gallus gallus OX=9031 GN=TFEW PE=2 SV=1	Strigops habroptila	2489341	78.8652	ovotransferrin-like [Strigops habroptila]	XP_030350794
826	tr|Q4ADJ6|Q4ADJ6_CHICK Ovotransferrin OS=Gallus gallus OX=9031 GN=TFEW PE=2 SV=1	Falco naumanni	148594	79.5745	ovotransferrin-like [Falco naumanni]	XP_040469478
827	tr|Q4ADJ6|Q4ADJ6_CHICK Ovotransferrin OS=Gallus gallus OX=9031 GN=TFEW PE=2 SV=1	Eurypyga helias	54383	79.2908	PREDICTED: ovotransferrin-like [Eurypyga helias]	XP_010157284
828	tr|Q4ADJ6|Q4ADJ6_CHICK Ovotransferrin OS=Gallus gallus OX=9031 GN=TFEW PE=2 SV=1	Gavia stellata	37040	79.0071	PREDICTED: ovotransferrin-like [Gavia stellata]	XP_009819041
829	tr|Q4ADJ6|Q4ADJ6_CHICK Ovotransferrin OS=Gallus gallus OX=9031 GN=TFEW PE=2 SV=1	Falco peregrinus	8954	79.5745	ovotransferrin [Falco peregrinus]	XP_005241619
830	tr|Q4ADJ6|Q4ADJ6_CHICK Ovotransferrin OS=Gallus gallus OX=9031 GN=TFEW PE=2 SV=1	Falco cherrug	345164	79.5745	ovotransferrin [Falco cherrug]	XP_005437200
831	tr|Q4ADJ6|Q4ADJ6_CHICK Ovotransferrin OS=Gallus gallus OX=9031 GN=TFEW PE=2 SV=1	Falco rusticolus	120794	79.5745	serotransferrin [Falco rusticolus]	XP_037262966
832	tr|Q4ADJ6|Q4ADJ6_CHICK Ovotransferrin OS=Gallus gallus OX=9031 GN=TFEW PE=2 SV=1	Haliaeetus leucocephalus	52644	78.7234	PREDICTED: serotransferrin [Haliaeetus leucocephalus]	XP_010559587
833	tr|Q4ADJ6|Q4ADJ6_CHICK Ovotransferrin OS=Gallus gallus OX=9031 GN=TFEW PE=2 SV=1	Tyto alba	56313	79.1489	ovotransferrin [Tyto alba]	XP_042653383
834	tr|Q4ADJ6|Q4ADJ6_CHICK Ovotransferrin OS=Gallus gallus OX=9031 GN=TFEW PE=2 SV=1	Patagioenas fasciata monilis	372326	78.7234	serotransferrin [Patagioenas fasciata monilis]	OPJ86801
835	tr|Q4ADJ6|Q4ADJ6_CHICK Ovotransferrin OS=Gallus gallus OX=9031 GN=TFEW PE=2 SV=1	Pygoscelis adeliae	9238	79.4326	PREDICTED: serotransferrin [Pygoscelis adeliae]	XP_009321153
836	tr|Q4ADJ6|Q4ADJ6_CHICK Ovotransferrin OS=Gallus gallus OX=9031 GN=TFEW PE=2 SV=1	Charadrius vociferus	50402	79.2908	PREDICTED: ovotransferrin-like [Charadrius vociferus]	XP_009883697
837	tr|Q4ADJ6|Q4ADJ6_CHICK Ovotransferrin OS=Gallus gallus OX=9031 GN=TFEW PE=2 SV=1	Nestor notabilis	176057	79.7163	PREDICTED: ovotransferrin-like [Nestor notabilis]	XP_010018932
838	tr|Q4ADJ6|Q4ADJ6_CHICK Ovotransferrin OS=Gallus gallus OX=9031 GN=TFEW PE=2 SV=1	Anser cygnoides domesticus	381198	81.5603	PREDICTED: serotransferrin isoform X1 [Anser cygnoides domesticus]	XP_013041782
839	tr|Q4ADJ6|Q4ADJ6_CHICK Ovotransferrin OS=Gallus gallus OX=9031 GN=TFEW PE=2 SV=1	Tyto alba alba	507980	79.1489	serotransferrin [Tyto alba alba]	XP_032848407
840	tr|Q4ADJ6|Q4ADJ6_CHICK Ovotransferrin OS=Gallus gallus OX=9031 GN=TFEW PE=2 SV=1	Ciconia maguari	52777	78.7234	TRFE protein [Ciconia maguari]	NXJ32691
841	tr|Q4ADJ6|Q4ADJ6_CHICK Ovotransferrin OS=Gallus gallus OX=9031 GN=TFEW PE=2 SV=1	Anser cygnoides domesticus	381198	81.7021	PREDICTED: serotransferrin isoform X2 [Anser cygnoides domesticus]	XP_013041783
842	tr|Q4ADJ6|Q4ADJ6_CHICK Ovotransferrin OS=Gallus gallus OX=9031 GN=TFEW PE=2 SV=1	Nyctiprogne leucopyga	382315	79.1489	TRFE protein [Nyctiprogne leucopyga]	NXW48516
843	tr|Q4ADJ6|Q4ADJ6_CHICK Ovotransferrin OS=Gallus gallus OX=9031 GN=TFEW PE=2 SV=1	Egretta garzetta	188379	79.0071	serotransferrin [Egretta garzetta]	XP_009642729
844	tr|Q4ADJ6|Q4ADJ6_CHICK Ovotransferrin OS=Gallus gallus OX=9031 GN=TFEW PE=2 SV=1	Fregata magnificens	37042	79.0071	TRFE protein [Fregata magnificens]	NWH46092
845	tr|Q4ADJ6|Q4ADJ6_CHICK Ovotransferrin OS=Gallus gallus OX=9031 GN=TFEW PE=2 SV=1	Sula dactylatra	56068	78.5816	TRFE protein [Sula dactylatra]	NWI31151
846	tr|Q4ADJ6|Q4ADJ6_CHICK Ovotransferrin OS=Gallus gallus OX=9031 GN=TFEW PE=2 SV=1	Thalassarche chlororhynchos	54017	78.5816	TRFE protein [Thalassarche chlororhynchos]	NXU33179
847	tr|Q4ADJ6|Q4ADJ6_CHICK Ovotransferrin OS=Gallus gallus OX=9031 GN=TFEW PE=2 SV=1	Dryobates pubescens	118200	78.2979	PREDICTED: serotransferrin [Dryobates pubescens]	XP_009897742
848	tr|Q4ADJ6|Q4ADJ6_CHICK Ovotransferrin OS=Gallus gallus OX=9031 GN=TFEW PE=2 SV=1	Haliaeetus albicilla	8969	78.5816	PREDICTED: ovotransferrin-like [Haliaeetus albicilla]	XP_009916940
849	tr|Q4ADJ6|Q4ADJ6_CHICK Ovotransferrin OS=Gallus gallus OX=9031 GN=TFEW PE=2 SV=1	Nyctibius grandis	48427	77.8723	TRFE protein [Nyctibius grandis]	NXQ79030
850	tr|Q4ADJ6|Q4ADJ6_CHICK Ovotransferrin OS=Gallus gallus OX=9031 GN=TFEW PE=2 SV=1	Leptosomus discolor	188344	78.4397	PREDICTED: ovotransferrin-like [Leptosomus discolor]	XP_009947842
851	tr|Q4ADJ6|Q4ADJ6_CHICK Ovotransferrin OS=Gallus gallus OX=9031 GN=TFEW PE=2 SV=1	Chauna torquata	30388	80.9929	TRFE protein [Chauna torquata]	NXK44296
852	tr|Q4ADJ6|Q4ADJ6_CHICK Ovotransferrin OS=Gallus gallus OX=9031 GN=TFEW PE=2 SV=1	Eurystomus gularis	325343	77.4468	TRFE protein [Eurystomus gularis]	NXW59876
853	tr|Q4ADJ6|Q4ADJ6_CHICK Ovotransferrin OS=Gallus gallus OX=9031 GN=TFEW PE=2 SV=1	Galbula dea	1109041	78.156	TRFE protein [Galbula dea]	NXI46355
854	tr|Q4ADJ6|Q4ADJ6_CHICK Ovotransferrin OS=Gallus gallus OX=9031 GN=TFEW PE=2 SV=1	Oceanodroma tethys	79633	78.2979	TRFE protein [Oceanodroma tethys]	NXH74675
855	tr|Q4ADJ6|Q4ADJ6_CHICK Ovotransferrin OS=Gallus gallus OX=9031 GN=TFEW PE=2 SV=1	Cariama cristata	54380	78.2979	PREDICTED: ovotransferrin-like [Cariama cristata]	XP_009701630
856	tr|Q4ADJ6|Q4ADJ6_CHICK Ovotransferrin OS=Gallus gallus OX=9031 GN=TFEW PE=2 SV=1	Spizaetus tyrannus	252798	77.7305	TRFE protein [Spizaetus tyrannus]	NXJ49139
857	tr|Q4ADJ6|Q4ADJ6_CHICK Ovotransferrin OS=Gallus gallus OX=9031 GN=TFEW PE=2 SV=1	Acanthisitta chloris	57068	77.5887	PREDICTED: ovotransferrin-like [Acanthisitta chloris]	XP_009068321
858	tr|Q4ADJ6|Q4ADJ6_CHICK Ovotransferrin OS=Gallus gallus OX=9031 GN=TFEW PE=2 SV=1	Athene cunicularia	194338	77.5887	ovotransferrin-like [Athene cunicularia]	XP_026711238
859	tr|Q4ADJ6|Q4ADJ6_CHICK Ovotransferrin OS=Gallus gallus OX=9031 GN=TFEW PE=2 SV=1	Upupa epops	57439	77.8723	TRFE protein [Upupa epops]	NWU93982
860	tr|Q4ADJ6|Q4ADJ6_CHICK Ovotransferrin OS=Gallus gallus OX=9031 GN=TFEW PE=2 SV=1	Pipra filicauda	649802	76.7376	ovotransferrin [Pipra filicauda]	XP_027585100
861	tr|Q4ADJ6|Q4ADJ6_CHICK Ovotransferrin OS=Gallus gallus OX=9031 GN=TFEW PE=2 SV=1	Sagittarius serpentarius	56258	77.305	TRFE protein [Sagittarius serpentarius]	NXQ96118
862	tr|Q4ADJ6|Q4ADJ6_CHICK Ovotransferrin OS=Gallus gallus OX=9031 GN=TFEW PE=2 SV=1	Empidonax traillii	164674	76.5957	ovotransferrin-like [Empidonax traillii]	XP_027734194
863	tr|Q4ADJ6|Q4ADJ6_CHICK Ovotransferrin OS=Gallus gallus OX=9031 GN=TFEW PE=2 SV=1	Pterocles gutturalis	240206	77.4468	PREDICTED: ovotransferrin-like [Pterocles gutturalis]	XP_010071505
864	tr|Q4ADJ6|Q4ADJ6_CHICK Ovotransferrin OS=Gallus gallus OX=9031 GN=TFEW PE=2 SV=1	Rynchops niger	227184	77.305	TRFE protein [Rynchops niger]	NXN54595
865	tr|Q4ADJ6|Q4ADJ6_CHICK Ovotransferrin OS=Gallus gallus OX=9031 GN=TFEW PE=2 SV=1	Cuculus canorus	55661	77.8723	PREDICTED: serotransferrin [Cuculus canorus]	XP_009568453
866	tr|Q4ADJ6|Q4ADJ6_CHICK Ovotransferrin OS=Gallus gallus OX=9031 GN=TFEW PE=2 SV=1	Colinus virginianus	9014	82.1277	hypothetical protein H355_006318 [Colinus virginianus]	OXB83471
867	tr|Q4ADJ6|Q4ADJ6_CHICK Ovotransferrin OS=Gallus gallus OX=9031 GN=TFEW PE=2 SV=1	Chloroceryle aenea	176938	77.4468	TRFE protein [Chloroceryle aenea]	NXI50227
868	tr|Q4ADJ6|Q4ADJ6_CHICK Ovotransferrin OS=Gallus gallus OX=9031 GN=TFEW PE=2 SV=1	Jacana jacana	54508	77.4468	TRFE protein [Jacana jacana]	NXS95509
869	tr|Q4ADJ6|Q4ADJ6_CHICK Ovotransferrin OS=Gallus gallus OX=9031 GN=TFEW PE=2 SV=1	Ciccaba nigrolineata	1118524	77.305	TRFE protein [Ciccaba nigrolineata]	NXF69727
870	tr|Q4ADJ6|Q4ADJ6_CHICK Ovotransferrin OS=Gallus gallus OX=9031 GN=TFEW PE=2 SV=1	Manacus vitellinus	328815	76.7376	serotransferrin [Manacus vitellinus]	XP_008917849
871	tr|Q4ADJ6|Q4ADJ6_CHICK Ovotransferrin OS=Gallus gallus OX=9031 GN=TFEW PE=2 SV=1	Lepidothrix coronata	321398	76.4539	PREDICTED: serotransferrin [Lepidothrix coronata]	XP_017681057
872	tr|Q4ADJ6|Q4ADJ6_CHICK Ovotransferrin OS=Gallus gallus OX=9031 GN=TFEW PE=2 SV=1	Nipponia nippon	128390	77.1631	PREDICTED: serotransferrin [Nipponia nippon]	XP_009461052
873	tr|Q4ADJ6|Q4ADJ6_CHICK Ovotransferrin OS=Gallus gallus OX=9031 GN=TFEW PE=2 SV=1	Apteryx rowi	308060	76.8794	ovotransferrin-like [Apteryx rowi]	XP_025934383
874	tr|Q4ADJ6|Q4ADJ6_CHICK Ovotransferrin OS=Gallus gallus OX=9031 GN=TFEW PE=2 SV=1	Apteryx mantelli mantelli	202946	77.0213	PREDICTED: serotransferrin [Apteryx mantelli mantelli]	XP_013807926
875	tr|Q4ADJ6|Q4ADJ6_CHICK Ovotransferrin OS=Gallus gallus OX=9031 GN=TFEW PE=2 SV=1	Zonotrichia albicollis	44394	76.1702	ovotransferrin [Zonotrichia albicollis]	XP_005489599
876	tr|Q4ADJ6|Q4ADJ6_CHICK Ovotransferrin OS=Gallus gallus OX=9031 GN=TFEW PE=2 SV=1	Chiroxiphia lanceolata	296741	76.4539	serotransferrin [Chiroxiphia lanceolata]	XP_032553507
877	tr|Q4ADJ6|Q4ADJ6_CHICK Ovotransferrin OS=Gallus gallus OX=9031 GN=TFEW PE=2 SV=1	Neopelma chrysocephalum	114329	76.5957	serotransferrin [Neopelma chrysocephalum]	XP_027559491
878	tr|Q4ADJ6|Q4ADJ6_CHICK Ovotransferrin OS=Gallus gallus OX=9031 GN=TFEW PE=2 SV=1	Chlamydotis macqueenii	187382	76.7376	PREDICTED: ovotransferrin-like [Chlamydotis macqueenii]	XP_010123233
879	tr|Q4ADJ6|Q4ADJ6_CHICK Ovotransferrin OS=Gallus gallus OX=9031 GN=TFEW PE=2 SV=1	Alca torda	28689	76.5957	TRFE protein [Alca torda]	NWX72801
880	tr|Q4ADJ6|Q4ADJ6_CHICK Ovotransferrin OS=Gallus gallus OX=9031 GN=TFEW PE=2 SV=1	Campylorhamphus procurvoides	190295	76.4539	TRFE protein [Campylorhamphus procurvoides]	NXC34125
881	tr|Q4ADJ6|Q4ADJ6_CHICK Ovotransferrin OS=Gallus gallus OX=9031 GN=TFEW PE=2 SV=1	Bucco capensis	135168	76.8794	TRFE protein [Bucco capensis]	NXH17711
882	tr|Q4ADJ6|Q4ADJ6_CHICK Ovotransferrin OS=Gallus gallus OX=9031 GN=TFEW PE=2 SV=1	Psophia crepitans	54359	76.7376	TRFE protein [Psophia crepitans]	NXI94563
883	tr|Q4ADJ6|Q4ADJ6_CHICK Ovotransferrin OS=Gallus gallus OX=9031 GN=TFEW PE=2 SV=1	Serinus canaria	9135	75.8865	ovotransferrin [Serinus canaria]	XP_030083059
884	tr|Q4ADJ6|Q4ADJ6_CHICK Ovotransferrin OS=Gallus gallus OX=9031 GN=TFEW PE=2 SV=1	Lonchura striata domestica	299123	76.0284	ovotransferrin [Lonchura striata domestica]	XP_021397127
885	tr|Q4ADJ6|Q4ADJ6_CHICK Ovotransferrin OS=Gallus gallus OX=9031 GN=TFEW PE=2 SV=1	Chaetura pelagica	8897	76.3121	PREDICTED: LOW QUALITY PROTEIN: serotransferrin [Chaetura pelagica]	XP_009999807
886	tr|Q4ADJ6|Q4ADJ6_CHICK Ovotransferrin OS=Gallus gallus OX=9031 GN=TFEW PE=2 SV=1	Rhinoptilus africanus	240209	76.4539	TRFE protein [Rhinoptilus africanus]	NXN37297
887	tr|Q4ADJ6|Q4ADJ6_CHICK Ovotransferrin OS=Gallus gallus OX=9031 GN=TFEW PE=2 SV=1	Molothrus ater	84834	75.8865	serotransferrin [Molothrus ater]	XP_036244282
888	tr|Q4ADJ6|Q4ADJ6_CHICK Ovotransferrin OS=Gallus gallus OX=9031 GN=TFEW PE=2 SV=1	Anas platyrhynchos	8839	78.4397	RecName: Full=Ovotransferrin [Anas platyrhynchos]	P56410
889	tr|Q4ADJ6|Q4ADJ6_CHICK Ovotransferrin OS=Gallus gallus OX=9031 GN=TFEW PE=2 SV=1	Anas platyrhynchos	8839	78.4397	Apo Duck Ovotransferrin [Anas platyrhynchos]	1AOV_A
890	tr|Q4ADJ6|Q4ADJ6_CHICK Ovotransferrin OS=Gallus gallus OX=9031 GN=TFEW PE=2 SV=1	Anas platyrhynchos	8839	78.4397	CRYSTALLOGRAPHIC STRUCTURE OF DUCK OVOTRANSFERRIN AT 2.3 ANGSTROMS RESOLUTION [Anas platyrhynchos]	1DOT_A
891	tr|Q4ADJ6|Q4ADJ6_CHICK Ovotransferrin OS=Gallus gallus OX=9031 GN=TFEW PE=2 SV=1	Opisthocomus hoazin	30419	76.4539	PREDICTED: serotransferrin [Opisthocomus hoazin]	XP_009939063
892	tr|Q4ADJ6|Q4ADJ6_CHICK Ovotransferrin OS=Gallus gallus OX=9031 GN=TFEW PE=2 SV=1	Dromaius novaehollandiae	8790	76.3121	ovotransferrin-like [Dromaius novaehollandiae]	XP_025966423
893	tr|Q4ADJ6|Q4ADJ6_CHICK Ovotransferrin OS=Gallus gallus OX=9031 GN=TFEW PE=2 SV=1	Corvus cornix cornix	932674	76.3121	serotransferrin [Corvus cornix cornix]	XP_039413006
894	tr|Q4ADJ6|Q4ADJ6_CHICK Ovotransferrin OS=Gallus gallus OX=9031 GN=TFEW PE=2 SV=1	Onychostruthus taczanowskii	356909	75.8865	ovotransferrin-like [Onychostruthus taczanowskii]	XP_041272123
895	tr|Q4ADJ6|Q4ADJ6_CHICK Ovotransferrin OS=Gallus gallus OX=9031 GN=TFEW PE=2 SV=1	Tauraco erythrolophus	121530	76.8794	PREDICTED: ovotransferrin-like, partial [Tauraco erythrolophus]	XP_009980548
896	tr|Q4ADJ6|Q4ADJ6_CHICK Ovotransferrin OS=Gallus gallus OX=9031 GN=TFEW PE=2 SV=1	Motacilla alba alba	1094192	76.0284	ovotransferrin-like [Motacilla alba alba]	XP_038002017
