# Supplementary material for: MetaNovo: An open-source pipeline for probabilistic peptide discovery in complex metaproteomic datasets
Source: PLoS Comput Biol. 2023 Jun 16;19(6):e1011163. doi: 10.1371/journal.pcbi.1011163 (PMC10310047; doi:10.1371/journal.pcbi.1011163)
Supplement: S1 Data — (JSON) [file pcbi.1011163.s017.json]

{
"BlastOutput2": [
{
    "report": {
      "program": "blastp",
      "version": "BLASTP 2.12.0+",
      "reference": "Stephen F. Altschul, Thomas L. Madden, Alejandro A. Sch&auml;ffer, Jinghui Zhang, Zheng Zhang, Webb Miller, and David J. Lipman (1997), \"Gapped BLAST and PSI-BLAST: a new generation of protein database search programs\", Nucleic Acids Res. 25:3389-3402.",
      "search_target": {
        "db": "nr"
      },
      "params": {
        "matrix": "PAM30",
        "expect": 200000,
        "gap_open": 9,
        "gap_extend": 1,
        "filter": "F"
      },
      "results": {
        "search": {
          "query_id": "Query_17587",
          "query_title": "record_1",
          "query_len": 14,
          "hits": [
            {
              "num": 1,
              "description": [
                {
                  "id": "ref|NP_001038098.2|",
                  "accession": "NP_001038098",
                  "title": "apolipoprotein B precursor [Gallus gallus]",
                  "taxid": 9031,
                  "sciname": "Gallus gallus"
                }
              ],
              "len": 4631,
              "hsps": [
                {
                  "num": 1,
                  "bit_score": 48.5687,
                  "score": 107,
                  "evalue": 3.30872e-05,
                  "identity": 14,
                  "positive": 14,
                  "query_from": 1,
                  "query_to": 14,
                  "hit_from": 1181,
                  "hit_to": 1194,
                  "align_len": 14,
                  "gaps": 0,
                  "qseq": "MSSAFQVDFSDYSK",
                  "hseq": "MSSAFQVDFSDYSK",
                  "midline": "MSSAFQVDFSDYSK"
                }
              ]
            },
            {
              "num": 2,
              "description": [
                {
                  "id": "gb|ABF70173.1|",
                  "accession": "ABF70173",
                  "title": "apolipoprotein B [Gallus gallus]",
                  "taxid": 9031,
                  "sciname": "Gallus gallus"
                }
              ],
              "len": 4631,
              "hsps": [
                {
                  "num": 1,
                  "bit_score": 48.5687,
                  "score": 107,
                  "evalue": 3.30872e-05,
                  "identity": 14,
                  "positive": 14,
                  "query_from": 1,
                  "query_to": 14,
                  "hit_from": 1181,
                  "hit_to": 1194,
                  "align_len": 14,
                  "gaps": 0,
                  "qseq": "MSSAFQVDFSDYSK",
                  "hseq": "MSSAFQVDFSDYSK",
                  "midline": "MSSAFQVDFSDYSK"
                }
              ]
            },
            {
              "num": 3,
              "description": [
                {
                  "id": "gb|NXC43088.1|",
                  "accession": "NXC43088",
                  "title": "APOB protein [Penelope pileata]",
                  "taxid": 1118817,
                  "sciname": "Penelope pileata"
                }
              ],
              "len": 4611,
              "hsps": [
                {
                  "num": 1,
                  "bit_score": 48.5687,
                  "score": 107,
                  "evalue": 3.30874e-05,
                  "identity": 14,
                  "positive": 14,
                  "query_from": 1,
                  "query_to": 14,
                  "hit_from": 1162,
                  "hit_to": 1175,
                  "align_len": 14,
                  "gaps": 0,
                  "qseq": "MSSAFQVDFSDYSK",
                  "hseq": "MSSAFQVDFSDYSK",
                  "midline": "MSSAFQVDFSDYSK"
                }
              ]
            },
            {
              "num": 4,
              "description": [
                {
                  "id": "ref|XP_010706280.1|",
                  "accession": "XP_010706280",
                  "title": "apolipoprotein B-100 [Meleagris gallopavo]",
                  "taxid": 9103,
                  "sciname": "Meleagris gallopavo"
                }
              ],
              "len": 4631,
              "hsps": [
                {
                  "num": 1,
                  "bit_score": 45.1755,
                  "score": 99,
                  "evalue": 0.000525216,
                  "identity": 13,
                  "positive": 13,
                  "query_from": 1,
                  "query_to": 14,
                  "hit_from": 1181,
                  "hit_to": 1194,
                  "align_len": 14,
                  "gaps": 0,
                  "qseq": "MSSAFQVDFSDYSK",
                  "hseq": "MSSGFQVDFSDYSK",
                  "midline": "MSS FQVDFSDYSK"
                }
              ]
            },
            {
              "num": 5,
              "description": [
                {
                  "id": "ref|XP_015715031.1|",
                  "accession": "XP_015715031",
                  "title": "LOW QUALITY PROTEIN: apolipoprotein B-100 [Coturnix japonica]",
                  "taxid": 93934,
                  "sciname": "Coturnix japonica"
                }
              ],
              "len": 4631,
              "hsps": [
                {
                  "num": 1,
                  "bit_score": 45.1755,
                  "score": 99,
                  "evalue": 0.000525216,
                  "identity": 13,
                  "positive": 13,
                  "query_from": 1,
                  "query_to": 14,
                  "hit_from": 1181,
                  "hit_to": 1194,
                  "align_len": 14,
                  "gaps": 0,
                  "qseq": "MSSAFQVDFSDYSK",
                  "hseq": "MSSGFQVDFSDYSK",
                  "midline": "MSS FQVDFSDYSK"
                }
              ]
            },
            {
              "num": 6,
              "description": [
                {
                  "id": "gb|NXJ14184.1|",
                  "accession": "NXJ14184",
                  "title": "APOB protein [Odontophorus gujanensis]",
                  "taxid": 886794,
                  "sciname": "Odontophorus gujanensis"
                }
              ],
              "len": 4623,
              "hsps": [
                {
                  "num": 1,
                  "bit_score": 45.1755,
                  "score": 99,
                  "evalue": 0.000525217,
                  "identity": 13,
                  "positive": 13,
                  "query_from": 1,
                  "query_to": 14,
                  "hit_from": 1173,
                  "hit_to": 1186,
                  "align_len": 14,
                  "gaps": 0,
                  "qseq": "MSSAFQVDFSDYSK",
                  "hseq": "MSSGFQVDFSDYSK",
                  "midline": "MSS FQVDFSDYSK"
                }
              ]
            },
            {
              "num": 7,
              "description": [
                {
                  "id": "gb|POI33127.1|",
                  "accession": "POI33127",
                  "title": "hypothetical protein CIB84_003121, partial [Bambusicola thoracicus]",
                  "taxid": 9083,
                  "sciname": "Bambusicola thoracicus"
                }
              ],
              "len": 3700,
              "hsps": [
                {
                  "num": 1,
                  "bit_score": 45.1755,
                  "score": 99,
                  "evalue": 0.000525399,
                  "identity": 13,
                  "positive": 13,
                  "query_from": 1,
                  "query_to": 14,
                  "hit_from": 250,
                  "hit_to": 263,
                  "align_len": 14,
                  "gaps": 0,
                  "qseq": "MSSAFQVDFSDYSK",
                  "hseq": "MSSGFQVDFSDYSK",
                  "midline": "MSS FQVDFSDYSK"
                }
              ]
            },
            {
              "num": 8,
              "description": [
                {
                  "id": "ref|XP_030345862.1|",
                  "accession": "XP_030345862",
                  "title": "LOW QUALITY PROTEIN: apolipoprotein B-100 [Strigops habroptila]",
                  "taxid": 2489341,
                  "sciname": "Strigops habroptila"
                }
              ],
              "len": 4633,
              "hsps": [
                {
                  "num": 1,
                  "bit_score": 43.0547,
                  "score": 94,
                  "evalue": 0.00296127,
                  "identity": 12,
                  "positive": 13,
                  "query_from": 1,
                  "query_to": 14,
                  "hit_from": 1181,
                  "hit_to": 1194,
                  "align_len": 14,
                  "gaps": 0,
                  "qseq": "MSSAFQVDFSDYSK",
                  "hseq": "MSSAFQIDFSDYPK",
                  "midline": "MSSAFQ+DFSDY K"
                }
              ]
            },
            {
              "num": 9,
              "description": [
                {
                  "id": "ref|XP_010010772.1|",
                  "accession": "XP_010010772",
                  "title": "PREDICTED: LOW QUALITY PROTEIN: apolipoprotein B-100-like [Nestor notabilis]",
                  "taxid": 176057,
                  "sciname": "Nestor notabilis"
                }
              ],
              "len": 4631,
              "hsps": [
                {
                  "num": 1,
                  "bit_score": 43.0547,
                  "score": 94,
                  "evalue": 0.00296127,
                  "identity": 12,
                  "positive": 13,
                  "query_from": 1,
                  "query_to": 14,
                  "hit_from": 1185,
                  "hit_to": 1198,
                  "align_len": 14,
                  "gaps": 0,
                  "qseq": "MSSAFQVDFSDYSK",
                  "hseq": "MSSAFQIDFSDYPK",
                  "midline": "MSSAFQ+DFSDY K"
                }
              ]
            },
            {
              "num": 10,
              "description": [
                {
                  "id": "ref|XP_005146503.3|",
                  "accession": "XP_005146503",
                  "title": "LOW QUALITY PROTEIN: apolipoprotein B-100 [Melopsittacus undulatus]",
                  "taxid": 13146,
                  "sciname": "Melopsittacus undulatus"
                }
              ],
              "len": 4627,
              "hsps": [
                {
                  "num": 1,
                  "bit_score": 43.0547,
                  "score": 94,
                  "evalue": 0.00296127,
                  "identity": 12,
                  "positive": 13,
                  "query_from": 1,
                  "query_to": 14,
                  "hit_from": 1181,
                  "hit_to": 1194,
                  "align_len": 14,
                  "gaps": 0,
                  "qseq": "MSSAFQVDFSDYSK",
                  "hseq": "MSSAFQIDFSDYPK",
                  "midline": "MSSAFQ+DFSDY K"
                }
              ]
            },
            {
              "num": 11,
              "description": [
                {
                  "id": "gb|KQK80868.1|",
                  "accession": "KQK80868",
                  "title": "apolipoprotein B-100 [Amazona aestiva]",
                  "taxid": 12930,
                  "sciname": "Amazona aestiva"
                }
              ],
              "len": 4540,
              "hsps": [
                {
                  "num": 1,
                  "bit_score": 43.0547,
                  "score": 94,
                  "evalue": 0.00296134,
                  "identity": 12,
                  "positive": 13,
                  "query_from": 1,
                  "query_to": 14,
                  "hit_from": 1181,
                  "hit_to": 1194,
                  "align_len": 14,
                  "gaps": 0,
                  "qseq": "MSSAFQVDFSDYSK",
                  "hseq": "MSSAFQIDFSDYPK",
                  "midline": "MSSAFQ+DFSDY K"
                }
              ]
            },
            {
              "num": 12,
              "description": [
                {
                  "id": "gb|NXK77324.1|",
                  "accession": "NXK77324",
                  "title": "APOB protein [Amazona guildingii]",
                  "taxid": 175529,
                  "sciname": "Amazona guildingii"
                }
              ],
              "len": 4525,
              "hsps": [
                {
                  "num": 1,
                  "bit_score": 43.0547,
                  "score": 94,
                  "evalue": 0.00296135,
                  "identity": 12,
                  "positive": 13,
                  "query_from": 1,
                  "query_to": 14,
                  "hit_from": 1149,
                  "hit_to": 1162,
                  "align_len": 14,
                  "gaps": 0,
                  "qseq": "MSSAFQVDFSDYSK",
                  "hseq": "MSSAFQIDFSDYPK",
                  "midline": "MSSAFQ+DFSDY K"
                }
              ]
            },
            {
              "num": 13,
              "description": [
                {
                  "id": "gb|NXD70134.1|",
                  "accession": "NXD70134",
                  "title": "APOB protein [Eolophus roseicapilla]",
                  "taxid": 176039,
                  "sciname": "Eolophus roseicapilla"
                }
              ],
              "len": 4510,
              "hsps": [
                {
                  "num": 1,
                  "bit_score": 43.0547,
                  "score": 94,
                  "evalue": 0.00296137,
                  "identity": 12,
                  "positive": 13,
                  "query_from": 1,
                  "query_to": 14,
                  "hit_from": 1131,
                  "hit_to": 1144,
                  "align_len": 14,
                  "gaps": 0,
                  "qseq": "MSSAFQVDFSDYSK",
                  "hseq": "MSSAFQIDFSDYPK",
                  "midline": "MSSAFQ+DFSDY K"
                }
              ]
            },
            {
              "num": 14,
              "description": [
                {
                  "id": "ref|XP_009575680.1|",
                  "accession": "XP_009575680",
                  "title": "PREDICTED: LOW QUALITY PROTEIN: apolipoprotein B-100-like [Fulmarus glacialis]",
                  "taxid": 30455,
                  "sciname": "Fulmarus glacialis"
                }
              ],
              "len": 4628,
              "hsps": [
                {
                  "num": 1,
                  "bit_score": 41.7823,
                  "score": 91,
                  "evalue": 0.00836482,
                  "identity": 12,
                  "positive": 12,
                  "query_from": 1,
                  "query_to": 14,
                  "hit_from": 1179,
                  "hit_to": 1192,
                  "align_len": 14,
                  "gaps": 0,
                  "qseq": "MSSAFQVDFSDYSK",
                  "hseq": "MSSGFQVDFSDYPK",
                  "midline": "MSS FQVDFSDY K"
                }
              ]
            },
            {
              "num": 15,
              "description": [
                {
                  "id": "ref|XP_042684521.1|",
                  "accession": "XP_042684521",
                  "title": "apolipoprotein B-100 [Centrocercus urophasianus]",
                  "taxid": 9002,
                  "sciname": "Centrocercus urophasianus"
                }
              ],
              "len": 4631,
              "hsps": [
                {
                  "num": 1,
                  "bit_score": 41.3581,
                  "score": 90,
                  "evalue": 0.0118259,
                  "identity": 12,
                  "positive": 12,
                  "query_from": 1,
                  "query_to": 14,
                  "hit_from": 1181,
                  "hit_to": 1194,
                  "align_len": 14,
                  "gaps": 0,
                  "qseq": "MSSAFQVDFSDYSK",
                  "hseq": "MSSSFQVDFSGYSK",
                  "midline": "MSS FQVDFS YSK"
                }
              ]
            },
            {
              "num": 16,
              "description": [
                {
                  "id": "gb|NWR73268.1|",
                  "accession": "NWR73268",
                  "title": "APOB protein [Centropus unirufus]",
                  "taxid": 1118519,
                  "sciname": "Centropus unirufus"
                }
              ],
              "len": 4596,
              "hsps": [
                {
                  "num": 1,
                  "bit_score": 41.3581,
                  "score": 90,
                  "evalue": 0.011826,
                  "identity": 12,
                  "positive": 12,
                  "query_from": 1,
                  "query_to": 14,
                  "hit_from": 1146,
                  "hit_to": 1159,
                  "align_len": 14,
                  "gaps": 0,
                  "qseq": "MSSAFQVDFSDYSK",
                  "hseq": "MSSSFPVDFSDYSK",
                  "midline": "MSS F VDFSDYSK"
                }
              ]
            },
            {
              "num": 17,
              "description": [
                {
                  "id": "ref|XP_021247719.1|",
                  "accession": "XP_021247719",
                  "title": "apolipoprotein B-100 [Numida meleagris]",
                  "taxid": 8996,
                  "sciname": "Numida meleagris"
                }
              ],
              "len": 4631,
              "hsps": [
                {
                  "num": 1,
                  "bit_score": 40.934,
                  "score": 89,
                  "evalue": 0.0167202,
                  "identity": 12,
                  "positive": 12,
                  "query_from": 1,
                  "query_to": 14,
                  "hit_from": 1181,
                  "hit_to": 1194,
                  "align_len": 14,
                  "gaps": 0,
                  "qseq": "MSSAFQVDFSDYSK",
                  "hseq": "MSSGFRVDFSDYSK",
                  "midline": "MSS F VDFSDYSK"
                }
              ]
            },
            {
              "num": 18,
              "description": [
                {
                  "id": "gb|OXB84376.1|",
                  "accession": "OXB84376",
                  "title": "hypothetical protein H355_010803, partial [Colinus virginianus]",
                  "taxid": 9014,
                  "sciname": "Colinus virginianus"
                }
              ],
              "len": 4598,
              "hsps": [
                {
                  "num": 1,
                  "bit_score": 40.934,
                  "score": 89,
                  "evalue": 0.0167203,
                  "identity": 12,
                  "positive": 12,
                  "query_from": 1,
                  "query_to": 14,
                  "hit_from": 1148,
                  "hit_to": 1161,
                  "align_len": 14,
                  "gaps": 0,
                  "qseq": "MSSAFQVDFSDYSK",
                  "hseq": "MSSGFRVDFSDYSK",
                  "midline": "MSS F VDFSDYSK"
                }
              ]
            },
            {
              "num": 19,
              "description": [
                {
                  "id": "ref|XP_010193843.1|",
                  "accession": "XP_010193843",
                  "title": "PREDICTED: LOW QUALITY PROTEIN: apolipoprotein B-100-like [Colius striatus]",
                  "taxid": 57412,
                  "sciname": "Colius striatus"
                }
              ],
              "len": 4634,
              "hsps": [
                {
                  "num": 1,
                  "bit_score": 40.5098,
                  "score": 88,
                  "evalue": 0.0236414,
                  "identity": 12,
                  "positive": 12,
                  "query_from": 1,
                  "query_to": 14,
                  "hit_from": 1188,
                  "hit_to": 1201,
                  "align_len": 14,
                  "gaps": 0,
                  "qseq": "MSSAFQVDFSDYSK",
                  "hseq": "MSSGFPVDFSDYSK",
                  "midline": "MSS F VDFSDYSK"
                }
              ]
            },
            {
              "num": 20,
              "description": [
                {
                  "id": "ref|XP_010000710.1|",
                  "accession": "XP_010000710",
                  "title": "PREDICTED: LOW QUALITY PROTEIN: apolipoprotein B-100 [Chaetura pelagica]",
                  "taxid": 8897,
                  "sciname": "Chaetura pelagica"
                }
              ],
              "len": 4613,
              "hsps": [
                {
                  "num": 1,
                  "bit_score": 40.5098,
                  "score": 88,
                  "evalue": 0.0236415,
                  "identity": 12,
                  "positive": 12,
                  "query_from": 1,
                  "query_to": 14,
                  "hit_from": 1186,
                  "hit_to": 1199,
                  "align_len": 14,
                  "gaps": 0,
                  "qseq": "MSSAFQVDFSDYSK",
                  "hseq": "MSSAFPVDFSDYPK",
                  "midline": "MSSAF VDFSDY K"
                }
              ]
            },
            {
              "num": 21,
              "description": [
                {
                  "id": "gb|NXX93594.1|",
                  "accession": "NXX93594",
                  "title": "APOB protein [Centropus bengalensis]",
                  "taxid": 1463675,
                  "sciname": "Centropus bengalensis"
                }
              ],
              "len": 4596,
              "hsps": [
                {
                  "num": 1,
                  "bit_score": 40.5098,
                  "score": 88,
                  "evalue": 0.0236416,
                  "identity": 12,
                  "positive": 12,
                  "query_from": 1,
                  "query_to": 14,
                  "hit_from": 1146,
                  "hit_to": 1159,
                  "align_len": 14,
                  "gaps": 0,
                  "qseq": "MSSAFQVDFSDYSK",
                  "hseq": "MSSGFPVDFSDYSK",
                  "midline": "MSS F VDFSDYSK"
                }
              ]
            },
            {
              "num": 22,
              "description": [
                {
                  "id": "gb|OXB63924.1|",
                  "accession": "OXB63924",
                  "title": "hypothetical protein ASZ78_007766 [Callipepla squamata]",
                  "taxid": 9009,
                  "sciname": "Callipepla squamata"
                }
              ],
              "len": 3957,
              "hsps": [
                {
                  "num": 1,
                  "bit_score": 40.5098,
                  "score": 88,
                  "evalue": 0.0236456,
                  "identity": 12,
                  "positive": 12,
                  "query_from": 1,
                  "query_to": 14,
                  "hit_from": 508,
                  "hit_to": 521,
                  "align_len": 14,
                  "gaps": 0,
                  "qseq": "MSSAFQVDFSDYSK",
                  "hseq": "MSSGFPVDFSDYSK",
                  "midline": "MSS F VDFSDYSK"
                }
              ]
            },
            {
              "num": 23,
              "description": [
                {
                  "id": "ref|XP_009940446.1|",
                  "accession": "XP_009940446",
                  "title": "PREDICTED: apolipoprotein B-100-like, partial [Opisthocomus hoazin]",
                  "taxid": 30419,
                  "sciname": "Opisthocomus hoazin"
                }
              ],
              "len": 483,
              "hsps": [
                {
                  "num": 1,
                  "bit_score": 40.0857,
                  "score": 87,
                  "evalue": 0.0337179,
                  "identity": 12,
                  "positive": 12,
                  "query_from": 1,
                  "query_to": 14,
                  "hit_from": 392,
                  "hit_to": 405,
                  "align_len": 14,
                  "gaps": 0,
                  "qseq": "MSSAFQVDFSDYSK",
                  "hseq": "MSSGFAVDFSDYSK",
                  "midline": "MSS F VDFSDYSK"
                }
              ]
            },
            {
              "num": 24,
              "description": [
                {
                  "id": "ref|XP_042736573.1|",
                  "accession": "XP_042736573",
                  "title": "apolipoprotein B-100 [Lagopus leucura]",
                  "taxid": 30410,
                  "sciname": "Lagopus leucura"
                }
              ],
              "len": 4631,
              "hsps": [
                {
                  "num": 1,
                  "bit_score": 39.6615,
                  "score": 86,
                  "evalue": 0.0472745,
                  "identity": 12,
                  "positive": 12,
                  "query_from": 1,
                  "query_to": 14,
                  "hit_from": 1181,
                  "hit_to": 1194,
                  "align_len": 14,
                  "gaps": 0,
                  "qseq": "MSSAFQVDFSDYSK",
                  "hseq": "MSSSFQFDFSDYSK",
                  "midline": "MSS FQ DFSDYSK"
                }
              ]
            },
            {
              "num": 25,
              "description": [
                {
                  "id": "ref|XP_035177088.1|",
                  "accession": "XP_035177088",
                  "title": "apolipoprotein B-100 isoform X1 [Oxyura jamaicensis]",
                  "taxid": 8884,
                  "sciname": "Oxyura jamaicensis"
                }
              ],
              "len": 4630,
              "hsps": [
                {
                  "num": 1,
                  "bit_score": 39.2374,
                  "score": 85,
                  "evalue": 0.0668572,
                  "identity": 11,
                  "positive": 12,
                  "query_from": 1,
                  "query_to": 14,
                  "hit_from": 1180,
                  "hit_to": 1193,
                  "align_len": 14,
                  "gaps": 0,
                  "qseq": "MSSAFQVDFSDYSK",
                  "hseq": "MSSGFQVDFSEYPK",
                  "midline": "MSS FQVDFS+Y K"
                }
              ]
            },
            {
              "num": 26,
              "description": [
                {
                  "id": "ref|XP_035177089.1|",
                  "accession": "XP_035177089",
                  "title": "apolipoprotein B-100 isoform X2 [Oxyura jamaicensis]",
                  "taxid": 8884,
                  "sciname": "Oxyura jamaicensis"
                }
              ],
              "len": 4629,
              "hsps": [
                {
                  "num": 1,
                  "bit_score": 39.2374,
                  "score": 85,
                  "evalue": 0.0668572,
                  "identity": 11,
                  "positive": 12,
                  "query_from": 1,
                  "query_to": 14,
                  "hit_from": 1179,
                  "hit_to": 1192,
                  "align_len": 14,
                  "gaps": 0,
                  "qseq": "MSSAFQVDFSDYSK",
                  "hseq": "MSSGFQVDFSEYPK",
                  "midline": "MSS FQVDFS+Y K"
                }
              ]
            },
            {
              "num": 27,
              "description": [
                {
                  "id": "gb|KFP55088.1|",
                  "accession": "KFP55088",
                  "title": "Apolipoprotein B-100, partial [Cathartes aura]",
                  "taxid": 43455,
                  "sciname": "Cathartes aura"
                }
              ],
              "len": 4513,
              "hsps": [
                {
                  "num": 1,
                  "bit_score": 37.5408,
                  "score": 81,
                  "evalue": 0.267641,
                  "identity": 11,
                  "positive": 11,
                  "query_from": 1,
                  "query_to": 14,
                  "hit_from": 1150,
                  "hit_to": 1163,
                  "align_len": 14,
                  "gaps": 0,
                  "qseq": "MSSAFQVDFSDYSK",
                  "hseq": "MSSSFPVDFSDYRK",
                  "midline": "MSS F VDFSDY K"
                }
              ]
            },
            {
              "num": 28,
              "description": [
                {
                  "id": "ref|XP_005443182.1|",
                  "accession": "XP_005443182",
                  "title": "LOW QUALITY PROTEIN: apolipoprotein B-100 [Falco cherrug]",
                  "taxid": 345164,
                  "sciname": "Falco cherrug"
                }
              ],
              "len": 4639,
              "hsps": [
                {
                  "num": 1,
                  "bit_score": 37.1166,
                  "score": 80,
                  "evalue": 0.378638,
                  "identity": 11,
                  "positive": 11,
                  "query_from": 1,
                  "query_to": 14,
                  "hit_from": 1187,
                  "hit_to": 1200,
                  "align_len": 14,
                  "gaps": 0,
                  "qseq": "MSSAFQVDFSDYSK",
                  "hseq": "MSSGFPVDFSDYPK",
                  "midline": "MSS F VDFSDY K"
                }
              ]
            },
            {
              "num": 29,
              "description": [
                {
                  "id": "ref|XP_037248332.1|",
                  "accession": "XP_037248332",
                  "title": "LOW QUALITY PROTEIN: apolipoprotein B-100 [Falco rusticolus]",
                  "taxid": 120794,
                  "sciname": "Falco rusticolus"
                }
              ],
              "len": 4633,
              "hsps": [
                {
                  "num": 1,
                  "bit_score": 37.1166,
                  "score": 80,
                  "evalue": 0.378638,
                  "identity": 11,
                  "positive": 11,
                  "query_from": 1,
                  "query_to": 14,
                  "hit_from": 1181,
                  "hit_to": 1194,
                  "align_len": 14,
                  "gaps": 0,
                  "qseq": "MSSAFQVDFSDYSK",
                  "hseq": "MSSGFPVDFSDYPK",
                  "midline": "MSS F VDFSDY K"
                }
              ]
            },
            {
              "num": 30,
              "description": [
                {
                  "id": "ref|XP_026701702.1|",
                  "accession": "XP_026701702",
                  "title": "apolipoprotein B-100 [Athene cunicularia]",
                  "taxid": 194338,
                  "sciname": "Athene cunicularia"
                }
              ],
              "len": 4633,
              "hsps": [
                {
                  "num": 1,
                  "bit_score": 37.1166,
                  "score": 80,
                  "evalue": 0.378638,
                  "identity": 11,
                  "positive": 11,
                  "query_from": 1,
                  "query_to": 14,
                  "hit_from": 1181,
                  "hit_to": 1194,
                  "align_len": 14,
                  "gaps": 0,
                  "qseq": "MSSAFQVDFSDYSK",
                  "hseq": "MSSGFPVDFSDYPK",
                  "midline": "MSS F VDFSDY K"
                }
              ]
            },
            {
              "num": 31,
              "description": [
                {
                  "id": "ref|XP_010582554.1|",
                  "accession": "XP_010582554",
                  "title": "PREDICTED: apolipoprotein B-100 [Haliaeetus leucocephalus]",
                  "taxid": 52644,
                  "sciname": "Haliaeetus leucocephalus"
                }
              ],
              "len": 4633,
              "hsps": [
                {
                  "num": 1,
                  "bit_score": 37.1166,
                  "score": 80,
                  "evalue": 0.378638,
                  "identity": 11,
                  "positive": 11,
                  "query_from": 1,
                  "query_to": 14,
                  "hit_from": 1181,
                  "hit_to": 1194,
                  "align_len": 14,
                  "gaps": 0,
                  "qseq": "MSSAFQVDFSDYSK",
                  "hseq": "MSSGFPVDFSDYPK",
                  "midline": "MSS F VDFSDY K"
                }
              ]
            },
            {
              "num": 32,
              "description": [
                {
                  "id": "ref|XP_009278782.1|",
                  "accession": "XP_009278782",
                  "title": "PREDICTED: apolipoprotein B-100 [Aptenodytes forsteri]",
                  "taxid": 9233,
                  "sciname": "Aptenodytes forsteri"
                }
              ],
              "len": 4633,
              "hsps": [
                {
                  "num": 1,
                  "bit_score": 37.1166,
                  "score": 80,
                  "evalue": 0.378638,
                  "identity": 11,
                  "positive": 11,
                  "query_from": 1,
                  "query_to": 14,
                  "hit_from": 1181,
                  "hit_to": 1194,
                  "align_len": 14,
                  "gaps": 0,
                  "qseq": "MSSAFQVDFSDYSK",
                  "hseq": "MSSGFPVDFSDYPK",
                  "midline": "MSS F VDFSDY K"
                }
              ]
            },
            {
              "num": 33,
              "description": [
                {
                  "id": "ref|XP_040454454.1|",
                  "accession": "XP_040454454",
                  "title": "LOW QUALITY PROTEIN: apolipoprotein B-100 [Falco naumanni]",
                  "taxid": 148594,
                  "sciname": "Falco naumanni"
                }
              ],
              "len": 4633,
              "hsps": [
                {
                  "num": 1,
                  "bit_score": 37.1166,
                  "score": 80,
                  "evalue": 0.378638,
                  "identity": 11,
                  "positive": 11,
                  "query_from": 1,
                  "query_to": 14,
                  "hit_from": 1181,
                  "hit_to": 1194,
                  "align_len": 14,
                  "gaps": 0,
                  "qseq": "MSSAFQVDFSDYSK",
                  "hseq": "MSSGFPVDFSDYPK",
                  "midline": "MSS F VDFSDY K"
                }
              ]
            },
            {
              "num": 34,
              "description": [
                {
                  "id": "ref|XP_029893122.1|",
                  "accession": "XP_029893122",
                  "title": "apolipoprotein B-100 [Aquila chrysaetos chrysaetos]",
                  "taxid": 223781,
                  "sciname": "Aquila chrysaetos chrysaetos"
                }
              ],
              "len": 4633,
              "hsps": [
                {
                  "num": 1,
                  "bit_score": 37.1166,
                  "score": 80,
                  "evalue": 0.378638,
                  "identity": 11,
                  "positive": 11,
                  "query_from": 1,
                  "query_to": 14,
                  "hit_from": 1181,
                  "hit_to": 1194,
                  "align_len": 14,
                  "gaps": 0,
                  "qseq": "MSSAFQVDFSDYSK",
                  "hseq": "MSSGFPVDFSDYPK",
                  "midline": "MSS F VDFSDY K"
                }
              ]
            },
            {
              "num": 35,
              "description": [
                {
                  "id": "ref|XP_027633276.1|",
                  "accession": "XP_027633276",
                  "title": "LOW QUALITY PROTEIN: apolipoprotein B-100 [Falco peregrinus]",
                  "taxid": 8954,
                  "sciname": "Falco peregrinus"
                }
              ],
              "len": 4632,
              "hsps": [
                {
                  "num": 1,
                  "bit_score": 37.1166,
                  "score": 80,
                  "evalue": 0.378638,
                  "identity": 11,
                  "positive": 11,
                  "query_from": 1,
                  "query_to": 14,
                  "hit_from": 1176,
                  "hit_to": 1189,
                  "align_len": 14,
                  "gaps": 0,
                  "qseq": "MSSAFQVDFSDYSK",
                  "hseq": "MSSGFPVDFSDYPK",
                  "midline": "MSS F VDFSDY K"
                }
              ]
            },
            {
              "num": 36,
              "description": [
                {
                  "id": "ref|XP_009925874.1|",
                  "accession": "XP_009925874",
                  "title": "PREDICTED: LOW QUALITY PROTEIN: apolipoprotein B-100 [Haliaeetus albicilla]",
                  "taxid": 8969,
                  "sciname": "Haliaeetus albicilla"
                }
              ],
              "len": 4631,
              "hsps": [
                {
                  "num": 1,
                  "bit_score": 37.1166,
                  "score": 80,
                  "evalue": 0.378638,
                  "identity": 11,
                  "positive": 11,
                  "query_from": 1,
                  "query_to": 14,
                  "hit_from": 1183,
                  "hit_to": 1196,
                  "align_len": 14,
                  "gaps": 0,
                  "qseq": "MSSAFQVDFSDYSK",
                  "hseq": "MSSGFPVDFSDYPK",
                  "midline": "MSS F VDFSDY K"
                }
              ]
            },
            {
              "num": 37,
              "description": [
                {
                  "id": "gb|OPJ73626.1|",
                  "accession": "OPJ73626",
                  "title": "apolipoprotein B-100 [Patagioenas fasciata monilis]",
                  "taxid": 372326,
                  "sciname": "Patagioenas fasciata monilis"
                }
              ],
              "len": 4630,
              "hsps": [
                {
                  "num": 1,
                  "bit_score": 37.1166,
                  "score": 80,
                  "evalue": 0.378638,
                  "identity": 11,
                  "positive": 11,
                  "query_from": 1,
                  "query_to": 14,
                  "hit_from": 1181,
                  "hit_to": 1194,
                  "align_len": 14,
                  "gaps": 0,
                  "qseq": "MSSAFQVDFSDYSK",
                  "hseq": "MSSGFPVDFSDYPK",
                  "midline": "MSS F VDFSDY K"
                }
              ]
            },
            {
              "num": 38,
              "description": [
                {
                  "id": "ref|XP_040409253.1|",
                  "accession": "XP_040409253",
                  "title": "apolipoprotein B-100 [Cygnus olor]",
                  "taxid": 8869,
                  "sciname": "Cygnus olor"
                }
              ],
              "len": 4630,
              "hsps": [
                {
                  "num": 1,
                  "bit_score": 37.1166,
                  "score": 80,
                  "evalue": 0.378638,
                  "identity": 11,
                  "positive": 11,
                  "query_from": 1,
                  "query_to": 14,
                  "hit_from": 1180,
                  "hit_to": 1193,
                  "align_len": 14,
                  "gaps": 0,
                  "qseq": "MSSAFQVDFSDYSK",
                  "hseq": "MSSGFPVDFSDYPK",
                  "midline": "MSS F VDFSDY K"
                }
              ]
            },
            {
              "num": 39,
              "description": [
                {
                  "id": "ref|XP_032041067.1|",
                  "accession": "XP_032041067",
                  "title": "apolipoprotein B-100 [Aythya fuligula]",
                  "taxid": 219594,
                  "sciname": "Aythya fuligula"
                }
              ],
              "len": 4630,
              "hsps": [
                {
                  "num": 1,
                  "bit_score": 37.1166,
                  "score": 80,
                  "evalue": 0.378638,
                  "identity": 11,
                  "positive": 11,
                  "query_from": 1,
                  "query_to": 14,
                  "hit_from": 1180,
                  "hit_to": 1193,
                  "align_len": 14,
                  "gaps": 0,
                  "qseq": "MSSAFQVDFSDYSK",
                  "hseq": "MSSVFPVDFSDYPK",
                  "midline": "MSS F VDFSDY K"
                }
              ]
            },
            {
              "num": 40,
              "description": [
                {
                  "id": "ref|XP_035416072.1|",
                  "accession": "XP_035416072",
                  "title": "apolipoprotein B-100 [Cygnus atratus]",
                  "taxid": 8868,
                  "sciname": "Cygnus atratus"
                }
              ],
              "len": 4630,
              "hsps": [
                {
                  "num": 1,
                  "bit_score": 37.1166,
                  "score": 80,
                  "evalue": 0.378638,
                  "identity": 11,
                  "positive": 11,
                  "query_from": 1,
                  "query_to": 14,
                  "hit_from": 1180,
                  "hit_to": 1193,
                  "align_len": 14,
                  "gaps": 0,
                  "qseq": "MSSAFQVDFSDYSK",
                  "hseq": "MSSGFPVDFSDYPK",
                  "midline": "MSS F VDFSDY K"
                }
              ]
            },
            {
              "num": 41,
              "description": [
                {
                  "id": "ref|XP_009317925.1|",
                  "accession": "XP_009317925",
                  "title": "PREDICTED: LOW QUALITY PROTEIN: apolipoprotein B-100 [Pygoscelis adeliae]",
                  "taxid": 9238,
                  "sciname": "Pygoscelis adeliae"
                }
              ],
              "len": 4629,
              "hsps": [
                {
                  "num": 1,
                  "bit_score": 37.1166,
                  "score": 80,
                  "evalue": 0.378638,
                  "identity": 11,
                  "positive": 11,
                  "query_from": 1,
                  "query_to": 14,
                  "hit_from": 1178,
                  "hit_to": 1191,
                  "align_len": 14,
                  "gaps": 0,
                  "qseq": "MSSAFQVDFSDYSK",
                  "hseq": "MSSGFPVDFSDYPK",
                  "midline": "MSS F VDFSDY K"
                }
              ]
            },
            {
              "num": 42,
              "description": [
                {
                  "id": "ref|XP_005012961.3|",
                  "accession": "XP_005012961",
                  "title": "LOW QUALITY PROTEIN: apolipoprotein B-100 [Anas platyrhynchos]",
                  "taxid": 8839,
                  "sciname": "Anas platyrhynchos"
                }
              ],
              "len": 4629,
              "hsps": [
                {
                  "num": 1,
                  "bit_score": 37.1166,
                  "score": 80,
                  "evalue": 0.378638,
                  "identity": 11,
                  "positive": 11,
                  "query_from": 1,
                  "query_to": 14,
                  "hit_from": 1180,
                  "hit_to": 1193,
                  "align_len": 14,
                  "gaps": 0,
                  "qseq": "MSSAFQVDFSDYSK",
                  "hseq": "MSSVFPVDFSDYPK",
                  "midline": "MSS F VDFSDY K"
                }
              ]
            },
            {
              "num": 43,
              "description": [
                {
                  "id": "ref|XP_010292153.1|",
                  "accession": "XP_010292153",
                  "title": "PREDICTED: LOW QUALITY PROTEIN: apolipoprotein B-100-like [Phaethon lepturus]",
                  "taxid": 97097,
                  "sciname": "Phaethon lepturus"
                }
              ],
              "len": 4626,
              "hsps": [
                {
                  "num": 1,
                  "bit_score": 37.1166,
                  "score": 80,
                  "evalue": 0.378638,
                  "identity": 11,
                  "positive": 11,
                  "query_from": 1,
                  "query_to": 14,
                  "hit_from": 1186,
                  "hit_to": 1199,
                  "align_len": 14,
                  "gaps": 0,
                  "qseq": "MSSAFQVDFSDYSK",
                  "hseq": "MSSGFPVDFSDYPK",
                  "midline": "MSS F VDFSDY K"
                }
              ]
            },
            {
              "num": 44,
              "description": [
                {
                  "id": "ref|XP_010149296.1|",
                  "accession": "XP_010149296",
                  "title": "PREDICTED: LOW QUALITY PROTEIN: apolipoprotein B-100-like [Eurypyga helias]",
                  "taxid": 54383,
                  "sciname": "Eurypyga helias"
                }
              ],
              "len": 4626,
              "hsps": [
                {
                  "num": 1,
                  "bit_score": 37.1166,
                  "score": 80,
                  "evalue": 0.378638,
                  "identity": 11,
                  "positive": 11,
                  "query_from": 1,
                  "query_to": 14,
                  "hit_from": 1181,
                  "hit_to": 1194,
                  "align_len": 14,
                  "gaps": 0,
                  "qseq": "MSSAFQVDFSDYSK",
                  "hseq": "MSSGFPVDFSDYPK",
                  "midline": "MSS F VDFSDY K"
                }
              ]
            },
            {
              "num": 45,
              "description": [
                {
                  "id": "ref|XP_013050287.1|",
                  "accession": "XP_013050287",
                  "title": "PREDICTED: LOW QUALITY PROTEIN: apolipoprotein B-100 [Anser cygnoides domesticus]",
                  "taxid": 381198,
                  "sciname": "Anser cygnoides domesticus"
                }
              ],
              "len": 4625,
              "hsps": [
                {
                  "num": 1,
                  "bit_score": 37.1166,
                  "score": 80,
                  "evalue": 0.378638,
                  "identity": 11,
                  "positive": 11,
                  "query_from": 1,
                  "query_to": 14,
                  "hit_from": 1182,
                  "hit_to": 1195,
                  "align_len": 14,
                  "gaps": 0,
                  "qseq": "MSSAFQVDFSDYSK",
                  "hseq": "MSSGFPVDFSDYPK",
                  "midline": "MSS F VDFSDY K"
                }
              ]
            },
            {
              "num": 46,
              "description": [
                {
                  "id": "gb|NXA16877.1|",
                  "accession": "NXA16877",
                  "title": "APOB protein [Ibidorhyncha struthersii]",
                  "taxid": 425643,
                  "sciname": "Ibidorhyncha struthersii"
                }
              ],
              "len": 4616,
              "hsps": [
                {
                  "num": 1,
                  "bit_score": 37.1166,
                  "score": 80,
                  "evalue": 0.378639,
                  "identity": 11,
                  "positive": 11,
                  "query_from": 1,
                  "query_to": 14,
                  "hit_from": 1164,
                  "hit_to": 1177,
                  "align_len": 14,
                  "gaps": 0,
                  "qseq": "MSSAFQVDFSDYSK",
                  "hseq": "MSSGFPVDFSDYPK",
                  "midline": "MSS F VDFSDY K"
                }
              ]
            },
            {
              "num": 47,
              "description": [
                {
                  "id": "gb|NWX07611.1|",
                  "accession": "NWX07611",
                  "title": "APOB protein [Caloenas nicobarica]",
                  "taxid": 187106,
                  "sciname": "Caloenas nicobarica"
                }
              ],
              "len": 4615,
              "hsps": [
                {
                  "num": 1,
                  "bit_score": 37.1166,
                  "score": 80,
                  "evalue": 0.378639,
                  "identity": 11,
                  "positive": 11,
                  "query_from": 1,
                  "query_to": 14,
                  "hit_from": 1163,
                  "hit_to": 1176,
                  "align_len": 14,
                  "gaps": 0,
                  "qseq": "MSSAFQVDFSDYSK",
                  "hseq": "MSSGFPVDFSDYPK",
                  "midline": "MSS F VDFSDY K"
                }
              ]
            },
            {
              "num": 48,
              "description": [
                {
                  "id": "gb|NXN50878.1|",
                  "accession": "NXN50878",
                  "title": "APOB protein [Rynchops niger]",
                  "taxid": 227184,
                  "sciname": "Rynchops niger"
                }
              ],
              "len": 4615,
              "hsps": [
                {
                  "num": 1,
                  "bit_score": 37.1166,
                  "score": 80,
                  "evalue": 0.378639,
                  "identity": 11,
                  "positive": 11,
                  "query_from": 1,
                  "query_to": 14,
                  "hit_from": 1163,
                  "hit_to": 1176,
                  "align_len": 14,
                  "gaps": 0,
                  "qseq": "MSSAFQVDFSDYSK",
                  "hseq": "MSSGFPVDFSDYPK",
                  "midline": "MSS F VDFSDY K"
                }
              ]
            },
            {
              "num": 49,
              "description": [
                {
                  "id": "gb|NXN43886.1|",
                  "accession": "NXN43886",
                  "title": "APOB protein [Rhinoptilus africanus]",
                  "taxid": 240209,
                  "sciname": "Rhinoptilus africanus"
                }
              ],
              "len": 4615,
              "hsps": [
                {
                  "num": 1,
                  "bit_score": 37.1166,
                  "score": 80,
                  "evalue": 0.378639,
                  "identity": 11,
                  "positive": 11,
                  "query_from": 1,
                  "query_to": 14,
                  "hit_from": 1163,
                  "hit_to": 1176,
                  "align_len": 14,
                  "gaps": 0,
                  "qseq": "MSSAFQVDFSDYSK",
                  "hseq": "MSSGFPVDFSDYPK",
                  "midline": "MSS F VDFSDY K"
                }
              ]
            },
            {
              "num": 50,
              "description": [
                {
                  "id": "gb|NXJ45697.1|",
                  "accession": "NXJ45697",
                  "title": "APOB protein [Spizaetus tyrannus]",
                  "taxid": 252798,
                  "sciname": "Spizaetus tyrannus"
                }
              ],
              "len": 4615,
              "hsps": [
                {
                  "num": 1,
                  "bit_score": 37.1166,
                  "score": 80,
                  "evalue": 0.378639,
                  "identity": 11,
                  "positive": 11,
                  "query_from": 1,
                  "query_to": 14,
                  "hit_from": 1163,
                  "hit_to": 1176,
                  "align_len": 14,
                  "gaps": 0,
                  "qseq": "MSSAFQVDFSDYSK",
                  "hseq": "MSSGFPVDFSDYPK",
                  "midline": "MSS F VDFSDY K"
                }
              ]
            },
            {
              "num": 51,
              "description": [
                {
                  "id": "gb|NXF62320.1|",
                  "accession": "NXF62320",
                  "title": "APOB protein [Ciccaba nigrolineata]",
                  "taxid": 1118524,
                  "sciname": "Ciccaba nigrolineata"
                }
              ],
              "len": 4615,
              "hsps": [
                {
                  "num": 1,
                  "bit_score": 37.1166,
                  "score": 80,
                  "evalue": 0.378639,
                  "identity": 11,
                  "positive": 11,
                  "query_from": 1,
                  "query_to": 14,
                  "hit_from": 1163,
                  "hit_to": 1176,
                  "align_len": 14,
                  "gaps": 0,
                  "qseq": "MSSAFQVDFSDYSK",
                  "hseq": "MSSGFPVDFSDYPK",
                  "midline": "MSS F VDFSDY K"
                }
              ]
            },
            {
              "num": 52,
              "description": [
                {
                  "id": "gb|NXI61550.1|",
                  "accession": "NXI61550",
                  "title": "APOB protein [Anseranas semipalmata]",
                  "taxid": 8851,
                  "sciname": "Anseranas semipalmata"
                }
              ],
              "len": 4612,
              "hsps": [
                {
                  "num": 1,
                  "bit_score": 37.1166,
                  "score": 80,
                  "evalue": 0.378639,
                  "identity": 11,
                  "positive": 11,
                  "query_from": 1,
                  "query_to": 14,
                  "hit_from": 1162,
                  "hit_to": 1175,
                  "align_len": 14,
                  "gaps": 0,
                  "qseq": "MSSAFQVDFSDYSK",
                  "hseq": "MSSGFPVDFSDYPK",
                  "midline": "MSS F VDFSDY K"
                }
              ]
            },
            {
              "num": 53,
              "description": [
                {
                  "id": "gb|KAF1492926.1|",
                  "accession": "KAF1492926",
                  "title": "hypothetical protein FQV08_0003738, partial [Pygoscelis antarcticus]",
                  "taxid": 79643,
                  "sciname": "Pygoscelis antarcticus"
                }
              ],
              "len": 4604,
              "hsps": [
                {
                  "num": 1,
                  "bit_score": 37.1166,
                  "score": 80,
                  "evalue": 0.37864,
                  "identity": 11,
                  "positive": 11,
                  "query_from": 1,
                  "query_to": 14,
                  "hit_from": 1150,
                  "hit_to": 1163,
                  "align_len": 14,
                  "gaps": 0,
                  "qseq": "MSSAFQVDFSDYSK",
                  "hseq": "MSSGFPVDFSDYPK",
                  "midline": "MSS F VDFSDY K"
                }
              ]
            },
            {
              "num": 54,
              "description": [
                {
                  "id": "gb|KAF1672907.1|",
                  "accession": "KAF1672907",
                  "title": "hypothetical protein FQV07_0008815, partial [Pygoscelis papua]",
                  "taxid": 30457,
                  "sciname": "Pygoscelis papua"
                }
              ],
              "len": 4604,
              "hsps": [
                {
                  "num": 1,
                  "bit_score": 37.1166,
                  "score": 80,
                  "evalue": 0.37864,
                  "identity": 11,
                  "positive": 11,
                  "query_from": 1,
                  "query_to": 14,
                  "hit_from": 1150,
                  "hit_to": 1163,
                  "align_len": 14,
                  "gaps": 0,
                  "qseq": "MSSAFQVDFSDYSK",
                  "hseq": "MSSGFPVDFSDYPK",
                  "midline": "MSS F VDFSDY K"
                }
              ]
            },
            {
              "num": 55,
              "description": [
                {
                  "id": "gb|NXW35021.1|",
                  "accession": "NXW35021",
                  "title": "APOB protein [Phaetusa simplex]",
                  "taxid": 297813,
                  "sciname": "Phaetusa simplex"
                }
              ],
              "len": 4604,
              "hsps": [
                {
                  "num": 1,
                  "bit_score": 37.1166,
                  "score": 80,
                  "evalue": 0.37864,
                  "identity": 11,
                  "positive": 11,
                  "query_from": 1,
                  "query_to": 14,
                  "hit_from": 1150,
                  "hit_to": 1163,
                  "align_len": 14,
                  "gaps": 0,
                  "qseq": "MSSAFQVDFSDYSK",
                  "hseq": "MSSGFPVDFSDYPK",
                  "midline": "MSS F VDFSDY K"
                }
              ]
            },
            {
              "num": 56,
              "description": [
                {
                  "id": "ref|XP_009640821.1|",
                  "accession": "XP_009640821",
                  "title": "LOW QUALITY PROTEIN: apolipoprotein B-100 [Egretta garzetta]",
                  "taxid": 188379,
                  "sciname": "Egretta garzetta"
                }
              ],
              "len": 4603,
              "hsps": [
                {
                  "num": 1,
                  "bit_score": 37.1166,
                  "score": 80,
                  "evalue": 0.37864,
                  "identity": 11,
                  "positive": 11,
                  "query_from": 1,
                  "query_to": 14,
                  "hit_from": 1193,
                  "hit_to": 1206,
                  "align_len": 14,
                  "gaps": 0,
                  "qseq": "MSSAFQVDFSDYSK",
                  "hseq": "MSSGFPVDFSDYPK",
                  "midline": "MSS F VDFSDY K"
                }
              ]
            },
            {
              "num": 57,
              "description": [
                {
                  "id": "gb|KAF1566299.1|",
                  "accession": "KAF1566299",
                  "title": "hypothetical protein FQV10_0015721, partial [Eudyptes schlegeli]",
                  "taxid": 57240,
                  "sciname": "Eudyptes schlegeli"
                }
              ],
              "len": 4603,
              "hsps": [
                {
                  "num": 1,
                  "bit_score": 37.1166,
                  "score": 80,
                  "evalue": 0.37864,
                  "identity": 11,
                  "positive": 11,
                  "query_from": 1,
                  "query_to": 14,
                  "hit_from": 1150,
                  "hit_to": 1163,
                  "align_len": 14,
                  "gaps": 0,
                  "qseq": "MSSAFQVDFSDYSK",
                  "hseq": "MSSGFPVDFSDYPK",
                  "midline": "MSS F VDFSDY K"
                }
              ]
            },
            {
              "num": 58,
              "description": [
                {
                  "id": "gb|KAF1573244.1|",
                  "accession": "KAF1573244",
                  "title": "hypothetical protein FQV11_0008891, partial [Eudyptes moseleyi]",
                  "taxid": 2495534,
                  "sciname": "Eudyptes moseleyi"
                }
              ],
              "len": 4602,
              "hsps": [
                {
                  "num": 1,
                  "bit_score": 37.1166,
                  "score": 80,
                  "evalue": 0.37864,
                  "identity": 11,
                  "positive": 11,
                  "query_from": 1,
                  "query_to": 14,
                  "hit_from": 1150,
                  "hit_to": 1163,
                  "align_len": 14,
                  "gaps": 0,
                  "qseq": "MSSAFQVDFSDYSK",
                  "hseq": "MSSGFPVDFSDYPK",
                  "midline": "MSS F VDFSDY K"
                }
              ]
            },
            {
              "num": 59,
              "description": [
                {
                  "id": "gb|KAF1603588.1|",
                  "accession": "KAF1603588",
                  "title": "hypothetical protein FQV16_0003787, partial [Eudyptes robustus]",
                  "taxid": 345251,
                  "sciname": "Eudyptes robustus"
                }
              ],
              "len": 4602,
              "hsps": [
                {
                  "num": 1,
                  "bit_score": 37.1166,
                  "score": 80,
                  "evalue": 0.37864,
                  "identity": 11,
                  "positive": 11,
                  "query_from": 1,
                  "query_to": 14,
                  "hit_from": 1150,
                  "hit_to": 1163,
                  "align_len": 14,
                  "gaps": 0,
                  "qseq": "MSSAFQVDFSDYSK",
                  "hseq": "MSSGFPVDFSDYPK",
                  "midline": "MSS F VDFSDY K"
                }
              ]
            },
            {
              "num": 60,
              "description": [
                {
                  "id": "gb|KAF1608389.1|",
                  "accession": "KAF1608389",
                  "title": "hypothetical protein FQV09_0009052, partial [Eudyptes chrysolophus]",
                  "taxid": 79627,
                  "sciname": "Eudyptes chrysolophus"
                }
              ],
              "len": 4602,
              "hsps": [
                {
                  "num": 1,
                  "bit_score": 37.1166,
                  "score": 80,
                  "evalue": 0.37864,
                  "identity": 11,
                  "positive": 11,
                  "query_from": 1,
                  "query_to": 14,
                  "hit_from": 1150,
                  "hit_to": 1163,
                  "align_len": 14,
                  "gaps": 0,
                  "qseq": "MSSAFQVDFSDYSK",
                  "hseq": "MSSGFPVDFSDYPK",
                  "midline": "MSS F VDFSDY K"
                }
              ]
            },
            {
              "num": 61,
              "description": [
                {
                  "id": "gb|NWX20552.1|",
                  "accession": "NWX20552",
                  "title": "APOB protein [Aegotheles bennettii]",
                  "taxid": 48278,
                  "sciname": "Aegotheles bennettii"
                }
              ],
              "len": 4602,
              "hsps": [
                {
                  "num": 1,
                  "bit_score": 37.1166,
                  "score": 80,
                  "evalue": 0.37864,
                  "identity": 11,
                  "positive": 11,
                  "query_from": 1,
                  "query_to": 14,
                  "hit_from": 1158,
                  "hit_to": 1171,
                  "align_len": 14,
                  "gaps": 0,
                  "qseq": "MSSAFQVDFSDYSK",
                  "hseq": "MSSGFPVDFSDYPK",
                  "midline": "MSS F VDFSDY K"
                }
              ]
            },
            {
              "num": 62,
              "description": [
                {
                  "id": "gb|KAF1536920.1|",
                  "accession": "KAF1536920",
                  "title": "hypothetical protein FQV19_0004219, partial [Eudyptula minor]",
                  "taxid": 37083,
                  "sciname": "Eudyptula minor"
                }
              ],
              "len": 4602,
              "hsps": [
                {
                  "num": 1,
                  "bit_score": 37.1166,
                  "score": 80,
                  "evalue": 0.37864,
                  "identity": 11,
                  "positive": 11,
                  "query_from": 1,
                  "query_to": 14,
                  "hit_from": 1150,
                  "hit_to": 1163,
                  "align_len": 14,
                  "gaps": 0,
                  "qseq": "MSSAFQVDFSDYSK",
                  "hseq": "MSSGFPVDFSDYPK",
                  "midline": "MSS F VDFSDY K"
                }
              ]
            },
            {
              "num": 63,
              "description": [
                {
                  "id": "gb|NXJ98301.1|",
                  "accession": "NXJ98301",
                  "title": "APOB protein [Corythaixoides concolor]",
                  "taxid": 103956,
                  "sciname": "Corythaixoides concolor"
                }
              ],
              "len": 4602,
              "hsps": [
                {
                  "num": 1,
                  "bit_score": 37.1166,
                  "score": 80,
                  "evalue": 0.37864,
                  "identity": 11,
                  "positive": 11,
                  "query_from": 1,
                  "query_to": 14,
                  "hit_from": 1150,
                  "hit_to": 1163,
                  "align_len": 14,
                  "gaps": 0,
                  "qseq": "MSSAFQVDFSDYSK",
                  "hseq": "MSSGFPVDFSDYPK",
                  "midline": "MSS F VDFSDY K"
                }
              ]
            },
            {
              "num": 64,
              "description": [
                {
                  "id": "gb|KAF1512233.1|",
                  "accession": "KAF1512233",
                  "title": "hypothetical protein FQV20_0000798, partial [Eudyptula albosignata]",
                  "taxid": 345258,
                  "sciname": "Eudyptula albosignata"
                }
              ],
              "len": 4602,
              "hsps": [
                {
                  "num": 1,
                  "bit_score": 37.1166,
                  "score": 80,
                  "evalue": 0.37864,
                  "identity": 11,
                  "positive": 11,
                  "query_from": 1,
                  "query_to": 14,
                  "hit_from": 1150,
                  "hit_to": 1163,
                  "align_len": 14,
                  "gaps": 0,
                  "qseq": "MSSAFQVDFSDYSK",
                  "hseq": "MSSGFPVDFSDYPK",
                  "midline": "MSS F VDFSDY K"
                }
              ]
            },
            {
              "num": 65,
              "description": [
                {
                  "id": "gb|NXV20991.1|",
                  "accession": "NXV20991",
                  "title": "APOB protein [Cepphus grylle]",
                  "taxid": 28697,
                  "sciname": "Cepphus grylle"
                }
              ],
              "len": 4602,
              "hsps": [
                {
                  "num": 1,
                  "bit_score": 37.1166,
                  "score": 80,
                  "evalue": 0.37864,
                  "identity": 11,
                  "positive": 11,
                  "query_from": 1,
                  "query_to": 14,
                  "hit_from": 1150,
                  "hit_to": 1163,
                  "align_len": 14,
                  "gaps": 0,
                  "qseq": "MSSAFQVDFSDYSK",
                  "hseq": "MSSGFPVDFSDYPK",
                  "midline": "MSS F VDFSDY K"
                }
              ]
            },
            {
              "num": 66,
              "description": [
                {
                  "id": "gb|NXL35439.1|",
                  "accession": "NXL35439",
                  "title": "APOB protein [Glaucidium brasilianum]",
                  "taxid": 78217,
                  "sciname": "Glaucidium brasilianum"
                }
              ],
              "len": 4602,
              "hsps": [
                {
                  "num": 1,
                  "bit_score": 37.1166,
                  "score": 80,
                  "evalue": 0.37864,
                  "identity": 11,
                  "positive": 11,
                  "query_from": 1,
                  "query_to": 14,
                  "hit_from": 1150,
                  "hit_to": 1163,
                  "align_len": 14,
                  "gaps": 0,
                  "qseq": "MSSAFQVDFSDYSK",
                  "hseq": "MSSGFPVDFSDYPK",
                  "midline": "MSS F VDFSDY K"
                }
              ]
            },
            {
              "num": 67,
              "description": [
                {
                  "id": "gb|NXK12414.1|",
                  "accession": "NXK12414",
                  "title": "APOB protein [Herpetotheres cachinnans]",
                  "taxid": 56343,
                  "sciname": "Herpetotheres cachinnans"
                }
              ],
              "len": 4602,
              "hsps": [
                {
                  "num": 1,
                  "bit_score": 37.1166,
                  "score": 80,
                  "evalue": 0.37864,
                  "identity": 11,
                  "positive": 11,
                  "query_from": 1,
                  "query_to": 14,
                  "hit_from": 1150,
                  "hit_to": 1163,
                  "align_len": 14,
                  "gaps": 0,
                  "qseq": "MSSAFQVDFSDYSK",
                  "hseq": "MSSGFPVDFSDYPK",
                  "midline": "MSS F VDFSDY K"
                }
              ]
            },
            {
              "num": 68,
              "description": [
                {
                  "id": "gb|KAF1443202.1|",
                  "accession": "KAF1443202",
                  "title": "hypothetical protein FQV21_0001894, partial [Spheniscus demersus]",
                  "taxid": 92683,
                  "sciname": "Spheniscus demersus"
                }
              ],
              "len": 4602,
              "hsps": [
                {
                  "num": 1,
                  "bit_score": 37.1166,
                  "score": 80,
                  "evalue": 0.37864,
                  "identity": 11,
                  "positive": 11,
                  "query_from": 1,
                  "query_to": 14,
                  "hit_from": 1150,
                  "hit_to": 1163,
                  "align_len": 14,
                  "gaps": 0,
                  "qseq": "MSSAFQVDFSDYSK",
                  "hseq": "MSSGFPVDFSDYPK",
                  "midline": "MSS F VDFSDY K"
                }
              ]
            },
            {
              "num": 69,
              "description": [
                {
                  "id": "gb|KAF1410225.1|",
                  "accession": "KAF1410225",
                  "title": "hypothetical protein FQV22_0000645, partial [Spheniscus magellanicus]",
                  "taxid": 37081,
                  "sciname": "Spheniscus magellanicus"
                }
              ],
              "len": 4602,
              "hsps": [
                {
                  "num": 1,
                  "bit_score": 37.1166,
                  "score": 80,
                  "evalue": 0.37864,
                  "identity": 11,
                  "positive": 11,
                  "query_from": 1,
                  "query_to": 14,
                  "hit_from": 1150,
                  "hit_to": 1163,
                  "align_len": 14,
                  "gaps": 0,
                  "qseq": "MSSAFQVDFSDYSK",
                  "hseq": "MSSGFPVDFSDYPK",
                  "midline": "MSS F VDFSDY K"
                }
              ]
            },
            {
              "num": 70,
              "description": [
                {
                  "id": "gb|KAF1501174.1|",
                  "accession": "KAF1501174",
                  "title": "hypothetical protein FQV19_0004418, partial [Eudyptula minor]",
                  "taxid": 37083,
                  "sciname": "Eudyptula minor"
                }
              ],
              "len": 4602,
              "hsps": [
                {
                  "num": 1,
                  "bit_score": 37.1166,
                  "score": 80,
                  "evalue": 0.37864,
                  "identity": 11,
                  "positive": 11,
                  "query_from": 1,
                  "query_to": 14,
                  "hit_from": 1150,
                  "hit_to": 1163,
                  "align_len": 14,
                  "gaps": 0,
                  "qseq": "MSSAFQVDFSDYSK",
                  "hseq": "MSSGFPVDFSDYPK",
                  "midline": "MSS F VDFSDY K"
                }
              ]
            },
            {
              "num": 71,
              "description": [
                {
                  "id": "gb|NXT37091.1|",
                  "accession": "NXT37091",
                  "title": "APOB protein [Pelecanoides urinatrix]",
                  "taxid": 37079,
                  "sciname": "Pelecanoides urinatrix"
                }
              ],
              "len": 4602,
              "hsps": [
                {
                  "num": 1,
                  "bit_score": 37.1166,
                  "score": 80,
                  "evalue": 0.37864,
                  "identity": 11,
                  "positive": 11,
                  "query_from": 1,
                  "query_to": 14,
                  "hit_from": 1150,
                  "hit_to": 1163,
                  "align_len": 14,
                  "gaps": 0,
                  "qseq": "MSSAFQVDFSDYSK",
                  "hseq": "MSSGFPVDFSDYPK",
                  "midline": "MSS F VDFSDY K"
                }
              ]
            },
            {
              "num": 72,
              "description": [
                {
                  "id": "gb|NWZ47346.1|",
                  "accession": "NWZ47346",
                  "title": "APOB protein [Haliaeetus albicilla]",
                  "taxid": 8969,
                  "sciname": "Haliaeetus albicilla"
                }
              ],
              "len": 4602,
              "hsps": [
                {
                  "num": 1,
                  "bit_score": 37.1166,
                  "score": 80,
                  "evalue": 0.37864,
                  "identity": 11,
                  "positive": 11,
                  "query_from": 1,
                  "query_to": 14,
                  "hit_from": 1150,
                  "hit_to": 1163,
                  "align_len": 14,
                  "gaps": 0,
                  "qseq": "MSSAFQVDFSDYSK",
                  "hseq": "MSSGFPVDFSDYPK",
                  "midline": "MSS F VDFSDY K"
                }
              ]
            },
            {
              "num": 73,
              "description": [
                {
                  "id": "gb|KAF1468707.1|",
                  "accession": "KAF1468707",
                  "title": "hypothetical protein FQV17_0013854, partial [Megadyptes antipodes antipodes]",
                  "taxid": 2517240,
                  "sciname": "Megadyptes antipodes antipodes"
                }
              ],
              "len": 4602,
              "hsps": [
                {
                  "num": 1,
                  "bit_score": 37.1166,
                  "score": 80,
                  "evalue": 0.37864,
                  "identity": 11,
                  "positive": 11,
                  "query_from": 1,
                  "query_to": 14,
                  "hit_from": 1150,
                  "hit_to": 1163,
                  "align_len": 14,
                  "gaps": 0,
                  "qseq": "MSSAFQVDFSDYSK",
                  "hseq": "MSSGFPVDFSDYPK",
                  "midline": "MSS F VDFSDY K"
                }
              ]
            },
            {
              "num": 74,
              "description": [
                {
                  "id": "gb|NWR59305.1|",
                  "accession": "NWR59305",
                  "title": "APOB protein [Bucorvus abyssinicus]",
                  "taxid": 153643,
                  "sciname": "Bucorvus abyssinicus"
                }
              ],
              "len": 4602,
              "hsps": [
                {
                  "num": 1,
                  "bit_score": 37.1166,
                  "score": 80,
                  "evalue": 0.37864,
                  "identity": 11,
                  "positive": 11,
                  "query_from": 1,
                  "query_to": 14,
                  "hit_from": 1150,
                  "hit_to": 1163,
                  "align_len": 14,
                  "gaps": 0,
                  "qseq": "MSSAFQVDFSDYSK",
                  "hseq": "MSSGFPVDFSDYPK",
                  "midline": "MSS F VDFSDY K"
                }
              ]
            },
            {
              "num": 75,
              "description": [
                {
                  "id": "gb|NXV27050.1|",
                  "accession": "NXV27050",
                  "title": "APOB protein [Rissa tridactyla]",
                  "taxid": 75485,
                  "sciname": "Rissa tridactyla"
                }
              ],
              "len": 4602,
              "hsps": [
                {
                  "num": 1,
                  "bit_score": 37.1166,
                  "score": 80,
                  "evalue": 0.37864,
                  "identity": 11,
                  "positive": 11,
                  "query_from": 1,
                  "query_to": 14,
                  "hit_from": 1150,
                  "hit_to": 1163,
                  "align_len": 14,
                  "gaps": 0,
                  "qseq": "MSSAFQVDFSDYSK",
                  "hseq": "MSSGFPVDFSDYPK",
                  "midline": "MSS F VDFSDY K"
                }
              ]
            },
            {
              "num": 76,
              "description": [
                {
                  "id": "gb|NWY60829.1|",
                  "accession": "NWY60829",
                  "title": "APOB protein [Chionis minor]",
                  "taxid": 227182,
                  "sciname": "Chionis minor"
                }
              ],
              "len": 4602,
              "hsps": [
                {
                  "num": 1,
                  "bit_score": 37.1166,
                  "score": 80,
                  "evalue": 0.37864,
                  "identity": 11,
                  "positive": 11,
                  "query_from": 1,
                  "query_to": 14,
                  "hit_from": 1150,
                  "hit_to": 1163,
                  "align_len": 14,
                  "gaps": 0,
                  "qseq": "MSSAFQVDFSDYSK",
                  "hseq": "MSSGFPVDFSDYPK",
                  "midline": "MSS F VDFSDY K"
                }
              ]
            },
            {
              "num": 77,
              "description": [
                {
                  "id": "gb|NXV91063.1|",
                  "accession": "NXV91063",
                  "title": "APOB protein [Calonectris borealis]",
                  "taxid": 1323832,
                  "sciname": "Calonectris borealis"
                }
              ],
              "len": 4602,
              "hsps": [
                {
                  "num": 1,
                  "bit_score": 37.1166,
                  "score": 80,
                  "evalue": 0.37864,
                  "identity": 11,
                  "positive": 11,
                  "query_from": 1,
                  "query_to": 14,
                  "hit_from": 1150,
                  "hit_to": 1163,
                  "align_len": 14,
                  "gaps": 0,
                  "qseq": "MSSAFQVDFSDYSK",
                  "hseq": "MSSGFPVDFSDYPK",
                  "midline": "MSS F VDFSDY K"
                }
              ]
            },
            {
              "num": 78,
              "description": [
                {
                  "id": "gb|KAF1657622.1|",
                  "accession": "KAF1657622",
                  "title": "hypothetical protein FQA23_0004854, partial [Aptenodytes patagonicus]",
                  "taxid": 9234,
                  "sciname": "Aptenodytes patagonicus"
                }
              ],
              "len": 4602,
              "hsps": [
                {
                  "num": 1,
                  "bit_score": 37.1166,
                  "score": 80,
                  "evalue": 0.37864,
                  "identity": 11,
                  "positive": 11,
                  "query_from": 1,
                  "query_to": 14,
                  "hit_from": 1150,
                  "hit_to": 1163,
                  "align_len": 14,
                  "gaps": 0,
                  "qseq": "MSSAFQVDFSDYSK",
                  "hseq": "MSSGFPVDFSDYPK",
                  "midline": "MSS F VDFSDY K"
                }
              ]
            },
            {
              "num": 79,
              "description": [
                {
                  "id": "gb|KAF1431476.1|",
                  "accession": "KAF1431476",
                  "title": "hypothetical protein FQV24_0005614, partial [Spheniscus mendiculus]",
                  "taxid": 156760,
                  "sciname": "Spheniscus mendiculus"
                }
              ],
              "len": 4602,
              "hsps": [
                {
                  "num": 1,
                  "bit_score": 37.1166,
                  "score": 80,
                  "evalue": 0.37864,
                  "identity": 11,
                  "positive": 11,
                  "query_from": 1,
                  "query_to": 14,
                  "hit_from": 1150,
                  "hit_to": 1163,
                  "align_len": 14,
                  "gaps": 0,
                  "qseq": "MSSAFQVDFSDYSK",
                  "hseq": "MSSGFPVDFSDYPK",
                  "midline": "MSS F VDFSDY K"
                }
              ]
            },
            {
              "num": 80,
              "description": [
                {
                  "id": "gb|NXG86940.1|",
                  "accession": "NXG86940",
                  "title": "APOB protein [Stercorarius parasiticus]",
                  "taxid": 54059,
                  "sciname": "Stercorarius parasiticus"
                }
              ],
              "len": 4602,
              "hsps": [
                {
                  "num": 1,
                  "bit_score": 37.1166,
                  "score": 80,
                  "evalue": 0.37864,
                  "identity": 11,
                  "positive": 11,
                  "query_from": 1,
                  "query_to": 14,
                  "hit_from": 1150,
                  "hit_to": 1163,
                  "align_len": 14,
                  "gaps": 0,
                  "qseq": "MSSAFQVDFSDYSK",
                  "hseq": "MSSGFPVDFSDYPK",
                  "midline": "MSS F VDFSDY K"
                }
              ]
            },
            {
              "num": 81,
              "description": [
                {
                  "id": "gb|NWT41679.1|",
                  "accession": "NWT41679",
                  "title": "APOB protein [Chroicocephalus maculipennis]",
                  "taxid": 287016,
                  "sciname": "Chroicocephalus maculipennis"
                }
              ],
              "len": 4602,
              "hsps": [
                {
                  "num": 1,
                  "bit_score": 37.1166,
                  "score": 80,
                  "evalue": 0.37864,
                  "identity": 11,
                  "positive": 11,
                  "query_from": 1,
                  "query_to": 14,
                  "hit_from": 1150,
                  "hit_to": 1163,
                  "align_len": 14,
                  "gaps": 0,
                  "qseq": "MSSAFQVDFSDYSK",
                  "hseq": "MSSGFPVDFSDYPK",
                  "midline": "MSS F VDFSDY K"
                }
              ]
            },
            {
              "num": 82,
              "description": [
                {
                  "id": "gb|NWW87299.1|",
                  "accession": "NWW87299",
                  "title": "APOB protein [Rhynochetos jubatus]",
                  "taxid": 54386,
                  "sciname": "Rhynochetos jubatus"
                }
              ],
              "len": 4602,
              "hsps": [
                {
                  "num": 1,
                  "bit_score": 37.1166,
                  "score": 80,
                  "evalue": 0.37864,
                  "identity": 11,
                  "positive": 11,
                  "query_from": 1,
                  "query_to": 14,
                  "hit_from": 1150,
                  "hit_to": 1163,
                  "align_len": 14,
                  "gaps": 0,
                  "qseq": "MSSAFQVDFSDYSK",
                  "hseq": "MSSGFPVDFSDYPK",
                  "midline": "MSS F VDFSDY K"
                }
              ]
            },
            {
              "num": 83,
              "description": [
                {
                  "id": "gb|NXN71437.1|",
                  "accession": "NXN71437",
                  "title": "APOB protein [Himantopus himantopus]",
                  "taxid": 225398,
                  "sciname": "Himantopus himantopus"
                }
              ],
              "len": 4602,
              "hsps": [
                {
                  "num": 1,
                  "bit_score": 37.1166,
                  "score": 80,
                  "evalue": 0.37864,
                  "identity": 11,
                  "positive": 11,
                  "query_from": 1,
                  "query_to": 14,
                  "hit_from": 1150,
                  "hit_to": 1163,
                  "align_len": 14,
                  "gaps": 0,
                  "qseq": "MSSAFQVDFSDYSK",
                  "hseq": "MSSGFPVDFSDYPK",
                  "midline": "MSS F VDFSDY K"
                }
              ]
            },
            {
              "num": 84,
              "description": [
                {
                  "id": "gb|KAF1425371.1|",
                  "accession": "KAF1425371",
                  "title": "hypothetical protein FQV23_0000705, partial [Spheniscus humboldti]",
                  "taxid": 9240,
                  "sciname": "Spheniscus humboldti"
                }
              ],
              "len": 4602,
              "hsps": [
                {
                  "num": 1,
                  "bit_score": 37.1166,
                  "score": 80,
                  "evalue": 0.37864,
                  "identity": 11,
                  "positive": 11,
                  "query_from": 1,
                  "query_to": 14,
                  "hit_from": 1150,
                  "hit_to": 1163,
                  "align_len": 14,
                  "gaps": 0,
                  "qseq": "MSSAFQVDFSDYSK",
                  "hseq": "MSSGFPVDFSDYPK",
                  "midline": "MSS F VDFSDY K"
                }
              ]
            },
            {
              "num": 85,
              "description": [
                {
                  "id": "gb|KAF1505280.1|",
                  "accession": "KAF1505280",
                  "title": "hypothetical protein FQV18_0002395, partial [Eudyptula novaehollandiae]",
                  "taxid": 2052820,
                  "sciname": "Eudyptula novaehollandiae"
                }
              ],
              "len": 4602,
              "hsps": [
                {
                  "num": 1,
                  "bit_score": 37.1166,
                  "score": 80,
                  "evalue": 0.37864,
                  "identity": 11,
                  "positive": 11,
                  "query_from": 1,
                  "query_to": 14,
                  "hit_from": 1150,
                  "hit_to": 1163,
                  "align_len": 14,
                  "gaps": 0,
                  "qseq": "MSSAFQVDFSDYSK",
                  "hseq": "MSSGFPVDFSDYPK",
                  "midline": "MSS F VDFSDY K"
                }
              ]
            },
            {
              "num": 86,
              "description": [
                {
                  "id": "gb|NXJ68984.1|",
                  "accession": "NXJ68984",
                  "title": "APOB protein [Rostratula benghalensis]",
                  "taxid": 118793,
                  "sciname": "Rostratula benghalensis"
                }
              ],
              "len": 4602,
              "hsps": [
                {
                  "num": 1,
                  "bit_score": 37.1166,
                  "score": 80,
                  "evalue": 0.37864,
                  "identity": 11,
                  "positive": 11,
                  "query_from": 1,
                  "query_to": 14,
                  "hit_from": 1150,
                  "hit_to": 1163,
                  "align_len": 14,
                  "gaps": 0,
                  "qseq": "MSSAFQVDFSDYSK",
                  "hseq": "MSSGFPVDFSDYPK",
                  "midline": "MSS F VDFSDY K"
                }
              ]
            },
            {
              "num": 87,
              "description": [
                {
                  "id": "gb|KAF1605520.1|",
                  "accession": "KAF1605520",
                  "title": "hypothetical protein FQV15_0013272, partial [Eudyptes pachyrhynchus]",
                  "taxid": 37080,
                  "sciname": "Eudyptes pachyrhynchus"
                }
              ],
              "len": 4602,
              "hsps": [
                {
                  "num": 1,
                  "bit_score": 37.1166,
                  "score": 80,
                  "evalue": 0.37864,
                  "identity": 11,
                  "positive": 11,
                  "query_from": 1,
                  "query_to": 14,
                  "hit_from": 1150,
                  "hit_to": 1163,
                  "align_len": 14,
                  "gaps": 0,
                  "qseq": "MSSAFQVDFSDYSK",
                  "hseq": "MSSGFPVDFSDYPK",
                  "midline": "MSS F VDFSDY K"
                }
              ]
            },
            {
              "num": 88,
              "description": [
                {
                  "id": "gb|NXW84491.1|",
                  "accession": "NXW84491",
                  "title": "APOB protein [Alopecoenas beccarii]",
                  "taxid": 262131,
                  "sciname": "Alopecoenas beccarii"
                }
              ],
              "len": 4602,
              "hsps": [
                {
                  "num": 1,
                  "bit_score": 37.1166,
                  "score": 80,
                  "evalue": 0.37864,
                  "identity": 11,
                  "positive": 11,
                  "query_from": 1,
                  "query_to": 14,
                  "hit_from": 1150,
                  "hit_to": 1163,
                  "align_len": 14,
                  "gaps": 0,
                  "qseq": "MSSAFQVDFSDYSK",
                  "hseq": "MSSGFPVDFSDYPK",
                  "midline": "MSS F VDFSDY K"
                }
              ]
            },
            {
              "num": 89,
              "description": [
                {
                  "id": "gb|NXE81445.1|",
                  "accession": "NXE81445",
                  "title": "APOB protein [Cochlearius cochlearius]",
                  "taxid": 110676,
                  "sciname": "Cochlearius cochlearius"
                }
              ],
              "len": 4601,
              "hsps": [
                {
                  "num": 1,
                  "bit_score": 37.1166,
                  "score": 80,
                  "evalue": 0.37864,
                  "identity": 11,
                  "positive": 11,
                  "query_from": 1,
                  "query_to": 14,
                  "hit_from": 1150,
                  "hit_to": 1163,
                  "align_len": 14,
                  "gaps": 0,
                  "qseq": "MSSAFQVDFSDYSK",
                  "hseq": "MSSGFPVDFSDYPK",
                  "midline": "MSS F VDFSDY K"
                }
              ]
            },
            {
              "num": 90,
              "description": [
                {
                  "id": "gb|NWH61262.1|",
                  "accession": "NWH61262",
                  "title": "APOB protein [Geococcyx californianus]",
                  "taxid": 8947,
                  "sciname": "Geococcyx californianus"
                }
              ],
              "len": 4601,
              "hsps": [
                {
                  "num": 1,
                  "bit_score": 37.1166,
                  "score": 80,
                  "evalue": 0.37864,
                  "identity": 11,
                  "positive": 11,
                  "query_from": 1,
                  "query_to": 14,
                  "hit_from": 1150,
                  "hit_to": 1163,
                  "align_len": 14,
                  "gaps": 0,
                  "qseq": "MSSAFQVDFSDYSK",
                  "hseq": "MSSGFPVDFSDYPK",
                  "midline": "MSS F VDFSDY K"
                }
              ]
            },
            {
              "num": 91,
              "description": [
                {
                  "id": "gb|NWW50898.1|",
                  "accession": "NWW50898",
                  "title": "APOB protein [Pedionomus torquatus]",
                  "taxid": 227192,
                  "sciname": "Pedionomus torquatus"
                }
              ],
              "len": 4601,
              "hsps": [
                {
                  "num": 1,
                  "bit_score": 37.1166,
                  "score": 80,
                  "evalue": 0.37864,
                  "identity": 11,
                  "positive": 11,
                  "query_from": 1,
                  "query_to": 14,
                  "hit_from": 1149,
                  "hit_to": 1162,
                  "align_len": 14,
                  "gaps": 0,
                  "qseq": "MSSAFQVDFSDYSK",
                  "hseq": "MSSGFPVDFSDYPK",
                  "midline": "MSS F VDFSDY K"
                }
              ]
            },
            {
              "num": 92,
              "description": [
                {
                  "id": "gb|NWU63349.1|",
                  "accession": "NWU63349",
                  "title": "APOB protein [Pterocles burchelli]",
                  "taxid": 2585816,
                  "sciname": "Pterocles burchelli"
                }
              ],
              "len": 4601,
              "hsps": [
                {
                  "num": 1,
                  "bit_score": 37.1166,
                  "score": 80,
                  "evalue": 0.37864,
                  "identity": 11,
                  "positive": 11,
                  "query_from": 1,
                  "query_to": 14,
                  "hit_from": 1150,
                  "hit_to": 1163,
                  "align_len": 14,
                  "gaps": 0,
                  "qseq": "MSSAFQVDFSDYSK",
                  "hseq": "MSSGFPVDFSDYPK",
                  "midline": "MSS F VDFSDY K"
                }
              ]
            },
            {
              "num": 93,
              "description": [
                {
                  "id": "gb|NXL08039.1|",
                  "accession": "NXL08039",
                  "title": "APOB protein [Mesembrinibis cayennensis]",
                  "taxid": 1118748,
                  "sciname": "Mesembrinibis cayennensis"
                }
              ],
              "len": 4601,
              "hsps": [
                {
                  "num": 1,
                  "bit_score": 37.1166,
                  "score": 80,
                  "evalue": 0.37864,
                  "identity": 11,
                  "positive": 11,
                  "query_from": 1,
                  "query_to": 14,
                  "hit_from": 1150,
                  "hit_to": 1163,
                  "align_len": 14,
                  "gaps": 0,
                  "qseq": "MSSAFQVDFSDYSK",
                  "hseq": "MSSGFPVDFSDYPK",
                  "midline": "MSS F VDFSDY K"
                }
              ]
            },
            {
              "num": 94,
              "description": [
                {
                  "id": "ref|XP_013225038.2|",
                  "accession": "XP_013225038",
                  "title": "LOW QUALITY PROTEIN: apolipoprotein B-100 [Columba livia]",
                  "taxid": 8932,
                  "sciname": "Columba livia"
                }
              ],
              "len": 4601,
              "hsps": [
                {
                  "num": 1,
                  "bit_score": 37.1166,
                  "score": 80,
                  "evalue": 0.37864,
                  "identity": 11,
                  "positive": 11,
                  "query_from": 1,
                  "query_to": 14,
                  "hit_from": 1187,
                  "hit_to": 1200,
                  "align_len": 14,
                  "gaps": 0,
                  "qseq": "MSSAFQVDFSDYSK",
                  "hseq": "MSSGFPVDFSDYPK",
                  "midline": "MSS F VDFSDY K"
                }
              ]
            },
            {
              "num": 95,
              "description": [
                {
                  "id": "gb|NXP02352.1|",
                  "accession": "NXP02352",
                  "title": "APOB protein [Thinocorus orbignyianus]",
                  "taxid": 161742,
                  "sciname": "Thinocorus orbignyianus"
                }
              ],
              "len": 4600,
              "hsps": [
                {
                  "num": 1,
                  "bit_score": 37.1166,
                  "score": 80,
                  "evalue": 0.37864,
                  "identity": 11,
                  "positive": 11,
                  "query_from": 1,
                  "query_to": 14,
                  "hit_from": 1149,
                  "hit_to": 1162,
                  "align_len": 14,
                  "gaps": 0,
                  "qseq": "MSSAFQVDFSDYSK",
                  "hseq": "MSSGFPVDFSDYPK",
                  "midline": "MSS F VDFSDY K"
                }
              ]
            },
            {
              "num": 96,
              "description": [
                {
                  "id": "gb|NWZ23313.1|",
                  "accession": "NWZ23313",
                  "title": "APOB protein [Asarcornis scutulata]",
                  "taxid": 75869,
                  "sciname": "Asarcornis scutulata"
                }
              ],
              "len": 4599,
              "hsps": [
                {
                  "num": 1,
                  "bit_score": 37.1166,
                  "score": 80,
                  "evalue": 0.37864,
                  "identity": 11,
                  "positive": 11,
                  "query_from": 1,
                  "query_to": 14,
                  "hit_from": 1149,
                  "hit_to": 1162,
                  "align_len": 14,
                  "gaps": 0,
                  "qseq": "MSSAFQVDFSDYSK",
                  "hseq": "MSSVFPVDFSDYPK",
                  "midline": "MSS F VDFSDY K"
                }
              ]
            },
            {
              "num": 97,
              "description": [
                {
                  "id": "gb|NXG65275.1|",
                  "accession": "NXG65275",
                  "title": "APOB protein [Hemiprocne comata]",
                  "taxid": 243314,
                  "sciname": "Hemiprocne comata"
                }
              ],
              "len": 4596,
              "hsps": [
                {
                  "num": 1,
                  "bit_score": 37.1166,
                  "score": 80,
                  "evalue": 0.37864,
                  "identity": 11,
                  "positive": 11,
                  "query_from": 1,
                  "query_to": 14,
                  "hit_from": 1150,
                  "hit_to": 1163,
                  "align_len": 14,
                  "gaps": 0,
                  "qseq": "MSSAFQVDFSDYSK",
                  "hseq": "MSSGFPVDFSDYPK",
                  "midline": "MSS F VDFSDY K"
                }
              ]
            },
            {
              "num": 98,
              "description": [
                {
                  "id": "gb|NXW23457.1|",
                  "accession": "NXW23457",
                  "title": "APOB protein [Circaetus pectoralis]",
                  "taxid": 321084,
                  "sciname": "Circaetus pectoralis"
                }
              ],
              "len": 4587,
              "hsps": [
                {
                  "num": 1,
                  "bit_score": 37.1166,
                  "score": 80,
                  "evalue": 0.378641,
                  "identity": 11,
                  "positive": 11,
                  "query_from": 1,
                  "query_to": 14,
                  "hit_from": 1150,
                  "hit_to": 1163,
                  "align_len": 14,
                  "gaps": 0,
                  "qseq": "MSSAFQVDFSDYSK",
                  "hseq": "MSSGFPVDFSDYPK",
                  "midline": "MSS F VDFSDY K"
                }
              ]
            },
            {
              "num": 99,
              "description": [
                {
                  "id": "gb|KFM08365.1|",
                  "accession": "KFM08365",
                  "title": "Apolipoprotein B-100, partial [Aptenodytes forsteri]",
                  "taxid": 9233,
                  "sciname": "Aptenodytes forsteri"
                }
              ],
              "len": 4527,
              "hsps": [
                {
                  "num": 1,
                  "bit_score": 37.1166,
                  "score": 80,
                  "evalue": 0.378645,
                  "identity": 11,
                  "positive": 11,
                  "query_from": 1,
                  "query_to": 14,
                  "hit_from": 1148,
                  "hit_to": 1161,
                  "align_len": 14,
                  "gaps": 0,
                  "qseq": "MSSAFQVDFSDYSK",
                  "hseq": "MSSGFPVDFSDYPK",
                  "midline": "MSS F VDFSDY K"
                }
              ]
            },
            {
              "num": 100,
              "description": [
                {
                  "id": "gb|EOB06209.1|",
                  "accession": "EOB06209",
                  "title": "Apolipoprotein B-100, partial [Anas platyrhynchos]",
                  "taxid": 8839,
                  "sciname": "Anas platyrhynchos"
                }
              ],
              "len": 4524,
              "hsps": [
                {
                  "num": 1,
                  "bit_score": 37.1166,
                  "score": 80,
                  "evalue": 0.378645,
                  "identity": 11,
                  "positive": 11,
                  "query_from": 1,
                  "query_to": 14,
                  "hit_from": 1148,
                  "hit_to": 1161,
                  "align_len": 14,
                  "gaps": 0,
                  "qseq": "MSSAFQVDFSDYSK",
                  "hseq": "MSSVFPVDFSDYPK",
                  "midline": "MSS F VDFSDY K"
                }
              ]
            }
          ],
          "stat": {
            "db_num": 439366718,
            "db_len": 427568214,
            "hsp_len": 0,
            "eff_space": 0,
            "kappa": 0.11,
            "lambda": 0.294,
            "entropy": 0.61
          }
        }
      }
    }
  }
,
{
    "report": {
      "program": "blastp",
      "version": "BLASTP 2.12.0+",
      "reference": "Stephen F. Altschul, Thomas L. Madden, Alejandro A. Sch&auml;ffer, Jinghui Zhang, Zheng Zhang, Webb Miller, and David J. Lipman (1997), \"Gapped BLAST and PSI-BLAST: a new generation of protein database search programs\", Nucleic Acids Res. 25:3389-3402.",
      "search_target": {
        "db": "nr"
      },
      "params": {
        "matrix": "PAM30",
        "expect": 200000,
        "gap_open": 9,
        "gap_extend": 1,
        "filter": "F"
      },
      "results": {
        "search": {
          "query_id": "Query_17588",
          "query_title": "record_2",
          "query_len": 15,
          "hits": [
            {
              "num": 1,
              "description": [
                {
                  "id": "dbj|BAE16337.1|",
                  "accession": "BAE16337",
                  "title": "ovotransferrin BB type [Gallus gallus]",
                  "taxid": 9031,
                  "sciname": "Gallus gallus"
                }
              ],
              "len": 705,
              "hsps": [
                {
                  "num": 1,
                  "bit_score": 49.8412,
                  "score": 110,
                  "evalue": 1.42865e-05,
                  "identity": 15,
                  "positive": 15,
                  "query_from": 1,
                  "query_to": 15,
                  "hit_from": 443,
                  "hit_to": 457,
                  "align_len": 15,
                  "gaps": 0,
                  "qseq": "TDERPASYFAVAVAR",
                  "hseq": "TDERPASYFAVAVAR",
                  "midline": "TDERPASYFAVAVAR"
                },
                {
                  "num": 2,
                  "bit_score": 21.8471,
                  "score": 44,
                  "evalue": 127796,
                  "identity": 6,
                  "positive": 7,
                  "query_from": 7,
                  "query_to": 13,
                  "hit_from": 110,
                  "hit_to": 116,
                  "align_len": 7,
                  "gaps": 0,
                  "qseq": "SYFAVAV",
                  "hseq": "SYYAVAV",
                  "midline": "SY+AVAV"
                }
              ]
            },
            {
              "num": 2,
              "description": [
                {
                  "id": "dbj|BAE16339.1|",
                  "accession": "BAE16339",
                  "title": "ovotransferrin BC type [Gallus gallus]",
                  "taxid": 9031,
                  "sciname": "Gallus gallus"
                }
              ],
              "len": 705,
              "hsps": [
                {
                  "num": 1,
                  "bit_score": 49.8412,
                  "score": 110,
                  "evalue": 1.42865e-05,
                  "identity": 15,
                  "positive": 15,
                  "query_from": 1,
                  "query_to": 15,
                  "hit_from": 443,
                  "hit_to": 457,
                  "align_len": 15,
                  "gaps": 0,
                  "qseq": "TDERPASYFAVAVAR",
                  "hseq": "TDERPASYFAVAVAR",
                  "midline": "TDERPASYFAVAVAR"
                },
                {
                  "num": 2,
                  "bit_score": 21.8471,
                  "score": 44,
                  "evalue": 127796,
                  "identity": 6,
                  "positive": 7,
                  "query_from": 7,
                  "query_to": 13,
                  "hit_from": 110,
                  "hit_to": 116,
                  "align_len": 7,
                  "gaps": 0,
                  "qseq": "SYFAVAV",
                  "hseq": "SYYAVAV",
                  "midline": "SY+AVAV"
                }
              ]
            },
            {
              "num": 3,
              "description": [
                {
                  "id": "dbj|BAE16338.1|",
                  "accession": "BAE16338",
                  "title": "ovotransferrin CC type [Gallus gallus]",
                  "taxid": 9031,
                  "sciname": "Gallus gallus"
                }
              ],
              "len": 705,
              "hsps": [
                {
                  "num": 1,
                  "bit_score": 49.8412,
                  "score": 110,
                  "evalue": 1.42865e-05,
                  "identity": 15,
                  "positive": 15,
                  "query_from": 1,
                  "query_to": 15,
                  "hit_from": 443,
                  "hit_to": 457,
                  "align_len": 15,
                  "gaps": 0,
                  "qseq": "TDERPASYFAVAVAR",
                  "hseq": "TDERPASYFAVAVAR",
                  "midline": "TDERPASYFAVAVAR"
                },
                {
                  "num": 2,
                  "bit_score": 21.8471,
                  "score": 44,
                  "evalue": 127796,
                  "identity": 6,
                  "positive": 7,
                  "query_from": 7,
                  "query_to": 13,
                  "hit_from": 110,
                  "hit_to": 116,
                  "align_len": 7,
                  "gaps": 0,
                  "qseq": "SYFAVAV",
                  "hseq": "SYYAVAV",
                  "midline": "SY+AVAV"
                }
              ]
            },
            {
              "num": 4,
              "description": [
                {
                  "id": "ref|NP_990635.1|",
                  "accession": "NP_990635",
                  "title": "ovotransferrin precursor [Gallus gallus]",
                  "taxid": 9031,
                  "sciname": "Gallus gallus"
                },
                {
                  "id": "emb|CAA26040.1|",
                  "accession": "CAA26040",
                  "title": "ovotransferrin [Gallus gallus]",
                  "taxid": 9031,
                  "sciname": "Gallus gallus"
                }
              ],
              "len": 705,
              "hsps": [
                {
                  "num": 1,
                  "bit_score": 49.8412,
                  "score": 110,
                  "evalue": 1.42865e-05,
                  "identity": 15,
                  "positive": 15,
                  "query_from": 1,
                  "query_to": 15,
                  "hit_from": 443,
                  "hit_to": 457,
                  "align_len": 15,
                  "gaps": 0,
                  "qseq": "TDERPASYFAVAVAR",
                  "hseq": "TDERPASYFAVAVAR",
                  "midline": "TDERPASYFAVAVAR"
                },
                {
                  "num": 2,
                  "bit_score": 21.8471,
                  "score": 44,
                  "evalue": 127796,
                  "identity": 6,
                  "positive": 7,
                  "query_from": 7,
                  "query_to": 13,
                  "hit_from": 110,
                  "hit_to": 116,
                  "align_len": 7,
                  "gaps": 0,
                  "qseq": "SYFAVAV",
                  "hseq": "SYYAVAV",
                  "midline": "SY+AVAV"
                }
              ]
            },
            {
              "num": 5,
              "description": [
                {
                  "id": "sp|P02789.2|",
                  "accession": "P02789",
                  "title": "RecName: Full=Ovotransferrin; AltName: Full=Allergen Gal d III; AltName: Full=Conalbumin; AltName: Full=Serum transferrin; AltName: Allergen=Gal d 3; Flags: Precursor [Gallus gallus]",
                  "taxid": 9031,
                  "sciname": "Gallus gallus"
                },
                {
                  "id": "emb|CAA68468.1|",
                  "accession": "CAA68468",
                  "title": "conalbumin [Gallus gallus]",
                  "taxid": 9031,
                  "sciname": "Gallus gallus"
                }
              ],
              "len": 705,
              "hsps": [
                {
                  "num": 1,
                  "bit_score": 49.8412,
                  "score": 110,
                  "evalue": 1.42865e-05,
                  "identity": 15,
                  "positive": 15,
                  "query_from": 1,
                  "query_to": 15,
                  "hit_from": 443,
                  "hit_to": 457,
                  "align_len": 15,
                  "gaps": 0,
                  "qseq": "TDERPASYFAVAVAR",
                  "hseq": "TDERPASYFAVAVAR",
                  "midline": "TDERPASYFAVAVAR"
                },
                {
                  "num": 2,
                  "bit_score": 21.8471,
                  "score": 44,
                  "evalue": 127796,
                  "identity": 6,
                  "positive": 7,
                  "query_from": 7,
                  "query_to": 13,
                  "hit_from": 110,
                  "hit_to": 116,
                  "align_len": 7,
                  "gaps": 0,
                  "qseq": "SYFAVAV",
                  "hseq": "SYYAVAV",
                  "midline": "SY+AVAV"
                }
              ]
            },
            {
              "num": 6,
              "description": [
                {
                  "id": "pdb|1AIV|A",
                  "accession": "1AIV_A",
                  "title": "Apo Ovotransferrin [Gallus gallus]",
                  "taxid": 9031,
                  "sciname": "Gallus gallus"
                },
                {
                  "id": "pdb|1N04|A",
                  "accession": "1N04_A",
                  "title": "Diferric chicken serum transferrin at 2.8 A resolution. [Gallus gallus]",
                  "taxid": 9031,
                  "sciname": "Gallus gallus"
                },
                {
                  "id": "pdb|1OVT|A",
                  "accession": "1OVT_A",
                  "title": "Refined Crystallographic Structure Of Hen Ovotransferrin At 2.4 Angstroms Resolution [Gallus gallus]",
                  "taxid": 9031,
                  "sciname": "Gallus gallus"
                },
                {
                  "id": "pdb|1RYX|A",
                  "accession": "1RYX_A",
                  "title": "Crystal structure of hen serum transferrin in apo- form [Gallus gallus]",
                  "taxid": 9031,
                  "sciname": "Gallus gallus"
                }
              ],
              "len": 686,
              "hsps": [
                {
                  "num": 1,
                  "bit_score": 49.8412,
                  "score": 110,
                  "evalue": 1.42903e-05,
                  "identity": 15,
                  "positive": 15,
                  "query_from": 1,
                  "query_to": 15,
                  "hit_from": 424,
                  "hit_to": 438,
                  "align_len": 15,
                  "gaps": 0,
                  "qseq": "TDERPASYFAVAVAR",
                  "hseq": "TDERPASYFAVAVAR",
                  "midline": "TDERPASYFAVAVAR"
                },
                {
                  "num": 2,
                  "bit_score": 21.8471,
                  "score": 44,
                  "evalue": 127783,
                  "identity": 6,
                  "positive": 7,
                  "query_from": 7,
                  "query_to": 13,
                  "hit_from": 91,
                  "hit_to": 97,
                  "align_len": 7,
                  "gaps": 0,
                  "qseq": "SYFAVAV",
                  "hseq": "SYYAVAV",
                  "midline": "SY+AVAV"
                }
              ]
            },
            {
              "num": 7,
              "description": [
                {
                  "id": "pdb|2D3I|A",
                  "accession": "2D3I_A",
                  "title": "Crystal Structure of Aluminum-Bound Ovotransferrin at 2.15 Angstrom Resolution [Gallus gallus]",
                  "taxid": 9031,
                  "sciname": "Gallus gallus"
                }
              ],
              "len": 686,
              "hsps": [
                {
                  "num": 1,
                  "bit_score": 49.8412,
                  "score": 110,
                  "evalue": 1.42903e-05,
                  "identity": 15,
                  "positive": 15,
                  "query_from": 1,
                  "query_to": 15,
                  "hit_from": 424,
                  "hit_to": 438,
                  "align_len": 15,
                  "gaps": 0,
                  "qseq": "TDERPASYFAVAVAR",
                  "hseq": "TDERPASYFAVAVAR",
                  "midline": "TDERPASYFAVAVAR"
                },
                {
                  "num": 2,
                  "bit_score": 21.8471,
                  "score": 44,
                  "evalue": 127783,
                  "identity": 6,
                  "positive": 7,
                  "query_from": 7,
                  "query_to": 13,
                  "hit_from": 91,
                  "hit_to": 97,
                  "align_len": 7,
                  "gaps": 0,
                  "qseq": "SYFAVAV",
                  "hseq": "SYYAVAV",
                  "midline": "SY+AVAV"
                }
              ]
            },
            {
              "num": 8,
              "description": [
                {
                  "id": "pdb|1IQ7|A",
                  "accession": "1IQ7_A",
                  "title": "Ovotransferrin, C-Terminal Lobe, Apo Form [Gallus gallus]",
                  "taxid": 9031,
                  "sciname": "Gallus gallus"
                }
              ],
              "len": 345,
              "hsps": [
                {
                  "num": 1,
                  "bit_score": 49.8412,
                  "score": 110,
                  "evalue": 1.44317e-05,
                  "identity": 15,
                  "positive": 15,
                  "query_from": 1,
                  "query_to": 15,
                  "hit_from": 83,
                  "hit_to": 97,
                  "align_len": 15,
                  "gaps": 0,
                  "qseq": "TDERPASYFAVAVAR",
                  "hseq": "TDERPASYFAVAVAR",
                  "midline": "TDERPASYFAVAVAR"
                }
              ]
            },
            {
              "num": 9,
              "description": [
                {
                  "id": "ref|WP_045029947.1|",
                  "accession": "WP_045029947",
                  "title": "2-succinyl-5-enolpyruvyl-6-hydroxy-3-cyclohexene-1-carboxylic-acid synthase [Draconibacterium sediminis]",
                  "taxid": 1544798,
                  "sciname": "Draconibacterium sediminis"
                },
                {
                  "id": "gb|KJF43877.1|",
                  "accession": "KJF43877",
                  "title": "hypothetical protein LH29_12475 [Draconibacterium sediminis]",
                  "taxid": 1544798,
                  "sciname": "Draconibacterium sediminis"
                }
              ],
              "len": 586,
              "hsps": [
                {
                  "num": 1,
                  "bit_score": 34.5717,
                  "score": 74,
                  "evalue": 3.66011,
                  "identity": 10,
                  "positive": 12,
                  "query_from": 1,
                  "query_to": 14,
                  "hit_from": 51,
                  "hit_to": 64,
                  "align_len": 14,
                  "gaps": 0,
                  "qseq": "TDERPASYFAVAVA",
                  "hseq": "TDERSASYFAIGIA",
                  "midline": "TDER ASYFA+ +A"
                }
              ]
            },
            {
              "num": 10,
              "description": [
                {
                  "id": "gb|MCB0272959.1|",
                  "accession": "MCB0272959",
                  "title": "tetratricopeptide repeat protein [Bdellovibrionales bacterium]",
                  "taxid": 2053517,
                  "sciname": "Bdellovibrionales bacterium"
                }
              ],
              "len": 1435,
              "hsps": [
                {
                  "num": 1,
                  "bit_score": 34.1475,
                  "score": 73,
                  "evalue": 5.17042,
                  "identity": 10,
                  "positive": 10,
                  "query_from": 2,
                  "query_to": 12,
                  "hit_from": 877,
                  "hit_to": 887,
                  "align_len": 11,
                  "gaps": 0,
                  "qseq": "DERPASYFAVA",
                  "hseq": "DERPASYFALA",
                  "midline": "DERPASYFA A"
                }
              ]
            },
            {
              "num": 11,
              "description": [
                {
                  "id": "ref|NP_001290136.1|",
                  "accession": "NP_001290136",
                  "title": "serotransferrin precursor [Meleagris gallopavo]",
                  "taxid": 9103,
                  "sciname": "Meleagris gallopavo"
                },
                {
                  "id": "emb|CAI84849.1|",
                  "accession": "CAI84849",
                  "title": "iron binding protein [Meleagris gallopavo]",
                  "taxid": 9103,
                  "sciname": "Meleagris gallopavo"
                }
              ],
              "len": 705,
              "hsps": [
                {
                  "num": 1,
                  "bit_score": 34.1475,
                  "score": 73,
                  "evalue": 5.17644,
                  "identity": 10,
                  "positive": 11,
                  "query_from": 2,
                  "query_to": 13,
                  "hit_from": 444,
                  "hit_to": 455,
                  "align_len": 12,
                  "gaps": 0,
                  "qseq": "DERPASYFAVAV",
                  "hseq": "EEQPASYFAVAV",
                  "midline": "+E PASYFAVAV"
                },
                {
                  "num": 2,
                  "bit_score": 21.8471,
                  "score": 44,
                  "evalue": 127796,
                  "identity": 6,
                  "positive": 7,
                  "query_from": 7,
                  "query_to": 13,
                  "hit_from": 110,
                  "hit_to": 116,
                  "align_len": 7,
                  "gaps": 0,
                  "qseq": "SYFAVAV",
                  "hseq": "SYYAVAV",
                  "midline": "SY+AVAV"
                }
              ]
            },
            {
              "num": 12,
              "description": [
                {
                  "id": "gb|NXX97405.1|",
                  "accession": "NXX97405",
                  "title": "TRFE protein [Centropus bengalensis]",
                  "taxid": 1463675,
                  "sciname": "Centropus bengalensis"
                }
              ],
              "len": 687,
              "hsps": [
                {
                  "num": 1,
                  "bit_score": 34.1475,
                  "score": 73,
                  "evalue": 5.17675,
                  "identity": 11,
                  "positive": 11,
                  "query_from": 2,
                  "query_to": 15,
                  "hit_from": 437,
                  "hit_to": 450,
                  "align_len": 14,
                  "gaps": 0,
                  "qseq": "DERPASYFAVAVAR",
                  "hseq": "DGQPASYFAVAVVR",
                  "midline": "D  PASYFAVAV R"
                }
              ]
            },
            {
              "num": 13,
              "description": [
                {
                  "id": "gb|NJK84678.1|",
                  "accession": "NJK84678",
                  "title": "hypothetical protein [Bacteroidales bacterium]",
                  "taxid": 2030927,
                  "sciname": "Bacteroidales bacterium"
                }
              ],
              "len": 94,
              "hsps": [
                {
                  "num": 1,
                  "bit_score": 34.1475,
                  "score": 73,
                  "evalue": 5.25336,
                  "identity": 10,
                  "positive": 11,
                  "query_from": 1,
                  "query_to": 14,
                  "hit_from": 48,
                  "hit_to": 61,
                  "align_len": 14,
                  "gaps": 0,
                  "qseq": "TDERPASYFAVAVA",
                  "hseq": "TDERSAAYFAIGVA",
                  "midline": "TDER A YFA+ VA"
                }
              ]
            },
            {
              "num": 14,
              "description": [
                {
                  "id": "ref|XP_005501624.1|",
                  "accession": "XP_005501624",
                  "title": "ovotransferrin [Columba livia]",
                  "taxid": 8932,
                  "sciname": "Columba livia"
                }
              ],
              "len": 709,
              "hsps": [
                {
                  "num": 1,
                  "bit_score": 33.7234,
                  "score": 72,
                  "evalue": 7.32522,
                  "identity": 12,
                  "positive": 12,
                  "query_from": 2,
                  "query_to": 13,
                  "hit_from": 439,
                  "hit_to": 458,
                  "align_len": 20,
                  "gaps": 8,
                  "qseq": "DER--------PASYFAVAV",
                  "hseq": "DERECSKAAGEPASYFAVAV",
                  "midline": "DER        PASYFAVAV"
                }
              ]
            },
            {
              "num": 15,
              "description": [
                {
                  "id": "gb|OPJ86801.1|",
                  "accession": "OPJ86801",
                  "title": "serotransferrin [Patagioenas fasciata monilis]",
                  "taxid": 372326,
                  "sciname": "Patagioenas fasciata monilis"
                }
              ],
              "len": 706,
              "hsps": [
                {
                  "num": 1,
                  "bit_score": 33.7234,
                  "score": 72,
                  "evalue": 7.32528,
                  "identity": 12,
                  "positive": 12,
                  "query_from": 2,
                  "query_to": 13,
                  "hit_from": 436,
                  "hit_to": 455,
                  "align_len": 20,
                  "gaps": 8,
                  "qseq": "DER--------PASYFAVAV",
                  "hseq": "DERECSKAAGEPASYFAVAV",
                  "midline": "DER        PASYFAVAV"
                },
                {
                  "num": 2,
                  "bit_score": 21.8471,
                  "score": 44,
                  "evalue": 127796,
                  "identity": 6,
                  "positive": 7,
                  "query_from": 7,
                  "query_to": 13,
                  "hit_from": 110,
                  "hit_to": 116,
                  "align_len": 7,
                  "gaps": 0,
                  "qseq": "SYFAVAV",
                  "hseq": "SYYAVAV",
                  "midline": "SY+AVAV"
                }
              ]
            },
            {
              "num": 16,
              "description": [
                {
                  "id": "gb|KFO92152.1|",
                  "accession": "KFO92152",
                  "title": "Ovotransferrin, partial [Buceros rhinoceros silvestris]",
                  "taxid": 175836,
                  "sciname": "Buceros rhinoceros silvestris"
                }
              ],
              "len": 662,
              "hsps": [
                {
                  "num": 1,
                  "bit_score": 33.7234,
                  "score": 72,
                  "evalue": 7.3263,
                  "identity": 12,
                  "positive": 13,
                  "query_from": 2,
                  "query_to": 14,
                  "hit_from": 392,
                  "hit_to": 412,
                  "align_len": 21,
                  "gaps": 8,
                  "qseq": "DER--------PASYFAVAVA",
                  "hseq": "DDRECSKAEAEPASYFAVAVA",
                  "midline": "D+R        PASYFAVAVA"
                }
              ]
            },
            {
              "num": 17,
              "description": [
                {
                  "id": "gb|PKK21186.1|",
                  "accession": "PKK21186",
                  "title": "transferrin [Columba livia]",
                  "taxid": 8932,
                  "sciname": "Columba livia"
                }
              ],
              "len": 374,
              "hsps": [
                {
                  "num": 1,
                  "bit_score": 33.7234,
                  "score": 72,
                  "evalue": 7.33881,
                  "identity": 12,
                  "positive": 12,
                  "query_from": 2,
                  "query_to": 13,
                  "hit_from": 104,
                  "hit_to": 123,
                  "align_len": 20,
                  "gaps": 8,
                  "qseq": "DER--------PASYFAVAV",
                  "hseq": "DERECSKAAGEPASYFAVAV",
                  "midline": "DER        PASYFAVAV"
                }
              ]
            },
            {
              "num": 18,
              "description": [
                {
                  "id": "ref|XP_041484956.1|",
                  "accession": "XP_041484956",
                  "title": "melanotransferrin-like [Lytechinus variegatus]",
                  "taxid": 7654,
                  "sciname": "Lytechinus variegatus"
                }
              ],
              "len": 750,
              "hsps": [
                {
                  "num": 1,
                  "bit_score": 33.2992,
                  "score": 71,
                  "evalue": 10.3659,
                  "identity": 10,
                  "positive": 10,
                  "query_from": 6,
                  "query_to": 15,
                  "hit_from": 454,
                  "hit_to": 463,
                  "align_len": 10,
                  "gaps": 0,
                  "qseq": "ASYFAVAVAR",
                  "hseq": "ASYFAVAVAR",
                  "midline": "ASYFAVAVAR"
                }
              ]
            },
            {
              "num": 19,
              "description": [
                {
                  "id": "gb|NWX72801.1|",
                  "accession": "NWX72801",
                  "title": "TRFE protein [Alca torda]",
                  "taxid": 28689,
                  "sciname": "Alca torda"
                }
              ],
              "len": 692,
              "hsps": [
                {
                  "num": 1,
                  "bit_score": 33.2992,
                  "score": 71,
                  "evalue": 10.3675,
                  "identity": 10,
                  "positive": 10,
                  "query_from": 5,
                  "query_to": 14,
                  "hit_from": 433,
                  "hit_to": 442,
                  "align_len": 10,
                  "gaps": 0,
                  "qseq": "PASYFAVAVA",
                  "hseq": "PASYFAVAVA",
                  "midline": "PASYFAVAVA"
                },
                {
                  "num": 2,
                  "bit_score": 21.8471,
                  "score": 44,
                  "evalue": 127787,
                  "identity": 6,
                  "positive": 7,
                  "query_from": 7,
                  "query_to": 13,
                  "hit_from": 96,
                  "hit_to": 102,
                  "align_len": 7,
                  "gaps": 0,
                  "qseq": "SYFAVAV",
                  "hseq": "SYYAVAV",
                  "midline": "SY+AVAV"
                }
              ]
            },
            {
              "num": 20,
              "description": [
                {
                  "id": "gb|NXN37297.1|",
                  "accession": "NXN37297",
                  "title": "TRFE protein [Rhinoptilus africanus]",
                  "taxid": 240209,
                  "sciname": "Rhinoptilus africanus"
                }
              ],
              "len": 692,
              "hsps": [
                {
                  "num": 1,
                  "bit_score": 33.2992,
                  "score": 71,
                  "evalue": 10.3675,
                  "identity": 10,
                  "positive": 10,
                  "query_from": 5,
                  "query_to": 14,
                  "hit_from": 433,
                  "hit_to": 442,
                  "align_len": 10,
                  "gaps": 0,
                  "qseq": "PASYFAVAVA",
                  "hseq": "PASYFAVAVA",
                  "midline": "PASYFAVAVA"
                },
                {
                  "num": 2,
                  "bit_score": 21.8471,
                  "score": 44,
                  "evalue": 127787,
                  "identity": 6,
                  "positive": 7,
                  "query_from": 7,
                  "query_to": 13,
                  "hit_from": 96,
                  "hit_to": 102,
                  "align_len": 7,
                  "gaps": 0,
                  "qseq": "SYFAVAV",
                  "hseq": "SYYAVAV",
                  "midline": "SY+AVAV"
                }
              ]
            },
            {
              "num": 21,
              "description": [
                {
                  "id": "gb|NXN54595.1|",
                  "accession": "NXN54595",
                  "title": "TRFE protein [Rynchops niger]",
                  "taxid": 227184,
                  "sciname": "Rynchops niger"
                }
              ],
              "len": 692,
              "hsps": [
                {
                  "num": 1,
                  "bit_score": 33.2992,
                  "score": 71,
                  "evalue": 10.3675,
                  "identity": 10,
                  "positive": 10,
                  "query_from": 5,
                  "query_to": 14,
                  "hit_from": 433,
                  "hit_to": 442,
                  "align_len": 10,
                  "gaps": 0,
                  "qseq": "PASYFAVAVA",
                  "hseq": "PASYFAVAVA",
                  "midline": "PASYFAVAVA"
                },
                {
                  "num": 2,
                  "bit_score": 21.8471,
                  "score": 44,
                  "evalue": 127787,
                  "identity": 6,
                  "positive": 7,
                  "query_from": 7,
                  "query_to": 13,
                  "hit_from": 96,
                  "hit_to": 102,
                  "align_len": 7,
                  "gaps": 0,
                  "qseq": "SYFAVAV",
                  "hseq": "SYYAVAV",
                  "midline": "SY+AVAV"
                }
              ]
            },
            {
              "num": 22,
              "description": [
                {
                  "id": "gb|NXU52866.1|",
                  "accession": "NXU52866",
                  "title": "TRFE protein [Turnix velox]",
                  "taxid": 2529409,
                  "sciname": "Turnix velox"
                }
              ],
              "len": 691,
              "hsps": [
                {
                  "num": 1,
                  "bit_score": 33.2992,
                  "score": 71,
                  "evalue": 10.3675,
                  "identity": 10,
                  "positive": 10,
                  "query_from": 5,
                  "query_to": 14,
                  "hit_from": 444,
                  "hit_to": 453,
                  "align_len": 10,
                  "gaps": 0,
                  "qseq": "PASYFAVAVA",
                  "hseq": "PASYFAVAVA",
                  "midline": "PASYFAVAVA"
                },
                {
                  "num": 2,
                  "bit_score": 24.392,
                  "score": 50,
                  "evalue": 15624.3,
                  "identity": 7,
                  "positive": 8,
                  "query_from": 7,
                  "query_to": 15,
                  "hit_from": 107,
                  "hit_to": 115,
                  "align_len": 9,
                  "gaps": 0,
                  "qseq": "SYFAVAVAR",
                  "hseq": "SYYAVAVVR",
                  "midline": "SY+AVAV R"
                }
              ]
            },
            {
              "num": 23,
              "description": [
                {
                  "id": "gb|NWX15712.1|",
                  "accession": "NWX15712",
                  "title": "TRFE protein [Aegotheles bennettii]",
                  "taxid": 48278,
                  "sciname": "Aegotheles bennettii"
                }
              ],
              "len": 687,
              "hsps": [
                {
                  "num": 1,
                  "bit_score": 33.2992,
                  "score": 71,
                  "evalue": 10.3676,
                  "identity": 10,
                  "positive": 10,
                  "query_from": 5,
                  "query_to": 14,
                  "hit_from": 432,
                  "hit_to": 441,
                  "align_len": 10,
                  "gaps": 0,
                  "qseq": "PASYFAVAVA",
                  "hseq": "PASYFAVAVA",
                  "midline": "PASYFAVAVA"
                }
              ]
            },
            {
              "num": 24,
              "description": [
                {
                  "id": "gb|NXV22793.1|",
                  "accession": "NXV22793",
                  "title": "TRFE protein [Cepphus grylle]",
                  "taxid": 28697,
                  "sciname": "Cepphus grylle"
                }
              ],
              "len": 675,
              "hsps": [
                {
                  "num": 1,
                  "bit_score": 33.2992,
                  "score": 71,
                  "evalue": 10.368,
                  "identity": 10,
                  "positive": 10,
                  "query_from": 6,
                  "query_to": 15,
                  "hit_from": 420,
                  "hit_to": 429,
                  "align_len": 10,
                  "gaps": 0,
                  "qseq": "ASYFAVAVAR",
                  "hseq": "ASYFAVAVAR",
                  "midline": "ASYFAVAVAR"
                },
                {
                  "num": 2,
                  "bit_score": 21.8471,
                  "score": 44,
                  "evalue": 127776,
                  "identity": 6,
                  "positive": 7,
                  "query_from": 7,
                  "query_to": 13,
                  "hit_from": 107,
                  "hit_to": 113,
                  "align_len": 7,
                  "gaps": 0,
                  "qseq": "SYFAVAV",
                  "hseq": "SYYAVAV",
                  "midline": "SY+AVAV"
                }
              ]
            },
            {
              "num": 25,
              "description": [
                {
                  "id": "gb|NXV51890.1|",
                  "accession": "NXV51890",
                  "title": "TRFE protein [Uria aalge]",
                  "taxid": 13746,
                  "sciname": "Uria aalge"
                }
              ],
              "len": 675,
              "hsps": [
                {
                  "num": 1,
                  "bit_score": 33.2992,
                  "score": 71,
                  "evalue": 10.368,
                  "identity": 10,
                  "positive": 10,
                  "query_from": 6,
                  "query_to": 15,
                  "hit_from": 420,
                  "hit_to": 429,
                  "align_len": 10,
                  "gaps": 0,
                  "qseq": "ASYFAVAVAR",
                  "hseq": "ASYFAVAVAR",
                  "midline": "ASYFAVAVAR"
                },
                {
                  "num": 2,
                  "bit_score": 21.8471,
                  "score": 44,
                  "evalue": 127776,
                  "identity": 6,
                  "positive": 7,
                  "query_from": 7,
                  "query_to": 13,
                  "hit_from": 107,
                  "hit_to": 113,
                  "align_len": 7,
                  "gaps": 0,
                  "qseq": "SYFAVAV",
                  "hseq": "SYYAVAV",
                  "midline": "SY+AVAV"
                }
              ]
            },
            {
              "num": 26,
              "description": [
                {
                  "id": "gb|TWV15444.1|",
                  "accession": "TWV15444",
                  "title": "2-succinyl-5-enolpyruvyl-6-hydroxy-3-cyclohexene-1-carboxylic-acid synthase [Bacteroidaceae bacterium HV4-6-C5C]",
                  "taxid": 2600309,
                  "sciname": "Bacteroidaceae bacterium HV4-6-C5C"
                }
              ],
              "len": 554,
              "hsps": [
                {
                  "num": 1,
                  "bit_score": 33.2992,
                  "score": 71,
                  "evalue": 10.3724,
                  "identity": 10,
                  "positive": 11,
                  "query_from": 1,
                  "query_to": 14,
                  "hit_from": 50,
                  "hit_to": 63,
                  "align_len": 14,
                  "gaps": 0,
                  "qseq": "TDERPASYFAVAVA",
                  "hseq": "TDERSAGYFAIGVA",
                  "midline": "TDER A YFA+ VA"
                }
              ]
            },
            {
              "num": 27,
              "description": [
                {
                  "id": "gb|MBN2215366.1|",
                  "accession": "MBN2215366",
                  "title": "2-succinyl-5-enolpyruvyl-6-hydroxy-3-cyclohexene-1-carboxylic-acid synthase [Bacteroidales bacterium]",
                  "taxid": 2030927,
                  "sciname": "Bacteroidales bacterium"
                }
              ],
              "len": 564,
              "hsps": [
                {
                  "num": 1,
                  "bit_score": 32.8751,
                  "score": 70,
                  "evalue": 14.6795,
                  "identity": 10,
                  "positive": 11,
                  "query_from": 1,
                  "query_to": 15,
                  "hit_from": 50,
                  "hit_to": 64,
                  "align_len": 15,
                  "gaps": 0,
                  "qseq": "TDERPASYFAVAVAR",
                  "hseq": "TDERSAGYFALGIAR",
                  "midline": "TDER A YFA  +AR"
                }
              ]
            },
            {
              "num": 28,
              "description": [
                {
                  "id": "gb|EOA95316.1|",
                  "accession": "EOA95316",
                  "title": "Ovotransferrin, partial [Anas platyrhynchos]",
                  "taxid": 8839,
                  "sciname": "Anas platyrhynchos"
                }
              ],
              "len": 946,
              "hsps": [
                {
                  "num": 1,
                  "bit_score": 32.4509,
                  "score": 69,
                  "evalue": 20.7624,
                  "identity": 11,
                  "positive": 11,
                  "query_from": 2,
                  "query_to": 13,
                  "hit_from": 406,
                  "hit_to": 418,
                  "align_len": 13,
                  "gaps": 1,
                  "qseq": "DE-RPASYFAVAV",
                  "hseq": "DEGQPASYFAVAV",
                  "midline": "DE  PASYFAVAV"
                },
                {
                  "num": 2,
                  "bit_score": 21.8471,
                  "score": 44,
                  "evalue": 127910,
                  "identity": 6,
                  "positive": 7,
                  "query_from": 7,
                  "query_to": 13,
                  "hit_from": 97,
                  "hit_to": 103,
                  "align_len": 7,
                  "gaps": 0,
                  "qseq": "SYFAVAV",
                  "hseq": "SYYAVAV",
                  "midline": "SY+AVAV"
                }
              ]
            },
            {
              "num": 29,
              "description": [
                {
                  "id": "ref|XP_031220462.1|",
                  "accession": "XP_031220462",
                  "title": "melanotransferrin [Mastomys coucha]",
                  "taxid": 35658,
                  "sciname": "Mastomys coucha"
                }
              ],
              "len": 738,
              "hsps": [
                {
                  "num": 1,
                  "bit_score": 32.4509,
                  "score": 69,
                  "evalue": 20.7688,
                  "identity": 10,
                  "positive": 11,
                  "query_from": 2,
                  "query_to": 15,
                  "hit_from": 445,
                  "hit_to": 458,
                  "align_len": 14,
                  "gaps": 0,
                  "qseq": "DERPASYFAVAVAR",
                  "hseq": "DDRSNSYFVVAVAR",
                  "midline": "D+R  SYF VAVAR"
                },
                {
                  "num": 2,
                  "bit_score": 24.392,
                  "score": 50,
                  "evalue": 15626.6,
                  "identity": 7,
                  "positive": 8,
                  "query_from": 7,
                  "query_to": 15,
                  "hit_from": 106,
                  "hit_to": 114,
                  "align_len": 9,
                  "gaps": 0,
                  "qseq": "SYFAVAVAR",
                  "hseq": "SYYAVAVVR",
                  "midline": "SY+AVAV R"
                }
              ]
            },
            {
              "num": 30,
              "description": [
                {
                  "id": "ref|XP_005028125.1|",
                  "accession": "XP_005028125",
                  "title": "serotransferrin [Anas platyrhynchos]",
                  "taxid": 8839,
                  "sciname": "Anas platyrhynchos"
                }
              ],
              "len": 706,
              "hsps": [
                {
                  "num": 1,
                  "bit_score": 32.4509,
                  "score": 69,
                  "evalue": 20.7701,
                  "identity": 11,
                  "positive": 11,
                  "query_from": 2,
                  "query_to": 13,
                  "hit_from": 443,
                  "hit_to": 455,
                  "align_len": 13,
                  "gaps": 1,
                  "qseq": "DE-RPASYFAVAV",
                  "hseq": "DEGQPASYFAVAV",
                  "midline": "DE  PASYFAVAV"
                },
                {
                  "num": 2,
                  "bit_score": 21.8471,
                  "score": 44,
                  "evalue": 127796,
                  "identity": 6,
                  "positive": 7,
                  "query_from": 7,
                  "query_to": 13,
                  "hit_from": 110,
                  "hit_to": 116,
                  "align_len": 7,
                  "gaps": 0,
                  "qseq": "SYFAVAV",
                  "hseq": "SYYAVAV",
                  "midline": "SY+AVAV"
                }
              ]
            },
            {
              "num": 31,
              "description": [
                {
                  "id": "ref|WP_202374499.1|",
                  "accession": "WP_202374499",
                  "title": "2-succinyl-5-enolpyruvyl-6-hydroxy-3-cyclohexene-1-carboxylic-acid synthase [Leucobacter zeae]",
                  "taxid": 1257004,
                  "sciname": "Leucobacter zeae"
                },
                {
                  "id": "gb|MBL3688058.1|",
                  "accession": "MBL3688058",
                  "title": "2-succinyl-5-enolpyruvyl-6-hydroxy-3-cyclohexene-1-carboxylic-acid synthase [Leucobacter zeae]",
                  "taxid": 1257004,
                  "sciname": "Leucobacter zeae"
                }
              ],
              "len": 604,
              "hsps": [
                {
                  "num": 1,
                  "bit_score": 32.4509,
                  "score": 69,
                  "evalue": 20.7753,
                  "identity": 10,
                  "positive": 11,
                  "query_from": 2,
                  "query_to": 15,
                  "hit_from": 49,
                  "hit_to": 62,
                  "align_len": 14,
                  "gaps": 0,
                  "qseq": "DERPASYFAVAVAR",
                  "hseq": "DERAAGFFAVGVAR",
                  "midline": "DER A +FAV VAR"
                }
              ]
            },
            {
              "num": 32,
              "description": [
                {
                  "id": "gb|MBA99470.1|",
                  "accession": "MBA99470",
                  "title": "2-succinyl-5-enolpyruvyl-6-hydroxy-3-cyclohexene-1-carboxylic-acid synthase [Saprospirales bacterium]",
                  "taxid": 2026790,
                  "sciname": "Saprospirales bacterium"
                }
              ],
              "len": 578,
              "hsps": [
                {
                  "num": 1,
                  "bit_score": 32.4509,
                  "score": 69,
                  "evalue": 20.7769,
                  "identity": 12,
                  "positive": 13,
                  "query_from": 1,
                  "query_to": 15,
                  "hit_from": 56,
                  "hit_to": 72,
                  "align_len": 17,
                  "gaps": 2,
                  "qseq": "TDERPASYFA--VAVAR",
                  "hseq": "TDERCAAFFALGVAVAR",
                  "midline": "TDER A +FA  VAVAR"
                }
              ]
            },
            {
              "num": 33,
              "description": [
                {
                  "id": "ref|XP_001415785.1|",
                  "accession": "XP_001415785",
                  "title": "predicted protein, partial [Ostreococcus lucimarinus CCE9901]",
                  "taxid": 436017,
                  "sciname": "Ostreococcus lucimarinus CCE9901"
                },
                {
                  "id": "gb|ABO94077.1|",
                  "accession": "ABO94077",
                  "title": "predicted protein, partial [Ostreococcus lucimarinus CCE9901]",
                  "taxid": 436017,
                  "sciname": "Ostreococcus lucimarinus CCE9901"
                }
              ],
              "len": 505,
              "hsps": [
                {
                  "num": 1,
                  "bit_score": 32.4509,
                  "score": 69,
                  "evalue": 20.7823,
                  "identity": 10,
                  "positive": 11,
                  "query_from": 1,
                  "query_to": 13,
                  "hit_from": 391,
                  "hit_to": 403,
                  "align_len": 13,
                  "gaps": 0,
                  "qseq": "TDERPASYFAVAV",
                  "hseq": "TEERPPSYFAPAV",
                  "midline": "T+ERP SYFA AV"
                }
              ]
            },
            {
              "num": 34,
              "description": [
                {
                  "id": "gb|KAF8314435.1|",
                  "accession": "KAF8314435",
                  "title": "hypothetical protein DL93DRAFT_2080059 [Clavulina sp. PMI_390]",
                  "taxid": 1486700,
                  "sciname": "Clavulina sp. PMI_390"
                }
              ],
              "len": 713,
              "hsps": [
                {
                  "num": 1,
                  "bit_score": 32.0268,
                  "score": 68,
                  "evalue": 29.4026,
                  "identity": 13,
                  "positive": 14,
                  "query_from": 1,
                  "query_to": 15,
                  "hit_from": 453,
                  "hit_to": 477,
                  "align_len": 25,
                  "gaps": 10,
                  "qseq": "TDE------RPASYF----AVAVAR",
                  "hseq": "TDEPENEDTRPASFFLSLRSVAVAR",
                  "midline": "TDE      RPAS+F     VAVAR"
                }
              ]
            },
            {
              "num": 35,
              "description": [
                {
                  "id": "gb|AFY62425.1|",
                  "accession": "AFY62425",
                  "title": "2-succinyl-5-enolpyruvyl-6-hydroxy-3-cyclohexene-1-carboxylate synthase [Synechococcus sp. PCC 6312]",
                  "taxid": 195253,
                  "sciname": "Synechococcus sp. PCC 6312"
                }
              ],
              "len": 598,
              "hsps": [
                {
                  "num": 1,
                  "bit_score": 32.0268,
                  "score": 68,
                  "evalue": 29.4097,
                  "identity": 10,
                  "positive": 11,
                  "query_from": 2,
                  "query_to": 15,
                  "hit_from": 71,
                  "hit_to": 84,
                  "align_len": 14,
                  "gaps": 0,
                  "qseq": "DERPASYFAVAVAR",
                  "hseq": "DERSASFFALGVAR",
                  "midline": "DER AS+FA  VAR"
                }
              ]
            },
            {
              "num": 36,
              "description": [
                {
                  "id": "ref|WP_190506711.1|",
                  "accession": "WP_190506711",
                  "title": "2-succinyl-5-enolpyruvyl-6-hydroxy-3-cyclohexene-1-carboxylic-acid synthase [Leptolyngbya sp. FACHB-321]",
                  "taxid": 2692807,
                  "sciname": "Leptolyngbya sp. FACHB-321"
                },
                {
                  "id": "gb|MBD2034562.1|",
                  "accession": "MBD2034562",
                  "title": "2-succinyl-5-enolpyruvyl-6-hydroxy-3-cyclohexene-1-carboxylic-acid synthase [Leptolyngbya sp. FACHB-321]",
                  "taxid": 2692807,
                  "sciname": "Leptolyngbya sp. FACHB-321"
                }
              ],
              "len": 589,
              "hsps": [
                {
                  "num": 1,
                  "bit_score": 32.0268,
                  "score": 68,
                  "evalue": 29.4104,
                  "identity": 10,
                  "positive": 11,
                  "query_from": 2,
                  "query_to": 15,
                  "hit_from": 56,
                  "hit_to": 69,
                  "align_len": 14,
                  "gaps": 0,
                  "qseq": "DERPASYFAVAVAR",
                  "hseq": "DERSASFFALGVAR",
                  "midline": "DER AS+FA  VAR"
                }
              ]
            },
            {
              "num": 37,
              "description": [
                {
                  "id": "ref|WP_190450969.1|",
                  "accession": "WP_190450969",
                  "title": "2-succinyl-5-enolpyruvyl-6-hydroxy-3-cyclohexene-1-carboxylic-acid synthase [Phormidium sp. FACHB-592]",
                  "taxid": 2692850,
                  "sciname": "Phormidium sp. FACHB-592"
                },
                {
                  "id": "gb|MBD2076407.1|",
                  "accession": "MBD2076407",
                  "title": "2-succinyl-5-enolpyruvyl-6-hydroxy-3-cyclohexene-1-carboxylic-acid synthase [Phormidium sp. FACHB-592]",
                  "taxid": 2692850,
                  "sciname": "Phormidium sp. FACHB-592"
                }
              ],
              "len": 589,
              "hsps": [
                {
                  "num": 1,
                  "bit_score": 32.0268,
                  "score": 68,
                  "evalue": 29.4104,
                  "identity": 10,
                  "positive": 11,
                  "query_from": 2,
                  "query_to": 15,
                  "hit_from": 56,
                  "hit_to": 69,
                  "align_len": 14,
                  "gaps": 0,
                  "qseq": "DERPASYFAVAVAR",
                  "hseq": "DERSASFFALGVAR",
                  "midline": "DER AS+FA  VAR"
                }
              ]
            },
            {
              "num": 38,
              "description": [
                {
                  "id": "tpg|HIK57444.1|",
                  "accession": "HIK57444",
                  "title": "2-succinyl-5-enolpyruvyl-6-hydroxy-3-cyclohexene-1-carboxylic-acid synthase [Synechococcales cyanobacterium M55_K2018_004]",
                  "taxid": 2774347,
                  "sciname": "Synechococcales cyanobacterium M55_K2018_004"
                }
              ],
              "len": 587,
              "hsps": [
                {
                  "num": 1,
                  "bit_score": 32.0268,
                  "score": 68,
                  "evalue": 29.4106,
                  "identity": 10,
                  "positive": 11,
                  "query_from": 2,
                  "query_to": 15,
                  "hit_from": 56,
                  "hit_to": 69,
                  "align_len": 14,
                  "gaps": 0,
                  "qseq": "DERPASYFAVAVAR",
                  "hseq": "DERSASFFALGVAR",
                  "midline": "DER AS+FA  VAR"
                }
              ]
            },
            {
              "num": 39,
              "description": [
                {
                  "id": "ref|WP_190344148.1|",
                  "accession": "WP_190344148",
                  "title": "2-succinyl-5-enolpyruvyl-6-hydroxy-3-cyclohexene-1-carboxylic-acid synthase [Leptolyngbya sp. FACHB-36]",
                  "taxid": 2692808,
                  "sciname": "Leptolyngbya sp. FACHB-36"
                },
                {
                  "id": "gb|MBD2022137.1|",
                  "accession": "MBD2022137",
                  "title": "2-succinyl-5-enolpyruvyl-6-hydroxy-3-cyclohexene-1-carboxylic-acid synthase [Leptolyngbya sp. FACHB-36]",
                  "taxid": 2692808,
                  "sciname": "Leptolyngbya sp. FACHB-36"
                }
              ],
              "len": 580,
              "hsps": [
                {
                  "num": 1,
                  "bit_score": 32.0268,
                  "score": 68,
                  "evalue": 29.4111,
                  "identity": 10,
                  "positive": 11,
                  "query_from": 2,
                  "query_to": 15,
                  "hit_from": 56,
                  "hit_to": 69,
                  "align_len": 14,
                  "gaps": 0,
                  "qseq": "DERPASYFAVAVAR",
                  "hseq": "DERSASFFALGVAR",
                  "midline": "DER AS+FA  VAR"
                }
              ]
            },
            {
              "num": 40,
              "description": [
                {
                  "id": "ref|WP_216594238.1|",
                  "accession": "WP_216594238",
                  "title": "2-succinyl-5-enolpyruvyl-6-hydroxy-3-cyclohexene-1-carboxylic-acid synthase [Synechococcus sp. PCC 6312]",
                  "taxid": 195253,
                  "sciname": "Synechococcus sp. PCC 6312"
                }
              ],
              "len": 576,
              "hsps": [
                {
                  "num": 1,
                  "bit_score": 32.0268,
                  "score": 68,
                  "evalue": 29.4114,
                  "identity": 10,
                  "positive": 11,
                  "query_from": 2,
                  "query_to": 15,
                  "hit_from": 49,
                  "hit_to": 62,
                  "align_len": 14,
                  "gaps": 0,
                  "qseq": "DERPASYFAVAVAR",
                  "hseq": "DERSASFFALGVAR",
                  "midline": "DER AS+FA  VAR"
                }
              ]
            },
            {
              "num": 41,
              "description": [
                {
                  "id": "ref|WP_148914142.1|",
                  "accession": "WP_148914142",
                  "title": "pyridoxal phosphate-dependent aminotransferase [Mesorhizobium microcysteis]",
                  "taxid": 2682781,
                  "sciname": "Mesorhizobium microcysteis"
                },
                {
                  "id": "gb|TYR33469.1|",
                  "accession": "TYR33469",
                  "title": "pyridoxal phosphate-dependent aminotransferase [Mesorhizobium microcysteis]",
                  "taxid": 2682781,
                  "sciname": "Mesorhizobium microcysteis"
                }
              ],
              "len": 415,
              "hsps": [
                {
                  "num": 1,
                  "bit_score": 32.0268,
                  "score": 68,
                  "evalue": 29.4292,
                  "identity": 11,
                  "positive": 12,
                  "query_from": 1,
                  "query_to": 14,
                  "hit_from": 217,
                  "hit_to": 228,
                  "align_len": 14,
                  "gaps": 2,
                  "qseq": "TDERPASYFAVAVA",
                  "hseq": "TDERPASF--VAVA",
                  "midline": "TDERPAS+  VAVA"
                }
              ]
            },
            {
              "num": 42,
              "description": [
                {
                  "id": "gb|MBS1858087.1|",
                  "accession": "MBS1858087",
                  "title": "thioredoxin domain-containing protein [Acidobacteria bacterium]",
                  "taxid": 1978231,
                  "sciname": "Acidobacteria bacterium"
                }
              ],
              "len": 199,
              "hsps": [
                {
                  "num": 1,
                  "bit_score": 32.0268,
                  "score": 68,
                  "evalue": 29.4981,
                  "identity": 10,
                  "positive": 10,
                  "query_from": 4,
                  "query_to": 15,
                  "hit_from": 87,
                  "hit_to": 98,
                  "align_len": 12,
                  "gaps": 0,
                  "qseq": "RPASYFAVAVAR",
                  "hseq": "RPASYFATAAAR",
                  "midline": "RPASYFA A AR"
                }
              ]
            },
            {
              "num": 43,
              "description": [
                {
                  "id": "gb|MBI5353560.1|",
                  "accession": "MBI5353560",
                  "title": "2-succinyl-5-enolpyruvyl-6-hydroxy-3-cyclohexene-1-carboxylic-acid synthase [Chloroflexi bacterium]",
                  "taxid": 2026724,
                  "sciname": "Chloroflexi bacterium"
                }
              ],
              "len": 817,
              "hsps": [
                {
                  "num": 1,
                  "bit_score": 31.6026,
                  "score": 67,
                  "evalue": 41.6219,
                  "identity": 10,
                  "positive": 10,
                  "query_from": 2,
                  "query_to": 15,
                  "hit_from": 53,
                  "hit_to": 66,
                  "align_len": 14,
                  "gaps": 0,
                  "qseq": "DERPASYFAVAVAR",
                  "hseq": "DERSASYFALGLAR",
                  "midline": "DER ASYFA   AR"
                }
              ]
            },
            {
              "num": 44,
              "description": [
                {
                  "id": "gb|NLA65632.1|",
                  "accession": "NLA65632",
                  "title": "2-succinyl-5-enolpyruvyl-6-hydroxy-3-cyclohexene-1-carboxylic-acid synthase [Leucobacter sp.]",
                  "taxid": 1898440,
                  "sciname": "Leucobacter sp."
                }
              ],
              "len": 658,
              "hsps": [
                {
                  "num": 1,
                  "bit_score": 31.6026,
                  "score": 67,
                  "evalue": 41.6312,
                  "identity": 10,
                  "positive": 11,
                  "query_from": 1,
                  "query_to": 15,
                  "hit_from": 57,
                  "hit_to": 71,
                  "align_len": 15,
                  "gaps": 0,
                  "qseq": "TDERPASYFAVAVAR",
                  "hseq": "TDERSAGFFALGVAR",
                  "midline": "TDER A +FA  VAR"
                }
              ]
            },
            {
              "num": 45,
              "description": [
                {
                  "id": "gb|MBE9009909.1|",
                  "accession": "MBE9009909",
                  "title": "2-succinyl-5-enolpyruvyl-6-hydroxy-3-cyclohexene-1-carboxylic-acid synthase [Pseudanabaenaceae cyanobacterium LEGE 13415]",
                  "taxid": 2777976,
                  "sciname": "Pseudanabaenaceae cyanobacterium LEGE 13415"
                }
              ],
              "len": 591,
              "hsps": [
                {
                  "num": 1,
                  "bit_score": 31.6026,
                  "score": 67,
                  "evalue": 41.6366,
                  "identity": 9,
                  "positive": 12,
                  "query_from": 2,
                  "query_to": 15,
                  "hit_from": 56,
                  "hit_to": 69,
                  "align_len": 14,
                  "gaps": 0,
                  "qseq": "DERPASYFAVAVAR",
                  "hseq": "DERSASFFAIGIAR",
                  "midline": "DER AS+FA+ +AR"
                }
              ]
            },
            {
              "num": 46,
              "description": [
                {
                  "id": "gb|MBI3170596.1|",
                  "accession": "MBI3170596",
                  "title": "2-succinyl-5-enolpyruvyl-6-hydroxy-3-cyclohexene-1-carboxylic-acid synthase [Chloroflexi bacterium]",
                  "taxid": 2026724,
                  "sciname": "Chloroflexi bacterium"
                }
              ],
              "len": 581,
              "hsps": [
                {
                  "num": 1,
                  "bit_score": 31.6026,
                  "score": 67,
                  "evalue": 41.6375,
                  "identity": 10,
                  "positive": 10,
                  "query_from": 2,
                  "query_to": 15,
                  "hit_from": 53,
                  "hit_to": 66,
                  "align_len": 14,
                  "gaps": 0,
                  "qseq": "DERPASYFAVAVAR",
                  "hseq": "DERSASYFALGLAR",
                  "midline": "DER ASYFA   AR"
                }
              ]
            },
            {
              "num": 47,
              "description": [
                {
                  "id": "gb|MBI5946114.1|",
                  "accession": "MBI5946114",
                  "title": "2-succinyl-5-enolpyruvyl-6-hydroxy-3-cyclohexene-1-carboxylic-acid synthase [Chloroflexi bacterium]",
                  "taxid": 2026724,
                  "sciname": "Chloroflexi bacterium"
                }
              ],
              "len": 579,
              "hsps": [
                {
                  "num": 1,
                  "bit_score": 31.6026,
                  "score": 67,
                  "evalue": 41.6377,
                  "identity": 10,
                  "positive": 10,
                  "query_from": 2,
                  "query_to": 15,
                  "hit_from": 53,
                  "hit_to": 66,
                  "align_len": 14,
                  "gaps": 0,
                  "qseq": "DERPASYFAVAVAR",
                  "hseq": "DERSASYFALGLAR",
                  "midline": "DER ASYFA   AR"
                }
              ]
            },
            {
              "num": 48,
              "description": [
                {
                  "id": "ref|WP_210460999.1|",
                  "accession": "WP_210460999",
                  "title": "acyl-CoA/acyl-ACP dehydrogenase [Rhodococcus opacus]",
                  "taxid": 37919,
                  "sciname": "Rhodococcus opacus"
                }
              ],
              "len": 354,
              "hsps": [
                {
                  "num": 1,
                  "bit_score": 31.6026,
                  "score": 67,
                  "evalue": 41.6722,
                  "identity": 11,
                  "positive": 11,
                  "query_from": 3,
                  "query_to": 14,
                  "hit_from": 254,
                  "hit_to": 270,
                  "align_len": 17,
                  "gaps": 5,
                  "qseq": "ER-----PASYFAVAVA",
                  "hseq": "ERDGWHSPATYFAVAVA",
                  "midline": "ER     PA YFAVAVA"
                }
              ]
            },
            {
              "num": 49,
              "description": [
                {
                  "id": "gb|NNF43635.1|",
                  "accession": "NNF43635",
                  "title": "glycosyltransferase [Phycisphaerales bacterium]",
                  "taxid": 2052180,
                  "sciname": "Phycisphaerales bacterium"
                }
              ],
              "len": 305,
              "hsps": [
                {
                  "num": 1,
                  "bit_score": 31.6026,
                  "score": 67,
                  "evalue": 41.6864,
                  "identity": 11,
                  "positive": 12,
                  "query_from": 2,
                  "query_to": 15,
                  "hit_from": 73,
                  "hit_to": 90,
                  "align_len": 18,
                  "gaps": 4,
                  "qseq": "DERPASYF----AVAVAR",
                  "hseq": "EERPSSYIARNRAVAVAR",
                  "midline": "+ERP SY     AVAVAR"
                }
              ]
            },
            {
              "num": 50,
              "description": [
                {
                  "id": "gb|MBT8485360.1|",
                  "accession": "MBT8485360",
                  "title": "glycosyltransferase [Phycisphaerae bacterium]",
                  "taxid": 2026778,
                  "sciname": "Phycisphaerae bacterium"
                }
              ],
              "len": 305,
              "hsps": [
                {
                  "num": 1,
                  "bit_score": 31.6026,
                  "score": 67,
                  "evalue": 41.6864,
                  "identity": 11,
                  "positive": 12,
                  "query_from": 2,
                  "query_to": 15,
                  "hit_from": 73,
                  "hit_to": 90,
                  "align_len": 18,
                  "gaps": 4,
                  "qseq": "DERPASYF----AVAVAR",
                  "hseq": "EERPSSYIARNRAVAVAR",
                  "midline": "+ERP SY     AVAVAR"
                }
              ]
            },
            {
              "num": 51,
              "description": [
                {
                  "id": "gb|MBI2332846.1|",
                  "accession": "MBI2332846",
                  "title": "2-succinyl-5-enolpyruvyl-6-hydroxy-3-cyclohexene-1-carboxylate synthase [Chloroflexi bacterium]",
                  "taxid": 2026724,
                  "sciname": "Chloroflexi bacterium"
                }
              ],
              "len": 118,
              "hsps": [
                {
                  "num": 1,
                  "bit_score": 31.6026,
                  "score": 67,
                  "evalue": 41.8495,
                  "identity": 10,
                  "positive": 10,
                  "query_from": 2,
                  "query_to": 15,
                  "hit_from": 53,
                  "hit_to": 66,
                  "align_len": 14,
                  "gaps": 0,
                  "qseq": "DERPASYFAVAVAR",
                  "hseq": "DERSASYFALGLAR",
                  "midline": "DER ASYFA   AR"
                }
              ]
            },
            {
              "num": 52,
              "description": [
                {
                  "id": "ref|XP_040469478.1|",
                  "accession": "XP_040469478",
                  "title": "ovotransferrin-like [Falco naumanni]",
                  "taxid": 148594,
                  "sciname": "Falco naumanni"
                }
              ],
              "len": 1013,
              "hsps": [
                {
                  "num": 1,
                  "bit_score": 31.1785,
                  "score": 66,
                  "evalue": 58.9262,
                  "identity": 11,
                  "positive": 12,
                  "query_from": 2,
                  "query_to": 13,
                  "hit_from": 436,
                  "hit_to": 455,
                  "align_len": 20,
                  "gaps": 8,
                  "qseq": "DER--------PASYFAVAV",
                  "hseq": "DDRQCSKAEGEPASYFAVAV",
                  "midline": "D+R        PASYFAVAV"
                },
                {
                  "num": 2,
                  "bit_score": 21.8471,
                  "score": 44,
                  "evalue": 127932,
                  "identity": 6,
                  "positive": 7,
                  "query_from": 7,
                  "query_to": 13,
                  "hit_from": 110,
                  "hit_to": 116,
                  "align_len": 7,
                  "gaps": 0,
                  "qseq": "SYFAVAV",
                  "hseq": "SYYAVAV",
                  "midline": "SY+AVAV"
                }
              ]
            },
            {
              "num": 53,
              "description": [
                {
                  "id": "ref|XP_030350794.1|",
                  "accession": "XP_030350794",
                  "title": "ovotransferrin-like [Strigops habroptila]",
                  "taxid": 2489341,
                  "sciname": "Strigops habroptila"
                }
              ],
              "len": 988,
              "hsps": [
                {
                  "num": 1,
                  "bit_score": 31.1785,
                  "score": 66,
                  "evalue": 58.9271,
                  "identity": 11,
                  "positive": 12,
                  "query_from": 2,
                  "query_to": 13,
                  "hit_from": 436,
                  "hit_to": 455,
                  "align_len": 20,
                  "gaps": 8,
                  "qseq": "DER--------PASYFAVAV",
                  "hseq": "DDRQCNKPEGEPASYFAVAV",
                  "midline": "D+R        PASYFAVAV"
                },
                {
                  "num": 2,
                  "bit_score": 21.8471,
                  "score": 44,
                  "evalue": 127924,
                  "identity": 6,
                  "positive": 7,
                  "query_from": 7,
                  "query_to": 13,
                  "hit_from": 110,
                  "hit_to": 116,
                  "align_len": 7,
                  "gaps": 0,
                  "qseq": "SYFAVAV",
                  "hseq": "SYYAVAV",
                  "midline": "SY+AVAV"
                }
              ]
            },
            {
              "num": 54,
              "description": [
                {
                  "id": "ref|XP_014725911.1|",
                  "accession": "XP_014725911",
                  "title": "PREDICTED: serotransferrin [Sturnus vulgaris]",
                  "taxid": 9172,
                  "sciname": "Sturnus vulgaris"
                }
              ],
              "len": 705,
              "hsps": [
                {
                  "num": 1,
                  "bit_score": 31.1785,
                  "score": 66,
                  "evalue": 58.9417,
                  "identity": 10,
                  "positive": 10,
                  "query_from": 2,
                  "query_to": 13,
                  "hit_from": 442,
                  "hit_to": 453,
                  "align_len": 12,
                  "gaps": 0,
                  "qseq": "DERPASYFAVAV",
                  "hseq": "DEEPATYFAVAV",
                  "midline": "DE PA YFAVAV"
                },
                {
                  "num": 2,
                  "bit_score": 21.8471,
                  "score": 44,
                  "evalue": 127796,
                  "identity": 6,
                  "positive": 7,
                  "query_from": 7,
                  "query_to": 13,
                  "hit_from": 110,
                  "hit_to": 116,
                  "align_len": 7,
                  "gaps": 0,
                  "qseq": "SYFAVAV",
                  "hseq": "SYYAVAV",
                  "midline": "SY+AVAV"
                }
              ]
            },
            {
              "num": 55,
              "description": [
                {
                  "id": "gb|NXL86233.1|",
                  "accession": "NXL86233",
                  "title": "TRFE protein [Alectura lathami]",
                  "taxid": 81907,
                  "sciname": "Alectura lathami"
                }
              ],
              "len": 704,
              "hsps": [
                {
                  "num": 1,
                  "bit_score": 31.1785,
                  "score": 66,
                  "evalue": 58.9418,
                  "identity": 9,
                  "positive": 11,
                  "query_from": 2,
                  "query_to": 13,
                  "hit_from": 444,
                  "hit_to": 455,
                  "align_len": 12,
                  "gaps": 0,
                  "qseq": "DERPASYFAVAV",
                  "hseq": "EQQPASYFAVAV",
                  "midline": "++ PASYFAVAV"
                },
                {
                  "num": 2,
                  "bit_score": 24.392,
                  "score": 50,
                  "evalue": 15625,
                  "identity": 7,
                  "positive": 8,
                  "query_from": 7,
                  "query_to": 14,
                  "hit_from": 110,
                  "hit_to": 117,
                  "align_len": 8,
                  "gaps": 0,
                  "qseq": "SYFAVAVA",
                  "hseq": "SYYAVAVA",
                  "midline": "SY+AVAVA"
                }
              ]
            },
            {
              "num": 56,
              "description": [
                {
                  "id": "gb|NXC07385.1|",
                  "accession": "NXC07385",
                  "title": "TRFE protein [Orthonyx spaldingii]",
                  "taxid": 38397,
                  "sciname": "Orthonyx spaldingii"
                }
              ],
              "len": 690,
              "hsps": [
                {
                  "num": 1,
                  "bit_score": 31.1785,
                  "score": 66,
                  "evalue": 58.9428,
                  "identity": 10,
                  "positive": 11,
                  "query_from": 2,
                  "query_to": 14,
                  "hit_from": 428,
                  "hit_to": 440,
                  "align_len": 13,
                  "gaps": 0,
                  "qseq": "DERPASYFAVAVA",
                  "hseq": "EEEPATYFAVAVA",
                  "midline": "+E PA YFAVAVA"
                },
                {
                  "num": 2,
                  "bit_score": 21.8471,
                  "score": 44,
                  "evalue": 127786,
                  "identity": 6,
                  "positive": 7,
                  "query_from": 7,
                  "query_to": 14,
                  "hit_from": 96,
                  "hit_to": 103,
                  "align_len": 8,
                  "gaps": 0,
                  "qseq": "SYFAVAVA",
                  "hseq": "SYYSVAVA",
                  "midline": "SY+ VAVA"
                }
              ]
            },
            {
              "num": 57,
              "description": [
                {
                  "id": "gb|KTR87279.1|",
                  "accession": "KTR87279",
                  "title": "2-oxoglutarate decarboxylase [Leucobacter chromiiresistens]",
                  "taxid": 1079994,
                  "sciname": "Leucobacter chromiiresistens"
                }
              ],
              "len": 605,
              "hsps": [
                {
                  "num": 1,
                  "bit_score": 31.1785,
                  "score": 66,
                  "evalue": 58.9502,
                  "identity": 10,
                  "positive": 10,
                  "query_from": 2,
                  "query_to": 15,
                  "hit_from": 67,
                  "hit_to": 80,
                  "align_len": 14,
                  "gaps": 0,
                  "qseq": "DERPASYFAVAVAR",
                  "hseq": "DERTAGYFALGVAR",
                  "midline": "DER A YFA  VAR"
                }
              ]
            },
            {
              "num": 58,
              "description": [
                {
                  "id": "ref|WP_058592759.1|",
                  "accession": "WP_058592759",
                  "title": "2-succinyl-5-enolpyruvyl-6-hydroxy-3-cyclohexene-1-carboxylic-acid synthase [Leucobacter chromiiresistens]",
                  "taxid": 1079994,
                  "sciname": "Leucobacter chromiiresistens"
                }
              ],
              "len": 597,
              "hsps": [
                {
                  "num": 1,
                  "bit_score": 31.1785,
                  "score": 66,
                  "evalue": 58.951,
                  "identity": 10,
                  "positive": 10,
                  "query_from": 2,
                  "query_to": 15,
                  "hit_from": 59,
                  "hit_to": 72,
                  "align_len": 14,
                  "gaps": 0,
                  "qseq": "DERPASYFAVAVAR",
                  "hseq": "DERTAGYFALGVAR",
                  "midline": "DER A YFA  VAR"
                }
              ]
            },
            {
              "num": 59,
              "description": [
                {
                  "id": "ref|WP_223927908.1|",
                  "accession": "WP_223927908",
                  "title": "2-succinyl-5-enolpyruvyl-6-hydroxy-3-cyclohexene-1-carboxylic-acid synthase [Prevotella sp. R6025]",
                  "taxid": 2854764,
                  "sciname": "Prevotella sp. R6025"
                }
              ],
              "len": 586,
              "hsps": [
                {
                  "num": 1,
                  "bit_score": 31.1785,
                  "score": 66,
                  "evalue": 58.9521,
                  "identity": 9,
                  "positive": 9,
                  "query_from": 1,
                  "query_to": 10,
                  "hit_from": 51,
                  "hit_to": 60,
                  "align_len": 10,
                  "gaps": 0,
                  "qseq": "TDERPASYFA",
                  "hseq": "TDERSASYFA",
                  "midline": "TDER ASYFA"
                }
              ]
            },
            {
              "num": 60,
              "description": [
                {
                  "id": "ref|WP_088653895.1|",
                  "accession": "WP_088653895",
                  "title": "2-succinyl-5-enolpyruvyl-6-hydroxy-3-cyclohexene-1-carboxylic-acid synthase [Geofilum rhodophaeum]",
                  "taxid": 1965019,
                  "sciname": "Geofilum rhodophaeum"
                }
              ],
              "len": 564,
              "hsps": [
                {
                  "num": 1,
                  "bit_score": 31.1785,
                  "score": 66,
                  "evalue": 58.9545,
                  "identity": 10,
                  "positive": 10,
                  "query_from": 1,
                  "query_to": 15,
                  "hit_from": 53,
                  "hit_to": 67,
                  "align_len": 15,
                  "gaps": 0,
                  "qseq": "TDERPASYFAVAVAR",
                  "hseq": "TDERSAGYFALGLAR",
                  "midline": "TDER A YFA   AR"
                }
              ]
            },
            {
              "num": 61,
              "description": [
                {
                  "id": "tpg|HHU57668.1|",
                  "accession": "HHU57668",
                  "title": "2-succinyl-5-enolpyruvyl-6-hydroxy-3-cyclohexene-1-carboxylic-acid synthase [Bacteroidales bacterium]",
                  "taxid": 2030927,
                  "sciname": "Bacteroidales bacterium"
                }
              ],
              "len": 564,
              "hsps": [
                {
                  "num": 1,
                  "bit_score": 31.1785,
                  "score": 66,
                  "evalue": 58.9545,
                  "identity": 10,
                  "positive": 10,
                  "query_from": 1,
                  "query_to": 15,
                  "hit_from": 53,
                  "hit_to": 67,
                  "align_len": 15,
                  "gaps": 0,
                  "qseq": "TDERPASYFAVAVAR",
                  "hseq": "TDERSAGYFALGLAR",
                  "midline": "TDER A YFA   AR"
                }
              ]
            },
            {
              "num": 62,
              "description": [
                {
                  "id": "dbj|GJG69141.1|",
                  "accession": "GJG69141",
                  "title": "2-succinyl-5-enolpyruvyl-6-hydroxy-3-cyclohexene- 1-carboxylate synthase [Prevotella sp. R6025]",
                  "taxid": 2854764,
                  "sciname": "Prevotella sp. R6025"
                }
              ],
              "len": 555,
              "hsps": [
                {
                  "num": 1,
                  "bit_score": 31.1785,
                  "score": 66,
                  "evalue": 58.9555,
                  "identity": 9,
                  "positive": 9,
                  "query_from": 1,
                  "query_to": 10,
                  "hit_from": 20,
                  "hit_to": 29,
                  "align_len": 10,
                  "gaps": 0,
                  "qseq": "TDERPASYFA",
                  "hseq": "TDERSASYFA",
                  "midline": "TDER ASYFA"
                }
              ]
            },
            {
              "num": 63,
              "description": [
                {
                  "id": "ref|WP_026486363.1|",
                  "accession": "WP_026486363",
                  "title": "S-layer homology domain-containing protein [Caldanaerobius polysaccharolyticus]",
                  "taxid": 44256,
                  "sciname": "Caldanaerobius polysaccharolyticus"
                }
              ],
              "len": 495,
              "hsps": [
                {
                  "num": 1,
                  "bit_score": 31.1785,
                  "score": 66,
                  "evalue": 58.9634,
                  "identity": 10,
                  "positive": 10,
                  "query_from": 1,
                  "query_to": 10,
                  "hit_from": 136,
                  "hit_to": 146,
                  "align_len": 11,
                  "gaps": 1,
                  "qseq": "TDERPA-SYFA",
                  "hseq": "TDERPAISYFA",
                  "midline": "TDERPA SYFA"
                }
              ]
            },
            {
              "num": 64,
              "description": [
                {
                  "id": "ref|WP_157417118.1|",
                  "accession": "WP_157417118",
                  "title": "amino acid deaminase/aldolase [Nocardioides sp. Iso805N]",
                  "taxid": 1283287,
                  "sciname": "Nocardioides sp. Iso805N"
                }
              ],
              "len": 375,
              "hsps": [
                {
                  "num": 1,
                  "bit_score": 31.1785,
                  "score": 66,
                  "evalue": 58.9867,
                  "identity": 9,
                  "positive": 9,
                  "query_from": 4,
                  "query_to": 15,
                  "hit_from": 262,
                  "hit_to": 273,
                  "align_len": 12,
                  "gaps": 0,
                  "qseq": "RPASYFAVAVAR",
                  "hseq": "RPAAYFAVPVTR",
                  "midline": "RPA YFAV V R"
                }
              ]
            },
            {
              "num": 65,
              "description": [
                {
                  "id": "ref|XP_031452059.1|",
                  "accession": "XP_031452059",
                  "title": "ovotransferrin [Phasianus colchicus]",
                  "taxid": 9054,
                  "sciname": "Phasianus colchicus"
                }
              ],
              "len": 1071,
              "hsps": [
                {
                  "num": 1,
                  "bit_score": 30.7543,
                  "score": 65,
                  "evalue": 83.4459,
                  "identity": 9,
                  "positive": 9,
                  "query_from": 5,
                  "query_to": 13,
                  "hit_from": 447,
                  "hit_to": 455,
                  "align_len": 9,
                  "gaps": 0,
                  "qseq": "PASYFAVAV",
                  "hseq": "PASYFAVAV",
                  "midline": "PASYFAVAV"
                },
                {
                  "num": 2,
                  "bit_score": 21.8471,
                  "score": 44,
                  "evalue": 127948,
                  "identity": 6,
                  "positive": 7,
                  "query_from": 7,
                  "query_to": 13,
                  "hit_from": 110,
                  "hit_to": 116,
                  "align_len": 7,
                  "gaps": 0,
                  "qseq": "SYFAVAV",
                  "hseq": "SYYAVAV",
                  "midline": "SY+AVAV"
                }
              ]
            },
            {
              "num": 66,
              "description": [
                {
                  "id": "ref|XP_042734496.1|",
                  "accession": "XP_042734496",
                  "title": "ovotransferrin [Lagopus leucura]",
                  "taxid": 30410,
                  "sciname": "Lagopus leucura"
                }
              ],
              "len": 1061,
              "hsps": [
                {
                  "num": 1,
                  "bit_score": 30.7543,
                  "score": 65,
                  "evalue": 83.4463,
                  "identity": 9,
                  "positive": 9,
                  "query_from": 5,
                  "query_to": 13,
                  "hit_from": 447,
                  "hit_to": 455,
                  "align_len": 9,
                  "gaps": 0,
                  "qseq": "PASYFAVAV",
                  "hseq": "PASYFAVAV",
                  "midline": "PASYFAVAV"
                },
                {
                  "num": 2,
                  "bit_score": 21.8471,
                  "score": 44,
                  "evalue": 127946,
                  "identity": 6,
                  "positive": 7,
                  "query_from": 7,
                  "query_to": 13,
                  "hit_from": 110,
                  "hit_to": 116,
                  "align_len": 7,
                  "gaps": 0,
                  "qseq": "SYFAVAV",
                  "hseq": "SYYAVAV",
                  "midline": "SY+AVAV"
                }
              ]
            },
            {
              "num": 67,
              "description": [
                {
                  "id": "ref|XP_042676840.1|",
                  "accession": "XP_042676840",
                  "title": "ovotransferrin [Centrocercus urophasianus]",
                  "taxid": 9002,
                  "sciname": "Centrocercus urophasianus"
                }
              ],
              "len": 1060,
              "hsps": [
                {
                  "num": 1,
                  "bit_score": 30.7543,
                  "score": 65,
                  "evalue": 83.4463,
                  "identity": 9,
                  "positive": 9,
                  "query_from": 5,
                  "query_to": 13,
                  "hit_from": 447,
                  "hit_to": 455,
                  "align_len": 9,
                  "gaps": 0,
                  "qseq": "PASYFAVAV",
                  "hseq": "PASYFAVAV",
                  "midline": "PASYFAVAV"
                },
                {
                  "num": 2,
                  "bit_score": 21.8471,
                  "score": 44,
                  "evalue": 127945,
                  "identity": 6,
                  "positive": 7,
                  "query_from": 7,
                  "query_to": 13,
                  "hit_from": 110,
                  "hit_to": 116,
                  "align_len": 7,
                  "gaps": 0,
                  "qseq": "SYFAVAV",
                  "hseq": "SYYAVAV",
                  "midline": "SY+AVAV"
                }
              ]
            },
            {
              "num": 68,
              "description": [
                {
                  "id": "ref|XP_025934383.1|",
                  "accession": "XP_025934383",
                  "title": "ovotransferrin-like [Apteryx rowi]",
                  "taxid": 308060,
                  "sciname": "Apteryx rowi"
                }
              ],
              "len": 1042,
              "hsps": [
                {
                  "num": 1,
                  "bit_score": 30.7543,
                  "score": 65,
                  "evalue": 83.4469,
                  "identity": 9,
                  "positive": 9,
                  "query_from": 5,
                  "query_to": 13,
                  "hit_from": 445,
                  "hit_to": 453,
                  "align_len": 9,
                  "gaps": 0,
                  "qseq": "PASYFAVAV",
                  "hseq": "PASYFAVAV",
                  "midline": "PASYFAVAV"
                },
                {
                  "num": 2,
                  "bit_score": 21.8471,
                  "score": 44,
                  "evalue": 127940,
                  "identity": 6,
                  "positive": 7,
                  "query_from": 7,
                  "query_to": 13,
                  "hit_from": 110,
                  "hit_to": 116,
                  "align_len": 7,
                  "gaps": 0,
                  "qseq": "SYFAVAV",
                  "hseq": "SYYAVAV",
                  "midline": "SY+AVAV"
                }
              ]
            },
            {
              "num": 69,
              "description": [
                {
                  "id": "ref|XP_040423237.1|",
                  "accession": "XP_040423237",
                  "title": "ovotransferrin [Cygnus olor]",
                  "taxid": 8869,
                  "sciname": "Cygnus olor"
                }
              ],
              "len": 1032,
              "hsps": [
                {
                  "num": 1,
                  "bit_score": 30.7543,
                  "score": 65,
                  "evalue": 83.4473,
                  "identity": 9,
                  "positive": 9,
                  "query_from": 5,
                  "query_to": 13,
                  "hit_from": 447,
                  "hit_to": 455,
                  "align_len": 9,
                  "gaps": 0,
                  "qseq": "PASYFAVAV",
                  "hseq": "PASYFAVAV",
                  "midline": "PASYFAVAV"
                },
                {
                  "num": 2,
                  "bit_score": 21.8471,
                  "score": 44,
                  "evalue": 127937,
                  "identity": 6,
                  "positive": 7,
                  "query_from": 7,
                  "query_to": 13,
                  "hit_from": 110,
                  "hit_to": 116,
                  "align_len": 7,
                  "gaps": 0,
                  "qseq": "SYFAVAV",
                  "hseq": "SYYAVAV",
                  "midline": "SY+AVAV"
                }
              ]
            },
            {
              "num": 70,
              "description": [
                {
                  "id": "ref|XP_035190671.1|",
                  "accession": "XP_035190671",
                  "title": "ovotransferrin [Oxyura jamaicensis]",
                  "taxid": 8884,
                  "sciname": "Oxyura jamaicensis"
                }
              ],
              "len": 1028,
              "hsps": [
                {
                  "num": 1,
                  "bit_score": 30.7543,
                  "score": 65,
                  "evalue": 83.4474,
                  "identity": 9,
                  "positive": 9,
                  "query_from": 5,
                  "query_to": 13,
                  "hit_from": 447,
                  "hit_to": 455,
                  "align_len": 9,
                  "gaps": 0,
                  "qseq": "PASYFAVAV",
                  "hseq": "PASYFAVAV",
                  "midline": "PASYFAVAV"
                },
                {
                  "num": 2,
                  "bit_score": 21.8471,
                  "score": 44,
                  "evalue": 127936,
                  "identity": 6,
                  "positive": 7,
                  "query_from": 7,
                  "query_to": 13,
                  "hit_from": 110,
                  "hit_to": 116,
                  "align_len": 7,
                  "gaps": 0,
                  "qseq": "SYFAVAV",
                  "hseq": "SYYAVAV",
                  "midline": "SY+AVAV"
                }
              ]
            },
            {
              "num": 71,
              "description": [
                {
                  "id": "ref|XP_010559587.1|",
                  "accession": "XP_010559587",
                  "title": "PREDICTED: serotransferrin [Haliaeetus leucocephalus]",
                  "taxid": 52644,
                  "sciname": "Haliaeetus leucocephalus"
                }
              ],
              "len": 1026,
              "hsps": [
                {
                  "num": 1,
                  "bit_score": 30.7543,
                  "score": 65,
                  "evalue": 83.4475,
                  "identity": 9,
                  "positive": 9,
                  "query_from": 5,
                  "query_to": 13,
                  "hit_from": 447,
                  "hit_to": 455,
                  "align_len": 9,
                  "gaps": 0,
                  "qseq": "PASYFAVAV",
                  "hseq": "PASYFAVAV",
                  "midline": "PASYFAVAV"
                }
              ]
            },
            {
              "num": 72,
              "description": [
                {
                  "id": "ref|XP_021249482.1|",
                  "accession": "XP_021249482",
                  "title": "ovotransferrin [Numida meleagris]",
                  "taxid": 8996,
                  "sciname": "Numida meleagris"
                }
              ],
              "len": 1001,
              "hsps": [
                {
                  "num": 1,
                  "bit_score": 30.7543,
                  "score": 65,
                  "evalue": 83.4485,
                  "identity": 9,
                  "positive": 9,
                  "query_from": 5,
                  "query_to": 13,
                  "hit_from": 447,
                  "hit_to": 455,
                  "align_len": 9,
                  "gaps": 0,
                  "qseq": "PASYFAVAV",
                  "hseq": "PASYFAVAV",
                  "midline": "PASYFAVAV"
                }
              ]
            },
            {
              "num": 73,
              "description": [
                {
                  "id": "ref|XP_025966423.1|",
                  "accession": "XP_025966423",
                  "title": "ovotransferrin-like [Dromaius novaehollandiae]",
                  "taxid": 8790,
                  "sciname": "Dromaius novaehollandiae"
                }
              ],
              "len": 998,
              "hsps": [
                {
                  "num": 1,
                  "bit_score": 30.7543,
                  "score": 65,
                  "evalue": 83.4486,
                  "identity": 9,
                  "positive": 9,
                  "query_from": 5,
                  "query_to": 13,
                  "hit_from": 445,
                  "hit_to": 453,
                  "align_len": 9,
                  "gaps": 0,
                  "qseq": "PASYFAVAV",
                  "hseq": "PASYFAVAV",
                  "midline": "PASYFAVAV"
                }
              ]
            },
            {
              "num": 74,
              "description": [
                {
                  "id": "ref|XP_032049143.1|",
                  "accession": "XP_032049143",
                  "title": "ovotransferrin [Aythya fuligula]",
                  "taxid": 219594,
                  "sciname": "Aythya fuligula"
                }
              ],
              "len": 996,
              "hsps": [
                {
                  "num": 1,
                  "bit_score": 30.7543,
                  "score": 65,
                  "evalue": 83.4487,
                  "identity": 9,
                  "positive": 9,
                  "query_from": 5,
                  "query_to": 13,
                  "hit_from": 447,
                  "hit_to": 455,
                  "align_len": 9,
                  "gaps": 0,
                  "qseq": "PASYFAVAV",
                  "hseq": "PASYFAVAV",
                  "midline": "PASYFAVAV"
                },
                {
                  "num": 2,
                  "bit_score": 21.8471,
                  "score": 44,
                  "evalue": 127926,
                  "identity": 6,
                  "positive": 7,
                  "query_from": 7,
                  "query_to": 13,
                  "hit_from": 110,
                  "hit_to": 116,
                  "align_len": 7,
                  "gaps": 0,
                  "qseq": "SYFAVAV",
                  "hseq": "SYYAVAV",
                  "midline": "SY+AVAV"
                }
              ]
            },
            {
              "num": 75,
              "description": [
                {
                  "id": "ref|XP_035400822.1|",
                  "accession": "XP_035400822",
                  "title": "ovotransferrin [Cygnus atratus]",
                  "taxid": 8868,
                  "sciname": "Cygnus atratus"
                }
              ],
              "len": 989,
              "hsps": [
                {
                  "num": 1,
                  "bit_score": 30.7543,
                  "score": 65,
                  "evalue": 83.4489,
                  "identity": 9,
                  "positive": 9,
                  "query_from": 5,
                  "query_to": 13,
                  "hit_from": 447,
                  "hit_to": 455,
                  "align_len": 9,
                  "gaps": 0,
                  "qseq": "PASYFAVAV",
                  "hseq": "PASYFAVAV",
                  "midline": "PASYFAVAV"
                },
                {
                  "num": 2,
                  "bit_score": 21.8471,
                  "score": 44,
                  "evalue": 127924,
                  "identity": 6,
                  "positive": 7,
                  "query_from": 7,
                  "query_to": 13,
                  "hit_from": 110,
                  "hit_to": 116,
                  "align_len": 7,
                  "gaps": 0,
                  "qseq": "SYFAVAV",
                  "hseq": "SYYAVAV",
                  "midline": "SY+AVAV"
                }
              ]
            },
            {
              "num": 76,
              "description": [
                {
                  "id": "ref|XP_042653383.1|",
                  "accession": "XP_042653383",
                  "title": "ovotransferrin [Tyto alba]",
                  "taxid": 56313,
                  "sciname": "Tyto alba"
                }
              ],
              "len": 987,
              "hsps": [
                {
                  "num": 1,
                  "bit_score": 30.7543,
                  "score": 65,
                  "evalue": 83.449,
                  "identity": 9,
                  "positive": 9,
                  "query_from": 5,
                  "query_to": 13,
                  "hit_from": 447,
                  "hit_to": 455,
                  "align_len": 9,
                  "gaps": 0,
                  "qseq": "PASYFAVAV",
                  "hseq": "PASYFAVAV",
                  "midline": "PASYFAVAV"
                }
              ]
            },
            {
              "num": 77,
              "description": [
                {
                  "id": "ref|XP_040982959.1|",
                  "accession": "XP_040982959",
                  "title": "serotransferrin [Aquila chrysaetos chrysaetos]",
                  "taxid": 223781,
                  "sciname": "Aquila chrysaetos chrysaetos"
                }
              ],
              "len": 981,
              "hsps": [
                {
                  "num": 1,
                  "bit_score": 30.7543,
                  "score": 65,
                  "evalue": 83.4493,
                  "identity": 9,
                  "positive": 9,
                  "query_from": 5,
                  "query_to": 13,
                  "hit_from": 447,
                  "hit_to": 455,
                  "align_len": 9,
                  "gaps": 0,
                  "qseq": "PASYFAVAV",
                  "hseq": "PASYFAVAV",
                  "midline": "PASYFAVAV"
                },
                {
                  "num": 2,
                  "bit_score": 21.8471,
                  "score": 44,
                  "evalue": 127922,
                  "identity": 6,
                  "positive": 7,
                  "query_from": 7,
                  "query_to": 13,
                  "hit_from": 110,
                  "hit_to": 116,
                  "align_len": 7,
                  "gaps": 0,
                  "qseq": "SYFAVAV",
                  "hseq": "SYYAVAV",
                  "midline": "SY+AVAV"
                }
              ]
            },
            {
              "num": 78,
              "description": [
                {
                  "id": "ref|XP_025892213.1|",
                  "accession": "XP_025892213",
                  "title": "ovotransferrin-like [Nothoprocta perdicaria]",
                  "taxid": 30464,
                  "sciname": "Nothoprocta perdicaria"
                }
              ],
              "len": 967,
              "hsps": [
                {
                  "num": 1,
                  "bit_score": 30.7543,
                  "score": 65,
                  "evalue": 83.4498,
                  "identity": 9,
                  "positive": 9,
                  "query_from": 5,
                  "query_to": 13,
                  "hit_from": 444,
                  "hit_to": 452,
                  "align_len": 9,
                  "gaps": 0,
                  "qseq": "PASYFAVAV",
                  "hseq": "PASYFAVAV",
                  "midline": "PASYFAVAV"
                }
              ]
            },
            {
              "num": 79,
              "description": [
                {
                  "id": "gb|KGL83559.1|",
                  "accession": "KGL83559",
                  "title": "Ovotransferrin, partial [Tinamus guttatus]",
                  "taxid": 94827,
                  "sciname": "Tinamus guttatus"
                }
              ],
              "len": 956,
              "hsps": [
                {
                  "num": 1,
                  "bit_score": 30.7543,
                  "score": 65,
                  "evalue": 83.4503,
                  "identity": 9,
                  "positive": 9,
                  "query_from": 5,
                  "query_to": 13,
                  "hit_from": 406,
                  "hit_to": 414,
                  "align_len": 9,
                  "gaps": 0,
                  "qseq": "PASYFAVAV",
                  "hseq": "PASYFAVAV",
                  "midline": "PASYFAVAV"
                }
              ]
            },
            {
              "num": 80,
              "description": [
                {
                  "id": "ref|XP_010222117.1|",
                  "accession": "XP_010222117",
                  "title": "PREDICTED: serotransferrin [Tinamus guttatus]",
                  "taxid": 94827,
                  "sciname": "Tinamus guttatus"
                }
              ],
              "len": 937,
              "hsps": [
                {
                  "num": 1,
                  "bit_score": 30.7543,
                  "score": 65,
                  "evalue": 83.4511,
                  "identity": 9,
                  "positive": 9,
                  "query_from": 5,
                  "query_to": 13,
                  "hit_from": 444,
                  "hit_to": 452,
                  "align_len": 9,
                  "gaps": 0,
                  "qseq": "PASYFAVAV",
                  "hseq": "PASYFAVAV",
                  "midline": "PASYFAVAV"
                }
              ]
            },
            {
              "num": 81,
              "description": [
                {
                  "id": "ref|XP_009999807.1|",
                  "accession": "XP_009999807",
                  "title": "PREDICTED: LOW QUALITY PROTEIN: serotransferrin [Chaetura pelagica]",
                  "taxid": 8897,
                  "sciname": "Chaetura pelagica"
                }
              ],
              "len": 903,
              "hsps": [
                {
                  "num": 1,
                  "bit_score": 30.7543,
                  "score": 65,
                  "evalue": 83.4527,
                  "identity": 9,
                  "positive": 9,
                  "query_from": 5,
                  "query_to": 13,
                  "hit_from": 444,
                  "hit_to": 452,
                  "align_len": 9,
                  "gaps": 0,
                  "qseq": "PASYFAVAV",
                  "hseq": "PASYFAVAV",
                  "midline": "PASYFAVAV"
                },
                {
                  "num": 2,
                  "bit_score": 21.8471,
                  "score": 44,
                  "evalue": 127894,
                  "identity": 6,
                  "positive": 7,
                  "query_from": 7,
                  "query_to": 13,
                  "hit_from": 110,
                  "hit_to": 116,
                  "align_len": 7,
                  "gaps": 0,
                  "qseq": "SYFAVAV",
                  "hseq": "SYYAVAV",
                  "midline": "SY+AVAV"
                }
              ]
            },
            {
              "num": 82,
              "description": [
                {
                  "id": "gb|KQK76993.1|",
                  "accession": "KQK76993",
                  "title": "hypothetical protein AAES_130298 [Amazona aestiva]",
                  "taxid": 12930,
                  "sciname": "Amazona aestiva"
                }
              ],
              "len": 827,
              "hsps": [
                {
                  "num": 1,
                  "bit_score": 30.7543,
                  "score": 65,
                  "evalue": 83.4567,
                  "identity": 9,
                  "positive": 9,
                  "query_from": 5,
                  "query_to": 13,
                  "hit_from": 394,
                  "hit_to": 402,
                  "align_len": 9,
                  "gaps": 0,
                  "qseq": "PASYFAVAV",
                  "hseq": "PASYFAVAV",
                  "midline": "PASYFAVAV"
                },
                {
                  "num": 2,
                  "bit_score": 21.8471,
                  "score": 44,
                  "evalue": 127862,
                  "identity": 6,
                  "positive": 7,
                  "query_from": 7,
                  "query_to": 13,
                  "hit_from": 82,
                  "hit_to": 88,
                  "align_len": 7,
                  "gaps": 0,
                  "qseq": "SYFAVAV",
                  "hseq": "SYYAVAV",
                  "midline": "SY+AVAV"
                }
              ]
            },
            {
              "num": 83,
              "description": [
                {
                  "id": "ref|XP_012874843.1|",
                  "accession": "XP_012874843",
                  "title": "PREDICTED: melanotransferrin [Dipodomys ordii]",
                  "taxid": 10020,
                  "sciname": "Dipodomys ordii"
                }
              ],
              "len": 738,
              "hsps": [
                {
                  "num": 1,
                  "bit_score": 30.7543,
                  "score": 65,
                  "evalue": 83.4624,
                  "identity": 9,
                  "positive": 10,
                  "query_from": 2,
                  "query_to": 15,
                  "hit_from": 445,
                  "hit_to": 458,
                  "align_len": 14,
                  "gaps": 0,
                  "qseq": "DERPASYFAVAVAR",
                  "hseq": "DDRSSSYFVVAVVR",
                  "midline": "D+R  SYF VAV R"
                },
                {
                  "num": 2,
                  "bit_score": 21.8471,
                  "score": 44,
                  "evalue": 127816,
                  "identity": 6,
                  "positive": 7,
                  "query_from": 7,
                  "query_to": 13,
                  "hit_from": 106,
                  "hit_to": 112,
                  "align_len": 7,
                  "gaps": 0,
                  "qseq": "SYFAVAV",
                  "hseq": "SYYAVAV",
                  "midline": "SY+AVAV"
                }
              ]
            },
            {
              "num": 84,
              "description": [
                {
                  "id": "ref|XP_010018932.1|",
                  "accession": "XP_010018932",
                  "title": "PREDICTED: ovotransferrin-like [Nestor notabilis]",
                  "taxid": 176057,
                  "sciname": "Nestor notabilis"
                }
              ],
              "len": 714,
              "hsps": [
                {
                  "num": 1,
                  "bit_score": 30.7543,
                  "score": 65,
                  "evalue": 83.4642,
                  "identity": 9,
                  "positive": 9,
                  "query_from": 5,
                  "query_to": 13,
                  "hit_from": 454,
                  "hit_to": 462,
                  "align_len": 9,
                  "gaps": 0,
                  "qseq": "PASYFAVAV",
                  "hseq": "PASYFAVAV",
                  "midline": "PASYFAVAV"
                },
                {
                  "num": 2,
                  "bit_score": 21.8471,
                  "score": 44,
                  "evalue": 127801,
                  "identity": 6,
                  "positive": 7,
                  "query_from": 7,
                  "query_to": 13,
                  "hit_from": 110,
                  "hit_to": 116,
                  "align_len": 7,
                  "gaps": 0,
                  "qseq": "SYFAVAV",
                  "hseq": "SYYAVAV",
                  "midline": "SY+AVAV"
                }
              ]
            },
            {
              "num": 85,
              "description": [
                {
                  "id": "ref|XP_009916940.1|",
                  "accession": "XP_009916940",
                  "title": "PREDICTED: ovotransferrin-like [Haliaeetus albicilla]",
                  "taxid": 8969,
                  "sciname": "Haliaeetus albicilla"
                }
              ],
              "len": 711,
              "hsps": [
                {
                  "num": 1,
                  "bit_score": 30.7543,
                  "score": 65,
                  "evalue": 83.4644,
                  "identity": 9,
                  "positive": 9,
                  "query_from": 5,
                  "query_to": 13,
                  "hit_from": 452,
                  "hit_to": 460,
                  "align_len": 9,
                  "gaps": 0,
                  "qseq": "PASYFAVAV",
                  "hseq": "PASYFAVAV",
                  "midline": "PASYFAVAV"
                }
              ]
            },
            {
              "num": 86,
              "description": [
                {
                  "id": "ref|XP_009489081.1|",
                  "accession": "XP_009489081",
                  "title": "PREDICTED: ovotransferrin-like [Pelecanus crispus]",
                  "taxid": 36300,
                  "sciname": "Pelecanus crispus"
                }
              ],
              "len": 707,
              "hsps": [
                {
                  "num": 1,
                  "bit_score": 30.7543,
                  "score": 65,
                  "evalue": 83.4647,
                  "identity": 9,
                  "positive": 9,
                  "query_from": 5,
                  "query_to": 13,
                  "hit_from": 445,
                  "hit_to": 453,
                  "align_len": 9,
                  "gaps": 0,
                  "qseq": "PASYFAVAV",
                  "hseq": "PASYFAVAV",
                  "midline": "PASYFAVAV"
                },
                {
                  "num": 2,
                  "bit_score": 21.8471,
                  "score": 44,
                  "evalue": 127797,
                  "identity": 6,
                  "positive": 7,
                  "query_from": 7,
                  "query_to": 13,
                  "hit_from": 110,
                  "hit_to": 116,
                  "align_len": 7,
                  "gaps": 0,
                  "qseq": "SYFAVAV",
                  "hseq": "SYYAVAV",
                  "midline": "SY+AVAV"
                }
              ]
            },
            {
              "num": 87,
              "description": [
                {
                  "id": "ref|XP_009511101.1|",
                  "accession": "XP_009511101",
                  "title": "PREDICTED: ovotransferrin-like [Phalacrocorax carbo]",
                  "taxid": 9209,
                  "sciname": "Phalacrocorax carbo"
                }
              ],
              "len": 706,
              "hsps": [
                {
                  "num": 1,
                  "bit_score": 30.7543,
                  "score": 65,
                  "evalue": 83.4648,
                  "identity": 9,
                  "positive": 9,
                  "query_from": 5,
                  "query_to": 13,
                  "hit_from": 447,
                  "hit_to": 455,
                  "align_len": 9,
                  "gaps": 0,
                  "qseq": "PASYFAVAV",
                  "hseq": "PASYFAVAV",
                  "midline": "PASYFAVAV"
                }
              ]
            },
            {
              "num": 88,
              "description": [
                {
                  "id": "ref|XP_009897742.1|",
                  "accession": "XP_009897742",
                  "title": "PREDICTED: serotransferrin [Dryobates pubescens]",
                  "taxid": 118200,
                  "sciname": "Dryobates pubescens"
                }
              ],
              "len": 706,
              "hsps": [
                {
                  "num": 1,
                  "bit_score": 30.7543,
                  "score": 65,
                  "evalue": 83.4648,
                  "identity": 9,
                  "positive": 9,
                  "query_from": 5,
                  "query_to": 13,
                  "hit_from": 447,
                  "hit_to": 455,
                  "align_len": 9,
                  "gaps": 0,
                  "qseq": "PASYFAVAV",
                  "hseq": "PASYFAVAV",
                  "midline": "PASYFAVAV"
                }
              ]
            },
            {
              "num": 89,
              "description": [
                {
                  "id": "gb|NXI46355.1|",
                  "accession": "NXI46355",
                  "title": "TRFE protein [Galbula dea]",
                  "taxid": 1109041,
                  "sciname": "Galbula dea"
                }
              ],
              "len": 706,
              "hsps": [
                {
                  "num": 1,
                  "bit_score": 30.7543,
                  "score": 65,
                  "evalue": 83.4648,
                  "identity": 9,
                  "positive": 9,
                  "query_from": 5,
                  "query_to": 13,
                  "hit_from": 447,
                  "hit_to": 455,
                  "align_len": 9,
                  "gaps": 0,
                  "qseq": "PASYFAVAV",
                  "hseq": "PASYFAVAV",
                  "midline": "PASYFAVAV"
                }
              ]
            },
            {
              "num": 90,
              "description": [
                {
                  "id": "ref|XP_026711238.1|",
                  "accession": "XP_026711238",
                  "title": "ovotransferrin-like [Athene cunicularia]",
                  "taxid": 194338,
                  "sciname": "Athene cunicularia"
                }
              ],
              "len": 706,
              "hsps": [
                {
                  "num": 1,
                  "bit_score": 30.7543,
                  "score": 65,
                  "evalue": 83.4648,
                  "identity": 9,
                  "positive": 9,
                  "query_from": 5,
                  "query_to": 13,
                  "hit_from": 447,
                  "hit_to": 455,
                  "align_len": 9,
                  "gaps": 0,
                  "qseq": "PASYFAVAV",
                  "hseq": "PASYFAVAV",
                  "midline": "PASYFAVAV"
                },
                {
                  "num": 2,
                  "bit_score": 21.8471,
                  "score": 44,
                  "evalue": 127796,
                  "identity": 6,
                  "positive": 7,
                  "query_from": 7,
                  "query_to": 13,
                  "hit_from": 110,
                  "hit_to": 116,
                  "align_len": 7,
                  "gaps": 0,
                  "qseq": "SYFAVAV",
                  "hseq": "SYYAVAV",
                  "midline": "SY+AVAV"
                }
              ]
            },
            {
              "num": 91,
              "description": [
                {
                  "id": "ref|XP_009283255.1|",
                  "accession": "XP_009283255",
                  "title": "PREDICTED: ovotransferrin [Aptenodytes forsteri]",
                  "taxid": 9233,
                  "sciname": "Aptenodytes forsteri"
                }
              ],
              "len": 706,
              "hsps": [
                {
                  "num": 1,
                  "bit_score": 30.7543,
                  "score": 65,
                  "evalue": 83.4648,
                  "identity": 9,
                  "positive": 9,
                  "query_from": 5,
                  "query_to": 13,
                  "hit_from": 447,
                  "hit_to": 455,
                  "align_len": 9,
                  "gaps": 0,
                  "qseq": "PASYFAVAV",
                  "hseq": "PASYFAVAV",
                  "midline": "PASYFAVAV"
                }
              ]
            },
            {
              "num": 92,
              "description": [
                {
                  "id": "ref|XP_032848407.1|",
                  "accession": "XP_032848407",
                  "title": "serotransferrin [Tyto alba alba]",
                  "taxid": 507980,
                  "sciname": "Tyto alba alba"
                }
              ],
              "len": 706,
              "hsps": [
                {
                  "num": 1,
                  "bit_score": 30.7543,
                  "score": 65,
                  "evalue": 83.4648,
                  "identity": 9,
                  "positive": 9,
                  "query_from": 5,
                  "query_to": 13,
                  "hit_from": 447,
                  "hit_to": 455,
                  "align_len": 9,
                  "gaps": 0,
                  "qseq": "PASYFAVAV",
                  "hseq": "PASYFAVAV",
                  "midline": "PASYFAVAV"
                }
              ]
            },
            {
              "num": 93,
              "description": [
                {
                  "id": "ref|XP_009819041.1|",
                  "accession": "XP_009819041",
                  "title": "PREDICTED: ovotransferrin-like [Gavia stellata]",
                  "taxid": 37040,
                  "sciname": "Gavia stellata"
                }
              ],
              "len": 706,
              "hsps": [
                {
                  "num": 1,
                  "bit_score": 30.7543,
                  "score": 65,
                  "evalue": 83.4648,
                  "identity": 9,
                  "positive": 9,
                  "query_from": 5,
                  "query_to": 13,
                  "hit_from": 447,
                  "hit_to": 455,
                  "align_len": 9,
                  "gaps": 0,
                  "qseq": "PASYFAVAV",
                  "hseq": "PASYFAVAV",
                  "midline": "PASYFAVAV"
                },
                {
                  "num": 2,
                  "bit_score": 21.8471,
                  "score": 44,
                  "evalue": 127796,
                  "identity": 6,
                  "positive": 7,
                  "query_from": 7,
                  "query_to": 13,
                  "hit_from": 110,
                  "hit_to": 116,
                  "align_len": 7,
                  "gaps": 0,
                  "qseq": "SYFAVAV",
                  "hseq": "SYYAVAV",
                  "midline": "SY+AVAV"
                }
              ]
            },
            {
              "num": 94,
              "description": [
                {
                  "id": "ref|XP_005437200.1|",
                  "accession": "XP_005437200",
                  "title": "ovotransferrin [Falco cherrug]",
                  "taxid": 345164,
                  "sciname": "Falco cherrug"
                },
                {
                  "id": "ref|XP_037262966.1|",
                  "accession": "XP_037262966",
                  "title": "serotransferrin [Falco rusticolus]",
                  "taxid": 120794,
                  "sciname": "Falco rusticolus"
                }
              ],
              "len": 706,
              "hsps": [
                {
                  "num": 1,
                  "bit_score": 30.7543,
                  "score": 65,
                  "evalue": 83.4648,
                  "identity": 9,
                  "positive": 9,
                  "query_from": 5,
                  "query_to": 13,
                  "hit_from": 447,
                  "hit_to": 455,
                  "align_len": 9,
                  "gaps": 0,
                  "qseq": "PASYFAVAV",
                  "hseq": "PASYFAVAV",
                  "midline": "PASYFAVAV"
                },
                {
                  "num": 2,
                  "bit_score": 21.8471,
                  "score": 44,
                  "evalue": 127796,
                  "identity": 6,
                  "positive": 7,
                  "query_from": 7,
                  "query_to": 13,
                  "hit_from": 110,
                  "hit_to": 116,
                  "align_len": 7,
                  "gaps": 0,
                  "qseq": "SYFAVAV",
                  "hseq": "SYYAVAV",
                  "midline": "SY+AVAV"
                }
              ]
            },
            {
              "num": 95,
              "description": [
                {
                  "id": "ref|XP_010157284.1|",
                  "accession": "XP_010157284",
                  "title": "PREDICTED: ovotransferrin-like [Eurypyga helias]",
                  "taxid": 54383,
                  "sciname": "Eurypyga helias"
                }
              ],
              "len": 706,
              "hsps": [
                {
                  "num": 1,
                  "bit_score": 30.7543,
                  "score": 65,
                  "evalue": 83.4648,
                  "identity": 9,
                  "positive": 9,
                  "query_from": 5,
                  "query_to": 13,
                  "hit_from": 447,
                  "hit_to": 455,
                  "align_len": 9,
                  "gaps": 0,
                  "qseq": "PASYFAVAV",
                  "hseq": "PASYFAVAV",
                  "midline": "PASYFAVAV"
                },
                {
                  "num": 2,
                  "bit_score": 21.8471,
                  "score": 44,
                  "evalue": 127796,
                  "identity": 6,
                  "positive": 7,
                  "query_from": 7,
                  "query_to": 13,
                  "hit_from": 110,
                  "hit_to": 116,
                  "align_len": 7,
                  "gaps": 0,
                  "qseq": "SYFAVAV",
                  "hseq": "SYYAVAV",
                  "midline": "SY+AVAV"
                }
              ]
            },
            {
              "num": 96,
              "description": [
                {
                  "id": "gb|NXK79490.1|",
                  "accession": "NXK79490",
                  "title": "TRFE protein [Amazona guildingii]",
                  "taxid": 175529,
                  "sciname": "Amazona guildingii"
                }
              ],
              "len": 706,
              "hsps": [
                {
                  "num": 1,
                  "bit_score": 30.7543,
                  "score": 65,
                  "evalue": 83.4648,
                  "identity": 9,
                  "positive": 9,
                  "query_from": 5,
                  "query_to": 13,
                  "hit_from": 447,
                  "hit_to": 455,
                  "align_len": 9,
                  "gaps": 0,
                  "qseq": "PASYFAVAV",
                  "hseq": "PASYFAVAV",
                  "midline": "PASYFAVAV"
                },
                {
                  "num": 2,
                  "bit_score": 21.8471,
                  "score": 44,
                  "evalue": 127796,
                  "identity": 6,
                  "positive": 7,
                  "query_from": 7,
                  "query_to": 13,
                  "hit_from": 110,
                  "hit_to": 116,
                  "align_len": 7,
                  "gaps": 0,
                  "qseq": "SYFAVAV",
                  "hseq": "SYYAVAV",
                  "midline": "SY+AVAV"
                }
              ]
            },
            {
              "num": 97,
              "description": [
                {
                  "id": "ref|XP_009701630.1|",
                  "accession": "XP_009701630",
                  "title": "PREDICTED: ovotransferrin-like [Cariama cristata]",
                  "taxid": 54380,
                  "sciname": "Cariama cristata"
                }
              ],
              "len": 706,
              "hsps": [
                {
                  "num": 1,
                  "bit_score": 30.7543,
                  "score": 65,
                  "evalue": 83.4648,
                  "identity": 9,
                  "positive": 9,
                  "query_from": 5,
                  "query_to": 13,
                  "hit_from": 447,
                  "hit_to": 455,
                  "align_len": 9,
                  "gaps": 0,
                  "qseq": "PASYFAVAV",
                  "hseq": "PASYFAVAV",
                  "midline": "PASYFAVAV"
                },
                {
                  "num": 2,
                  "bit_score": 27.7853,
                  "score": 58,
                  "evalue": 955.875,
                  "identity": 8,
                  "positive": 8,
                  "query_from": 5,
                  "query_to": 13,
                  "hit_from": 108,
                  "hit_to": 116,
                  "align_len": 9,
                  "gaps": 0,
                  "qseq": "PASYFAVAV",
                  "hseq": "PTSYFAVAV",
                  "midline": "P SYFAVAV"
                }
              ]
            },
            {
              "num": 98,
              "description": [
                {
                  "id": "ref|XP_009585683.1|",
                  "accession": "XP_009585683",
                  "title": "PREDICTED: ovotransferrin-like [Fulmarus glacialis]",
                  "taxid": 30455,
                  "sciname": "Fulmarus glacialis"
                }
              ],
              "len": 706,
              "hsps": [
                {
                  "num": 1,
                  "bit_score": 30.7543,
                  "score": 65,
                  "evalue": 83.4648,
                  "identity": 9,
                  "positive": 9,
                  "query_from": 5,
                  "query_to": 13,
                  "hit_from": 447,
                  "hit_to": 455,
                  "align_len": 9,
                  "gaps": 0,
                  "qseq": "PASYFAVAV",
                  "hseq": "PASYFAVAV",
                  "midline": "PASYFAVAV"
                }
              ]
            },
            {
              "num": 99,
              "description": [
                {
                  "id": "ref|XP_010302695.1|",
                  "accession": "XP_010302695",
                  "title": "PREDICTED: ovotransferrin-like [Balearica regulorum gibbericeps]",
                  "taxid": 100784,
                  "sciname": "Balearica regulorum gibbericeps"
                }
              ],
              "len": 705,
              "hsps": [
                {
                  "num": 1,
                  "bit_score": 30.7543,
                  "score": 65,
                  "evalue": 83.4649,
                  "identity": 9,
                  "positive": 9,
                  "query_from": 5,
                  "query_to": 13,
                  "hit_from": 446,
                  "hit_to": 454,
                  "align_len": 9,
                  "gaps": 0,
                  "qseq": "PASYFAVAV",
                  "hseq": "PASYFAVAV",
                  "midline": "PASYFAVAV"
                },
                {
                  "num": 2,
                  "bit_score": 21.8471,
                  "score": 44,
                  "evalue": 127796,
                  "identity": 6,
                  "positive": 7,
                  "query_from": 7,
                  "query_to": 13,
                  "hit_from": 109,
                  "hit_to": 115,
                  "align_len": 7,
                  "gaps": 0,
                  "qseq": "SYFAVAV",
                  "hseq": "SYYAVAV",
                  "midline": "SY+AVAV"
                }
              ]
            },
            {
              "num": 100,
              "description": [
                {
                  "id": "ref|XP_013807926.1|",
                  "accession": "XP_013807926",
                  "title": "PREDICTED: serotransferrin [Apteryx mantelli mantelli]",
                  "taxid": 202946,
                  "sciname": "Apteryx mantelli mantelli"
                }
              ],
              "len": 703,
              "hsps": [
                {
                  "num": 1,
                  "bit_score": 30.7543,
                  "score": 65,
                  "evalue": 83.465,
                  "identity": 9,
                  "positive": 9,
                  "query_from": 5,
                  "query_to": 13,
                  "hit_from": 445,
                  "hit_to": 453,
                  "align_len": 9,
                  "gaps": 0,
                  "qseq": "PASYFAVAV",
                  "hseq": "PASYFAVAV",
                  "midline": "PASYFAVAV"
                },
                {
                  "num": 2,
                  "bit_score": 21.8471,
                  "score": 44,
                  "evalue": 127795,
                  "identity": 6,
                  "positive": 7,
                  "query_from": 7,
                  "query_to": 13,
                  "hit_from": 110,
                  "hit_to": 116,
                  "align_len": 7,
                  "gaps": 0,
                  "qseq": "SYFAVAV",
                  "hseq": "SYYAVAV",
                  "midline": "SY+AVAV"
                }
              ]
            }
          ],
          "stat": {
            "db_num": 439366718,
            "db_len": 427568214,
            "hsp_len": 0,
            "eff_space": 0,
            "kappa": 0.11,
            "lambda": 0.294,
            "entropy": 0.61
          }
        }
      }
    }
  }
,
{
    "report": {
      "program": "blastp",
      "version": "BLASTP 2.12.0+",
      "reference": "Stephen F. Altschul, Thomas L. Madden, Alejandro A. Sch&auml;ffer, Jinghui Zhang, Zheng Zhang, Webb Miller, and David J. Lipman (1997), \"Gapped BLAST and PSI-BLAST: a new generation of protein database search programs\", Nucleic Acids Res. 25:3389-3402.",
      "search_target": {
        "db": "nr"
      },
      "params": {
        "matrix": "PAM30",
        "expect": 200000,
        "gap_open": 9,
        "gap_extend": 1,
        "filter": "F"
      },
      "results": {
        "search": {
          "query_id": "Query_17589",
          "query_title": "record_3",
          "query_len": 9,
          "hits": [
            {
              "num": 1,
              "description": [
                {
                  "id": "ref|XP_040560530.1|",
                  "accession": "XP_040560530",
                  "title": "vitellogenin-2 isoform X1 [Gallus gallus]",
                  "taxid": 9031,
                  "sciname": "Gallus gallus"
                }
              ],
              "len": 1870,
              "hsps": [
                {
                  "num": 1,
                  "bit_score": 33.2992,
                  "score": 71,
                  "evalue": 3.18861,
                  "identity": 9,
                  "positive": 9,
                  "query_from": 1,
                  "query_to": 9,
                  "hit_from": 343,
                  "hit_to": 351,
                  "align_len": 9,
                  "gaps": 0,
                  "qseq": "FLEVVQLCR",
                  "hseq": "FLEVVQLCR",
                  "midline": "FLEVVQLCR"
                }
              ]
            },
            {
              "num": 2,
              "description": [
                {
                  "id": "ref|NP_001026447.2|",
                  "accession": "NP_001026447",
                  "title": "vitellogenin-2 precursor [Gallus gallus]",
                  "taxid": 9031,
                  "sciname": "Gallus gallus"
                }
              ],
              "len": 1864,
              "hsps": [
                {
                  "num": 1,
                  "bit_score": 33.2992,
                  "score": 71,
                  "evalue": 3.18865,
                  "identity": 9,
                  "positive": 9,
                  "query_from": 1,
                  "query_to": 9,
                  "hit_from": 343,
                  "hit_to": 351,
                  "align_len": 9,
                  "gaps": 0,
                  "qseq": "FLEVVQLCR",
                  "hseq": "FLEVVQLCR",
                  "midline": "FLEVVQLCR"
                }
              ]
            },
            {
              "num": 3,
              "description": [
                {
                  "id": "gb|AAA49139.1|",
                  "accession": "AAA49139",
                  "title": "vitellogenin [Gallus gallus]",
                  "taxid": 9031,
                  "sciname": "Gallus gallus"
                }
              ],
              "len": 1852,
              "hsps": [
                {
                  "num": 1,
                  "bit_score": 33.2992,
                  "score": 71,
                  "evalue": 3.18873,
                  "identity": 9,
                  "positive": 9,
                  "query_from": 1,
                  "query_to": 9,
                  "hit_from": 333,
                  "hit_to": 341,
                  "align_len": 9,
                  "gaps": 0,
                  "qseq": "FLEVVQLCR",
                  "hseq": "FLEVVQLCR",
                  "midline": "FLEVVQLCR"
                }
              ]
            },
            {
              "num": 4,
              "description": [
                {
                  "id": "sp|P02845.1|",
                  "accession": "P02845",
                  "title": "RecName: Full=Vitellogenin-2; AltName: Full=Major vitellogenin; AltName: Full=Vitellogenin II; Contains: RecName: Full=Lipovitellin-1; AltName: Full=Lipovitellin I; Short=LVI; Contains: RecName: Full=Phosvitin; Short=PV; Contains: RecName: Full=Lipovitellin-2; AltName: Full=Lipovitellin II; Short=LVII; Contains: RecName: Full=YGP40; Flags: Precursor [Gallus gallus]",
                  "taxid": 9031,
                  "sciname": "Gallus gallus"
                },
                {
                  "id": "emb|CAA31942.1|",
                  "accession": "CAA31942",
                  "title": "vitellogenin [Gallus gallus]",
                  "taxid": 9031,
                  "sciname": "Gallus gallus"
                }
              ],
              "len": 1850,
              "hsps": [
                {
                  "num": 1,
                  "bit_score": 33.2992,
                  "score": 71,
                  "evalue": 3.18874,
                  "identity": 9,
                  "positive": 9,
                  "query_from": 1,
                  "query_to": 9,
                  "hit_from": 333,
                  "hit_to": 341,
                  "align_len": 9,
                  "gaps": 0,
                  "qseq": "FLEVVQLCR",
                  "hseq": "FLEVVQLCR",
                  "midline": "FLEVVQLCR"
                }
              ]
            },
            {
              "num": 5,
              "description": [
                {
                  "id": "gb|NXQ98509.1|",
                  "accession": "NXQ98509",
                  "title": "VIT2 protein [Sagittarius serpentarius]",
                  "taxid": 56258,
                  "sciname": "Sagittarius serpentarius"
                }
              ],
              "len": 1840,
              "hsps": [
                {
                  "num": 1,
                  "bit_score": 33.2992,
                  "score": 71,
                  "evalue": 3.18881,
                  "identity": 9,
                  "positive": 9,
                  "query_from": 1,
                  "query_to": 9,
                  "hit_from": 333,
                  "hit_to": 341,
                  "align_len": 9,
                  "gaps": 0,
                  "qseq": "FLEVVQLCR",
                  "hseq": "FLEVVQLCR",
                  "midline": "FLEVVQLCR"
                }
              ]
            },
            {
              "num": 6,
              "description": [
                {
                  "id": "dbj|BAD32701.1|",
                  "accession": "BAD32701",
                  "title": "vitellogenin, partial [Gallus gallus]",
                  "taxid": 9031,
                  "sciname": "Gallus gallus"
                }
              ],
              "len": 1466,
              "hsps": [
                {
                  "num": 1,
                  "bit_score": 33.2992,
                  "score": 71,
                  "evalue": 3.19201,
                  "identity": 9,
                  "positive": 9,
                  "query_from": 1,
                  "query_to": 9,
                  "hit_from": 247,
                  "hit_to": 255,
                  "align_len": 9,
                  "gaps": 0,
                  "qseq": "FLEVVQLCR",
                  "hseq": "FLEVVQLCR",
                  "midline": "FLEVVQLCR"
                }
              ]
            },
            {
              "num": 7,
              "description": [
                {
                  "id": "ref|XP_037260290.1|",
                  "accession": "XP_037260290",
                  "title": "vitellogenin-2-like [Falco rusticolus]",
                  "taxid": 120794,
                  "sciname": "Falco rusticolus"
                }
              ],
              "len": 1842,
              "hsps": [
                {
                  "num": 1,
                  "bit_score": 31.1785,
                  "score": 66,
                  "evalue": 18.1739,
                  "identity": 8,
                  "positive": 9,
                  "query_from": 1,
                  "query_to": 9,
                  "hit_from": 343,
                  "hit_to": 351,
                  "align_len": 9,
                  "gaps": 0,
                  "qseq": "FLEVVQLCR",
                  "hseq": "FLEIVQLCR",
                  "midline": "FLE+VQLCR"
                }
              ]
            },
            {
              "num": 8,
              "description": [
                {
                  "id": "ref|XP_005238511.2|",
                  "accession": "XP_005238511",
                  "title": "vitellogenin-2-like [Falco peregrinus]",
                  "taxid": 8954,
                  "sciname": "Falco peregrinus"
                }
              ],
              "len": 1841,
              "hsps": [
                {
                  "num": 1,
                  "bit_score": 31.1785,
                  "score": 66,
                  "evalue": 18.174,
                  "identity": 8,
                  "positive": 9,
                  "query_from": 1,
                  "query_to": 9,
                  "hit_from": 343,
                  "hit_to": 351,
                  "align_len": 9,
                  "gaps": 0,
                  "qseq": "FLEVVQLCR",
                  "hseq": "FLEIVQLCR",
                  "midline": "FLE+VQLCR"
                }
              ]
            },
            {
              "num": 9,
              "description": [
                {
                  "id": "ref|XP_014140713.2|",
                  "accession": "XP_014140713",
                  "title": "LOW QUALITY PROTEIN: vitellogenin-2-like [Falco cherrug]",
                  "taxid": 345164,
                  "sciname": "Falco cherrug"
                }
              ],
              "len": 1839,
              "hsps": [
                {
                  "num": 1,
                  "bit_score": 31.1785,
                  "score": 66,
                  "evalue": 18.174,
                  "identity": 8,
                  "positive": 9,
                  "query_from": 1,
                  "query_to": 9,
                  "hit_from": 343,
                  "hit_to": 351,
                  "align_len": 9,
                  "gaps": 0,
                  "qseq": "FLEVVQLCR",
                  "hseq": "FLEIVQLCR",
                  "midline": "FLE+VQLCR"
                }
              ]
            },
            {
              "num": 10,
              "description": [
                {
                  "id": "ref|XP_040466812.1|",
                  "accession": "XP_040466812",
                  "title": "vitellogenin-2-like [Falco naumanni]",
                  "taxid": 148594,
                  "sciname": "Falco naumanni"
                }
              ],
              "len": 1805,
              "hsps": [
                {
                  "num": 1,
                  "bit_score": 31.1785,
                  "score": 66,
                  "evalue": 18.1752,
                  "identity": 8,
                  "positive": 9,
                  "query_from": 1,
                  "query_to": 9,
                  "hit_from": 343,
                  "hit_to": 351,
                  "align_len": 9,
                  "gaps": 0,
                  "qseq": "FLEVVQLCR",
                  "hseq": "FLEIVQLCR",
                  "midline": "FLE+VQLCR"
                }
              ]
            },
            {
              "num": 11,
              "description": [
                {
                  "id": "gb|ARV60108.1|",
                  "accession": "ARV60108",
                  "title": "NB-ARC domain-containing protein [Nostocales cyanobacterium HT-58-2]",
                  "taxid": 1940762,
                  "sciname": "Nostocales cyanobacterium HT-58-2"
                }
              ],
              "len": 1400,
              "hsps": [
                {
                  "num": 1,
                  "bit_score": 29.906,
                  "score": 63,
                  "evalue": 51.7677,
                  "identity": 8,
                  "positive": 8,
                  "query_from": 1,
                  "query_to": 8,
                  "hit_from": 766,
                  "hit_to": 773,
                  "align_len": 8,
                  "gaps": 0,
                  "qseq": "FLEVVQLC",
                  "hseq": "FLEVVQLC",
                  "midline": "FLEVVQLC"
                }
              ]
            },
            {
              "num": 12,
              "description": [
                {
                  "id": "ref|WP_048870692.1|",
                  "accession": "WP_048870692",
                  "title": "CHAT domain-containing protein, partial [Scytonema tolypothrichoides]",
                  "taxid": 1233230,
                  "sciname": "Scytonema tolypothrichoides"
                },
                {
                  "id": "gb|KAB8331773.1|",
                  "accession": "KAB8331773",
                  "title": "CHAT domain-containing protein, partial [Scytonema tolypothrichoides VB-61278]",
                  "taxid": 1233231,
                  "sciname": "Scytonema tolypothrichoides VB-61278"
                }
              ],
              "len": 943,
              "hsps": [
                {
                  "num": 1,
                  "bit_score": 29.906,
                  "score": 63,
                  "evalue": 51.8734,
                  "identity": 8,
                  "positive": 8,
                  "query_from": 1,
                  "query_to": 8,
                  "hit_from": 821,
                  "hit_to": 828,
                  "align_len": 8,
                  "gaps": 0,
                  "qseq": "FLEVVQLC",
                  "hseq": "FLEVVQLC",
                  "midline": "FLEVVQLC"
                }
              ]
            },
            {
              "num": 13,
              "description": [
                {
                  "id": "gb|MSU37058.1|",
                  "accession": "MSU37058",
                  "title": "polyphosphate kinase 1 [Pedosphaera sp.]",
                  "taxid": 2024890,
                  "sciname": "Pedosphaera sp."
                }
              ],
              "len": 714,
              "hsps": [
                {
                  "num": 1,
                  "bit_score": 29.906,
                  "score": 63,
                  "evalue": 51.9772,
                  "identity": 8,
                  "positive": 8,
                  "query_from": 1,
                  "query_to": 8,
                  "hit_from": 120,
                  "hit_to": 127,
                  "align_len": 8,
                  "gaps": 0,
                  "qseq": "FLEVVQLC",
                  "hseq": "FLEVVQLC",
                  "midline": "FLEVVQLC"
                }
              ]
            },
            {
              "num": 14,
              "description": [
                {
                  "id": "gb|MBS1711250.1|",
                  "accession": "MBS1711250",
                  "title": "DNA cytosine methyltransferase [Armatimonadetes bacterium]",
                  "taxid": 2033014,
                  "sciname": "Armatimonadetes bacterium"
                }
              ],
              "len": 376,
              "hsps": [
                {
                  "num": 1,
                  "bit_score": 29.906,
                  "score": 63,
                  "evalue": 52.3615,
                  "identity": 8,
                  "positive": 8,
                  "query_from": 1,
                  "query_to": 8,
                  "hit_from": 115,
                  "hit_to": 122,
                  "align_len": 8,
                  "gaps": 0,
                  "qseq": "FLEVVQLC",
                  "hseq": "FLEVVQLC",
                  "midline": "FLEVVQLC"
                }
              ]
            },
            {
              "num": 15,
              "description": [
                {
                  "id": "gb|KAG0131326.1|",
                  "accession": "KAG0131326",
                  "title": "Vitellogenin-2 [Lamprotornis superbus]",
                  "taxid": 245042,
                  "sciname": "Lamprotornis superbus"
                }
              ],
              "len": 3338,
              "hsps": [
                {
                  "num": 1,
                  "bit_score": 29.4819,
                  "score": 62,
                  "evalue": 73.2033,
                  "identity": 8,
                  "positive": 8,
                  "query_from": 1,
                  "query_to": 9,
                  "hit_from": 343,
                  "hit_to": 351,
                  "align_len": 9,
                  "gaps": 0,
                  "qseq": "FLEVVQLCR",
                  "hseq": "FLELVQLCR",
                  "midline": "FLE VQLCR"
                }
              ]
            },
            {
              "num": 16,
              "description": [
                {
                  "id": "gb|OXB80044.1|",
                  "accession": "OXB80044",
                  "title": "hypothetical protein H355_012967 [Colinus virginianus]",
                  "taxid": 9014,
                  "sciname": "Colinus virginianus"
                }
              ],
              "len": 3316,
              "hsps": [
                {
                  "num": 1,
                  "bit_score": 29.4819,
                  "score": 62,
                  "evalue": 73.2042,
                  "identity": 8,
                  "positive": 8,
                  "query_from": 1,
                  "query_to": 9,
                  "hit_from": 333,
                  "hit_to": 341,
                  "align_len": 9,
                  "gaps": 0,
                  "qseq": "FLEVVQLCR",
                  "hseq": "FLELVQLCR",
                  "midline": "FLE VQLCR"
                },
                {
                  "num": 2,
                  "bit_score": 20.5747,
                  "score": 41,
                  "evalue": 117137,
                  "identity": 5,
                  "positive": 7,
                  "query_from": 1,
                  "query_to": 7,
                  "hit_from": 1777,
                  "hit_to": 1783,
                  "align_len": 7,
                  "gaps": 0,
                  "qseq": "FLEVVQL",
                  "hseq": "FLQIVQL",
                  "midline": "FL++VQL"
                }
              ]
            },
            {
              "num": 17,
              "description": [
                {
                  "id": "gb|KQK74216.1|",
                  "accession": "KQK74216",
                  "title": "hypothetical protein AAES_253921 [Amazona aestiva]",
                  "taxid": 12930,
                  "sciname": "Amazona aestiva"
                }
              ],
              "len": 3262,
              "hsps": [
                {
                  "num": 1,
                  "bit_score": 29.4819,
                  "score": 62,
                  "evalue": 73.2063,
                  "identity": 8,
                  "positive": 8,
                  "query_from": 1,
                  "query_to": 9,
                  "hit_from": 800,
                  "hit_to": 808,
                  "align_len": 9,
                  "gaps": 0,
                  "qseq": "FLEVVQLCR",
                  "hseq": "FLELVQLCR",
                  "midline": "FLE VQLCR"
                }
              ]
            },
            {
              "num": 18,
              "description": [
                {
                  "id": "gb|OXB55466.1|",
                  "accession": "OXB55466",
                  "title": "hypothetical protein ASZ78_012898 [Callipepla squamata]",
                  "taxid": 9009,
                  "sciname": "Callipepla squamata"
                }
              ],
              "len": 3007,
              "hsps": [
                {
                  "num": 1,
                  "bit_score": 29.4819,
                  "score": 62,
                  "evalue": 73.2172,
                  "identity": 8,
                  "positive": 8,
                  "query_from": 1,
                  "query_to": 9,
                  "hit_from": 343,
                  "hit_to": 351,
                  "align_len": 9,
                  "gaps": 0,
                  "qseq": "FLEVVQLCR",
                  "hseq": "FLELVQLCR",
                  "midline": "FLE VQLCR"
                }
              ]
            },
            {
              "num": 19,
              "description": [
                {
                  "id": "gb|KAF4793098.1|",
                  "accession": "KAF4793098",
                  "title": "vitellogenin-2-like protein [Turdus rufiventris]",
                  "taxid": 311356,
                  "sciname": "Turdus rufiventris"
                }
              ],
              "len": 2379,
              "hsps": [
                {
                  "num": 1,
                  "bit_score": 29.4819,
                  "score": 62,
                  "evalue": 73.2541,
                  "identity": 8,
                  "positive": 8,
                  "query_from": 1,
                  "query_to": 9,
                  "hit_from": 777,
                  "hit_to": 785,
                  "align_len": 9,
                  "gaps": 0,
                  "qseq": "FLEVVQLCR",
                  "hseq": "FLELVQLCR",
                  "midline": "FLE VQLCR"
                }
              ]
            },
            {
              "num": 20,
              "description": [
                {
                  "id": "gb|RMC08528.1|",
                  "accession": "RMC08528",
                  "title": "hypothetical protein DUI87_14774 [Hirundo rustica rustica]",
                  "taxid": 333673,
                  "sciname": "Hirundo rustica rustica"
                }
              ],
              "len": 2294,
              "hsps": [
                {
                  "num": 1,
                  "bit_score": 29.4819,
                  "score": 62,
                  "evalue": 73.2606,
                  "identity": 8,
                  "positive": 8,
                  "query_from": 1,
                  "query_to": 9,
                  "hit_from": 659,
                  "hit_to": 667,
                  "align_len": 9,
                  "gaps": 0,
                  "qseq": "FLEVVQLCR",
                  "hseq": "FLELVQLCR",
                  "midline": "FLE VQLCR"
                }
              ]
            },
            {
              "num": 21,
              "description": [
                {
                  "id": "ref|XP_031973980.1|",
                  "accession": "XP_031973980",
                  "title": "vitellogenin-2-like [Corvus moneduloides]",
                  "taxid": 1196302,
                  "sciname": "Corvus moneduloides"
                }
              ],
              "len": 1948,
              "hsps": [
                {
                  "num": 1,
                  "bit_score": 29.4819,
                  "score": 62,
                  "evalue": 73.2932,
                  "identity": 8,
                  "positive": 8,
                  "query_from": 1,
                  "query_to": 9,
                  "hit_from": 343,
                  "hit_to": 351,
                  "align_len": 9,
                  "gaps": 0,
                  "qseq": "FLEVVQLCR",
                  "hseq": "FLELVQLCR",
                  "midline": "FLE VQLCR"
                }
              ]
            },
            {
              "num": 22,
              "description": [
                {
                  "id": "ref|XP_041573748.1|",
                  "accession": "XP_041573748",
                  "title": "vitellogenin-2 [Taeniopygia guttata]",
                  "taxid": 59729,
                  "sciname": "Taeniopygia guttata"
                }
              ],
              "len": 1929,
              "hsps": [
                {
                  "num": 1,
                  "bit_score": 29.4819,
                  "score": 62,
                  "evalue": 73.2953,
                  "identity": 8,
                  "positive": 8,
                  "query_from": 1,
                  "query_to": 9,
                  "hit_from": 343,
                  "hit_to": 351,
                  "align_len": 9,
                  "gaps": 0,
                  "qseq": "FLEVVQLCR",
                  "hseq": "FLELVQLCR",
                  "midline": "FLE VQLCR"
                }
              ]
            },
            {
              "num": 23,
              "description": [
                {
                  "id": "ref|XP_031361400.1|",
                  "accession": "XP_031361400",
                  "title": "vitellogenin-2 [Lonchura striata domestica]",
                  "taxid": 299123,
                  "sciname": "Lonchura striata domestica"
                }
              ],
              "len": 1919,
              "hsps": [
                {
                  "num": 1,
                  "bit_score": 29.4819,
                  "score": 62,
                  "evalue": 73.2964,
                  "identity": 8,
                  "positive": 8,
                  "query_from": 1,
                  "query_to": 9,
                  "hit_from": 343,
                  "hit_to": 351,
                  "align_len": 9,
                  "gaps": 0,
                  "qseq": "FLEVVQLCR",
                  "hseq": "FLELVQLCR",
                  "midline": "FLE VQLCR"
                }
              ]
            },
            {
              "num": 24,
              "description": [
                {
                  "id": "gb|TRZ24565.1|",
                  "accession": "TRZ24565",
                  "title": "hypothetical protein HGM15179_002512 [Zosterops borbonicus]",
                  "taxid": 364589,
                  "sciname": "Zosterops borbonicus"
                }
              ],
              "len": 1898,
              "hsps": [
                {
                  "num": 1,
                  "bit_score": 29.4819,
                  "score": 62,
                  "evalue": 73.2988,
                  "identity": 8,
                  "positive": 8,
                  "query_from": 1,
                  "query_to": 9,
                  "hit_from": 375,
                  "hit_to": 383,
                  "align_len": 9,
                  "gaps": 0,
                  "qseq": "FLEVVQLCR",
                  "hseq": "FLELVQLCR",
                  "midline": "FLE VQLCR"
                }
              ]
            },
            {
              "num": 25,
              "description": [
                {
                  "id": "ref|XP_023787929.1|",
                  "accession": "XP_023787929",
                  "title": "vitellogenin-2-like [Cyanistes caeruleus]",
                  "taxid": 156563,
                  "sciname": "Cyanistes caeruleus"
                }
              ],
              "len": 1897,
              "hsps": [
                {
                  "num": 1,
                  "bit_score": 29.4819,
                  "score": 62,
                  "evalue": 73.2989,
                  "identity": 8,
                  "positive": 8,
                  "query_from": 1,
                  "query_to": 9,
                  "hit_from": 343,
                  "hit_to": 351,
                  "align_len": 9,
                  "gaps": 0,
                  "qseq": "FLEVVQLCR",
                  "hseq": "FLELVQLCR",
                  "midline": "FLE VQLCR"
                }
              ]
            },
            {
              "num": 26,
              "description": [
                {
                  "id": "ref|XP_017680442.1|",
                  "accession": "XP_017680442",
                  "title": "PREDICTED: vitellogenin-2-like isoform X1 [Lepidothrix coronata]",
                  "taxid": 321398,
                  "sciname": "Lepidothrix coronata"
                }
              ],
              "len": 1893,
              "hsps": [
                {
                  "num": 1,
                  "bit_score": 29.4819,
                  "score": 62,
                  "evalue": 73.2994,
                  "identity": 8,
                  "positive": 8,
                  "query_from": 1,
                  "query_to": 9,
                  "hit_from": 343,
                  "hit_to": 351,
                  "align_len": 9,
                  "gaps": 0,
                  "qseq": "FLEVVQLCR",
                  "hseq": "FLELVQLCR",
                  "midline": "FLE VQLCR"
                }
              ]
            },
            {
              "num": 27,
              "description": [
                {
                  "id": "ref|XP_032856758.1|",
                  "accession": "XP_032856758",
                  "title": "vitellogenin-2-like [Tyto alba alba]",
                  "taxid": 507980,
                  "sciname": "Tyto alba alba"
                }
              ],
              "len": 1892,
              "hsps": [
                {
                  "num": 1,
                  "bit_score": 29.4819,
                  "score": 62,
                  "evalue": 73.2995,
                  "identity": 8,
                  "positive": 8,
                  "query_from": 1,
                  "query_to": 9,
                  "hit_from": 333,
                  "hit_to": 341,
                  "align_len": 9,
                  "gaps": 0,
                  "qseq": "FLEVVQLCR",
                  "hseq": "FLELVQLCR",
                  "midline": "FLE VQLCR"
                }
              ]
            },
            {
              "num": 28,
              "description": [
                {
                  "id": "gb|NXP99980.1|",
                  "accession": "NXP99980",
                  "title": "VIT2 protein [Vidua macroura]",
                  "taxid": 187451,
                  "sciname": "Vidua macroura"
                }
              ],
              "len": 1888,
              "hsps": [
                {
                  "num": 1,
                  "bit_score": 29.4819,
                  "score": 62,
                  "evalue": 73.3,
                  "identity": 8,
                  "positive": 8,
                  "query_from": 1,
                  "query_to": 9,
                  "hit_from": 333,
                  "hit_to": 341,
                  "align_len": 9,
                  "gaps": 0,
                  "qseq": "FLEVVQLCR",
                  "hseq": "FLELVQLCR",
                  "midline": "FLE VQLCR"
                }
              ]
            },
            {
              "num": 29,
              "description": [
                {
                  "id": "gb|NWV84765.1|",
                  "accession": "NWV84765",
                  "title": "VIT2 protein [Dasyornis broadbenti]",
                  "taxid": 243059,
                  "sciname": "Dasyornis broadbenti"
                }
              ],
              "len": 1887,
              "hsps": [
                {
                  "num": 1,
                  "bit_score": 29.4819,
                  "score": 62,
                  "evalue": 73.3001,
                  "identity": 8,
                  "positive": 8,
                  "query_from": 1,
                  "query_to": 9,
                  "hit_from": 333,
                  "hit_to": 341,
                  "align_len": 9,
                  "gaps": 0,
                  "qseq": "FLEVVQLCR",
                  "hseq": "FLELVQLCR",
                  "midline": "FLE VQLCR"
                }
              ]
            },
            {
              "num": 30,
              "description": [
                {
                  "id": "gb|NXR47896.1|",
                  "accession": "NXR47896",
                  "title": "VIT2 protein [Hippolais icterina]",
                  "taxid": 68497,
                  "sciname": "Hippolais icterina"
                }
              ],
              "len": 1885,
              "hsps": [
                {
                  "num": 1,
                  "bit_score": 29.4819,
                  "score": 62,
                  "evalue": 73.3004,
                  "identity": 8,
                  "positive": 8,
                  "query_from": 1,
                  "query_to": 9,
                  "hit_from": 333,
                  "hit_to": 341,
                  "align_len": 9,
                  "gaps": 0,
                  "qseq": "FLEVVQLCR",
                  "hseq": "FLELVQLCR",
                  "midline": "FLE VQLCR"
                }
              ]
            },
            {
              "num": 31,
              "description": [
                {
                  "id": "gb|NXB47935.1|",
                  "accession": "NXB47935",
                  "title": "VIT2 protein [Leucopsar rothschildi]",
                  "taxid": 127929,
                  "sciname": "Leucopsar rothschildi"
                }
              ],
              "len": 1885,
              "hsps": [
                {
                  "num": 1,
                  "bit_score": 29.4819,
                  "score": 62,
                  "evalue": 73.3004,
                  "identity": 8,
                  "positive": 8,
                  "query_from": 1,
                  "query_to": 9,
                  "hit_from": 333,
                  "hit_to": 341,
                  "align_len": 9,
                  "gaps": 0,
                  "qseq": "FLEVVQLCR",
                  "hseq": "FLELVQLCR",
                  "midline": "FLE VQLCR"
                }
              ]
            },
            {
              "num": 32,
              "description": [
                {
                  "id": "ref|XP_029888560.1|",
                  "accession": "XP_029888560",
                  "title": "vitellogenin-2-like [Aquila chrysaetos chrysaetos]",
                  "taxid": 223781,
                  "sciname": "Aquila chrysaetos chrysaetos"
                }
              ],
              "len": 1883,
              "hsps": [
                {
                  "num": 1,
                  "bit_score": 29.4819,
                  "score": 62,
                  "evalue": 73.3006,
                  "identity": 8,
                  "positive": 8,
                  "query_from": 1,
                  "query_to": 9,
                  "hit_from": 343,
                  "hit_to": 351,
                  "align_len": 9,
                  "gaps": 0,
                  "qseq": "FLEVVQLCR",
                  "hseq": "FLELVQLCR",
                  "midline": "FLE VQLCR"
                }
              ]
            },
            {
              "num": 33,
              "description": [
                {
                  "id": "ref|XP_041339226.1|",
                  "accession": "XP_041339226",
                  "title": "vitellogenin-2-like [Pyrgilauda ruficollis]",
                  "taxid": 221976,
                  "sciname": "Pyrgilauda ruficollis"
                }
              ],
              "len": 1881,
              "hsps": [
                {
                  "num": 1,
                  "bit_score": 29.4819,
                  "score": 62,
                  "evalue": 73.3008,
                  "identity": 8,
                  "positive": 8,
                  "query_from": 1,
                  "query_to": 9,
                  "hit_from": 343,
                  "hit_to": 351,
                  "align_len": 9,
                  "gaps": 0,
                  "qseq": "FLEVVQLCR",
                  "hseq": "FLELVQLCR",
                  "midline": "FLE VQLCR"
                }
              ]
            },
            {
              "num": 34,
              "description": [
                {
                  "id": "ref|XP_010172702.2|",
                  "accession": "XP_010172702",
                  "title": "vitellogenin-2 [Antrostomus carolinensis]",
                  "taxid": 279965,
                  "sciname": "Antrostomus carolinensis"
                }
              ],
              "len": 1880,
              "hsps": [
                {
                  "num": 1,
                  "bit_score": 29.4819,
                  "score": 62,
                  "evalue": 73.301,
                  "identity": 8,
                  "positive": 8,
                  "query_from": 1,
                  "query_to": 9,
                  "hit_from": 343,
                  "hit_to": 351,
                  "align_len": 9,
                  "gaps": 0,
                  "qseq": "FLEVVQLCR",
                  "hseq": "FLELVQLCR",
                  "midline": "FLE VQLCR"
                }
              ]
            },
            {
              "num": 35,
              "description": [
                {
                  "id": "ref|XP_027583898.2|",
                  "accession": "XP_027583898",
                  "title": "vitellogenin-2-like [Pipra filicauda]",
                  "taxid": 649802,
                  "sciname": "Pipra filicauda"
                }
              ],
              "len": 1880,
              "hsps": [
                {
                  "num": 1,
                  "bit_score": 29.4819,
                  "score": 62,
                  "evalue": 73.301,
                  "identity": 8,
                  "positive": 8,
                  "query_from": 1,
                  "query_to": 9,
                  "hit_from": 343,
                  "hit_to": 351,
                  "align_len": 9,
                  "gaps": 0,
                  "qseq": "FLEVVQLCR",
                  "hseq": "FLELVQLCR",
                  "midline": "FLE VQLCR"
                }
              ]
            },
            {
              "num": 36,
              "description": [
                {
                  "id": "gb|NXC25264.1|",
                  "accession": "NXC25264",
                  "title": "VIT2 protein [Campylorhamphus procurvoides]",
                  "taxid": 190295,
                  "sciname": "Campylorhamphus procurvoides"
                }
              ],
              "len": 1879,
              "hsps": [
                {
                  "num": 1,
                  "bit_score": 29.4819,
                  "score": 62,
                  "evalue": 73.3011,
                  "identity": 8,
                  "positive": 8,
                  "query_from": 1,
                  "query_to": 9,
                  "hit_from": 333,
                  "hit_to": 341,
                  "align_len": 9,
                  "gaps": 0,
                  "qseq": "FLEVVQLCR",
                  "hseq": "FLELVQLCR",
                  "midline": "FLE VQLCR"
                }
              ]
            },
            {
              "num": 37,
              "description": [
                {
                  "id": "gb|NXQ18065.1|",
                  "accession": "NXQ18065",
                  "title": "VIT2 protein [Peucedramus taeniatus]",
                  "taxid": 135441,
                  "sciname": "Peucedramus taeniatus"
                }
              ],
              "len": 1878,
              "hsps": [
                {
                  "num": 1,
                  "bit_score": 29.4819,
                  "score": 62,
                  "evalue": 73.3012,
                  "identity": 8,
                  "positive": 8,
                  "query_from": 1,
                  "query_to": 9,
                  "hit_from": 333,
                  "hit_to": 341,
                  "align_len": 9,
                  "gaps": 0,
                  "qseq": "FLEVVQLCR",
                  "hseq": "FLELVQLCR",
                  "midline": "FLE VQLCR"
                }
              ]
            },
            {
              "num": 38,
              "description": [
                {
                  "id": "gb|NXO37583.1|",
                  "accession": "NXO37583",
                  "title": "VIT2 protein [Locustella ochotensis]",
                  "taxid": 187437,
                  "sciname": "Locustella ochotensis"
                }
              ],
              "len": 1875,
              "hsps": [
                {
                  "num": 1,
                  "bit_score": 29.4819,
                  "score": 62,
                  "evalue": 73.3015,
                  "identity": 8,
                  "positive": 8,
                  "query_from": 1,
                  "query_to": 9,
                  "hit_from": 333,
                  "hit_to": 341,
                  "align_len": 9,
                  "gaps": 0,
                  "qseq": "FLEVVQLCR",
                  "hseq": "FLELVQLCR",
                  "midline": "FLE VQLCR"
                }
              ]
            },
            {
              "num": 39,
              "description": [
                {
                  "id": "gb|NWT96600.1|",
                  "accession": "NWT96600",
                  "title": "VIT2 protein [Urocynchramus pylzowi]",
                  "taxid": 571890,
                  "sciname": "Urocynchramus pylzowi"
                }
              ],
              "len": 1875,
              "hsps": [
                {
                  "num": 1,
                  "bit_score": 29.4819,
                  "score": 62,
                  "evalue": 73.3015,
                  "identity": 8,
                  "positive": 8,
                  "query_from": 1,
                  "query_to": 9,
                  "hit_from": 333,
                  "hit_to": 341,
                  "align_len": 9,
                  "gaps": 0,
                  "qseq": "FLEVVQLCR",
                  "hseq": "FLELVQLCR",
                  "midline": "FLE VQLCR"
                }
              ]
            },
            {
              "num": 40,
              "description": [
                {
                  "id": "gb|NWU43990.1|",
                  "accession": "NWU43990",
                  "title": "VIT2 protein [Hylia prasina]",
                  "taxid": 208073,
                  "sciname": "Hylia prasina"
                }
              ],
              "len": 1872,
              "hsps": [
                {
                  "num": 1,
                  "bit_score": 29.4819,
                  "score": 62,
                  "evalue": 73.3019,
                  "identity": 8,
                  "positive": 8,
                  "query_from": 1,
                  "query_to": 9,
                  "hit_from": 333,
                  "hit_to": 341,
                  "align_len": 9,
                  "gaps": 0,
                  "qseq": "FLEVVQLCR",
                  "hseq": "FLELVQLCR",
                  "midline": "FLE VQLCR"
                }
              ]
            },
            {
              "num": 41,
              "description": [
                {
                  "id": "gb|NXP35722.1|",
                  "accession": "NXP35722",
                  "title": "VIT2 protein [Leiothrix lutea]",
                  "taxid": 36275,
                  "sciname": "Leiothrix lutea"
                }
              ],
              "len": 1872,
              "hsps": [
                {
                  "num": 1,
                  "bit_score": 29.4819,
                  "score": 62,
                  "evalue": 73.3019,
                  "identity": 8,
                  "positive": 8,
                  "query_from": 1,
                  "query_to": 9,
                  "hit_from": 333,
                  "hit_to": 341,
                  "align_len": 9,
                  "gaps": 0,
                  "qseq": "FLEVVQLCR",
                  "hseq": "FLELVQLCR",
                  "midline": "FLE VQLCR"
                }
              ]
            },
            {
              "num": 42,
              "description": [
                {
                  "id": "gb|NXM44633.1|",
                  "accession": "NXM44633",
                  "title": "VIT2 protein [Gymnorhina tibicen]",
                  "taxid": 9132,
                  "sciname": "Gymnorhina tibicen"
                }
              ],
              "len": 1870,
              "hsps": [
                {
                  "num": 1,
                  "bit_score": 29.4819,
                  "score": 62,
                  "evalue": 73.3021,
                  "identity": 8,
                  "positive": 8,
                  "query_from": 1,
                  "query_to": 9,
                  "hit_from": 333,
                  "hit_to": 341,
                  "align_len": 9,
                  "gaps": 0,
                  "qseq": "FLEVVQLCR",
                  "hseq": "FLELVQLCR",
                  "midline": "FLE VQLCR"
                }
              ]
            },
            {
              "num": 43,
              "description": [
                {
                  "id": "gb|NXS33557.1|",
                  "accession": "NXS33557",
                  "title": "VIT2 protein [Pomatostomus ruficeps]",
                  "taxid": 9176,
                  "sciname": "Pomatostomus ruficeps"
                }
              ],
              "len": 1870,
              "hsps": [
                {
                  "num": 1,
                  "bit_score": 29.4819,
                  "score": 62,
                  "evalue": 73.3021,
                  "identity": 8,
                  "positive": 8,
                  "query_from": 1,
                  "query_to": 9,
                  "hit_from": 333,
                  "hit_to": 341,
                  "align_len": 9,
                  "gaps": 0,
                  "qseq": "FLEVVQLCR",
                  "hseq": "FLELVQLCR",
                  "midline": "FLE VQLCR"
                }
              ]
            },
            {
              "num": 44,
              "description": [
                {
                  "id": "ref|XP_027754196.1|",
                  "accession": "XP_027754196",
                  "title": "vitellogenin-2-like isoform X1 [Empidonax traillii]",
                  "taxid": 164674,
                  "sciname": "Empidonax traillii"
                }
              ],
              "len": 1869,
              "hsps": [
                {
                  "num": 1,
                  "bit_score": 29.4819,
                  "score": 62,
                  "evalue": 73.3023,
                  "identity": 8,
                  "positive": 8,
                  "query_from": 1,
                  "query_to": 9,
                  "hit_from": 343,
                  "hit_to": 351,
                  "align_len": 9,
                  "gaps": 0,
                  "qseq": "FLEVVQLCR",
                  "hseq": "FLELVQLCR",
                  "midline": "FLE VQLCR"
                }
              ]
            },
            {
              "num": 45,
              "description": [
                {
                  "id": "gb|NXP68353.1|",
                  "accession": "NXP68353",
                  "title": "VIT2 protein [Chloropsis cyanopogon]",
                  "taxid": 1218682,
                  "sciname": "Chloropsis cyanopogon"
                }
              ],
              "len": 1869,
              "hsps": [
                {
                  "num": 1,
                  "bit_score": 29.4819,
                  "score": 62,
                  "evalue": 73.3023,
                  "identity": 8,
                  "positive": 8,
                  "query_from": 1,
                  "query_to": 9,
                  "hit_from": 316,
                  "hit_to": 324,
                  "align_len": 9,
                  "gaps": 0,
                  "qseq": "FLEVVQLCR",
                  "hseq": "FLELVQLCR",
                  "midline": "FLE VQLCR"
                }
              ]
            },
            {
              "num": 46,
              "description": [
                {
                  "id": "gb|NXC94878.1|",
                  "accession": "NXC94878",
                  "title": "VIT2 protein [Certhia familiaris]",
                  "taxid": 73333,
                  "sciname": "Certhia familiaris"
                }
              ],
              "len": 1868,
              "hsps": [
                {
                  "num": 1,
                  "bit_score": 29.4819,
                  "score": 62,
                  "evalue": 73.3024,
                  "identity": 8,
                  "positive": 8,
                  "query_from": 1,
                  "query_to": 9,
                  "hit_from": 333,
                  "hit_to": 341,
                  "align_len": 9,
                  "gaps": 0,
                  "qseq": "FLEVVQLCR",
                  "hseq": "FLELVQLCR",
                  "midline": "FLE VQLCR"
                }
              ]
            },
            {
              "num": 47,
              "description": [
                {
                  "id": "ref|XP_039928935.1|",
                  "accession": "XP_039928935",
                  "title": "vitellogenin-2-like [Hirundo rustica]",
                  "taxid": 43150,
                  "sciname": "Hirundo rustica"
                }
              ],
              "len": 1868,
              "hsps": [
                {
                  "num": 1,
                  "bit_score": 29.4819,
                  "score": 62,
                  "evalue": 73.3024,
                  "identity": 8,
                  "positive": 8,
                  "query_from": 1,
                  "query_to": 9,
                  "hit_from": 333,
                  "hit_to": 341,
                  "align_len": 9,
                  "gaps": 0,
                  "qseq": "FLEVVQLCR",
                  "hseq": "FLELVQLCR",
                  "midline": "FLE VQLCR"
                }
              ]
            },
            {
              "num": 48,
              "description": [
                {
                  "id": "ref|XP_009704912.1|",
                  "accession": "XP_009704912",
                  "title": "PREDICTED: vitellogenin-2-like [Cariama cristata]",
                  "taxid": 54380,
                  "sciname": "Cariama cristata"
                }
              ],
              "len": 1868,
              "hsps": [
                {
                  "num": 1,
                  "bit_score": 29.4819,
                  "score": 62,
                  "evalue": 73.3024,
                  "identity": 8,
                  "positive": 8,
                  "query_from": 1,
                  "query_to": 9,
                  "hit_from": 333,
                  "hit_to": 341,
                  "align_len": 9,
                  "gaps": 0,
                  "qseq": "FLEVVQLCR",
                  "hseq": "FLELVQLCR",
                  "midline": "FLE VQLCR"
                }
              ]
            },
            {
              "num": 49,
              "description": [
                {
                  "id": "gb|NWS24146.1|",
                  "accession": "NWS24146",
                  "title": "VIT2 protein [Polioptila caerulea]",
                  "taxid": 66707,
                  "sciname": "Polioptila caerulea"
                }
              ],
              "len": 1867,
              "hsps": [
                {
                  "num": 1,
                  "bit_score": 29.4819,
                  "score": 62,
                  "evalue": 73.3025,
                  "identity": 8,
                  "positive": 8,
                  "query_from": 1,
                  "query_to": 9,
                  "hit_from": 333,
                  "hit_to": 341,
                  "align_len": 9,
                  "gaps": 0,
                  "qseq": "FLEVVQLCR",
                  "hseq": "FLELVQLCR",
                  "midline": "FLE VQLCR"
                }
              ]
            },
            {
              "num": 50,
              "description": [
                {
                  "id": "gb|NXH32584.1|",
                  "accession": "NXH32584",
                  "title": "VIT2 protein [Myiagra hebetior]",
                  "taxid": 381031,
                  "sciname": "Myiagra hebetior"
                }
              ],
              "len": 1867,
              "hsps": [
                {
                  "num": 1,
                  "bit_score": 29.4819,
                  "score": 62,
                  "evalue": 73.3025,
                  "identity": 8,
                  "positive": 8,
                  "query_from": 1,
                  "query_to": 9,
                  "hit_from": 333,
                  "hit_to": 341,
                  "align_len": 9,
                  "gaps": 0,
                  "qseq": "FLEVVQLCR",
                  "hseq": "FLELVQLCR",
                  "midline": "FLE VQLCR"
                }
              ]
            },
            {
              "num": 51,
              "description": [
                {
                  "id": "gb|NXJ31204.1|",
                  "accession": "NXJ31204",
                  "title": "VIT2 protein [Dicrurus megarhynchus]",
                  "taxid": 450177,
                  "sciname": "Dicrurus megarhynchus"
                }
              ],
              "len": 1867,
              "hsps": [
                {
                  "num": 1,
                  "bit_score": 29.4819,
                  "score": 62,
                  "evalue": 73.3025,
                  "identity": 8,
                  "positive": 8,
                  "query_from": 1,
                  "query_to": 9,
                  "hit_from": 333,
                  "hit_to": 341,
                  "align_len": 9,
                  "gaps": 0,
                  "qseq": "FLEVVQLCR",
                  "hseq": "FLELVQLCR",
                  "midline": "FLE VQLCR"
                }
              ]
            },
            {
              "num": 52,
              "description": [
                {
                  "id": "gb|NXM98432.1|",
                  "accession": "NXM98432",
                  "title": "VIT2 protein [Sylvia borin]",
                  "taxid": 73324,
                  "sciname": "Sylvia borin"
                }
              ],
              "len": 1867,
              "hsps": [
                {
                  "num": 1,
                  "bit_score": 29.4819,
                  "score": 62,
                  "evalue": 73.3025,
                  "identity": 8,
                  "positive": 8,
                  "query_from": 1,
                  "query_to": 9,
                  "hit_from": 333,
                  "hit_to": 341,
                  "align_len": 9,
                  "gaps": 0,
                  "qseq": "FLEVVQLCR",
                  "hseq": "FLELVQLCR",
                  "midline": "FLE VQLCR"
                }
              ]
            },
            {
              "num": 53,
              "description": [
                {
                  "id": "gb|NXC47345.1|",
                  "accession": "NXC47345",
                  "title": "VIT2 protein [Penelope pileata]",
                  "taxid": 1118817,
                  "sciname": "Penelope pileata"
                }
              ],
              "len": 1867,
              "hsps": [
                {
                  "num": 1,
                  "bit_score": 29.4819,
                  "score": 62,
                  "evalue": 73.3025,
                  "identity": 8,
                  "positive": 8,
                  "query_from": 1,
                  "query_to": 9,
                  "hit_from": 333,
                  "hit_to": 341,
                  "align_len": 9,
                  "gaps": 0,
                  "qseq": "FLEVVQLCR",
                  "hseq": "FLELVQLCR",
                  "midline": "FLE VQLCR"
                }
              ]
            },
            {
              "num": 54,
              "description": [
                {
                  "id": "gb|NXQ40855.1|",
                  "accession": "NXQ40855",
                  "title": "VIT2 protein [Catharus fuscescens]",
                  "taxid": 159581,
                  "sciname": "Catharus fuscescens"
                }
              ],
              "len": 1866,
              "hsps": [
                {
                  "num": 1,
                  "bit_score": 29.4819,
                  "score": 62,
                  "evalue": 73.3026,
                  "identity": 8,
                  "positive": 8,
                  "query_from": 1,
                  "query_to": 9,
                  "hit_from": 333,
                  "hit_to": 341,
                  "align_len": 9,
                  "gaps": 0,
                  "qseq": "FLEVVQLCR",
                  "hseq": "FLELVQLCR",
                  "midline": "FLE VQLCR"
                }
              ]
            },
            {
              "num": 55,
              "description": [
                {
                  "id": "gb|NXQ63043.1|",
                  "accession": "NXQ63043",
                  "title": "VIT2 protein [Anthoscopus minutus]",
                  "taxid": 156561,
                  "sciname": "Anthoscopus minutus"
                }
              ],
              "len": 1866,
              "hsps": [
                {
                  "num": 1,
                  "bit_score": 29.4819,
                  "score": 62,
                  "evalue": 73.3026,
                  "identity": 8,
                  "positive": 8,
                  "query_from": 1,
                  "query_to": 9,
                  "hit_from": 333,
                  "hit_to": 341,
                  "align_len": 9,
                  "gaps": 0,
                  "qseq": "FLEVVQLCR",
                  "hseq": "FLELVQLCR",
                  "midline": "FLE VQLCR"
                }
              ]
            },
            {
              "num": 56,
              "description": [
                {
                  "id": "gb|NXI18038.1|",
                  "accession": "NXI18038",
                  "title": "VIT2 protein [Irena cyanogastra]",
                  "taxid": 175120,
                  "sciname": "Irena cyanogastra"
                }
              ],
              "len": 1865,
              "hsps": [
                {
                  "num": 1,
                  "bit_score": 29.4819,
                  "score": 62,
                  "evalue": 73.3027,
                  "identity": 8,
                  "positive": 8,
                  "query_from": 1,
                  "query_to": 9,
                  "hit_from": 333,
                  "hit_to": 341,
                  "align_len": 9,
                  "gaps": 0,
                  "qseq": "FLEVVQLCR",
                  "hseq": "FLELVQLCR",
                  "midline": "FLE VQLCR"
                }
              ]
            },
            {
              "num": 57,
              "description": [
                {
                  "id": "gb|NXF59698.1|",
                  "accession": "NXF59698",
                  "title": "VITA2 protein [Ciccaba nigrolineata]",
                  "taxid": 1118524,
                  "sciname": "Ciccaba nigrolineata"
                }
              ],
              "len": 1865,
              "hsps": [
                {
                  "num": 1,
                  "bit_score": 29.4819,
                  "score": 62,
                  "evalue": 73.3027,
                  "identity": 8,
                  "positive": 8,
                  "query_from": 1,
                  "query_to": 9,
                  "hit_from": 333,
                  "hit_to": 341,
                  "align_len": 9,
                  "gaps": 0,
                  "qseq": "FLEVVQLCR",
                  "hseq": "FLELVQLCR",
                  "midline": "FLE VQLCR"
                }
              ]
            },
            {
              "num": 58,
              "description": [
                {
                  "id": "gb|NXS88926.1|",
                  "accession": "NXS88926",
                  "title": "VIT2 protein [Erpornis zantholeuca]",
                  "taxid": 1112836,
                  "sciname": "Erpornis zantholeuca"
                }
              ],
              "len": 1865,
              "hsps": [
                {
                  "num": 1,
                  "bit_score": 29.4819,
                  "score": 62,
                  "evalue": 73.3027,
                  "identity": 8,
                  "positive": 8,
                  "query_from": 1,
                  "query_to": 9,
                  "hit_from": 333,
                  "hit_to": 341,
                  "align_len": 9,
                  "gaps": 0,
                  "qseq": "FLEVVQLCR",
                  "hseq": "FLELVQLCR",
                  "midline": "FLE VQLCR"
                }
              ]
            },
            {
              "num": 59,
              "description": [
                {
                  "id": "gb|NWV08021.1|",
                  "accession": "NWV08021",
                  "title": "VIT2 protein [Ptilonorhynchus violaceus]",
                  "taxid": 28724,
                  "sciname": "Ptilonorhynchus violaceus"
                }
              ],
              "len": 1865,
              "hsps": [
                {
                  "num": 1,
                  "bit_score": 29.4819,
                  "score": 62,
                  "evalue": 73.3027,
                  "identity": 8,
                  "positive": 8,
                  "query_from": 1,
                  "query_to": 9,
                  "hit_from": 333,
                  "hit_to": 341,
                  "align_len": 9,
                  "gaps": 0,
                  "qseq": "FLEVVQLCR",
                  "hseq": "FLELVQLCR",
                  "midline": "FLE VQLCR"
                }
              ]
            },
            {
              "num": 60,
              "description": [
                {
                  "id": "gb|NWR93798.1|",
                  "accession": "NWR93798",
                  "title": "VIT2 protein [Furnarius figulus]",
                  "taxid": 463165,
                  "sciname": "Furnarius figulus"
                }
              ],
              "len": 1865,
              "hsps": [
                {
                  "num": 1,
                  "bit_score": 29.4819,
                  "score": 62,
                  "evalue": 73.3027,
                  "identity": 8,
                  "positive": 8,
                  "query_from": 1,
                  "query_to": 9,
                  "hit_from": 333,
                  "hit_to": 341,
                  "align_len": 9,
                  "gaps": 0,
                  "qseq": "FLEVVQLCR",
                  "hseq": "FLELVQLCR",
                  "midline": "FLE VQLCR"
                }
              ]
            },
            {
              "num": 61,
              "description": [
                {
                  "id": "gb|NWH83809.1|",
                  "accession": "NWH83809",
                  "title": "VIT2 protein [Aegithalos caudatus]",
                  "taxid": 73327,
                  "sciname": "Aegithalos caudatus"
                }
              ],
              "len": 1863,
              "hsps": [
                {
                  "num": 1,
                  "bit_score": 29.4819,
                  "score": 62,
                  "evalue": 73.303,
                  "identity": 8,
                  "positive": 8,
                  "query_from": 1,
                  "query_to": 9,
                  "hit_from": 333,
                  "hit_to": 341,
                  "align_len": 9,
                  "gaps": 0,
                  "qseq": "FLEVVQLCR",
                  "hseq": "FLELVQLCR",
                  "midline": "FLE VQLCR"
                }
              ]
            },
            {
              "num": 62,
              "description": [
                {
                  "id": "ref|XP_014739076.1|",
                  "accession": "XP_014739076",
                  "title": "PREDICTED: vitellogenin-2-like [Sturnus vulgaris]",
                  "taxid": 9172,
                  "sciname": "Sturnus vulgaris"
                }
              ],
              "len": 1863,
              "hsps": [
                {
                  "num": 1,
                  "bit_score": 29.4819,
                  "score": 62,
                  "evalue": 73.303,
                  "identity": 8,
                  "positive": 8,
                  "query_from": 1,
                  "query_to": 9,
                  "hit_from": 343,
                  "hit_to": 351,
                  "align_len": 9,
                  "gaps": 0,
                  "qseq": "FLEVVQLCR",
                  "hseq": "FLELVQLCR",
                  "midline": "FLE VQLCR"
                }
              ]
            },
            {
              "num": 63,
              "description": [
                {
                  "id": "gb|NXH17860.1|",
                  "accession": "NXH17860",
                  "title": "VIT2 protein [Bucco capensis]",
                  "taxid": 135168,
                  "sciname": "Bucco capensis"
                }
              ],
              "len": 1863,
              "hsps": [
                {
                  "num": 1,
                  "bit_score": 29.4819,
                  "score": 62,
                  "evalue": 73.303,
                  "identity": 8,
                  "positive": 8,
                  "query_from": 1,
                  "query_to": 9,
                  "hit_from": 333,
                  "hit_to": 341,
                  "align_len": 9,
                  "gaps": 0,
                  "qseq": "FLEVVQLCR",
                  "hseq": "FLELVQLCR",
                  "midline": "FLE VQLCR"
                }
              ]
            },
            {
              "num": 64,
              "description": [
                {
                  "id": "ref|XP_041886264.1|",
                  "accession": "XP_041886264",
                  "title": "vitellogenin-2-like [Corvus kubaryi]",
                  "taxid": 68294,
                  "sciname": "Corvus kubaryi"
                }
              ],
              "len": 1863,
              "hsps": [
                {
                  "num": 1,
                  "bit_score": 29.4819,
                  "score": 62,
                  "evalue": 73.303,
                  "identity": 8,
                  "positive": 8,
                  "query_from": 1,
                  "query_to": 9,
                  "hit_from": 343,
                  "hit_to": 351,
                  "align_len": 9,
                  "gaps": 0,
                  "qseq": "FLEVVQLCR",
                  "hseq": "FLELVQLCR",
                  "midline": "FLE VQLCR"
                }
              ]
            },
            {
              "num": 65,
              "description": [
                {
                  "id": "gb|NWT52739.1|",
                  "accession": "NWT52739",
                  "title": "VIT2 protein [Erythrocercus mccallii]",
                  "taxid": 107208,
                  "sciname": "Erythrocercus mccallii"
                }
              ],
              "len": 1863,
              "hsps": [
                {
                  "num": 1,
                  "bit_score": 29.4819,
                  "score": 62,
                  "evalue": 73.303,
                  "identity": 8,
                  "positive": 8,
                  "query_from": 1,
                  "query_to": 9,
                  "hit_from": 333,
                  "hit_to": 341,
                  "align_len": 9,
                  "gaps": 0,
                  "qseq": "FLEVVQLCR",
                  "hseq": "FLELVQLCR",
                  "midline": "FLE VQLCR"
                }
              ]
            },
            {
              "num": 66,
              "description": [
                {
                  "id": "gb|KFR03721.1|",
                  "accession": "KFR03721",
                  "title": "Vitellogenin-2, partial [Opisthocomus hoazin]",
                  "taxid": 30419,
                  "sciname": "Opisthocomus hoazin"
                }
              ],
              "len": 1863,
              "hsps": [
                {
                  "num": 1,
                  "bit_score": 29.4819,
                  "score": 62,
                  "evalue": 73.303,
                  "identity": 8,
                  "positive": 8,
                  "query_from": 1,
                  "query_to": 9,
                  "hit_from": 333,
                  "hit_to": 341,
                  "align_len": 9,
                  "gaps": 0,
                  "qseq": "FLEVVQLCR",
                  "hseq": "FLELVQLCR",
                  "midline": "FLE VQLCR"
                }
              ]
            },
            {
              "num": 67,
              "description": [
                {
                  "id": "gb|NXI97396.1|",
                  "accession": "NXI97396",
                  "title": "VIT2 protein [Psophia crepitans]",
                  "taxid": 54359,
                  "sciname": "Psophia crepitans"
                }
              ],
              "len": 1862,
              "hsps": [
                {
                  "num": 1,
                  "bit_score": 29.4819,
                  "score": 62,
                  "evalue": 73.3031,
                  "identity": 8,
                  "positive": 8,
                  "query_from": 1,
                  "query_to": 9,
                  "hit_from": 333,
                  "hit_to": 341,
                  "align_len": 9,
                  "gaps": 0,
                  "qseq": "FLEVVQLCR",
                  "hseq": "FLELVQLCR",
                  "midline": "FLE VQLCR"
                }
              ]
            },
            {
              "num": 68,
              "description": [
                {
                  "id": "gb|NXN55596.1|",
                  "accession": "NXN55596",
                  "title": "VIT2 protein [Rynchops niger]",
                  "taxid": 227184,
                  "sciname": "Rynchops niger"
                }
              ],
              "len": 1862,
              "hsps": [
                {
                  "num": 1,
                  "bit_score": 29.4819,
                  "score": 62,
                  "evalue": 73.3031,
                  "identity": 8,
                  "positive": 8,
                  "query_from": 1,
                  "query_to": 9,
                  "hit_from": 333,
                  "hit_to": 341,
                  "align_len": 9,
                  "gaps": 0,
                  "qseq": "FLEVVQLCR",
                  "hseq": "FLELVQLCR",
                  "midline": "FLE VQLCR"
                }
              ]
            },
            {
              "num": 69,
              "description": [
                {
                  "id": "ref|XP_042662451.1|",
                  "accession": "XP_042662451",
                  "title": "vitellogenin-2-like [Tyto alba]",
                  "taxid": 56313,
                  "sciname": "Tyto alba"
                }
              ],
              "len": 1862,
              "hsps": [
                {
                  "num": 1,
                  "bit_score": 29.4819,
                  "score": 62,
                  "evalue": 73.3031,
                  "identity": 8,
                  "positive": 8,
                  "query_from": 1,
                  "query_to": 9,
                  "hit_from": 343,
                  "hit_to": 351,
                  "align_len": 9,
                  "gaps": 0,
                  "qseq": "FLEVVQLCR",
                  "hseq": "FLELVQLCR",
                  "midline": "FLE VQLCR"
                }
              ]
            },
            {
              "num": 70,
              "description": [
                {
                  "id": "gb|NXK35267.1|",
                  "accession": "NXK35267",
                  "title": "VIT2 protein [Piprites chloris]",
                  "taxid": 114369,
                  "sciname": "Piprites chloris"
                }
              ],
              "len": 1861,
              "hsps": [
                {
                  "num": 1,
                  "bit_score": 29.4819,
                  "score": 62,
                  "evalue": 73.3032,
                  "identity": 8,
                  "positive": 8,
                  "query_from": 1,
                  "query_to": 9,
                  "hit_from": 333,
                  "hit_to": 341,
                  "align_len": 9,
                  "gaps": 0,
                  "qseq": "FLEVVQLCR",
                  "hseq": "FLELVQLCR",
                  "midline": "FLE VQLCR"
                }
              ]
            },
            {
              "num": 71,
              "description": [
                {
                  "id": "gb|NWS75187.1|",
                  "accession": "NWS75187",
                  "title": "VIT2 protein [Crotophaga sulcirostris]",
                  "taxid": 33598,
                  "sciname": "Crotophaga sulcirostris"
                }
              ],
              "len": 1860,
              "hsps": [
                {
                  "num": 1,
                  "bit_score": 29.4819,
                  "score": 62,
                  "evalue": 73.3034,
                  "identity": 8,
                  "positive": 8,
                  "query_from": 1,
                  "query_to": 9,
                  "hit_from": 328,
                  "hit_to": 336,
                  "align_len": 9,
                  "gaps": 0,
                  "qseq": "FLEVVQLCR",
                  "hseq": "FLELVQLCR",
                  "midline": "FLE VQLCR"
                }
              ]
            },
            {
              "num": 72,
              "description": [
                {
                  "id": "ref|XP_025972306.1|",
                  "accession": "XP_025972306",
                  "title": "vitellogenin-2-like [Dromaius novaehollandiae]",
                  "taxid": 8790,
                  "sciname": "Dromaius novaehollandiae"
                }
              ],
              "len": 1860,
              "hsps": [
                {
                  "num": 1,
                  "bit_score": 29.4819,
                  "score": 62,
                  "evalue": 73.3034,
                  "identity": 8,
                  "positive": 8,
                  "query_from": 1,
                  "query_to": 9,
                  "hit_from": 333,
                  "hit_to": 341,
                  "align_len": 9,
                  "gaps": 0,
                  "qseq": "FLEVVQLCR",
                  "hseq": "FLELVQLCR",
                  "midline": "FLE VQLCR"
                }
              ]
            },
            {
              "num": 73,
              "description": [
                {
                  "id": "gb|NXO55857.1|",
                  "accession": "NXO55857",
                  "title": "VIT2 protein [Aramus guarauna]",
                  "taxid": 54356,
                  "sciname": "Aramus guarauna"
                }
              ],
              "len": 1860,
              "hsps": [
                {
                  "num": 1,
                  "bit_score": 29.4819,
                  "score": 62,
                  "evalue": 73.3034,
                  "identity": 8,
                  "positive": 8,
                  "query_from": 1,
                  "query_to": 9,
                  "hit_from": 333,
                  "hit_to": 341,
                  "align_len": 9,
                  "gaps": 0,
                  "qseq": "FLEVVQLCR",
                  "hseq": "FLELVQLCR",
                  "midline": "FLE VQLCR"
                }
              ]
            },
            {
              "num": 74,
              "description": [
                {
                  "id": "gb|NWU99803.1|",
                  "accession": "NWU99803",
                  "title": "VIT2 protein [Upupa epops]",
                  "taxid": 57439,
                  "sciname": "Upupa epops"
                }
              ],
              "len": 1860,
              "hsps": [
                {
                  "num": 1,
                  "bit_score": 29.4819,
                  "score": 62,
                  "evalue": 73.3034,
                  "identity": 8,
                  "positive": 8,
                  "query_from": 1,
                  "query_to": 9,
                  "hit_from": 333,
                  "hit_to": 341,
                  "align_len": 9,
                  "gaps": 0,
                  "qseq": "FLEVVQLCR",
                  "hseq": "FLELVQLCR",
                  "midline": "FLE VQLCR"
                }
              ]
            },
            {
              "num": 75,
              "description": [
                {
                  "id": "ref|XP_042635505.1|",
                  "accession": "XP_042635505",
                  "title": "vitellogenin-2-like [Catharus ustulatus]",
                  "taxid": 91951,
                  "sciname": "Catharus ustulatus"
                }
              ],
              "len": 1860,
              "hsps": [
                {
                  "num": 1,
                  "bit_score": 29.4819,
                  "score": 62,
                  "evalue": 73.3034,
                  "identity": 8,
                  "positive": 8,
                  "query_from": 1,
                  "query_to": 9,
                  "hit_from": 343,
                  "hit_to": 351,
                  "align_len": 9,
                  "gaps": 0,
                  "qseq": "FLEVVQLCR",
                  "hseq": "FLELVQLCR",
                  "midline": "FLE VQLCR"
                }
              ]
            },
            {
              "num": 76,
              "description": [
                {
                  "id": "gb|NXA95386.1|",
                  "accession": "NXA95386",
                  "title": "VITA2 protein [Melanocharis versteri]",
                  "taxid": 254552,
                  "sciname": "Melanocharis versteri"
                }
              ],
              "len": 1859,
              "hsps": [
                {
                  "num": 1,
                  "bit_score": 29.4819,
                  "score": 62,
                  "evalue": 73.3035,
                  "identity": 8,
                  "positive": 8,
                  "query_from": 1,
                  "query_to": 9,
                  "hit_from": 333,
                  "hit_to": 341,
                  "align_len": 9,
                  "gaps": 0,
                  "qseq": "FLEVVQLCR",
                  "hseq": "FLELVQLCR",
                  "midline": "FLE VQLCR"
                }
              ]
            },
            {
              "num": 77,
              "description": [
                {
                  "id": "gb|NWS40075.1|",
                  "accession": "NWS40075",
                  "title": "VIT2 protein [Probosciger aterrimus]",
                  "taxid": 141839,
                  "sciname": "Probosciger aterrimus"
                }
              ],
              "len": 1858,
              "hsps": [
                {
                  "num": 1,
                  "bit_score": 29.4819,
                  "score": 62,
                  "evalue": 73.3036,
                  "identity": 8,
                  "positive": 8,
                  "query_from": 1,
                  "query_to": 9,
                  "hit_from": 333,
                  "hit_to": 341,
                  "align_len": 9,
                  "gaps": 0,
                  "qseq": "FLEVVQLCR",
                  "hseq": "FLELVQLCR",
                  "midline": "FLE VQLCR"
                }
              ]
            },
            {
              "num": 78,
              "description": [
                {
                  "id": "gb|NXP27274.1|",
                  "accession": "NXP27274",
                  "title": "VIT2 protein [Scytalopus superciliaris]",
                  "taxid": 312124,
                  "sciname": "Scytalopus superciliaris"
                }
              ],
              "len": 1858,
              "hsps": [
                {
                  "num": 1,
                  "bit_score": 29.4819,
                  "score": 62,
                  "evalue": 73.3036,
                  "identity": 8,
                  "positive": 8,
                  "query_from": 1,
                  "query_to": 9,
                  "hit_from": 333,
                  "hit_to": 341,
                  "align_len": 9,
                  "gaps": 0,
                  "qseq": "FLEVVQLCR",
                  "hseq": "FLELVQLCR",
                  "midline": "FLE VQLCR"
                }
              ]
            },
            {
              "num": 79,
              "description": [
                {
                  "id": "gb|KFP31420.1|",
                  "accession": "KFP31420",
                  "title": "Vitellogenin-2, partial [Colius striatus]",
                  "taxid": 57412,
                  "sciname": "Colius striatus"
                }
              ],
              "len": 1857,
              "hsps": [
                {
                  "num": 1,
                  "bit_score": 29.4819,
                  "score": 62,
                  "evalue": 73.3037,
                  "identity": 8,
                  "positive": 8,
                  "query_from": 1,
                  "query_to": 9,
                  "hit_from": 333,
                  "hit_to": 341,
                  "align_len": 9,
                  "gaps": 0,
                  "qseq": "FLEVVQLCR",
                  "hseq": "FLELVQLCR",
                  "midline": "FLE VQLCR"
                }
              ]
            },
            {
              "num": 80,
              "description": [
                {
                  "id": "gb|KFZ64563.1|",
                  "accession": "KFZ64563",
                  "title": "Vitellogenin-2, partial [Antrostomus carolinensis]",
                  "taxid": 279965,
                  "sciname": "Antrostomus carolinensis"
                }
              ],
              "len": 1857,
              "hsps": [
                {
                  "num": 1,
                  "bit_score": 29.4819,
                  "score": 62,
                  "evalue": 73.3037,
                  "identity": 8,
                  "positive": 8,
                  "query_from": 1,
                  "query_to": 9,
                  "hit_from": 333,
                  "hit_to": 341,
                  "align_len": 9,
                  "gaps": 0,
                  "qseq": "FLEVVQLCR",
                  "hseq": "FLELVQLCR",
                  "midline": "FLE VQLCR"
                }
              ]
            },
            {
              "num": 81,
              "description": [
                {
                  "id": "gb|NWU29358.1|",
                  "accession": "NWU29358",
                  "title": "VIT2 protein [Platysteira castanea]",
                  "taxid": 1160851,
                  "sciname": "Platysteira castanea"
                }
              ],
              "len": 1857,
              "hsps": [
                {
                  "num": 1,
                  "bit_score": 29.4819,
                  "score": 62,
                  "evalue": 73.3037,
                  "identity": 8,
                  "positive": 8,
                  "query_from": 1,
                  "query_to": 9,
                  "hit_from": 333,
                  "hit_to": 341,
                  "align_len": 9,
                  "gaps": 0,
                  "qseq": "FLEVVQLCR",
                  "hseq": "FLELVQLCR",
                  "midline": "FLE VQLCR"
                }
              ]
            },
            {
              "num": 82,
              "description": [
                {
                  "id": "ref|XP_005022346.4|",
                  "accession": "XP_005022346",
                  "title": "vitellogenin-2 isoform X1 [Anas platyrhynchos]",
                  "taxid": 8839,
                  "sciname": "Anas platyrhynchos"
                }
              ],
              "len": 1856,
              "hsps": [
                {
                  "num": 1,
                  "bit_score": 29.4819,
                  "score": 62,
                  "evalue": 73.3038,
                  "identity": 8,
                  "positive": 8,
                  "query_from": 1,
                  "query_to": 9,
                  "hit_from": 343,
                  "hit_to": 351,
                  "align_len": 9,
                  "gaps": 0,
                  "qseq": "FLEVVQLCR",
                  "hseq": "FLELVQLCR",
                  "midline": "FLE VQLCR"
                }
              ]
            },
            {
              "num": 83,
              "description": [
                {
                  "id": "ref|XP_039411971.1|",
                  "accession": "XP_039411971",
                  "title": "vitellogenin-2-like [Corvus cornix cornix]",
                  "taxid": 932674,
                  "sciname": "Corvus cornix cornix"
                }
              ],
              "len": 1856,
              "hsps": [
                {
                  "num": 1,
                  "bit_score": 29.4819,
                  "score": 62,
                  "evalue": 73.3038,
                  "identity": 8,
                  "positive": 8,
                  "query_from": 1,
                  "query_to": 9,
                  "hit_from": 343,
                  "hit_to": 351,
                  "align_len": 9,
                  "gaps": 0,
                  "qseq": "FLEVVQLCR",
                  "hseq": "FLELVQLCR",
                  "midline": "FLE VQLCR"
                }
              ]
            },
            {
              "num": 84,
              "description": [
                {
                  "id": "gb|NXA83155.1|",
                  "accession": "NXA83155",
                  "title": "VIT2 protein [Thryothorus ludovicianus]",
                  "taxid": 74200,
                  "sciname": "Thryothorus ludovicianus"
                }
              ],
              "len": 1856,
              "hsps": [
                {
                  "num": 1,
                  "bit_score": 29.4819,
                  "score": 62,
                  "evalue": 73.3038,
                  "identity": 8,
                  "positive": 8,
                  "query_from": 1,
                  "query_to": 9,
                  "hit_from": 333,
                  "hit_to": 341,
                  "align_len": 9,
                  "gaps": 0,
                  "qseq": "FLEVVQLCR",
                  "hseq": "FLELVQLCR",
                  "midline": "FLE VQLCR"
                }
              ]
            },
            {
              "num": 85,
              "description": [
                {
                  "id": "gb|NXK61187.1|",
                  "accession": "NXK61187",
                  "title": "VIT2 protein [Sylvietta virens]",
                  "taxid": 208069,
                  "sciname": "Sylvietta virens"
                }
              ],
              "len": 1855,
              "hsps": [
                {
                  "num": 1,
                  "bit_score": 29.4819,
                  "score": 62,
                  "evalue": 73.304,
                  "identity": 8,
                  "positive": 8,
                  "query_from": 1,
                  "query_to": 9,
                  "hit_from": 333,
                  "hit_to": 341,
                  "align_len": 9,
                  "gaps": 0,
                  "qseq": "FLEVVQLCR",
                  "hseq": "FLELVQLCR",
                  "midline": "FLE VQLCR"
                }
              ]
            },
            {
              "num": 86,
              "description": [
                {
                  "id": "gb|NXQ86041.1|",
                  "accession": "NXQ86041",
                  "title": "VIT2 protein [Nyctibius grandis]",
                  "taxid": 48427,
                  "sciname": "Nyctibius grandis"
                }
              ],
              "len": 1855,
              "hsps": [
                {
                  "num": 1,
                  "bit_score": 29.4819,
                  "score": 62,
                  "evalue": 73.304,
                  "identity": 8,
                  "positive": 8,
                  "query_from": 1,
                  "query_to": 9,
                  "hit_from": 333,
                  "hit_to": 341,
                  "align_len": 9,
                  "gaps": 0,
                  "qseq": "FLEVVQLCR",
                  "hseq": "FLELVQLCR",
                  "midline": "FLE VQLCR"
                }
              ]
            },
            {
              "num": 87,
              "description": [
                {
                  "id": "gb|NWV96997.1|",
                  "accession": "NWV96997",
                  "title": "VIT2 protein [Machaerirhynchus nigripectus]",
                  "taxid": 1160894,
                  "sciname": "Machaerirhynchus nigripectus"
                }
              ],
              "len": 1855,
              "hsps": [
                {
                  "num": 1,
                  "bit_score": 29.4819,
                  "score": 62,
                  "evalue": 73.304,
                  "identity": 8,
                  "positive": 8,
                  "query_from": 1,
                  "query_to": 9,
                  "hit_from": 333,
                  "hit_to": 341,
                  "align_len": 9,
                  "gaps": 0,
                  "qseq": "FLEVVQLCR",
                  "hseq": "FLELVQLCR",
                  "midline": "FLE VQLCR"
                }
              ]
            },
            {
              "num": 88,
              "description": [
                {
                  "id": "gb|NXB18411.1|",
                  "accession": "NXB18411",
                  "title": "VIT2 protein [Rhagologus leucostigma]",
                  "taxid": 156170,
                  "sciname": "Rhagologus leucostigma"
                }
              ],
              "len": 1855,
              "hsps": [
                {
                  "num": 1,
                  "bit_score": 29.4819,
                  "score": 62,
                  "evalue": 73.304,
                  "identity": 8,
                  "positive": 8,
                  "query_from": 1,
                  "query_to": 9,
                  "hit_from": 333,
                  "hit_to": 341,
                  "align_len": 9,
                  "gaps": 0,
                  "qseq": "FLEVVQLCR",
                  "hseq": "FLELVQLCR",
                  "midline": "FLE VQLCR"
                }
              ]
            },
            {
              "num": 89,
              "description": [
                {
                  "id": "gb|NXD51456.1|",
                  "accession": "NXD51456",
                  "title": "VIT2 protein [Corvus moneduloides]",
                  "taxid": 1196302,
                  "sciname": "Corvus moneduloides"
                }
              ],
              "len": 1855,
              "hsps": [
                {
                  "num": 1,
                  "bit_score": 29.4819,
                  "score": 62,
                  "evalue": 73.304,
                  "identity": 8,
                  "positive": 8,
                  "query_from": 1,
                  "query_to": 9,
                  "hit_from": 313,
                  "hit_to": 321,
                  "align_len": 9,
                  "gaps": 0,
                  "qseq": "FLEVVQLCR",
                  "hseq": "FLELVQLCR",
                  "midline": "FLE VQLCR"
                }
              ]
            },
            {
              "num": 90,
              "description": [
                {
                  "id": "gb|NWW24194.1|",
                  "accession": "NWW24194",
                  "title": "VIT2 protein [Falcunculus frontatus]",
                  "taxid": 254539,
                  "sciname": "Falcunculus frontatus"
                }
              ],
              "len": 1855,
              "hsps": [
                {
                  "num": 1,
                  "bit_score": 29.4819,
                  "score": 62,
                  "evalue": 73.304,
                  "identity": 8,
                  "positive": 8,
                  "query_from": 1,
                  "query_to": 9,
                  "hit_from": 327,
                  "hit_to": 335,
                  "align_len": 9,
                  "gaps": 0,
                  "qseq": "FLEVVQLCR",
                  "hseq": "FLELVQLCR",
                  "midline": "FLE VQLCR"
                }
              ]
            },
            {
              "num": 91,
              "description": [
                {
                  "id": "ref|XP_035189509.1|",
                  "accession": "XP_035189509",
                  "title": "vitellogenin-2 isoform X1 [Oxyura jamaicensis]",
                  "taxid": 8884,
                  "sciname": "Oxyura jamaicensis"
                }
              ],
              "len": 1855,
              "hsps": [
                {
                  "num": 1,
                  "bit_score": 29.4819,
                  "score": 62,
                  "evalue": 73.304,
                  "identity": 8,
                  "positive": 8,
                  "query_from": 1,
                  "query_to": 9,
                  "hit_from": 343,
                  "hit_to": 351,
                  "align_len": 9,
                  "gaps": 0,
                  "qseq": "FLEVVQLCR",
                  "hseq": "FLELVQLCR",
                  "midline": "FLE VQLCR"
                }
              ]
            },
            {
              "num": 92,
              "description": [
                {
                  "id": "gb|NXR81478.1|",
                  "accession": "NXR81478",
                  "title": "VIT2 protein [Pycnonotus jocosus]",
                  "taxid": 182897,
                  "sciname": "Pycnonotus jocosus"
                }
              ],
              "len": 1855,
              "hsps": [
                {
                  "num": 1,
                  "bit_score": 29.4819,
                  "score": 62,
                  "evalue": 73.304,
                  "identity": 8,
                  "positive": 8,
                  "query_from": 1,
                  "query_to": 9,
                  "hit_from": 333,
                  "hit_to": 341,
                  "align_len": 9,
                  "gaps": 0,
                  "qseq": "FLEVVQLCR",
                  "hseq": "FLELVQLCR",
                  "midline": "FLE VQLCR"
                }
              ]
            },
            {
              "num": 93,
              "description": [
                {
                  "id": "ref|XP_038039165.1|",
                  "accession": "XP_038039165",
                  "title": "vitellogenin-2 isoform X2 [Anas platyrhynchos]",
                  "taxid": 8839,
                  "sciname": "Anas platyrhynchos"
                }
              ],
              "len": 1855,
              "hsps": [
                {
                  "num": 1,
                  "bit_score": 29.4819,
                  "score": 62,
                  "evalue": 73.304,
                  "identity": 8,
                  "positive": 8,
                  "query_from": 1,
                  "query_to": 9,
                  "hit_from": 343,
                  "hit_to": 351,
                  "align_len": 9,
                  "gaps": 0,
                  "qseq": "FLEVVQLCR",
                  "hseq": "FLELVQLCR",
                  "midline": "FLE VQLCR"
                }
              ]
            },
            {
              "num": 94,
              "description": [
                {
                  "id": "gb|NXL98304.1|",
                  "accession": "NXL98304",
                  "title": "VIT2 protein [Tyrannus savana]",
                  "taxid": 137541,
                  "sciname": "Tyrannus savana"
                }
              ],
              "len": 1854,
              "hsps": [
                {
                  "num": 1,
                  "bit_score": 29.4819,
                  "score": 62,
                  "evalue": 73.3041,
                  "identity": 8,
                  "positive": 8,
                  "query_from": 1,
                  "query_to": 9,
                  "hit_from": 329,
                  "hit_to": 337,
                  "align_len": 9,
                  "gaps": 0,
                  "qseq": "FLEVVQLCR",
                  "hseq": "FLELVQLCR",
                  "midline": "FLE VQLCR"
                }
              ]
            },
            {
              "num": 95,
              "description": [
                {
                  "id": "ref|XP_035189510.1|",
                  "accession": "XP_035189510",
                  "title": "vitellogenin-2 isoform X2 [Oxyura jamaicensis]",
                  "taxid": 8884,
                  "sciname": "Oxyura jamaicensis"
                }
              ],
              "len": 1854,
              "hsps": [
                {
                  "num": 1,
                  "bit_score": 29.4819,
                  "score": 62,
                  "evalue": 73.3041,
                  "identity": 8,
                  "positive": 8,
                  "query_from": 1,
                  "query_to": 9,
                  "hit_from": 343,
                  "hit_to": 351,
                  "align_len": 9,
                  "gaps": 0,
                  "qseq": "FLEVVQLCR",
                  "hseq": "FLELVQLCR",
                  "midline": "FLE VQLCR"
                }
              ]
            },
            {
              "num": 96,
              "description": [
                {
                  "id": "gb|KFP60041.1|",
                  "accession": "KFP60041",
                  "title": "Vitellogenin-2, partial [Cariama cristata]",
                  "taxid": 54380,
                  "sciname": "Cariama cristata"
                }
              ],
              "len": 1854,
              "hsps": [
                {
                  "num": 1,
                  "bit_score": 29.4819,
                  "score": 62,
                  "evalue": 73.3041,
                  "identity": 8,
                  "positive": 8,
                  "query_from": 1,
                  "query_to": 9,
                  "hit_from": 333,
                  "hit_to": 341,
                  "align_len": 9,
                  "gaps": 0,
                  "qseq": "FLEVVQLCR",
                  "hseq": "FLELVQLCR",
                  "midline": "FLE VQLCR"
                }
              ]
            },
            {
              "num": 97,
              "description": [
                {
                  "id": "gb|NWV55113.1|",
                  "accession": "NWV55113",
                  "title": "VIT2 protein [Daphoenositta chrysoptera]",
                  "taxid": 254528,
                  "sciname": "Daphoenositta chrysoptera"
                }
              ],
              "len": 1853,
              "hsps": [
                {
                  "num": 1,
                  "bit_score": 29.4819,
                  "score": 62,
                  "evalue": 73.3042,
                  "identity": 8,
                  "positive": 8,
                  "query_from": 1,
                  "query_to": 9,
                  "hit_from": 333,
                  "hit_to": 341,
                  "align_len": 9,
                  "gaps": 0,
                  "qseq": "FLEVVQLCR",
                  "hseq": "FLELVQLCR",
                  "midline": "FLE VQLCR"
                }
              ]
            },
            {
              "num": 98,
              "description": [
                {
                  "id": "ref|XP_017585466.1|",
                  "accession": "XP_017585466",
                  "title": "PREDICTED: vitellogenin-2-like [Corvus brachyrhynchos]",
                  "taxid": 85066,
                  "sciname": "Corvus brachyrhynchos"
                }
              ],
              "len": 1853,
              "hsps": [
                {
                  "num": 1,
                  "bit_score": 29.4819,
                  "score": 62,
                  "evalue": 73.3042,
                  "identity": 8,
                  "positive": 8,
                  "query_from": 1,
                  "query_to": 9,
                  "hit_from": 343,
                  "hit_to": 351,
                  "align_len": 9,
                  "gaps": 0,
                  "qseq": "FLEVVQLCR",
                  "hseq": "FLELVQLCR",
                  "midline": "FLE VQLCR"
                }
              ]
            },
            {
              "num": 99,
              "description": [
                {
                  "id": "gb|NWQ73785.1|",
                  "accession": "NWQ73785",
                  "title": "VIT2 protein [Columbina picui]",
                  "taxid": 115618,
                  "sciname": "Columbina picui"
                }
              ],
              "len": 1853,
              "hsps": [
                {
                  "num": 1,
                  "bit_score": 29.4819,
                  "score": 62,
                  "evalue": 73.3042,
                  "identity": 8,
                  "positive": 8,
                  "query_from": 1,
                  "query_to": 9,
                  "hit_from": 316,
                  "hit_to": 324,
                  "align_len": 9,
                  "gaps": 0,
                  "qseq": "FLEVVQLCR",
                  "hseq": "FLELVQLCR",
                  "midline": "FLE VQLCR"
                }
              ]
            },
            {
              "num": 100,
              "description": [
                {
                  "id": "ref|XP_010004905.1|",
                  "accession": "XP_010004905",
                  "title": "PREDICTED: vitellogenin-2-like [Chaetura pelagica]",
                  "taxid": 8897,
                  "sciname": "Chaetura pelagica"
                }
              ],
              "len": 1853,
              "hsps": [
                {
                  "num": 1,
                  "bit_score": 29.4819,
                  "score": 62,
                  "evalue": 73.3042,
                  "identity": 8,
                  "positive": 8,
                  "query_from": 1,
                  "query_to": 9,
                  "hit_from": 333,
                  "hit_to": 341,
                  "align_len": 9,
                  "gaps": 0,
                  "qseq": "FLEVVQLCR",
                  "hseq": "FLELVQLCR",
                  "midline": "FLE VQLCR"
                }
              ]
            }
          ],
          "stat": {
            "db_num": 439366718,
            "db_len": 427568214,
            "hsp_len": 0,
            "eff_space": 0,
            "kappa": 0.11,
            "lambda": 0.294,
            "entropy": 0.61
          }
        }
      }
    }
  }
,
{
    "report": {
      "program": "blastp",
      "version": "BLASTP 2.12.0+",
      "reference": "Stephen F. Altschul, Thomas L. Madden, Alejandro A. Sch&auml;ffer, Jinghui Zhang, Zheng Zhang, Webb Miller, and David J. Lipman (1997), \"Gapped BLAST and PSI-BLAST: a new generation of protein database search programs\", Nucleic Acids Res. 25:3389-3402.",
      "search_target": {
        "db": "nr"
      },
      "params": {
        "matrix": "PAM30",
        "expect": 200000,
        "gap_open": 9,
        "gap_extend": 1,
        "filter": "F"
      },
      "results": {
        "search": {
          "query_id": "Query_17590",
          "query_title": "record_4",
          "query_len": 22,
          "hits": [
            {
              "num": 1,
              "description": [
                {
                  "id": "ref|XP_040560530.1|",
                  "accession": "XP_040560530",
                  "title": "vitellogenin-2 isoform X1 [Gallus gallus]",
                  "taxid": 9031,
                  "sciname": "Gallus gallus"
                }
              ],
              "len": 1870,
              "hsps": [
                {
                  "num": 1,
                  "bit_score": 72.7454,
                  "score": 164,
                  "evalue": 4.22874e-13,
                  "identity": 22,
                  "positive": 22,
                  "query_from": 1,
                  "query_to": 22,
                  "hit_from": 801,
                  "hit_to": 822,
                  "align_len": 22,
                  "gaps": 0,
                  "qseq": "YVVPSCLGLPLEYGSYTTALAR",
                  "hseq": "YVVPSCLGLPLEYGSYTTALAR",
                  "midline": "YVVPSCLGLPLEYGSYTTALAR"
                }
              ]
            },
            {
              "num": 2,
              "description": [
                {
                  "id": "ref|NP_001026447.2|",
                  "accession": "NP_001026447",
                  "title": "vitellogenin-2 precursor [Gallus gallus]",
                  "taxid": 9031,
                  "sciname": "Gallus gallus"
                }
              ],
              "len": 1864,
              "hsps": [
                {
                  "num": 1,
                  "bit_score": 72.7454,
                  "score": 164,
                  "evalue": 4.22879e-13,
                  "identity": 22,
                  "positive": 22,
                  "query_from": 1,
                  "query_to": 22,
                  "hit_from": 801,
                  "hit_to": 822,
                  "align_len": 22,
                  "gaps": 0,
                  "qseq": "YVVPSCLGLPLEYGSYTTALAR",
                  "hseq": "YVVPSCLGLPLEYGSYTTALAR",
                  "midline": "YVVPSCLGLPLEYGSYTTALAR"
                }
              ]
            },
            {
              "num": 3,
              "description": [
                {
                  "id": "gb|AAA49139.1|",
                  "accession": "AAA49139",
                  "title": "vitellogenin [Gallus gallus]",
                  "taxid": 9031,
                  "sciname": "Gallus gallus"
                }
              ],
              "len": 1852,
              "hsps": [
                {
                  "num": 1,
                  "bit_score": 72.7454,
                  "score": 164,
                  "evalue": 4.22889e-13,
                  "identity": 22,
                  "positive": 22,
                  "query_from": 1,
                  "query_to": 22,
                  "hit_from": 793,
                  "hit_to": 814,
                  "align_len": 22,
                  "gaps": 0,
                  "qseq": "YVVPSCLGLPLEYGSYTTALAR",
                  "hseq": "YVVPSCLGLPLEYGSYTTALAR",
                  "midline": "YVVPSCLGLPLEYGSYTTALAR"
                }
              ]
            },
            {
              "num": 4,
              "description": [
                {
                  "id": "sp|P02845.1|",
                  "accession": "P02845",
                  "title": "RecName: Full=Vitellogenin-2; AltName: Full=Major vitellogenin; AltName: Full=Vitellogenin II; Contains: RecName: Full=Lipovitellin-1; AltName: Full=Lipovitellin I; Short=LVI; Contains: RecName: Full=Phosvitin; Short=PV; Contains: RecName: Full=Lipovitellin-2; AltName: Full=Lipovitellin II; Short=LVII; Contains: RecName: Full=YGP40; Flags: Precursor [Gallus gallus]",
                  "taxid": 9031,
                  "sciname": "Gallus gallus"
                },
                {
                  "id": "emb|CAA31942.1|",
                  "accession": "CAA31942",
                  "title": "vitellogenin [Gallus gallus]",
                  "taxid": 9031,
                  "sciname": "Gallus gallus"
                }
              ],
              "len": 1850,
              "hsps": [
                {
                  "num": 1,
                  "bit_score": 72.7454,
                  "score": 164,
                  "evalue": 4.22891e-13,
                  "identity": 22,
                  "positive": 22,
                  "query_from": 1,
                  "query_to": 22,
                  "hit_from": 791,
                  "hit_to": 812,
                  "align_len": 22,
                  "gaps": 0,
                  "qseq": "YVVPSCLGLPLEYGSYTTALAR",
                  "hseq": "YVVPSCLGLPLEYGSYTTALAR",
                  "midline": "YVVPSCLGLPLEYGSYTTALAR"
                }
              ]
            },
            {
              "num": 5,
              "description": [
                {
                  "id": "gb|NXK44965.1|",
                  "accession": "NXK44965",
                  "title": "VIT2 protein [Chauna torquata]",
                  "taxid": 30388,
                  "sciname": "Chauna torquata"
                }
              ],
              "len": 1818,
              "hsps": [
                {
                  "num": 1,
                  "bit_score": 72.7454,
                  "score": 164,
                  "evalue": 4.22918e-13,
                  "identity": 22,
                  "positive": 22,
                  "query_from": 1,
                  "query_to": 22,
                  "hit_from": 774,
                  "hit_to": 795,
                  "align_len": 22,
                  "gaps": 0,
                  "qseq": "YVVPSCLGLPLEYGSYTTALAR",
                  "hseq": "YVVPSCLGLPLEYGSYTTALAR",
                  "midline": "YVVPSCLGLPLEYGSYTTALAR"
                }
              ]
            },
            {
              "num": 6,
              "description": [
                {
                  "id": "ref|XP_042729706.1|",
                  "accession": "XP_042729706",
                  "title": "vitellogenin-2 [Lagopus leucura]",
                  "taxid": 30410,
                  "sciname": "Lagopus leucura"
                }
              ],
              "len": 1817,
              "hsps": [
                {
                  "num": 1,
                  "bit_score": 72.7454,
                  "score": 164,
                  "evalue": 4.22919e-13,
                  "identity": 22,
                  "positive": 22,
                  "query_from": 1,
                  "query_to": 22,
                  "hit_from": 801,
                  "hit_to": 822,
                  "align_len": 22,
                  "gaps": 0,
                  "qseq": "YVVPSCLGLPLEYGSYTTALAR",
                  "hseq": "YVVPSCLGLPLEYGSYTTALAR",
                  "midline": "YVVPSCLGLPLEYGSYTTALAR"
                }
              ]
            },
            {
              "num": 7,
              "description": [
                {
                  "id": "ref|XP_042675557.1|",
                  "accession": "XP_042675557",
                  "title": "vitellogenin-2 [Centrocercus urophasianus]",
                  "taxid": 9002,
                  "sciname": "Centrocercus urophasianus"
                }
              ],
              "len": 1803,
              "hsps": [
                {
                  "num": 1,
                  "bit_score": 72.7454,
                  "score": 164,
                  "evalue": 4.22931e-13,
                  "identity": 22,
                  "positive": 22,
                  "query_from": 1,
                  "query_to": 22,
                  "hit_from": 791,
                  "hit_to": 812,
                  "align_len": 22,
                  "gaps": 0,
                  "qseq": "YVVPSCLGLPLEYGSYTTALAR",
                  "hseq": "YVVPSCLGLPLEYGSYTTALAR",
                  "midline": "YVVPSCLGLPLEYGSYTTALAR"
                }
              ]
            },
            {
              "num": 8,
              "description": [
                {
                  "id": "dbj|BAD32701.1|",
                  "accession": "BAD32701",
                  "title": "vitellogenin, partial [Gallus gallus]",
                  "taxid": 9031,
                  "sciname": "Gallus gallus"
                }
              ],
              "len": 1466,
              "hsps": [
                {
                  "num": 1,
                  "bit_score": 72.7454,
                  "score": 164,
                  "evalue": 4.23294e-13,
                  "identity": 22,
                  "positive": 22,
                  "query_from": 1,
                  "query_to": 22,
                  "hit_from": 705,
                  "hit_to": 726,
                  "align_len": 22,
                  "gaps": 0,
                  "qseq": "YVVPSCLGLPLEYGSYTTALAR",
                  "hseq": "YVVPSCLGLPLEYGSYTTALAR",
                  "midline": "YVVPSCLGLPLEYGSYTTALAR"
                }
              ]
            },
            {
              "num": 9,
              "description": [
                {
                  "id": "ref|XP_005022346.4|",
                  "accession": "XP_005022346",
                  "title": "vitellogenin-2 isoform X1 [Anas platyrhynchos]",
                  "taxid": 8839,
                  "sciname": "Anas platyrhynchos"
                }
              ],
              "len": 1856,
              "hsps": [
                {
                  "num": 1,
                  "bit_score": 70.6246,
                  "score": 159,
                  "evalue": 2.35074e-12,
                  "identity": 21,
                  "positive": 22,
                  "query_from": 1,
                  "query_to": 22,
                  "hit_from": 801,
                  "hit_to": 822,
                  "align_len": 22,
                  "gaps": 0,
                  "qseq": "YVVPSCLGLPLEYGSYTTALAR",
                  "hseq": "YIVPSCLGLPLEYGSYTTALAR",
                  "midline": "Y+VPSCLGLPLEYGSYTTALAR"
                }
              ]
            },
            {
              "num": 10,
              "description": [
                {
                  "id": "ref|XP_038039165.1|",
                  "accession": "XP_038039165",
                  "title": "vitellogenin-2 isoform X2 [Anas platyrhynchos]",
                  "taxid": 8839,
                  "sciname": "Anas platyrhynchos"
                }
              ],
              "len": 1855,
              "hsps": [
                {
                  "num": 1,
                  "bit_score": 70.6246,
                  "score": 159,
                  "evalue": 2.35074e-12,
                  "identity": 21,
                  "positive": 22,
                  "query_from": 1,
                  "query_to": 22,
                  "hit_from": 801,
                  "hit_to": 822,
                  "align_len": 22,
                  "gaps": 0,
                  "qseq": "YVVPSCLGLPLEYGSYTTALAR",
                  "hseq": "YIVPSCLGLPLEYGSYTTALAR",
                  "midline": "Y+VPSCLGLPLEYGSYTTALAR"
                }
              ]
            },
            {
              "num": 11,
              "description": [
                {
                  "id": "ref|XP_032048408.1|",
                  "accession": "XP_032048408",
                  "title": "vitellogenin-2 [Aythya fuligula]",
                  "taxid": 219594,
                  "sciname": "Aythya fuligula"
                }
              ],
              "len": 1844,
              "hsps": [
                {
                  "num": 1,
                  "bit_score": 70.6246,
                  "score": 159,
                  "evalue": 2.35079e-12,
                  "identity": 21,
                  "positive": 22,
                  "query_from": 1,
                  "query_to": 22,
                  "hit_from": 791,
                  "hit_to": 812,
                  "align_len": 22,
                  "gaps": 0,
                  "qseq": "YVVPSCLGLPLEYGSYTTALAR",
                  "hseq": "YIVPSCLGLPLEYGSYTTALAR",
                  "midline": "Y+VPSCLGLPLEYGSYTTALAR"
                }
              ]
            },
            {
              "num": 12,
              "description": [
                {
                  "id": "ref|XP_013033509.1|",
                  "accession": "XP_013033509",
                  "title": "PREDICTED: LOW QUALITY PROTEIN: vitellogenin-2-like [Anser cygnoides domesticus]",
                  "taxid": 381198,
                  "sciname": "Anser cygnoides domesticus"
                }
              ],
              "len": 1842,
              "hsps": [
                {
                  "num": 1,
                  "bit_score": 70.6246,
                  "score": 159,
                  "evalue": 2.35079e-12,
                  "identity": 21,
                  "positive": 22,
                  "query_from": 1,
                  "query_to": 22,
                  "hit_from": 801,
                  "hit_to": 822,
                  "align_len": 22,
                  "gaps": 0,
                  "qseq": "YVVPSCLGLPLEYGSYTTALAR",
                  "hseq": "YIVPSCLGLPLEYGSYTTALAR",
                  "midline": "Y+VPSCLGLPLEYGSYTTALAR"
                }
              ]
            },
            {
              "num": 13,
              "description": [
                {
                  "id": "ref|XP_040421751.1|",
                  "accession": "XP_040421751",
                  "title": "vitellogenin-2 [Cygnus olor]",
                  "taxid": 8869,
                  "sciname": "Cygnus olor"
                }
              ],
              "len": 1836,
              "hsps": [
                {
                  "num": 1,
                  "bit_score": 70.6246,
                  "score": 159,
                  "evalue": 2.35082e-12,
                  "identity": 21,
                  "positive": 22,
                  "query_from": 1,
                  "query_to": 22,
                  "hit_from": 801,
                  "hit_to": 822,
                  "align_len": 22,
                  "gaps": 0,
                  "qseq": "YVVPSCLGLPLEYGSYTTALAR",
                  "hseq": "YIVPSCLGLPLEYGSYTTALAR",
                  "midline": "Y+VPSCLGLPLEYGSYTTALAR"
                }
              ]
            },
            {
              "num": 14,
              "description": [
                {
                  "id": "gb|NXI64160.1|",
                  "accession": "NXI64160",
                  "title": "VIT2 protein [Anseranas semipalmata]",
                  "taxid": 8851,
                  "sciname": "Anseranas semipalmata"
                }
              ],
              "len": 1832,
              "hsps": [
                {
                  "num": 1,
                  "bit_score": 70.6246,
                  "score": 159,
                  "evalue": 2.35084e-12,
                  "identity": 21,
                  "positive": 22,
                  "query_from": 1,
                  "query_to": 22,
                  "hit_from": 791,
                  "hit_to": 812,
                  "align_len": 22,
                  "gaps": 0,
                  "qseq": "YVVPSCLGLPLEYGSYTTALAR",
                  "hseq": "YIVPSCLGLPLEYGSYTTALAR",
                  "midline": "Y+VPSCLGLPLEYGSYTTALAR"
                }
              ]
            },
            {
              "num": 15,
              "description": [
                {
                  "id": "gb|EOA99312.1|",
                  "accession": "EOA99312",
                  "title": "Vitellogenin-2, partial [Anas platyrhynchos]",
                  "taxid": 8839,
                  "sciname": "Anas platyrhynchos"
                }
              ],
              "len": 1827,
              "hsps": [
                {
                  "num": 1,
                  "bit_score": 70.6246,
                  "score": 159,
                  "evalue": 2.35086e-12,
                  "identity": 21,
                  "positive": 22,
                  "query_from": 1,
                  "query_to": 22,
                  "hit_from": 791,
                  "hit_to": 812,
                  "align_len": 22,
                  "gaps": 0,
                  "qseq": "YVVPSCLGLPLEYGSYTTALAR",
                  "hseq": "YIVPSCLGLPLEYGSYTTALAR",
                  "midline": "Y+VPSCLGLPLEYGSYTTALAR"
                }
              ]
            },
            {
              "num": 16,
              "description": [
                {
                  "id": "gb|NWZ20228.1|",
                  "accession": "NWZ20228",
                  "title": "VIT2 protein [Asarcornis scutulata]",
                  "taxid": 75869,
                  "sciname": "Asarcornis scutulata"
                }
              ],
              "len": 1819,
              "hsps": [
                {
                  "num": 1,
                  "bit_score": 70.6246,
                  "score": 159,
                  "evalue": 2.35089e-12,
                  "identity": 21,
                  "positive": 22,
                  "query_from": 1,
                  "query_to": 22,
                  "hit_from": 774,
                  "hit_to": 795,
                  "align_len": 22,
                  "gaps": 0,
                  "qseq": "YVVPSCLGLPLEYGSYTTALAR",
                  "hseq": "YIVPSCLGLPLEYGSYTTALAR",
                  "midline": "Y+VPSCLGLPLEYGSYTTALAR"
                }
              ]
            },
            {
              "num": 17,
              "description": [
                {
                  "id": "ref|XP_035393527.1|",
                  "accession": "XP_035393527",
                  "title": "vitellogenin-2-like [Cygnus atratus]",
                  "taxid": 8868,
                  "sciname": "Cygnus atratus"
                }
              ],
              "len": 1804,
              "hsps": [
                {
                  "num": 1,
                  "bit_score": 70.6246,
                  "score": 159,
                  "evalue": 2.35096e-12,
                  "identity": 21,
                  "positive": 22,
                  "query_from": 1,
                  "query_to": 22,
                  "hit_from": 784,
                  "hit_to": 805,
                  "align_len": 22,
                  "gaps": 0,
                  "qseq": "YVVPSCLGLPLEYGSYTTALAR",
                  "hseq": "YIVPSCLGLPLEYGSYTTALAR",
                  "midline": "Y+VPSCLGLPLEYGSYTTALAR"
                }
              ]
            },
            {
              "num": 18,
              "description": [
                {
                  "id": "gb|OXB80044.1|",
                  "accession": "OXB80044",
                  "title": "hypothetical protein H355_012967 [Colinus virginianus]",
                  "taxid": 9014,
                  "sciname": "Colinus virginianus"
                }
              ],
              "len": 3316,
              "hsps": [
                {
                  "num": 1,
                  "bit_score": 69.3522,
                  "score": 156,
                  "evalue": 6.57145e-12,
                  "identity": 21,
                  "positive": 21,
                  "query_from": 1,
                  "query_to": 22,
                  "hit_from": 791,
                  "hit_to": 812,
                  "align_len": 22,
                  "gaps": 0,
                  "qseq": "YVVPSCLGLPLEYGSYTTALAR",
                  "hseq": "YMVPSCLGLPLEYGSYTTALAR",
                  "midline": "Y VPSCLGLPLEYGSYTTALAR"
                },
                {
                  "num": 2,
                  "bit_score": 24.392,
                  "score": 50,
                  "evalue": 42106,
                  "identity": 8,
                  "positive": 8,
                  "query_from": 2,
                  "query_to": 12,
                  "hit_from": 2194,
                  "hit_to": 2204,
                  "align_len": 11,
                  "gaps": 0,
                  "qseq": "VVPSCLGLPLE",
                  "hseq": "VVPTVVGLPLE",
                  "midline": "VVP   GLPLE"
                }
              ]
            },
            {
              "num": 19,
              "description": [
                {
                  "id": "gb|OXB55466.1|",
                  "accession": "OXB55466",
                  "title": "hypothetical protein ASZ78_012898 [Callipepla squamata]",
                  "taxid": 9009,
                  "sciname": "Callipepla squamata"
                }
              ],
              "len": 3007,
              "hsps": [
                {
                  "num": 1,
                  "bit_score": 69.3522,
                  "score": 156,
                  "evalue": 6.57261e-12,
                  "identity": 21,
                  "positive": 21,
                  "query_from": 1,
                  "query_to": 22,
                  "hit_from": 801,
                  "hit_to": 822,
                  "align_len": 22,
                  "gaps": 0,
                  "qseq": "YVVPSCLGLPLEYGSYTTALAR",
                  "hseq": "YMVPSCLGLPLEYGSYTTALAR",
                  "midline": "Y VPSCLGLPLEYGSYTTALAR"
                },
                {
                  "num": 2,
                  "bit_score": 24.392,
                  "score": 50,
                  "evalue": 42097.3,
                  "identity": 8,
                  "positive": 8,
                  "query_from": 2,
                  "query_to": 12,
                  "hit_from": 2187,
                  "hit_to": 2197,
                  "align_len": 11,
                  "gaps": 0,
                  "qseq": "VVPSCLGLPLE",
                  "hseq": "VVPTVVGLPLE",
                  "midline": "VVP   GLPLE"
                }
              ]
            },
            {
              "num": 20,
              "description": [
                {
                  "id": "gb|NXC47345.1|",
                  "accession": "NXC47345",
                  "title": "VIT2 protein [Penelope pileata]",
                  "taxid": 1118817,
                  "sciname": "Penelope pileata"
                }
              ],
              "len": 1867,
              "hsps": [
                {
                  "num": 1,
                  "bit_score": 69.3522,
                  "score": 156,
                  "evalue": 6.58017e-12,
                  "identity": 21,
                  "positive": 21,
                  "query_from": 1,
                  "query_to": 21,
                  "hit_from": 791,
                  "hit_to": 811,
                  "align_len": 21,
                  "gaps": 0,
                  "qseq": "YVVPSCLGLPLEYGSYTTALA",
                  "hseq": "YVVPSCLGLPLEYGSYTTALA",
                  "midline": "YVVPSCLGLPLEYGSYTTALA"
                }
              ]
            },
            {
              "num": 21,
              "description": [
                {
                  "id": "ref|XP_021238438.1|",
                  "accession": "XP_021238438",
                  "title": "vitellogenin-2 [Numida meleagris]",
                  "taxid": 8996,
                  "sciname": "Numida meleagris"
                }
              ],
              "len": 1849,
              "hsps": [
                {
                  "num": 1,
                  "bit_score": 69.3522,
                  "score": 156,
                  "evalue": 6.58036e-12,
                  "identity": 21,
                  "positive": 21,
                  "query_from": 1,
                  "query_to": 22,
                  "hit_from": 791,
                  "hit_to": 812,
                  "align_len": 22,
                  "gaps": 0,
                  "qseq": "YVVPSCLGLPLEYGSYTTALAR",
                  "hseq": "YMVPSCLGLPLEYGSYTTALAR",
                  "midline": "Y VPSCLGLPLEYGSYTTALAR"
                }
              ]
            },
            {
              "num": 22,
              "description": [
                {
                  "id": "gb|NXE45268.1|",
                  "accession": "NXE45268",
                  "title": "VIT2 protein [Casuarius casuarius]",
                  "taxid": 8787,
                  "sciname": "Casuarius casuarius"
                }
              ],
              "len": 1827,
              "hsps": [
                {
                  "num": 1,
                  "bit_score": 69.3522,
                  "score": 156,
                  "evalue": 6.5806e-12,
                  "identity": 21,
                  "positive": 21,
                  "query_from": 1,
                  "query_to": 22,
                  "hit_from": 774,
                  "hit_to": 795,
                  "align_len": 22,
                  "gaps": 0,
                  "qseq": "YVVPSCLGLPLEYGSYTTALAR",
                  "hseq": "YVVPSCIGLPLEYGSYTTALAR",
                  "midline": "YVVPSC GLPLEYGSYTTALAR"
                }
              ]
            },
            {
              "num": 23,
              "description": [
                {
                  "id": "ref|XP_031460633.1|",
                  "accession": "XP_031460633",
                  "title": "vitellogenin-2 [Phasianus colchicus]",
                  "taxid": 9054,
                  "sciname": "Phasianus colchicus"
                }
              ],
              "len": 1818,
              "hsps": [
                {
                  "num": 1,
                  "bit_score": 69.3522,
                  "score": 156,
                  "evalue": 6.58071e-12,
                  "identity": 21,
                  "positive": 21,
                  "query_from": 1,
                  "query_to": 22,
                  "hit_from": 794,
                  "hit_to": 815,
                  "align_len": 22,
                  "gaps": 0,
                  "qseq": "YVVPSCLGLPLEYGSYTTALAR",
                  "hseq": "YVVPSCLGLPLEYSSYTTALAR",
                  "midline": "YVVPSCLGLPLEY SYTTALAR"
                }
              ]
            },
            {
              "num": 24,
              "description": [
                {
                  "id": "ref|XP_031410838.1|",
                  "accession": "XP_031410838",
                  "title": "vitellogenin-2 [Meleagris gallopavo]",
                  "taxid": 9103,
                  "sciname": "Meleagris gallopavo"
                }
              ],
              "len": 1813,
              "hsps": [
                {
                  "num": 1,
                  "bit_score": 69.3522,
                  "score": 156,
                  "evalue": 6.58076e-12,
                  "identity": 21,
                  "positive": 21,
                  "query_from": 1,
                  "query_to": 22,
                  "hit_from": 794,
                  "hit_to": 815,
                  "align_len": 22,
                  "gaps": 0,
                  "qseq": "YVVPSCLGLPLEYGSYTTALAR",
                  "hseq": "YMVPSCLGLPLEYGSYTTALAR",
                  "midline": "Y VPSCLGLPLEYGSYTTALAR"
                }
              ]
            },
            {
              "num": 25,
              "description": [
                {
                  "id": "ref|XP_025972306.1|",
                  "accession": "XP_025972306",
                  "title": "vitellogenin-2-like [Dromaius novaehollandiae]",
                  "taxid": 8790,
                  "sciname": "Dromaius novaehollandiae"
                }
              ],
              "len": 1860,
              "hsps": [
                {
                  "num": 1,
                  "bit_score": 67.2314,
                  "score": 151,
                  "evalue": 3.65931e-11,
                  "identity": 20,
                  "positive": 21,
                  "query_from": 1,
                  "query_to": 22,
                  "hit_from": 791,
                  "hit_to": 812,
                  "align_len": 22,
                  "gaps": 0,
                  "qseq": "YVVPSCLGLPLEYGSYTTALAR",
                  "hseq": "YIVPSCIGLPLEYGSYTTALAR",
                  "midline": "Y+VPSC GLPLEYGSYTTALAR"
                }
              ]
            },
            {
              "num": 26,
              "description": [
                {
                  "id": "ref|XP_035189509.1|",
                  "accession": "XP_035189509",
                  "title": "vitellogenin-2 isoform X1 [Oxyura jamaicensis]",
                  "taxid": 8884,
                  "sciname": "Oxyura jamaicensis"
                }
              ],
              "len": 1855,
              "hsps": [
                {
                  "num": 1,
                  "bit_score": 67.2314,
                  "score": 151,
                  "evalue": 3.65934e-11,
                  "identity": 20,
                  "positive": 21,
                  "query_from": 1,
                  "query_to": 22,
                  "hit_from": 801,
                  "hit_to": 822,
                  "align_len": 22,
                  "gaps": 0,
                  "qseq": "YVVPSCLGLPLEYGSYTTALAR",
                  "hseq": "YIVPSCLGLPLEYSSYTTALAR",
                  "midline": "Y+VPSCLGLPLEY SYTTALAR"
                }
              ]
            },
            {
              "num": 27,
              "description": [
                {
                  "id": "ref|XP_035189510.1|",
                  "accession": "XP_035189510",
                  "title": "vitellogenin-2 isoform X2 [Oxyura jamaicensis]",
                  "taxid": 8884,
                  "sciname": "Oxyura jamaicensis"
                }
              ],
              "len": 1854,
              "hsps": [
                {
                  "num": 1,
                  "bit_score": 67.2314,
                  "score": 151,
                  "evalue": 3.65934e-11,
                  "identity": 20,
                  "positive": 21,
                  "query_from": 1,
                  "query_to": 22,
                  "hit_from": 801,
                  "hit_to": 822,
                  "align_len": 22,
                  "gaps": 0,
                  "qseq": "YVVPSCLGLPLEYGSYTTALAR",
                  "hseq": "YIVPSCLGLPLEYSSYTTALAR",
                  "midline": "Y+VPSCLGLPLEY SYTTALAR"
                }
              ]
            },
            {
              "num": 28,
              "description": [
                {
                  "id": "gb|NXG28585.1|",
                  "accession": "NXG28585",
                  "title": "VIT2 protein [Dromaius novaehollandiae]",
                  "taxid": 8790,
                  "sciname": "Dromaius novaehollandiae"
                }
              ],
              "len": 1843,
              "hsps": [
                {
                  "num": 1,
                  "bit_score": 67.2314,
                  "score": 151,
                  "evalue": 3.6594e-11,
                  "identity": 20,
                  "positive": 21,
                  "query_from": 1,
                  "query_to": 22,
                  "hit_from": 774,
                  "hit_to": 795,
                  "align_len": 22,
                  "gaps": 0,
                  "qseq": "YVVPSCLGLPLEYGSYTTALAR",
                  "hseq": "YIVPSCIGLPLEYGSYTTALAR",
                  "midline": "Y+VPSC GLPLEYGSYTTALAR"
                }
              ]
            },
            {
              "num": 29,
              "description": [
                {
                  "id": "gb|NXD06891.1|",
                  "accession": "NXD06891",
                  "title": "VIT2 protein [Nothocercus nigrocapillus]",
                  "taxid": 1977171,
                  "sciname": "Nothocercus nigrocapillus"
                }
              ],
              "len": 1833,
              "hsps": [
                {
                  "num": 1,
                  "bit_score": 67.2314,
                  "score": 151,
                  "evalue": 3.65945e-11,
                  "identity": 20,
                  "positive": 21,
                  "query_from": 1,
                  "query_to": 22,
                  "hit_from": 771,
                  "hit_to": 792,
                  "align_len": 22,
                  "gaps": 0,
                  "qseq": "YVVPSCLGLPLEYGSYTTALAR",
                  "hseq": "YIVPSCIGLPLEYGSYTTALAR",
                  "midline": "Y+VPSC GLPLEYGSYTTALAR"
                }
              ]
            },
            {
              "num": 30,
              "description": [
                {
                  "id": "ref|XP_035189511.1|",
                  "accession": "XP_035189511",
                  "title": "vitellogenin-2 isoform X3 [Oxyura jamaicensis]",
                  "taxid": 8884,
                  "sciname": "Oxyura jamaicensis"
                }
              ],
              "len": 1824,
              "hsps": [
                {
                  "num": 1,
                  "bit_score": 67.2314,
                  "score": 151,
                  "evalue": 3.6595e-11,
                  "identity": 20,
                  "positive": 21,
                  "query_from": 1,
                  "query_to": 22,
                  "hit_from": 801,
                  "hit_to": 822,
                  "align_len": 22,
                  "gaps": 0,
                  "qseq": "YVVPSCLGLPLEYGSYTTALAR",
                  "hseq": "YIVPSCLGLPLEYSSYTTALAR",
                  "midline": "Y+VPSCLGLPLEY SYTTALAR"
                }
              ]
            },
            {
              "num": 31,
              "description": [
                {
                  "id": "gb|NXA50542.1|",
                  "accession": "NXA50542",
                  "title": "VIT2 protein [Nothocercus julius]",
                  "taxid": 2585813,
                  "sciname": "Nothocercus julius"
                }
              ],
              "len": 1818,
              "hsps": [
                {
                  "num": 1,
                  "bit_score": 67.2314,
                  "score": 151,
                  "evalue": 3.65954e-11,
                  "identity": 20,
                  "positive": 21,
                  "query_from": 1,
                  "query_to": 22,
                  "hit_from": 771,
                  "hit_to": 792,
                  "align_len": 22,
                  "gaps": 0,
                  "qseq": "YVVPSCLGLPLEYGSYTTALAR",
                  "hseq": "YIVPSCIGLPLEYGSYTTALAR",
                  "midline": "Y+VPSC GLPLEYGSYTTALAR"
                }
              ]
            },
            {
              "num": 32,
              "description": [
                {
                  "id": "ref|XP_035189512.1|",
                  "accession": "XP_035189512",
                  "title": "vitellogenin-2 isoform X4 [Oxyura jamaicensis]",
                  "taxid": 8884,
                  "sciname": "Oxyura jamaicensis"
                }
              ],
              "len": 1801,
              "hsps": [
                {
                  "num": 1,
                  "bit_score": 67.2314,
                  "score": 151,
                  "evalue": 3.65963e-11,
                  "identity": 20,
                  "positive": 21,
                  "query_from": 1,
                  "query_to": 22,
                  "hit_from": 801,
                  "hit_to": 822,
                  "align_len": 22,
                  "gaps": 0,
                  "qseq": "YVVPSCLGLPLEYGSYTTALAR",
                  "hseq": "YIVPSCLGLPLEYSSYTTALAR",
                  "midline": "Y+VPSCLGLPLEY SYTTALAR"
                }
              ]
            },
            {
              "num": 33,
              "description": [
                {
                  "id": "ref|XP_013816671.1|",
                  "accession": "XP_013816671",
                  "title": "PREDICTED: LOW QUALITY PROTEIN: vitellogenin-2-like [Apteryx mantelli mantelli]",
                  "taxid": 202946,
                  "sciname": "Apteryx mantelli mantelli"
                }
              ],
              "len": 1773,
              "hsps": [
                {
                  "num": 1,
                  "bit_score": 67.2314,
                  "score": 151,
                  "evalue": 3.65979e-11,
                  "identity": 20,
                  "positive": 21,
                  "query_from": 1,
                  "query_to": 22,
                  "hit_from": 791,
                  "hit_to": 812,
                  "align_len": 22,
                  "gaps": 0,
                  "qseq": "YVVPSCLGLPLEYGSYTTALAR",
                  "hseq": "YIVPSCIGLPLEYGSYTTALAR",
                  "midline": "Y+VPSC GLPLEYGSYTTALAR"
                }
              ]
            },
            {
              "num": 34,
              "description": [
                {
                  "id": "ref|XP_035189513.1|",
                  "accession": "XP_035189513",
                  "title": "vitellogenin-2 isoform X5 [Oxyura jamaicensis]",
                  "taxid": 8884,
                  "sciname": "Oxyura jamaicensis"
                }
              ],
              "len": 1771,
              "hsps": [
                {
                  "num": 1,
                  "bit_score": 67.2314,
                  "score": 151,
                  "evalue": 3.6598e-11,
                  "identity": 20,
                  "positive": 21,
                  "query_from": 1,
                  "query_to": 22,
                  "hit_from": 801,
                  "hit_to": 822,
                  "align_len": 22,
                  "gaps": 0,
                  "qseq": "YVVPSCLGLPLEYGSYTTALAR",
                  "hseq": "YIVPSCLGLPLEYSSYTTALAR",
                  "midline": "Y+VPSCLGLPLEY SYTTALAR"
                }
              ]
            },
            {
              "num": 35,
              "description": [
                {
                  "id": "ref|XP_025913432.1|",
                  "accession": "XP_025913432",
                  "title": "vitellogenin-2-like [Apteryx rowi]",
                  "taxid": 308060,
                  "sciname": "Apteryx rowi"
                }
              ],
              "len": 1761,
              "hsps": [
                {
                  "num": 1,
                  "bit_score": 67.2314,
                  "score": 151,
                  "evalue": 3.65986e-11,
                  "identity": 20,
                  "positive": 21,
                  "query_from": 1,
                  "query_to": 22,
                  "hit_from": 791,
                  "hit_to": 812,
                  "align_len": 22,
                  "gaps": 0,
                  "qseq": "YVVPSCLGLPLEYGSYTTALAR",
                  "hseq": "YIVPSCIGLPLEYGSYTTALAR",
                  "midline": "Y+VPSC GLPLEYGSYTTALAR"
                }
              ]
            },
            {
              "num": 36,
              "description": [
                {
                  "id": "ref|XP_009671543.1|",
                  "accession": "XP_009671543",
                  "title": "PREDICTED: vitellogenin-2-like [Struthio camelus australis]",
                  "taxid": 441894,
                  "sciname": "Struthio camelus australis"
                }
              ],
              "len": 1732,
              "hsps": [
                {
                  "num": 1,
                  "bit_score": 67.2314,
                  "score": 151,
                  "evalue": 3.66003e-11,
                  "identity": 20,
                  "positive": 21,
                  "query_from": 1,
                  "query_to": 22,
                  "hit_from": 801,
                  "hit_to": 822,
                  "align_len": 22,
                  "gaps": 0,
                  "qseq": "YVVPSCLGLPLEYGSYTTALAR",
                  "hseq": "YIVPSCIGLPLEYGSYTTALAR",
                  "midline": "Y+VPSC GLPLEYGSYTTALAR"
                }
              ]
            },
            {
              "num": 37,
              "description": [
                {
                  "id": "gb|NXL92691.1|",
                  "accession": "NXL92691",
                  "title": "VIT2 protein [Alectura lathami]",
                  "taxid": 81907,
                  "sciname": "Alectura lathami"
                }
              ],
              "len": 1846,
              "hsps": [
                {
                  "num": 1,
                  "bit_score": 65.959,
                  "score": 148,
                  "evalue": 1.0246e-10,
                  "identity": 20,
                  "positive": 20,
                  "query_from": 1,
                  "query_to": 21,
                  "hit_from": 791,
                  "hit_to": 811,
                  "align_len": 21,
                  "gaps": 0,
                  "qseq": "YVVPSCLGLPLEYGSYTTALA",
                  "hseq": "YMVPSCLGLPLEYGSYTTALA",
                  "midline": "Y VPSCLGLPLEYGSYTTALA"
                }
              ]
            },
            {
              "num": 38,
              "description": [
                {
                  "id": "gb|NXJ06859.1|",
                  "accession": "NXJ06859",
                  "title": "VIT2 protein [Odontophorus gujanensis]",
                  "taxid": 886794,
                  "sciname": "Odontophorus gujanensis"
                }
              ],
              "len": 1804,
              "hsps": [
                {
                  "num": 1,
                  "bit_score": 65.959,
                  "score": 148,
                  "evalue": 1.02466e-10,
                  "identity": 20,
                  "positive": 20,
                  "query_from": 1,
                  "query_to": 21,
                  "hit_from": 774,
                  "hit_to": 794,
                  "align_len": 21,
                  "gaps": 0,
                  "qseq": "YVVPSCLGLPLEYGSYTTALA",
                  "hseq": "YMVPSCLGLPLEYGSYTTALA",
                  "midline": "Y VPSCLGLPLEYGSYTTALA"
                }
              ]
            },
            {
              "num": 39,
              "description": [
                {
                  "id": "gb|NWI19684.1|",
                  "accession": "NWI19684",
                  "title": "VIT2 protein [Crypturellus soui]",
                  "taxid": 458187,
                  "sciname": "Crypturellus soui"
                }
              ],
              "len": 1818,
              "hsps": [
                {
                  "num": 1,
                  "bit_score": 65.1107,
                  "score": 146,
                  "evalue": 2.0356e-10,
                  "identity": 19,
                  "positive": 22,
                  "query_from": 1,
                  "query_to": 22,
                  "hit_from": 770,
                  "hit_to": 791,
                  "align_len": 22,
                  "gaps": 0,
                  "qseq": "YVVPSCLGLPLEYGSYTTALAR",
                  "hseq": "YIVPSCMGLPLQYGSYTTALAR",
                  "midline": "Y+VPSC+GLPL+YGSYTTALAR"
                }
              ]
            },
            {
              "num": 40,
              "description": [
                {
                  "id": "ref|XP_010210302.1|",
                  "accession": "XP_010210302",
                  "title": "PREDICTED: LOW QUALITY PROTEIN: vitellogenin-2-like [Tinamus guttatus]",
                  "taxid": 94827,
                  "sciname": "Tinamus guttatus"
                }
              ],
              "len": 1769,
              "hsps": [
                {
                  "num": 1,
                  "bit_score": 65.1107,
                  "score": 146,
                  "evalue": 2.03574e-10,
                  "identity": 19,
                  "positive": 22,
                  "query_from": 1,
                  "query_to": 22,
                  "hit_from": 771,
                  "hit_to": 792,
                  "align_len": 22,
                  "gaps": 0,
                  "qseq": "YVVPSCLGLPLEYGSYTTALAR",
                  "hseq": "YIVPSCMGLPLQYGSYTTALAR",
                  "midline": "Y+VPSC+GLPL+YGSYTTALAR"
                }
              ]
            },
            {
              "num": 41,
              "description": [
                {
                  "id": "gb|NXA31652.1|",
                  "accession": "NXA31652",
                  "title": "VIT2 protein [Eudromia elegans]",
                  "taxid": 8805,
                  "sciname": "Eudromia elegans"
                }
              ],
              "len": 1832,
              "hsps": [
                {
                  "num": 1,
                  "bit_score": 64.6865,
                  "score": 145,
                  "evalue": 2.86915e-10,
                  "identity": 19,
                  "positive": 21,
                  "query_from": 1,
                  "query_to": 22,
                  "hit_from": 788,
                  "hit_to": 809,
                  "align_len": 22,
                  "gaps": 0,
                  "qseq": "YVVPSCLGLPLEYGSYTTALAR",
                  "hseq": "YIVPSCMGLPLEYASYTTALAR",
                  "midline": "Y+VPSC+GLPLEY SYTTALAR"
                }
              ]
            },
            {
              "num": 42,
              "description": [
                {
                  "id": "gb|NXQ98509.1|",
                  "accession": "NXQ98509",
                  "title": "VIT2 protein [Sagittarius serpentarius]",
                  "taxid": 56258,
                  "sciname": "Sagittarius serpentarius"
                }
              ],
              "len": 1840,
              "hsps": [
                {
                  "num": 1,
                  "bit_score": 64.2624,
                  "score": 144,
                  "evalue": 4.04409e-10,
                  "identity": 20,
                  "positive": 20,
                  "query_from": 1,
                  "query_to": 22,
                  "hit_from": 791,
                  "hit_to": 812,
                  "align_len": 22,
                  "gaps": 0,
                  "qseq": "YVVPSCLGLPLEYGSYTTALAR",
                  "hseq": "YVVPTCTGLPLEYGSYTTALAR",
                  "midline": "YVVP C GLPLEYGSYTTALAR"
                }
              ]
            },
            {
              "num": 43,
              "description": [
                {
                  "id": "gb|NXJ41601.1|",
                  "accession": "NXJ41601",
                  "title": "VITA2 protein [Ciconia maguari]",
                  "taxid": 52777,
                  "sciname": "Ciconia maguari"
                }
              ],
              "len": 1825,
              "hsps": [
                {
                  "num": 1,
                  "bit_score": 64.2624,
                  "score": 144,
                  "evalue": 4.04416e-10,
                  "identity": 20,
                  "positive": 20,
                  "query_from": 1,
                  "query_to": 22,
                  "hit_from": 791,
                  "hit_to": 812,
                  "align_len": 22,
                  "gaps": 0,
                  "qseq": "YVVPSCLGLPLEYGSYTTALAR",
                  "hseq": "YVVPTCTGLPLEYGSYTTALAR",
                  "midline": "YVVP C GLPLEYGSYTTALAR"
                }
              ]
            },
            {
              "num": 44,
              "description": [
                {
                  "id": "gb|NXW17447.1|",
                  "accession": "NXW17447",
                  "title": "VIT2 protein [Circaetus pectoralis]",
                  "taxid": 321084,
                  "sciname": "Circaetus pectoralis"
                }
              ],
              "len": 1819,
              "hsps": [
                {
                  "num": 1,
                  "bit_score": 64.2624,
                  "score": 144,
                  "evalue": 4.04419e-10,
                  "identity": 20,
                  "positive": 20,
                  "query_from": 1,
                  "query_to": 22,
                  "hit_from": 774,
                  "hit_to": 795,
                  "align_len": 22,
                  "gaps": 0,
                  "qseq": "YVVPSCLGLPLEYGSYTTALAR",
                  "hseq": "YVVPTCTGLPLEYGSYTTALAR",
                  "midline": "YVVP C GLPLEYGSYTTALAR"
                }
              ]
            },
            {
              "num": 45,
              "description": [
                {
                  "id": "gb|NXU30575.1|",
                  "accession": "NXU30575",
                  "title": "VIT2 protein [Thalassarche chlororhynchos]",
                  "taxid": 54017,
                  "sciname": "Thalassarche chlororhynchos"
                }
              ],
              "len": 1359,
              "hsps": [
                {
                  "num": 1,
                  "bit_score": 64.2624,
                  "score": 144,
                  "evalue": 4.04724e-10,
                  "identity": 20,
                  "positive": 20,
                  "query_from": 1,
                  "query_to": 22,
                  "hit_from": 332,
                  "hit_to": 353,
                  "align_len": 22,
                  "gaps": 0,
                  "qseq": "YVVPSCLGLPLEYGSYTTALAR",
                  "hseq": "YVVPTCTGLPLEYGSYTTALAR",
                  "midline": "YVVP C GLPLEYGSYTTALAR"
                }
              ]
            },
            {
              "num": 46,
              "description": [
                {
                  "id": "gb|NWJ03541.1|",
                  "accession": "NWJ03541",
                  "title": "VIT2 protein [Crypturellus undulatus]",
                  "taxid": 48396,
                  "sciname": "Crypturellus undulatus"
                }
              ],
              "len": 1810,
              "hsps": [
                {
                  "num": 1,
                  "bit_score": 63.8382,
                  "score": 143,
                  "evalue": 5.7005e-10,
                  "identity": 19,
                  "positive": 21,
                  "query_from": 1,
                  "query_to": 22,
                  "hit_from": 771,
                  "hit_to": 792,
                  "align_len": 22,
                  "gaps": 0,
                  "qseq": "YVVPSCLGLPLEYGSYTTALAR",
                  "hseq": "YIVPSCVGLPLQYGSYTTALAR",
                  "midline": "Y+VPSC GLPL+YGSYTTALAR"
                }
              ]
            },
            {
              "num": 47,
              "description": [
                {
                  "id": "gb|NXM74772.1|",
                  "accession": "NXM74772",
                  "title": "VIT2 protein [Serilophus lunatus]",
                  "taxid": 239386,
                  "sciname": "Serilophus lunatus"
                }
              ],
              "len": 1877,
              "hsps": [
                {
                  "num": 1,
                  "bit_score": 62.1416,
                  "score": 139,
                  "evalue": 2.25028e-09,
                  "identity": 19,
                  "positive": 20,
                  "query_from": 1,
                  "query_to": 22,
                  "hit_from": 791,
                  "hit_to": 812,
                  "align_len": 22,
                  "gaps": 0,
                  "qseq": "YVVPSCLGLPLEYGSYTTALAR",
                  "hseq": "YIVPTCTGLPLEYGSYTTALAR",
                  "midline": "Y+VP C GLPLEYGSYTTALAR"
                }
              ]
            },
            {
              "num": 48,
              "description": [
                {
                  "id": "ref|XP_012985000.3|",
                  "accession": "XP_012985000",
                  "title": "vitellogenin-2-like [Melopsittacus undulatus]",
                  "taxid": 13146,
                  "sciname": "Melopsittacus undulatus"
                }
              ],
              "len": 1864,
              "hsps": [
                {
                  "num": 1,
                  "bit_score": 62.1416,
                  "score": 139,
                  "evalue": 2.25031e-09,
                  "identity": 19,
                  "positive": 20,
                  "query_from": 1,
                  "query_to": 22,
                  "hit_from": 801,
                  "hit_to": 822,
                  "align_len": 22,
                  "gaps": 0,
                  "qseq": "YVVPSCLGLPLEYGSYTTALAR",
                  "hseq": "YIVPTCTGLPLEYGSYTTALAR",
                  "midline": "Y+VP C GLPLEYGSYTTALAR"
                }
              ]
            },
            {
              "num": 49,
              "description": [
                {
                  "id": "gb|NXN55596.1|",
                  "accession": "NXN55596",
                  "title": "VIT2 protein [Rynchops niger]",
                  "taxid": 227184,
                  "sciname": "Rynchops niger"
                }
              ],
              "len": 1862,
              "hsps": [
                {
                  "num": 1,
                  "bit_score": 62.1416,
                  "score": 139,
                  "evalue": 2.25031e-09,
                  "identity": 19,
                  "positive": 20,
                  "query_from": 1,
                  "query_to": 22,
                  "hit_from": 791,
                  "hit_to": 812,
                  "align_len": 22,
                  "gaps": 0,
                  "qseq": "YVVPSCLGLPLEYGSYTTALAR",
                  "hseq": "YIVPTCTGLPLEYGSYTTALAR",
                  "midline": "Y+VP C GLPLEYGSYTTALAR"
                }
              ]
            },
            {
              "num": 50,
              "description": [
                {
                  "id": "gb|NXO55857.1|",
                  "accession": "NXO55857",
                  "title": "VIT2 protein [Aramus guarauna]",
                  "taxid": 54356,
                  "sciname": "Aramus guarauna"
                }
              ],
              "len": 1860,
              "hsps": [
                {
                  "num": 1,
                  "bit_score": 62.1416,
                  "score": 139,
                  "evalue": 2.25032e-09,
                  "identity": 19,
                  "positive": 20,
                  "query_from": 1,
                  "query_to": 22,
                  "hit_from": 791,
                  "hit_to": 812,
                  "align_len": 22,
                  "gaps": 0,
                  "qseq": "YVVPSCLGLPLEYGSYTTALAR",
                  "hseq": "YIVPTCTGLPLEYGSYTTALAR",
                  "midline": "Y+VP C GLPLEYGSYTTALAR"
                }
              ]
            },
            {
              "num": 51,
              "description": [
                {
                  "id": "gb|NWU99803.1|",
                  "accession": "NWU99803",
                  "title": "VIT2 protein [Upupa epops]",
                  "taxid": 57439,
                  "sciname": "Upupa epops"
                }
              ],
              "len": 1860,
              "hsps": [
                {
                  "num": 1,
                  "bit_score": 62.1416,
                  "score": 139,
                  "evalue": 2.25032e-09,
                  "identity": 19,
                  "positive": 20,
                  "query_from": 1,
                  "query_to": 22,
                  "hit_from": 791,
                  "hit_to": 812,
                  "align_len": 22,
                  "gaps": 0,
                  "qseq": "YVVPSCLGLPLEYGSYTTALAR",
                  "hseq": "YIVPTCTGLPLEYGSYTTALAR",
                  "midline": "Y+VP C GLPLEYGSYTTALAR"
                }
              ]
            },
            {
              "num": 52,
              "description": [
                {
                  "id": "gb|NWS40075.1|",
                  "accession": "NWS40075",
                  "title": "VIT2 protein [Probosciger aterrimus]",
                  "taxid": 141839,
                  "sciname": "Probosciger aterrimus"
                }
              ],
              "len": 1858,
              "hsps": [
                {
                  "num": 1,
                  "bit_score": 62.1416,
                  "score": 139,
                  "evalue": 2.25032e-09,
                  "identity": 19,
                  "positive": 20,
                  "query_from": 1,
                  "query_to": 22,
                  "hit_from": 791,
                  "hit_to": 812,
                  "align_len": 22,
                  "gaps": 0,
                  "qseq": "YVVPSCLGLPLEYGSYTTALAR",
                  "hseq": "YIVPTCTGLPLEYGSYTTALAR",
                  "midline": "Y+VP C GLPLEYGSYTTALAR"
                }
              ]
            },
            {
              "num": 53,
              "description": [
                {
                  "id": "gb|NXQ86041.1|",
                  "accession": "NXQ86041",
                  "title": "VIT2 protein [Nyctibius grandis]",
                  "taxid": 48427,
                  "sciname": "Nyctibius grandis"
                }
              ],
              "len": 1855,
              "hsps": [
                {
                  "num": 1,
                  "bit_score": 62.1416,
                  "score": 139,
                  "evalue": 2.25033e-09,
                  "identity": 19,
                  "positive": 20,
                  "query_from": 1,
                  "query_to": 22,
                  "hit_from": 791,
                  "hit_to": 812,
                  "align_len": 22,
                  "gaps": 0,
                  "qseq": "YVVPSCLGLPLEYGSYTTALAR",
                  "hseq": "YIVPTCTGLPLEYGSYTTALAR",
                  "midline": "Y+VP C GLPLEYGSYTTALAR"
                }
              ]
            },
            {
              "num": 54,
              "description": [
[truncated: 3,760,517 more chars]
