# Supplementary material for: MetaNovo: An open-source pipeline for probabilistic peptide discovery in complex metaproteomic datasets
Source: PLoS Comput Biol. 2023 Jun 16;19(6):e1011163. doi: 10.1371/journal.pcbi.1011163 (PMC10310047; doi:10.1371/journal.pcbi.1011163)
Supplement: S2 Data — (JSON) [file pcbi.1011163.s018.json]

{
"BlastOutput2": [
{
    "report": {
      "program": "blastp",
      "version": "BLASTP 2.12.0+",
      "reference": "Stephen F. Altschul, Thomas L. Madden, Alejandro A. Sch&auml;ffer, Jinghui Zhang, Zheng Zhang, Webb Miller, and David J. Lipman (1997), \"Gapped BLAST and PSI-BLAST: a new generation of protein database search programs\", Nucleic Acids Res. 25:3389-3402.",
      "search_target": {
        "db": "nr"
      },
      "params": {
        "matrix": "BLOSUM62",
        "expect": 0.05,
        "gap_open": 11,
        "gap_extend": 1,
        "filter": "F",
        "cbs": 2
      },
      "results": {
        "search": {
          "query_id": "Query_74482",
          "query_title": "sp|P02659|APOV1_CHICK Apovitellenin-1 OS=Gallus gallus OX=9031 PE=1 SV=1",
          "query_len": 106,
          "hits": [
            {
              "num": 1,
              "description": [
                {
                  "id": "ref|NP_990814.2|",
                  "accession": "NP_990814",
                  "title": "apovitellenin-1 precursor [Gallus gallus]",
                  "taxid": 9031,
                  "sciname": "Gallus gallus"
                },
                {
                  "id": "ref|XP_015151420.1|",
                  "accession": "XP_015151420",
                  "title": "apovitellenin-1 isoform X1 [Gallus gallus]",
                  "taxid": 9031,
                  "sciname": "Gallus gallus"
                },
                {
                  "id": "sp|P02659.1|",
                  "accession": "P02659",
                  "title": "RecName: Full=Apovitellenin-1; AltName: Full=Apo-VLDL-II; Short=Apo-II; AltName: Full=Apovitellenin I; AltName: Full=Very low density lipoprotein II; Flags: Precursor [Gallus gallus]",
                  "taxid": 9031,
                  "sciname": "Gallus gallus"
                },
                {
                  "id": "gb|AAA48596.1|",
                  "accession": "AAA48596",
                  "title": "very low density lipoprotein II precursor [Gallus gallus]",
                  "taxid": 9031,
                  "sciname": "Gallus gallus"
                },
                {
                  "id": "emb|CAA23727.1|",
                  "accession": "CAA23727",
                  "title": "unnamed protein product [Gallus gallus]",
                  "taxid": 9031,
                  "sciname": "Gallus gallus"
                }
              ],
              "len": 106,
              "hsps": [
                {
                  "num": 1,
                  "bit_score": 216.468,
                  "score": 550,
                  "evalue": 8.6871e-71,
                  "identity": 106,
                  "positive": 106,
                  "query_from": 1,
                  "query_to": 106,
                  "hit_from": 1,
                  "hit_to": 106,
                  "align_len": 106,
                  "gaps": 0,
                  "qseq": "MVQYRALVIAVILLLSTTVPEVHSKSIIDRERRDWLVIPDAAAAYIYEAVNKVSPRAGQFLLDVSQTTVVSGIRNFLINETARLTKLAEQLMEKIKNLCYTKVLGY",
                  "hseq": "MVQYRALVIAVILLLSTTVPEVHSKSIIDRERRDWLVIPDAAAAYIYEAVNKVSPRAGQFLLDVSQTTVVSGIRNFLINETARLTKLAEQLMEKIKNLCYTKVLGY",
                  "midline": "MVQYRALVIAVILLLSTTVPEVHSKSIIDRERRDWLVIPDAAAAYIYEAVNKVSPRAGQFLLDVSQTTVVSGIRNFLINETARLTKLAEQLMEKIKNLCYTKVLGY"
                }
              ]
            },
            {
              "num": 2,
              "description": [
                {
                  "id": "gb|AAA48938.1|",
                  "accession": "AAA48938",
                  "title": "lipoprotein [Gallus gallus]",
                  "taxid": 9031,
                  "sciname": "Gallus gallus"
                }
              ],
              "len": 106,
              "hsps": [
                {
                  "num": 1,
                  "bit_score": 212.616,
                  "score": 540,
                  "evalue": 2.72958e-69,
                  "identity": 104,
                  "positive": 104,
                  "query_from": 1,
                  "query_to": 106,
                  "hit_from": 1,
                  "hit_to": 106,
                  "align_len": 106,
                  "gaps": 0,
                  "qseq": "MVQYRALVIAVILLLSTTVPEVHSKSIIDRERRDWLVIPDAAAAYIYEAVNKVSPRAGQFLLDVSQTTVVSGIRNFLINETARLTKLAEQLMEKIKNLCYTKVLGY",
                  "hseq": "MVQYRALVIAVILLLSTTVPEVHSKSIIDRERRDWLVIPDAAAAYIYEAVNKVSPRAGQFLLDVSQTNSVSGIRNFLINETARLTKLAEQLMEKIKNLCYTKVLGY",
                  "midline": "MVQYRALVIAVILLLSTTVPEVHSKSIIDRERRDWLVIPDAAAAYIYEAVNKVSPRAGQFLLDVSQT  VSGIRNFLINETARLTKLAEQLMEKIKNLCYTKVLGY"
                }
              ]
            },
            {
              "num": 3,
              "description": [
                {
                  "id": "ref|XP_042666541.1|",
                  "accession": "XP_042666541",
                  "title": "apovitellenin-1 [Centrocercus urophasianus]",
                  "taxid": 9002,
                  "sciname": "Centrocercus urophasianus"
                },
                {
                  "id": "ref|XP_042666542.1|",
                  "accession": "XP_042666542",
                  "title": "apovitellenin-1 [Centrocercus urophasianus]",
                  "taxid": 9002,
                  "sciname": "Centrocercus urophasianus"
                },
                {
                  "id": "ref|XP_042724214.1|",
                  "accession": "XP_042724214",
                  "title": "apovitellenin-1 [Lagopus leucura]",
                  "taxid": 30410,
                  "sciname": "Lagopus leucura"
                }
              ],
              "len": 106,
              "hsps": [
                {
                  "num": 1,
                  "bit_score": 174.481,
                  "score": 441,
                  "evalue": 3.37257e-54,
                  "identity": 94,
                  "positive": 99,
                  "query_from": 1,
                  "query_to": 106,
                  "hit_from": 1,
                  "hit_to": 106,
                  "align_len": 106,
                  "gaps": 0,
                  "qseq": "MVQYRALVIAVILLLSTTVPEVHSKSIIDRERRDWLVIPDAAAAYIYEAVNKVSPRAGQFLLDVSQTTVVSGIRNFLINETARLTKLAEQLMEKIKNLCYTKVLGY",
                  "hseq": "MVQYRALVIALILLLSTTVPEVHSKSIFERDRRDWLVIPDAVAAYIYEAVNKMSPRAGQFLVDVSQTTVVSGTRNFLIRETTRLTILAEQLMEKIKNLWYTKVLGY",
                  "midline": "MVQYRALVIA+ILLLSTTVPEVHSKSI +R+RRDWLVIPDA AAYIYEAVNK+SPRAGQFL+DVSQTTVVSG RNFLI ET RLT LAEQLMEKIKNL YTKVLGY"
                }
              ]
            },
            {
              "num": 4,
              "description": [
                {
                  "id": "ref|XP_031408190.1|",
                  "accession": "XP_031408190",
                  "title": "apovitellenin-1 [Meleagris gallopavo]",
                  "taxid": 9103,
                  "sciname": "Meleagris gallopavo"
                }
              ],
              "len": 106,
              "hsps": [
                {
                  "num": 1,
                  "bit_score": 173.711,
                  "score": 439,
                  "evalue": 9.35683e-54,
                  "identity": 93,
                  "positive": 99,
                  "query_from": 1,
                  "query_to": 106,
                  "hit_from": 1,
                  "hit_to": 106,
                  "align_len": 106,
                  "gaps": 0,
                  "qseq": "MVQYRALVIAVILLLSTTVPEVHSKSIIDRERRDWLVIPDAAAAYIYEAVNKVSPRAGQFLLDVSQTTVVSGIRNFLINETARLTKLAEQLMEKIKNLCYTKVLGY",
                  "hseq": "MVQYRALVIALILLLSTTVPEVHSKSIFERDRRDWLVIPDAVAAYIYEAVNKMSPRAGQFLVDISQTTVVSGTRNFLIRETARLTILAEQLMEKIKNLWYTKVQGY",
                  "midline": "MVQYRALVIA+ILLLSTTVPEVHSKSI +R+RRDWLVIPDA AAYIYEAVNK+SPRAGQFL+D+SQTTVVSG RNFLI ETARLT LAEQLMEKIKNL YTKV GY"
                }
              ]
            },
            {
              "num": 5,
              "description": [
                {
                  "id": "gb|NWX73256.1|",
                  "accession": "NWX73256",
                  "title": "APOV1 protein [Alca torda]",
                  "taxid": 28689,
                  "sciname": "Alca torda"
                }
              ],
              "len": 106,
              "hsps": [
                {
                  "num": 1,
                  "bit_score": 165.236,
                  "score": 417,
                  "evalue": 1.85493e-50,
                  "identity": 79,
                  "positive": 91,
                  "query_from": 1,
                  "query_to": 106,
                  "hit_from": 1,
                  "hit_to": 106,
                  "align_len": 106,
                  "gaps": 0,
                  "qseq": "MVQYRALVIAVILLLSTTVPEVHSKSIIDRERRDWLVIPDAAAAYIYEAVNKVSPRAGQFLLDVSQTTVVSGIRNFLINETARLTKLAEQLMEKIKNLCYTKVLGY",
                  "hseq": "MVQSRALVIALILFLSTTLPEVHSKSVFERDRRDWLVIPDAIAAYIYETVNKMSPKVGQFLVDAAQTPVVVVTRNFLIRETTKLSILAEQLMEKIKNLWYTRVLGY",
                  "midline": "MVQ RALVIA+IL LSTT+PEVHSKS+ +R+RRDWLVIPDA AAYIYE VNK+SP+ GQFL+D +QT VV   RNFLI ET +L+ LAEQLMEKIKNL YT+VLGY"
                }
              ]
            },
            {
              "num": 6,
              "description": [
                {
                  "id": "gb|NWH49836.1|",
                  "accession": "NWH49836",
                  "title": "APOV1 protein [Fregata magnificens]",
                  "taxid": 37042,
                  "sciname": "Fregata magnificens"
                }
              ],
              "len": 106,
              "hsps": [
                {
                  "num": 1,
                  "bit_score": 164.466,
                  "score": 415,
                  "evalue": 3.50472e-50,
                  "identity": 78,
                  "positive": 92,
                  "query_from": 1,
                  "query_to": 106,
                  "hit_from": 1,
                  "hit_to": 106,
                  "align_len": 106,
                  "gaps": 0,
                  "qseq": "MVQYRALVIAVILLLSTTVPEVHSKSIIDRERRDWLVIPDAAAAYIYEAVNKVSPRAGQFLLDVSQTTVVSGIRNFLINETARLTKLAEQLMEKIKNLCYTKVLGY",
                  "hseq": "MLQSRALVMALILLLSTTLPEVHSKSVFEKDRRDWLVIPDAIAAYIYETVNKMSPKVGQFLVDAAQTPVVVVTRNFLIRETTKLSILAEQLMEKIKNLWYTKVLGY",
                  "midline": "M+Q RALV+A+ILLLSTT+PEVHSKS+ +++RRDWLVIPDA AAYIYE VNK+SP+ GQFL+D +QT VV   RNFLI ET +L+ LAEQLMEKIKNL YTKVLGY"
                }
              ]
            },
            {
              "num": 7,
              "description": [
                {
                  "id": "gb|NXI63052.1|",
                  "accession": "NXI63052",
                  "title": "APOV1 protein [Anseranas semipalmata]",
                  "taxid": 8851,
                  "sciname": "Anseranas semipalmata"
                }
              ],
              "len": 106,
              "hsps": [
                {
                  "num": 1,
                  "bit_score": 163.31,
                  "score": 412,
                  "evalue": 1.18432e-49,
                  "identity": 87,
                  "positive": 96,
                  "query_from": 1,
                  "query_to": 106,
                  "hit_from": 1,
                  "hit_to": 106,
                  "align_len": 106,
                  "gaps": 0,
                  "qseq": "MVQYRALVIAVILLLSTTVPEVHSKSIIDRERRDWLVIPDAAAAYIYEAVNKVSPRAGQFLLDVSQTTVVSGIRNFLINETARLTKLAEQLMEKIKNLCYTKVLGY",
                  "hseq": "MVQYRALVIALILLLSTTVPEVHSKSIFERDRRDWLVIPDAIAAYIYEAVNKMSPRVGQFLVDAAQTPVVAGTRNFLIRETTKLSLLAEQLMEKIKNLWYTKVLGY",
                  "midline": "MVQYRALVIA+ILLLSTTVPEVHSKSI +R+RRDWLVIPDA AAYIYEAVNK+SPR GQFL+D +QT VV+G RNFLI ET +L+ LAEQLMEKIKNL YTKVLGY"
                }
              ]
            },
            {
              "num": 8,
              "description": [
                {
                  "id": "gb|OXB62558.1|",
                  "accession": "OXB62558",
                  "title": "hypothetical protein ASZ78_014504 [Callipepla squamata]",
                  "taxid": 9009,
                  "sciname": "Callipepla squamata"
                }
              ],
              "len": 106,
              "hsps": [
                {
                  "num": 1,
                  "bit_score": 162.925,
                  "score": 411,
                  "evalue": 1.39614e-49,
                  "identity": 87,
                  "positive": 94,
                  "query_from": 1,
                  "query_to": 106,
                  "hit_from": 1,
                  "hit_to": 106,
                  "align_len": 106,
                  "gaps": 0,
                  "qseq": "MVQYRALVIAVILLLSTTVPEVHSKSIIDRERRDWLVIPDAAAAYIYEAVNKVSPRAGQFLLDVSQTTVVSGIRNFLINETARLTKLAEQLMEKIKNLCYTKVLGY",
                  "hseq": "MVQYRALVIALILLLSATVPEVHSKSIFERDRRDWMVIPDAVGGYIYEVVNKVSPRAGQFLVDVSQTTVVAGTRSFLIRETARLTLLMEQLMEKIKNLWYTKVAGY",
                  "midline": "MVQYRALVIA+ILLLS TVPEVHSKSI +R+RRDW+VIPDA   YIYE VNKVSPRAGQFL+DVSQTTVV+G R+FLI ETARLT L EQLMEKIKNL YTKV GY"
                }
              ]
            },
            {
              "num": 9,
              "description": [
                {
                  "id": "gb|OXB83345.1|",
                  "accession": "OXB83345",
                  "title": "hypothetical protein H355_001782, partial [Colinus virginianus]",
                  "taxid": 9014,
                  "sciname": "Colinus virginianus"
                }
              ],
              "len": 119,
              "hsps": [
                {
                  "num": 1,
                  "bit_score": 162.925,
                  "score": 411,
                  "evalue": 2.28792e-49,
                  "identity": 87,
                  "positive": 94,
                  "query_from": 1,
                  "query_to": 106,
                  "hit_from": 14,
                  "hit_to": 119,
                  "align_len": 106,
                  "gaps": 0,
                  "qseq": "MVQYRALVIAVILLLSTTVPEVHSKSIIDRERRDWLVIPDAAAAYIYEAVNKVSPRAGQFLLDVSQTTVVSGIRNFLINETARLTKLAEQLMEKIKNLCYTKVLGY",
                  "hseq": "MVQYRALVIALILLLSATVPEVHSKSIFERDRRDWMVIPDAVGGYIYEVVNKVSPRAGQFLMDVSQTTVVAGTRSFLIRETARLTLLMEQLMEKIKNLWYTKVSGY",
                  "midline": "MVQYRALVIA+ILLLS TVPEVHSKSI +R+RRDW+VIPDA   YIYE VNKVSPRAGQFL+DVSQTTVV+G R+FLI ETARLT L EQLMEKIKNL YTKV GY"
                }
              ]
            },
            {
              "num": 10,
              "description": [
                {
                  "id": "gb|NXL08119.1|",
                  "accession": "NXL08119",
                  "title": "APOV1 protein [Mesembrinibis cayennensis]",
                  "taxid": 1118748,
                  "sciname": "Mesembrinibis cayennensis"
                }
              ],
              "len": 106,
              "hsps": [
                {
                  "num": 1,
                  "bit_score": 162.155,
                  "score": 409,
                  "evalue": 3.39475e-49,
                  "identity": 77,
                  "positive": 90,
                  "query_from": 1,
                  "query_to": 106,
                  "hit_from": 1,
                  "hit_to": 106,
                  "align_len": 106,
                  "gaps": 0,
                  "qseq": "MVQYRALVIAVILLLSTTVPEVHSKSIIDRERRDWLVIPDAAAAYIYEAVNKVSPRAGQFLLDVSQTTVVSGIRNFLINETARLTKLAEQLMEKIKNLCYTKVLGY",
                  "hseq": "MLQSRAVVIALILLLSTTLPEVHSKAIFERDRRDWLVIPDAIAAYIYETVNKMSPKVGQFLVDAAQTPAVVATRTFLIRETTKLSILAEQLMEKIKNLWYTKVLGY",
                  "midline": "M+Q RA+VIA+ILLLSTT+PEVHSK+I +R+RRDWLVIPDA AAYIYE VNK+SP+ GQFL+D +QT  V   R FLI ET +L+ LAEQLMEKIKNL YTKVLGY"
                }
              ]
            },
            {
              "num": 11,
              "description": [
                {
                  "id": "gb|NXL89643.1|",
                  "accession": "NXL89643",
                  "title": "APOV1 protein [Alectura lathami]",
                  "taxid": 81907,
                  "sciname": "Alectura lathami"
                }
              ],
              "len": 106,
              "hsps": [
                {
                  "num": 1,
                  "bit_score": 159.073,
                  "score": 401,
                  "evalue": 5.21151e-48,
                  "identity": 85,
                  "positive": 96,
                  "query_from": 1,
                  "query_to": 106,
                  "hit_from": 1,
                  "hit_to": 106,
                  "align_len": 106,
                  "gaps": 0,
                  "qseq": "MVQYRALVIAVILLLSTTVPEVHSKSIIDRERRDWLVIPDAAAAYIYEAVNKVSPRAGQFLLDVSQTTVVSGIRNFLINETARLTKLAEQLMEKIKNLCYTKVLGY",
                  "hseq": "MVQYRALVIALILLLSTTVPEVHSKSIFEKDRRDWLVIPDAIAAYIYEAVNKVSPRAGQFLLDAAQIPVVAGTRNFLIRETAKLSIMAEQLIEKIKNMLNTKVLGY",
                  "midline": "MVQYRALVIA+ILLLSTTVPEVHSKSI +++RRDWLVIPDA AAYIYEAVNKVSPRAGQFLLD +Q  VV+G RNFLI ETA+L+ +AEQL+EKIKN+  TKVLGY"
                }
              ]
            },
            {
              "num": 12,
              "description": [
                {
                  "id": "ref|XP_021240455.1|",
                  "accession": "XP_021240455",
                  "title": "apovitellenin-1-like [Numida meleagris]",
                  "taxid": 8996,
                  "sciname": "Numida meleagris"
                }
              ],
              "len": 106,
              "hsps": [
                {
                  "num": 1,
                  "bit_score": 158.688,
                  "score": 400,
                  "evalue": 6.78089e-48,
                  "identity": 84,
                  "positive": 94,
                  "query_from": 1,
                  "query_to": 106,
                  "hit_from": 1,
                  "hit_to": 106,
                  "align_len": 106,
                  "gaps": 0,
                  "qseq": "MVQYRALVIAVILLLSTTVPEVHSKSIIDRERRDWLVIPDAAAAYIYEAVNKVSPRAGQFLLDVSQTTVVSGIRNFLINETARLTKLAEQLMEKIKNLCYTKVLGY",
                  "hseq": "MVQYRALVIVLILLLSSTVPEVHSKSIFERDRRDWMVTVDAVAAYIYEVVNKVSPRAGQFLMDVSQTAAVAGTRNFLISETARLSMLAEQLIEKIKKLWYTKVLGY",
                  "midline": "MVQYRALVI +ILLLS+TVPEVHSKSI +R+RRDW+V  DA AAYIYE VNKVSPRAGQFL+DVSQT  V+G RNFLI+ETARL+ LAEQL+EKIK L YTKVLGY"
                }
              ]
            },
            {
              "num": 13,
              "description": [
                {
                  "id": "ref|NP_001297293.1|",
                  "accession": "NP_001297293",
                  "title": "apovitellenin-1-like precursor [Anas platyrhynchos]",
                  "taxid": 8839,
                  "sciname": "Anas platyrhynchos"
                },
                {
                  "id": "ref|XP_021128668.1|",
                  "accession": "XP_021128668",
                  "title": "apovitellenin-1-like isoform X1 [Anas platyrhynchos]",
                  "taxid": 8839,
                  "sciname": "Anas platyrhynchos"
                },
                {
                  "id": "ref|XP_021128669.1|",
                  "accession": "XP_021128669",
                  "title": "apovitellenin-1-like isoform X1 [Anas platyrhynchos]",
                  "taxid": 8839,
                  "sciname": "Anas platyrhynchos"
                },
                {
                  "id": "ref|XP_032063385.1|",
                  "accession": "XP_032063385",
                  "title": "apovitellenin-1 [Aythya fuligula]",
                  "taxid": 219594,
                  "sciname": "Aythya fuligula"
                },
                {
                  "id": "gb|ACS75016.1|",
                  "accession": "ACS75016",
                  "title": "very low density apolipoprotein-II [Cairina moschata]",
                  "taxid": 8855,
                  "sciname": "Cairina moschata"
                },
                {
                  "id": "gb|NWZ32829.1|",
                  "accession": "NWZ32829",
                  "title": "APOV1 protein [Asarcornis scutulata]",
                  "taxid": 75869,
                  "sciname": "Asarcornis scutulata"
                },
                {
                  "id": "gb|AAV65597.1|",
                  "accession": "AAV65597",
                  "title": "very low density apolipoprotein II [Anas platyrhynchos]",
                  "taxid": 8839,
                  "sciname": "Anas platyrhynchos"
                },
                {
                  "id": "gb|EOB00739.1|",
                  "accession": "EOB00739",
                  "title": "Apovitellenin-1, partial [Anas platyrhynchos]",
                  "taxid": 8839,
                  "sciname": "Anas platyrhynchos"
                }
              ],
              "len": 106,
              "hsps": [
                {
                  "num": 1,
                  "bit_score": 157.147,
                  "score": 396,
                  "evalue": 3.11451e-47,
                  "identity": 85,
                  "positive": 92,
                  "query_from": 1,
                  "query_to": 106,
                  "hit_from": 1,
                  "hit_to": 106,
                  "align_len": 106,
                  "gaps": 0,
                  "qseq": "MVQYRALVIAVILLLSTTVPEVHSKSIIDRERRDWLVIPDAAAAYIYEAVNKVSPRAGQFLLDVSQTTVVSGIRNFLINETARLTKLAEQLMEKIKNLCYTKVLGY",
                  "hseq": "MVQYRALVIALILLLSTTVPEVHSKSIFERDRRDWLVIPDAIAAYIYETVNKMSPRVGQFLADAAQTPVVVGTRTFLIRETTKLSLLAEQLMEKIKNLWYTKVLGY",
                  "midline": "MVQYRALVIA+ILLLSTTVPEVHSKSI +R+RRDWLVIPDA AAYIYE VNK+SPR GQFL D +QT VV G R FLI ET +L+ LAEQLMEKIKNL YTKVLGY"
                }
              ]
            },
            {
              "num": 14,
              "description": [
                {
                  "id": "ref|XP_009980753.1|",
                  "accession": "XP_009980753",
                  "title": "PREDICTED: apovitellenin-1-like [Tauraco erythrolophus]",
                  "taxid": 121530,
                  "sciname": "Tauraco erythrolophus"
                },
                {
                  "id": "gb|KFV00893.1|",
                  "accession": "KFV00893",
                  "title": "Apovitellenin-1 [Tauraco erythrolophus]",
                  "taxid": 121530,
                  "sciname": "Tauraco erythrolophus"
                }
              ],
              "len": 106,
              "hsps": [
                {
                  "num": 1,
                  "bit_score": 156.762,
                  "score": 395,
                  "evalue": 4.23408e-47,
                  "identity": 75,
                  "positive": 89,
                  "query_from": 1,
                  "query_to": 106,
                  "hit_from": 1,
                  "hit_to": 106,
                  "align_len": 106,
                  "gaps": 0,
                  "qseq": "MVQYRALVIAVILLLSTTVPEVHSKSIIDRERRDWLVIPDAAAAYIYEAVNKVSPRAGQFLLDVSQTTVVSGIRNFLINETARLTKLAEQLMEKIKNLCYTKVLGY",
                  "hseq": "MLQSRALVIALMLLLSTTLPEVHSKFILERDRRDWLVIPDAIAAYIYETVNKMSPKVGQFLVDASQTPVVVVTRNFLIRETAKISIGVEHFMEKIKNLWYTRVLGY",
                  "midline": "M+Q RALVIA++LLLSTT+PEVHSK I++R+RRDWLVIPDA AAYIYE VNK+SP+ GQFL+D SQT VV   RNFLI ETA+++   E  MEKIKNL YT+VLGY"
                }
              ]
            },
            {
              "num": 15,
              "description": [
                {
                  "id": "gb|NXC47881.1|",
                  "accession": "NXC47881",
                  "title": "APOV1 protein [Penelope pileata]",
                  "taxid": 1118817,
                  "sciname": "Penelope pileata"
                }
              ],
              "len": 106,
              "hsps": [
                {
                  "num": 1,
                  "bit_score": 155.221,
                  "score": 391,
                  "evalue": 1.74258e-46,
                  "identity": 74,
                  "positive": 88,
                  "query_from": 1,
                  "query_to": 106,
                  "hit_from": 1,
                  "hit_to": 106,
                  "align_len": 106,
                  "gaps": 0,
                  "qseq": "MVQYRALVIAVILLLSTTVPEVHSKSIIDRERRDWLVIPDAAAAYIYEAVNKVSPRAGQFLLDVSQTTVVSGIRNFLINETARLTKLAEQLMEKIKNLCYTKVLGY",
                  "hseq": "MVQYRALVIALILLISTTVPEVHSKSIFERDRRDWQAIPDAVANYIFEAVNKVSPKAAQLLVDFSHTSVVTGTRSFLSREITRLSILAEHLIEKIRNMWNTKVLGY",
                  "midline": "MVQYRALVIA+ILL+STTVPEVHSKSI +R+RRDW  IPDA A YI+EAVNKVSP+A Q L+D S T+VV+G R+FL  E  RL+ LAE L+EKI+N+  TKVLGY"
                }
              ]
            },
            {
              "num": 16,
              "description": [
                {
                  "id": "gb|NXK55605.1|",
                  "accession": "NXK55605",
                  "title": "APOV1 protein [Chauna torquata]",
                  "taxid": 30388,
                  "sciname": "Chauna torquata"
                }
              ],
              "len": 106,
              "hsps": [
                {
                  "num": 1,
                  "bit_score": 154.836,
                  "score": 390,
                  "evalue": 2.05417e-46,
                  "identity": 84,
                  "positive": 93,
                  "query_from": 1,
                  "query_to": 106,
                  "hit_from": 1,
                  "hit_to": 106,
                  "align_len": 106,
                  "gaps": 0,
                  "qseq": "MVQYRALVIAVILLLSTTVPEVHSKSIIDRERRDWLVIPDAAAAYIYEAVNKVSPRAGQFLLDVSQTTVVSGIRNFLINETARLTKLAEQLMEKIKNLCYTKVLGY",
                  "hseq": "MVQSRALVIALILLLSTTVPEVHSKSIFERDRRDWLVIPDAIAAYIYETVNKMSPRVGQFLVDAAQTPVVVGTRSFLIRETTKLSLLAEQLMEKIKNLWYTKVLGY",
                  "midline": "MVQ RALVIA+ILLLSTTVPEVHSKSI +R+RRDWLVIPDA AAYIYE VNK+SPR GQFL+D +QT VV G R+FLI ET +L+ LAEQLMEKIKNL YTKVLGY"
                }
              ]
            },
            {
              "num": 17,
              "description": [
                {
                  "id": "sp|P79886.1|",
                  "accession": "P79886",
                  "title": "RecName: Full=Apovitellenin-1; AltName: Full=Apo-VLDL-II; Short=Apo-II; AltName: Full=Apovitellenin I; AltName: Full=Very low density lipoprotein II; Flags: Precursor [Coturnix japonica]",
                  "taxid": 93934,
                  "sciname": "Coturnix japonica"
                },
                {
                  "id": "gb|AAB37468.1|",
                  "accession": "AAB37468",
                  "title": "very-low-density apolipoprotein II [Coturnix coturnix]",
                  "taxid": 9091,
                  "sciname": "Coturnix coturnix"
                }
              ],
              "len": 105,
              "hsps": [
                {
                  "num": 1,
                  "bit_score": 154.451,
                  "score": 389,
                  "evalue": 2.89188e-46,
                  "identity": 77,
                  "positive": 89,
                  "query_from": 1,
                  "query_to": 106,
                  "hit_from": 1,
                  "hit_to": 105,
                  "align_len": 106,
                  "gaps": 1,
                  "qseq": "MVQYRALVIAVILLLSTTVPEVHSKSIIDRERRDWLVIPDAAAAYIYEAVNKVSPRAGQFLLDVSQTTVVSGIRNFLINETARLTKLAEQLMEKIKNLCYTKVLGY",
                  "hseq": "MVQYRELVIALILLLSTTVPEVHSRSLSDRGRRDWMVYPDALASYIYEAVNTVSPRAAQFLLDVSQTTVVSGARNLLIRETTKITILVEQMVEKIRSIWNGK-LGY",
                  "midline": "MVQYR LVIA+ILLLSTTVPEVHS+S+ DR RRDW+V PDA A+YIYEAVN VSPRA QFLLDVSQTTVVSG RN LI ET ++T L EQ++EKI+++   K LGY"
                }
              ]
            },
            {
              "num": 18,
              "description": [
                {
                  "id": "ref|XP_008500863.1|",
                  "accession": "XP_008500863",
                  "title": "apovitellenin-1 [Calypte anna]",
                  "taxid": 9244,
                  "sciname": "Calypte anna"
                },
                {
                  "id": "ref|XP_030317962.1|",
                  "accession": "XP_030317962",
                  "title": "apovitellenin-1 [Calypte anna]",
                  "taxid": 9244,
                  "sciname": "Calypte anna"
                },
                {
                  "id": "gb|KFP07672.1|",
                  "accession": "KFP07672",
                  "title": "Apovitellenin-1 [Calypte anna]",
                  "taxid": 9244,
                  "sciname": "Calypte anna"
                }
              ],
              "len": 106,
              "hsps": [
                {
                  "num": 1,
                  "bit_score": 154.451,
                  "score": 389,
                  "evalue": 3.43948e-46,
                  "identity": 72,
                  "positive": 87,
                  "query_from": 1,
                  "query_to": 106,
                  "hit_from": 1,
                  "hit_to": 106,
                  "align_len": 106,
                  "gaps": 0,
                  "qseq": "MVQYRALVIAVILLLSTTVPEVHSKSIIDRERRDWLVIPDAAAAYIYEAVNKVSPRAGQFLLDVSQTTVVSGIRNFLINETARLTKLAEQLMEKIKNLCYTKVLGY",
                  "hseq": "MLQSRTLMIALILLLGTTFPEVHSKSVFEKDRRDWLVIPDAIAFYIYEAVNKMSPKVGQFLADAAQTPVVVGSRNFLIKETTKLSIMAEQLMEKIKKLWYSRVQGY",
                  "midline": "M+Q R L+IA+ILLL TT PEVHSKS+ +++RRDWLVIPDA A YIYEAVNK+SP+ GQFL D +QT VV G RNFLI ET +L+ +AEQLMEKIK L Y++V GY"
                }
              ]
            },
            {
              "num": 19,
              "description": [
                {
                  "id": "gb|NXU75421.1|",
                  "accession": "NXU75421",
                  "title": "APOV1 protein [Oreotrochilus melanogaster]",
                  "taxid": 689266,
                  "sciname": "Oreotrochilus melanogaster"
                }
              ],
              "len": 106,
              "hsps": [
                {
                  "num": 1,
                  "bit_score": 154.066,
                  "score": 388,
                  "evalue": 4.99376e-46,
                  "identity": 72,
                  "positive": 87,
                  "query_from": 1,
                  "query_to": 106,
                  "hit_from": 1,
                  "hit_to": 106,
                  "align_len": 106,
                  "gaps": 0,
                  "qseq": "MVQYRALVIAVILLLSTTVPEVHSKSIIDRERRDWLVIPDAAAAYIYEAVNKVSPRAGQFLLDVSQTTVVSGIRNFLINETARLTKLAEQLMEKIKNLCYTKVLGY",
                  "hseq": "MLQSRTLMIALILLLGTTFPEVHSKSMFEKDRRDWLVIPDAIASYIYETVNKMSPKVGQFLADAAQTPVVVGSRNFLIRETTKLSILAEQLMEKIKKLWYSRVQGY",
                  "midline": "M+Q R L+IA+ILLL TT PEVHSKS+ +++RRDWLVIPDA A+YIYE VNK+SP+ GQFL D +QT VV G RNFLI ET +L+ LAEQLMEKIK L Y++V GY"
                }
              ]
            },
            {
              "num": 20,
              "description": [
                {
                  "id": "ref|XP_013039830.1|",
                  "accession": "XP_013039830",
                  "title": "PREDICTED: apovitellenin-1 isoform X2 [Anser cygnoides domesticus]",
                  "taxid": 381198,
                  "sciname": "Anser cygnoides domesticus"
                },
                {
                  "id": "ref|XP_013039838.1|",
                  "accession": "XP_013039838",
                  "title": "PREDICTED: apovitellenin-1 isoform X2 [Anser cygnoides domesticus]",
                  "taxid": 381198,
                  "sciname": "Anser cygnoides domesticus"
                },
                {
                  "id": "ref|XP_035170784.1|",
                  "accession": "XP_035170784",
                  "title": "apovitellenin-1 [Oxyura jamaicensis]",
                  "taxid": 8884,
                  "sciname": "Oxyura jamaicensis"
                },
                {
                  "id": "ref|XP_035170785.1|",
                  "accession": "XP_035170785",
                  "title": "apovitellenin-1 [Oxyura jamaicensis]",
                  "taxid": 8884,
                  "sciname": "Oxyura jamaicensis"
                },
                {
                  "id": "ref|XP_035396367.1|",
                  "accession": "XP_035396367",
                  "title": "apovitellenin-1 isoform X2 [Cygnus atratus]",
                  "taxid": 8868,
                  "sciname": "Cygnus atratus"
                },
                {
                  "id": "gb|ABJ16558.1|",
                  "accession": "ABJ16558",
                  "title": "very low density apolipoprotein II [Anser anser]",
                  "taxid": 8843,
                  "sciname": "Anser anser"
                },
                {
                  "id": "gb|ACS75017.1|",
                  "accession": "ACS75017",
                  "title": "very low density apolipoprotein-II [Anas platyrhynchos]",
                  "taxid": 8839,
                  "sciname": "Anas platyrhynchos"
                }
              ],
              "len": 106,
              "hsps": [
                {
                  "num": 1,
                  "bit_score": 153.68,
                  "score": 387,
                  "evalue": 5.95157e-46,
                  "identity": 84,
                  "positive": 91,
                  "query_from": 1,
                  "query_to": 106,
                  "hit_from": 1,
                  "hit_to": 106,
                  "align_len": 106,
                  "gaps": 0,
                  "qseq": "MVQYRALVIAVILLLSTTVPEVHSKSIIDRERRDWLVIPDAAAAYIYEAVNKVSPRAGQFLLDVSQTTVVSGIRNFLINETARLTKLAEQLMEKIKNLCYTKVLGY",
                  "hseq": "MVQSRALVIALILLLSTTVPEVHSKSIFERDRRDWLVIPDAIAAYIYETVNKMSPRVGQFLADAAQTPVVVGTRTFLIRETTKLSLLAEQLMEKIKNLWYTKVLGY",
                  "midline": "MVQ RALVIA+ILLLSTTVPEVHSKSI +R+RRDWLVIPDA AAYIYE VNK+SPR GQFL D +QT VV G R FLI ET +L+ LAEQLMEKIKNL YTKVLGY"
                }
              ]
            },
            {
              "num": 21,
              "description": [
                {
                  "id": "ref|XP_027509218.1|",
                  "accession": "XP_027509218",
                  "title": "apovitellenin-1-like [Corapipo altera]",
                  "taxid": 415028,
                  "sciname": "Corapipo altera"
                }
              ],
              "len": 105,
              "hsps": [
                {
                  "num": 1,
                  "bit_score": 153.68,
                  "score": 387,
                  "evalue": 6.43985e-46,
                  "identity": 72,
                  "positive": 91,
                  "query_from": 1,
                  "query_to": 106,
                  "hit_from": 1,
                  "hit_to": 105,
                  "align_len": 106,
                  "gaps": 1,
                  "qseq": "MVQYRALVIAVILLLSTTVPEVHSKSIIDRERRDWLVIPDAAAAYIYEAVNKVSPRAGQFLLDVSQTTVVSGIRNFLINETARLTKLAEQLMEKIKNLCYTKVLGY",
                  "hseq": "MLQSRVLMIALILLLSTTLPEVHSKSVFERDRRDWLVVPDAVASYVYEAVNKVSPRAGQFLVDTAQTPAVVATRNFLIRETAKLSIMAEQLIEKIKNV-WARVRGY",
                  "midline": "M+Q R L+IA+ILLLSTT+PEVHSKS+ +R+RRDWLV+PDA A+Y+YEAVNKVSPRAGQFL+D +QT  V   RNFLI ETA+L+ +AEQL+EKIKN+ + +V GY"
                }
              ]
            },
            {
              "num": 22,
              "description": [
                {
                  "id": "ref|XP_010183150.1|",
                  "accession": "XP_010183150",
                  "title": "PREDICTED: apovitellenin-1 [Mesitornis unicolor]",
                  "taxid": 54374,
                  "sciname": "Mesitornis unicolor"
                },
                {
                  "id": "gb|KFQ27269.1|",
                  "accession": "KFQ27269",
                  "title": "Apovitellenin-1 [Mesitornis unicolor]",
                  "taxid": 54374,
                  "sciname": "Mesitornis unicolor"
                }
              ],
              "len": 106,
              "hsps": [
                {
                  "num": 1,
                  "bit_score": 153.295,
                  "score": 386,
                  "evalue": 9.53736e-46,
                  "identity": 81,
                  "positive": 90,
                  "query_from": 1,
                  "query_to": 106,
                  "hit_from": 1,
                  "hit_to": 106,
                  "align_len": 106,
                  "gaps": 0,
                  "qseq": "MVQYRALVIAVILLLSTTVPEVHSKSIIDRERRDWLVIPDAAAAYIYEAVNKVSPRAGQFLLDVSQTTVVSGIRNFLINETARLTKLAEQLMEKIKNLCYTKVLGY",
                  "hseq": "MLQSRVLAIALILLLSTTFPEVHSKSIFEKDRRDWLVIPDAIASYIYETVNKMSPKAGQFLADAAQTPVVVGSRNFLIRETTRLTILAEQLMEKIKNLWYTKVLGY",
                  "midline": "M+Q R L IA+ILLLSTT PEVHSKSI +++RRDWLVIPDA A+YIYE VNK+SP+AGQFL D +QT VV G RNFLI ET RLT LAEQLMEKIKNL YTKVLGY"
                }
              ]
            },
            {
              "num": 23,
              "description": [
                {
                  "id": "ref|XP_040426579.1|",
                  "accession": "XP_040426579",
                  "title": "apovitellenin-1 [Cygnus olor]",
                  "taxid": 8869,
                  "sciname": "Cygnus olor"
                }
              ],
              "len": 106,
              "hsps": [
                {
                  "num": 1,
                  "bit_score": 153.295,
                  "score": 386,
                  "evalue": 1.00749e-45,
                  "identity": 83,
                  "positive": 91,
                  "query_from": 1,
                  "query_to": 106,
                  "hit_from": 1,
                  "hit_to": 106,
                  "align_len": 106,
                  "gaps": 0,
                  "qseq": "MVQYRALVIAVILLLSTTVPEVHSKSIIDRERRDWLVIPDAAAAYIYEAVNKVSPRAGQFLLDVSQTTVVSGIRNFLINETARLTKLAEQLMEKIKNLCYTKVLGY",
                  "hseq": "MVQSRALVIALILLLSTTVPEVHSKSIFERDRRDWLVIPDAIAAYIYETVNKMSPRVGQFLADAAQTPIVVGTRTFLIRETTKLSLLAEQLMEKIKNLWYTKVLGY",
                  "midline": "MVQ RALVIA+ILLLSTTVPEVHSKSI +R+RRDWLVIPDA AAYIYE VNK+SPR GQFL D +QT +V G R FLI ET +L+ LAEQLMEKIKNL YTKVLGY"
                }
              ]
            },
            {
              "num": 24,
              "description": [
                {
                  "id": "ref|XP_009996541.1|",
                  "accession": "XP_009996541",
                  "title": "PREDICTED: apovitellenin-1-like [Chaetura pelagica]",
                  "taxid": 8897,
                  "sciname": "Chaetura pelagica"
                }
              ],
              "len": 106,
              "hsps": [
                {
                  "num": 1,
                  "bit_score": 152.91,
                  "score": 385,
                  "evalue": 1.14919e-45,
                  "identity": 80,
                  "positive": 92,
                  "query_from": 1,
                  "query_to": 106,
                  "hit_from": 1,
                  "hit_to": 106,
                  "align_len": 106,
                  "gaps": 0,
                  "qseq": "MVQYRALVIAVILLLSTTVPEVHSKSIIDRERRDWLVIPDAAAAYIYEAVNKVSPRAGQFLLDVSQTTVVSGIRNFLINETARLTKLAEQLMEKIKNLCYTKVLGY",
                  "hseq": "MLQSRVLVIALILLLGTTFPEVHSRSVSDXXRRDWLTVPDAIAAYIYEAVNKVSPKAGQFLVDVAQTSVVAGTRNFLIRETTKLSILAEQLMEKIKNLWYTKVLGY",
                  "midline": "M+Q R LVIA+ILLL TT PEVHS+S+ D  RRDWL +PDA AAYIYEAVNKVSP+AGQFL+DV+QT+VV+G RNFLI ET +L+ LAEQLMEKIKNL YTKVLGY"
                }
              ]
            },
            {
              "num": 25,
              "description": [
                {
                  "id": "gb|NXS97802.1|",
                  "accession": "NXS97802",
                  "title": "APOV1 protein [Jacana jacana]",
                  "taxid": 54508,
                  "sciname": "Jacana jacana"
                }
              ],
              "len": 106,
              "hsps": [
                {
                  "num": 1,
                  "bit_score": 152.91,
                  "score": 385,
                  "evalue": 1.3696e-45,
                  "identity": 82,
                  "positive": 92,
                  "query_from": 1,
                  "query_to": 106,
                  "hit_from": 1,
                  "hit_to": 106,
                  "align_len": 106,
                  "gaps": 0,
                  "qseq": "MVQYRALVIAVILLLSTTVPEVHSKSIIDRERRDWLVIPDAAAAYIYEAVNKVSPRAGQFLLDVSQTTVVSGIRNFLINETARLTKLAEQLMEKIKNLCYTKVLGY",
                  "hseq": "MVQYRALVIALILLLSTTVPEVHSKSIFERDRRDWLVIPDAIAAYIYETVNKMSPRVGQFLVDAAQTPAVVVTRNFLIRETTKLSILAEQLMEKIKNLWYTRILGY",
                  "midline": "MVQYRALVIA+ILLLSTTVPEVHSKSI +R+RRDWLVIPDA AAYIYE VNK+SPR GQFL+D +QT  V   RNFLI ET +L+ LAEQLMEKIKNL YT++LGY"
                }
              ]
            },
            {
              "num": 26,
              "description": [
                {
                  "id": "gb|NWW51861.1|",
                  "accession": "NWW51861",
                  "title": "APOV1 protein [Pedionomus torquatus]",
                  "taxid": 227192,
                  "sciname": "Pedionomus torquatus"
                }
              ],
              "len": 106,
              "hsps": [
                {
                  "num": 1,
                  "bit_score": 152.525,
                  "score": 384,
                  "evalue": 1.76252e-45,
                  "identity": 81,
                  "positive": 90,
                  "query_from": 1,
                  "query_to": 106,
                  "hit_from": 1,
                  "hit_to": 106,
                  "align_len": 106,
                  "gaps": 0,
                  "qseq": "MVQYRALVIAVILLLSTTVPEVHSKSIIDRERRDWLVIPDAAAAYIYEAVNKVSPRAGQFLLDVSQTTVVSGIRNFLINETARLTKLAEQLMEKIKNLCYTKVLGY",
                  "hseq": "MVQSRALVIVLILLLSTTLPEVHSKSIFERDRRDWLVIPDAIASYIYETVNKMSPRVGQFLVDAAQTPAVVMTRNFLIRETTKLTILAEQLMEKIKNLWYTKVLGY",
                  "midline": "MVQ RALVI +ILLLSTT+PEVHSKSI +R+RRDWLVIPDA A+YIYE VNK+SPR GQFL+D +QT  V   RNFLI ET +LT LAEQLMEKIKNL YTKVLGY"
                }
              ]
            },
            {
              "num": 27,
              "description": [
                {
                  "id": "ref|XP_040980867.1|",
                  "accession": "XP_040980867",
                  "title": "apovitellenin-1 [Aquila chrysaetos chrysaetos]",
                  "taxid": 223781,
                  "sciname": "Aquila chrysaetos chrysaetos"
                },
                {
                  "id": "ref|XP_040980868.1|",
                  "accession": "XP_040980868",
                  "title": "apovitellenin-1 [Aquila chrysaetos chrysaetos]",
                  "taxid": 223781,
                  "sciname": "Aquila chrysaetos chrysaetos"
                },
                {
                  "id": "gb|NXJ44589.1|",
                  "accession": "NXJ44589",
                  "title": "APOV1 protein [Spizaetus tyrannus]",
                  "taxid": 252798,
                  "sciname": "Spizaetus tyrannus"
                }
              ],
              "len": 106,
              "hsps": [
                {
                  "num": 1,
                  "bit_score": 152.14,
                  "score": 383,
                  "evalue": 2.36986e-45,
                  "identity": 81,
                  "positive": 91,
                  "query_from": 1,
                  "query_to": 106,
                  "hit_from": 1,
                  "hit_to": 106,
                  "align_len": 106,
                  "gaps": 0,
                  "qseq": "MVQYRALVIAVILLLSTTVPEVHSKSIIDRERRDWLVIPDAAAAYIYEAVNKVSPRAGQFLLDVSQTTVVSGIRNFLINETARLTKLAEQLMEKIKNLCYTKVLGY",
                  "hseq": "MLQSRALVIVLILLLSTTLPEVHSKSIFERDRRDWLVIPDAIAAYIYETVNKMSPRVGQFLVDAAQTPVVVVTRNFLIRETTKLSILAEQLMEKIKNLWYTKVLGY",
                  "midline": "M+Q RALVI +ILLLSTT+PEVHSKSI +R+RRDWLVIPDA AAYIYE VNK+SPR GQFL+D +QT VV   RNFLI ET +L+ LAEQLMEKIKNL YTKVLGY"
                }
              ]
            },
            {
              "num": 28,
              "description": [
                {
                  "id": "gb|NXT77691.1|",
                  "accession": "NXT77691",
                  "title": "APOV1 protein [Zapornia atra]",
                  "taxid": 2585822,
                  "sciname": "Zapornia atra"
                }
              ],
              "len": 106,
              "hsps": [
                {
                  "num": 1,
                  "bit_score": 152.14,
                  "score": 383,
                  "evalue": 2.47613e-45,
                  "identity": 83,
                  "positive": 91,
                  "query_from": 1,
                  "query_to": 106,
                  "hit_from": 1,
                  "hit_to": 106,
                  "align_len": 106,
                  "gaps": 0,
                  "qseq": "MVQYRALVIAVILLLSTTVPEVHSKSIIDRERRDWLVIPDAAAAYIYEAVNKVSPRAGQFLLDVSQTTVVSGIRNFLINETARLTKLAEQLMEKIKNLCYTKVLGY",
                  "hseq": "MQQYRALVIALILLLSTTVPEVHSKSIFERDRRDWLVIPDAIAAYIYETVNKVSPKVGQFLVDAAQTPAVVVTRNFLIRETTKLSILAEQLMEKIKNLWYTKVLGY",
                  "midline": "M QYRALVIA+ILLLSTTVPEVHSKSI +R+RRDWLVIPDA AAYIYE VNKVSP+ GQFL+D +QT  V   RNFLI ET +L+ LAEQLMEKIKNL YTKVLGY"
                }
              ]
            },
            {
              "num": 29,
              "description": [
                {
                  "id": "ref|XP_010080525.1|",
                  "accession": "XP_010080525",
                  "title": "PREDICTED: apovitellenin-1 [Pterocles gutturalis]",
                  "taxid": 240206,
                  "sciname": "Pterocles gutturalis"
                },
                {
                  "id": "gb|KFV14252.1|",
                  "accession": "KFV14252",
                  "title": "Apovitellenin-1 [Pterocles gutturalis]",
                  "taxid": 240206,
                  "sciname": "Pterocles gutturalis"
                }
              ],
              "len": 106,
              "hsps": [
                {
                  "num": 1,
                  "bit_score": 151.754,
                  "score": 382,
                  "evalue": 4.42776e-45,
                  "identity": 79,
                  "positive": 93,
                  "query_from": 1,
                  "query_to": 106,
                  "hit_from": 1,
                  "hit_to": 106,
                  "align_len": 106,
                  "gaps": 0,
                  "qseq": "MVQYRALVIAVILLLSTTVPEVHSKSIIDRERRDWLVIPDAAAAYIYEAVNKVSPRAGQFLLDVSQTTVVSGIRNFLINETARLTKLAEQLMEKIKNLCYTKVLGY",
                  "hseq": "MLQSRALVIALILLLGTTLPEVHSKSVFERDRRDWLVIPDAIAAYIYETVNKMSPRVGQFLVDAAQTPVIAGTRNFLIRETTKLSILAEQLMEKIKNLWYTRVLGY",
                  "midline": "M+Q RALVIA+ILLL TT+PEVHSKS+ +R+RRDWLVIPDA AAYIYE VNK+SPR GQFL+D +QT V++G RNFLI ET +L+ LAEQLMEKIKNL YT+VLGY"
                }
              ]
            },
            {
              "num": 30,
              "description": [
                {
                  "id": "gb|NXG60885.1|",
                  "accession": "NXG60885",
                  "title": "APOV1 protein [Hemiprocne comata]",
                  "taxid": 243314,
                  "sciname": "Hemiprocne comata"
                }
              ],
              "len": 106,
              "hsps": [
                {
                  "num": 1,
                  "bit_score": 151.369,
                  "score": 381,
                  "evalue": 4.83373e-45,
                  "identity": 80,
                  "positive": 92,
                  "query_from": 1,
                  "query_to": 106,
                  "hit_from": 1,
                  "hit_to": 106,
                  "align_len": 106,
                  "gaps": 0,
                  "qseq": "MVQYRALVIAVILLLSTTVPEVHSKSIIDRERRDWLVIPDAAAAYIYEAVNKVSPRAGQFLLDVSQTTVVSGIRNFLINETARLTKLAEQLMEKIKNLCYTKVLGY",
                  "hseq": "MLQSRALVIALILLLGTTLPEVHSKSIFDKDRRDWLVVPDAIAAYIYETVNKMSPKVGQFLVDAAQTPVVVGTRNFLIRETTKLTILAEQLMEKIRNLWYTKVLGY",
                  "midline": "M+Q RALVIA+ILLL TT+PEVHSKSI D++RRDWLV+PDA AAYIYE VNK+SP+ GQFL+D +QT VV G RNFLI ET +LT LAEQLMEKI+NL YTKVLGY"
                }
              ]
            },
            {
              "num": 31,
              "description": [
                {
                  "id": "gb|KFV43063.1|",
                  "accession": "KFV43063",
                  "title": "Apovitellenin-1 [Tyto alba]",
                  "taxid": 56313,
                  "sciname": "Tyto alba"
                }
              ],
              "len": 106,
              "hsps": [
                {
                  "num": 1,
                  "bit_score": 151.369,
                  "score": 381,
                  "evalue": 5.69795e-45,
                  "identity": 81,
                  "positive": 92,
                  "query_from": 1,
                  "query_to": 106,
                  "hit_from": 1,
                  "hit_to": 106,
                  "align_len": 106,
                  "gaps": 0,
                  "qseq": "MVQYRALVIAVILLLSTTVPEVHSKSIIDRERRDWLVIPDAAAAYIYEAVNKVSPRAGQFLLDVSQTTVVSGIRNFLINETARLTKLAEQLMEKIKNLCYTKVLGY",
                  "hseq": "MLQSRALVIALILLLSTTVPEVHSKSIFEKDRRDWLVVPDAIAAYIYETVNKVSPKVGQFLVDAAQTPAVVATRNFLIRETAKLTILAEQLMEKIKNLWYTRVLGY",
                  "midline": "M+Q RALVIA+ILLLSTTVPEVHSKSI +++RRDWLV+PDA AAYIYE VNKVSP+ GQFL+D +QT  V   RNFLI ETA+LT LAEQLMEKIKNL YT+VLGY"
                }
              ]
            },
            {
              "num": 32,
              "description": [
                {
                  "id": "gb|NWX51369.1|",
                  "accession": "NWX51369",
                  "title": "APOV1 protein [Steatornis caripensis]",
                  "taxid": 48435,
                  "sciname": "Steatornis caripensis"
                }
              ],
              "len": 106,
              "hsps": [
                {
                  "num": 1,
                  "bit_score": 151.369,
                  "score": 381,
                  "evalue": 6.15255e-45,
                  "identity": 79,
                  "positive": 93,
                  "query_from": 1,
                  "query_to": 106,
                  "hit_from": 1,
                  "hit_to": 106,
                  "align_len": 106,
                  "gaps": 0,
                  "qseq": "MVQYRALVIAVILLLSTTVPEVHSKSIIDRERRDWLVIPDAAAAYIYEAVNKVSPRAGQFLLDVSQTTVVSGIRNFLINETARLTKLAEQLMEKIKNLCYTKVLGY",
                  "hseq": "MLQSRALVIALVLLLSTTVPEVHSKSVFEKDRRDWLVIPDAIAAYIYETVNKMSPKVGQFLVDAAQTPVVVGTRNFLIRETTKLSILAEQLMEKIKNLWYTRVLGY",
                  "midline": "M+Q RALVIA++LLLSTTVPEVHSKS+ +++RRDWLVIPDA AAYIYE VNK+SP+ GQFL+D +QT VV G RNFLI ET +L+ LAEQLMEKIKNL YT+VLGY"
                }
              ]
            },
            {
              "num": 33,
              "description": [
                {
                  "id": "ref|XP_009555264.1|",
                  "accession": "XP_009555264",
                  "title": "PREDICTED: apovitellenin-1 [Cuculus canorus]",
                  "taxid": 55661,
                  "sciname": "Cuculus canorus"
                },
                {
                  "id": "gb|KFO73282.1|",
                  "accession": "KFO73282",
                  "title": "Apovitellenin-1 [Cuculus canorus]",
                  "taxid": 55661,
                  "sciname": "Cuculus canorus"
                }
              ],
              "len": 106,
              "hsps": [
                {
                  "num": 1,
                  "bit_score": 150.984,
                  "score": 380,
                  "evalue": 6.57096e-45,
                  "identity": 80,
                  "positive": 93,
                  "query_from": 1,
                  "query_to": 106,
                  "hit_from": 1,
                  "hit_to": 106,
                  "align_len": 106,
                  "gaps": 0,
                  "qseq": "MVQYRALVIAVILLLSTTVPEVHSKSIIDRERRDWLVIPDAAAAYIYEAVNKVSPRAGQFLLDVSQTTVVSGIRNFLINETARLTKLAEQLMEKIKNLCYTKVLGY",
                  "hseq": "MLQSRALVIALILLLSTTLPEVQSKSVFERDRRDWLVVPDAIAAYIYEAVNKVSPKVGQFLVDAAQTPVVVGTRNFLIRETTKLSILAEQMMEKIKNLWYTKVLGY",
                  "midline": "M+Q RALVIA+ILLLSTT+PEV SKS+ +R+RRDWLV+PDA AAYIYEAVNKVSP+ GQFL+D +QT VV G RNFLI ET +L+ LAEQ+MEKIKNL YTKVLGY"
                }
              ]
            },
            {
              "num": 34,
              "description": [
                {
                  "id": "ref|XP_009910899.1|",
                  "accession": "XP_009910899",
                  "title": "PREDICTED: apovitellenin-1 [Haliaeetus albicilla]",
                  "taxid": 8969,
                  "sciname": "Haliaeetus albicilla"
                },
                {
                  "id": "ref|XP_009910900.1|",
                  "accession": "XP_009910900",
                  "title": "PREDICTED: apovitellenin-1 [Haliaeetus albicilla]",
                  "taxid": 8969,
                  "sciname": "Haliaeetus albicilla"
                },
                {
                  "id": "ref|XP_010565718.1|",
                  "accession": "XP_010565718",
                  "title": "PREDICTED: apovitellenin-1 [Haliaeetus leucocephalus]",
                  "taxid": 52644,
                  "sciname": "Haliaeetus leucocephalus"
                },
                {
                  "id": "ref|XP_010565719.1|",
                  "accession": "XP_010565719",
                  "title": "PREDICTED: apovitellenin-1 [Haliaeetus leucocephalus]",
                  "taxid": 52644,
                  "sciname": "Haliaeetus leucocephalus"
                },
                {
                  "id": "gb|NWZ46291.1|",
                  "accession": "NWZ46291",
                  "title": "APOV1 protein [Haliaeetus albicilla]",
                  "taxid": 8969,
                  "sciname": "Haliaeetus albicilla"
                }
              ],
              "len": 106,
              "hsps": [
                {
                  "num": 1,
                  "bit_score": 150.984,
                  "score": 380,
                  "evalue": 7.25254e-45,
                  "identity": 80,
                  "positive": 91,
                  "query_from": 1,
                  "query_to": 106,
                  "hit_from": 1,
                  "hit_to": 106,
                  "align_len": 106,
                  "gaps": 0,
                  "qseq": "MVQYRALVIAVILLLSTTVPEVHSKSIIDRERRDWLVIPDAAAAYIYEAVNKVSPRAGQFLLDVSQTTVVSGIRNFLINETARLTKLAEQLMEKIKNLCYTKVLGY",
                  "hseq": "MLQSRALVIVLILLLSTTLPEVHSKSIFERDRRDWLVIPDAIAAYIYETVNKMSPKVGQFLVDAAQTPVVVVTRNFLIRETTKLSILAEQLMEKIKNLWYTKVLGY",
                  "midline": "M+Q RALVI +ILLLSTT+PEVHSKSI +R+RRDWLVIPDA AAYIYE VNK+SP+ GQFL+D +QT VV   RNFLI ET +L+ LAEQLMEKIKNL YTKVLGY"
                }
              ]
            },
            {
              "num": 35,
              "description": [
                {
                  "id": "gb|NXK02576.1|",
                  "accession": "NXK02576",
                  "title": "APOV1 protein [Herpetotheres cachinnans]",
                  "taxid": 56343,
                  "sciname": "Herpetotheres cachinnans"
                }
              ],
              "len": 106,
              "hsps": [
                {
                  "num": 1,
                  "bit_score": 150.984,
                  "score": 380,
                  "evalue": 8.00481e-45,
                  "identity": 80,
                  "positive": 91,
                  "query_from": 1,
                  "query_to": 106,
                  "hit_from": 1,
                  "hit_to": 106,
                  "align_len": 106,
                  "gaps": 0,
                  "qseq": "MVQYRALVIAVILLLSTTVPEVHSKSIIDRERRDWLVIPDAAAAYIYEAVNKVSPRAGQFLLDVSQTTVVSGIRNFLINETARLTKLAEQLMEKIKNLCYTKVLGY",
                  "hseq": "MLQSRALVIVLILLLSTTLPEVHSKSIFEKDRRDWLVIPDAIAAYIYETVNKMSPKAGQFLADAAQTPVVVVTRNFLIRETTKLSILAEQLMEKIKNLWYTKVLGY",
                  "midline": "M+Q RALVI +ILLLSTT+PEVHSKSI +++RRDWLVIPDA AAYIYE VNK+SP+AGQFL D +QT VV   RNFLI ET +L+ LAEQLMEKIKNL YTKVLGY"
                }
              ]
            },
            {
              "num": 36,
              "description": [
                {
                  "id": "ref|XP_010125102.1|",
                  "accession": "XP_010125102",
                  "title": "PREDICTED: apovitellenin-1 [Chlamydotis macqueenii]",
                  "taxid": 187382,
                  "sciname": "Chlamydotis macqueenii"
                },
                {
                  "id": "gb|KFP45032.1|",
                  "accession": "KFP45032",
                  "title": "Apovitellenin-1 [Chlamydotis macqueenii]",
                  "taxid": 187382,
                  "sciname": "Chlamydotis macqueenii"
                },
                {
                  "id": "gb|NXE20157.1|",
                  "accession": "NXE20157",
                  "title": "APOV1 protein [Ardeotis kori]",
                  "taxid": 89386,
                  "sciname": "Ardeotis kori"
                }
              ],
              "len": 106,
              "hsps": [
                {
                  "num": 1,
                  "bit_score": 150.984,
                  "score": 380,
                  "evalue": 8.27252e-45,
                  "identity": 81,
                  "positive": 92,
                  "query_from": 1,
                  "query_to": 106,
                  "hit_from": 1,
                  "hit_to": 106,
                  "align_len": 106,
                  "gaps": 0,
                  "qseq": "MVQYRALVIAVILLLSTTVPEVHSKSIIDRERRDWLVIPDAAAAYIYEAVNKVSPRAGQFLLDVSQTTVVSGIRNFLINETARLTKLAEQLMEKIKNLCYTKVLGY",
                  "hseq": "MLQSRALVIALILLLSTTVPEVHSKSIFEKDRRDWLVIPDAIAAYIYETVNKMSPKVGQFLVDAAQTPAVVATRNFLIRETAKLSILAEQLMEKIKNLWYTKVLGY",
                  "midline": "M+Q RALVIA+ILLLSTTVPEVHSKSI +++RRDWLVIPDA AAYIYE VNK+SP+ GQFL+D +QT  V   RNFLI ETA+L+ LAEQLMEKIKNL YTKVLGY"
                }
              ]
            },
            {
              "num": 37,
              "description": [
                {
                  "id": "gb|NWU48155.1|",
                  "accession": "NWU48155",
                  "title": "APOV1 protein [Dromas ardeola]",
                  "taxid": 458190,
                  "sciname": "Dromas ardeola"
                }
              ],
              "len": 106,
              "hsps": [
                {
                  "num": 1,
                  "bit_score": 150.599,
                  "score": 379,
                  "evalue": 9.33304e-45,
                  "identity": 82,
                  "positive": 93,
                  "query_from": 1,
                  "query_to": 106,
                  "hit_from": 1,
                  "hit_to": 106,
                  "align_len": 106,
                  "gaps": 0,
                  "qseq": "MVQYRALVIAVILLLSTTVPEVHSKSIIDRERRDWLVIPDAAAAYIYEAVNKVSPRAGQFLLDVSQTTVVSGIRNFLINETARLTKLAEQLMEKIKNLCYTKVLGY",
                  "hseq": "MVQSRALVIALILLLSTTLPEVHSKSIFERDRRDWLVIPDAIAAYIYEAVNKMSPKVGQFLVDAAQTPVVVVTRNFLIRETTKLSILAEQLMEKIKNLWYTRVLGY",
                  "midline": "MVQ RALVIA+ILLLSTT+PEVHSKSI +R+RRDWLVIPDA AAYIYEAVNK+SP+ GQFL+D +QT VV   RNFLI ET +L+ LAEQLMEKIKNL YT+VLGY"
                }
              ]
            },
            {
              "num": 38,
              "description": [
                {
                  "id": "gb|NXN66843.1|",
                  "accession": "NXN66843",
                  "title": "APOV1 protein [Himantopus himantopus]",
                  "taxid": 225398,
                  "sciname": "Himantopus himantopus"
                }
              ],
              "len": 106,
              "hsps": [
                {
                  "num": 1,
                  "bit_score": 150.214,
                  "score": 378,
                  "evalue": 1.34022e-44,
                  "identity": 82,
                  "positive": 92,
                  "query_from": 1,
                  "query_to": 106,
                  "hit_from": 1,
                  "hit_to": 106,
                  "align_len": 106,
                  "gaps": 0,
                  "qseq": "MVQYRALVIAVILLLSTTVPEVHSKSIIDRERRDWLVIPDAAAAYIYEAVNKVSPRAGQFLLDVSQTTVVSGIRNFLINETARLTKLAEQLMEKIKNLCYTKVLGY",
                  "hseq": "MVQSRALVIALILLLSTTLPEVHSKSIFERDRRDWLVIPDAIAAYIYETVNKMSPKVGQFLVDAAQTPVVVVTRNFLIRETTKLSILAEQLMEKIKNLWYTKVLGY",
                  "midline": "MVQ RALVIA+ILLLSTT+PEVHSKSI +R+RRDWLVIPDA AAYIYE VNK+SP+ GQFL+D +QT VV   RNFLI ET +L+ LAEQLMEKIKNL YTKVLGY"
                }
              ]
            },
            {
              "num": 39,
              "description": [
                {
                  "id": "gb|NXV77292.1|",
                  "accession": "NXV77292",
                  "title": "APOV1 protein [Atlantisia rogersi]",
                  "taxid": 2478892,
                  "sciname": "Atlantisia rogersi"
                }
              ],
              "len": 106,
              "hsps": [
                {
                  "num": 1,
                  "bit_score": 150.214,
                  "score": 378,
                  "evalue": 1.34022e-44,
                  "identity": 81,
                  "positive": 91,
                  "query_from": 1,
                  "query_to": 106,
                  "hit_from": 1,
                  "hit_to": 106,
                  "align_len": 106,
                  "gaps": 0,
                  "qseq": "MVQYRALVIAVILLLSTTVPEVHSKSIIDRERRDWLVIPDAAAAYIYEAVNKVSPRAGQFLLDVSQTTVVSGIRNFLINETARLTKLAEQLMEKIKNLCYTKVLGY",
                  "hseq": "MQQYRALVIALILLLSTTVPEVHSKSIFERDRRDWLVIPDAIAAYIYETVNKMSPKVGQFLVDAAQTPAVVVTRNFLIRETTKLSILAEQLMEKIKNMWYTKVLGY",
                  "midline": "M QYRALVIA+ILLLSTTVPEVHSKSI +R+RRDWLVIPDA AAYIYE VNK+SP+ GQFL+D +QT  V   RNFLI ET +L+ LAEQLMEKIKN+ YTKVLGY"
                }
              ]
            },
            {
              "num": 40,
              "description": [
                {
                  "id": "gb|NWU70168.1|",
                  "accession": "NWU70168",
                  "title": "APOV1 protein [Pterocles burchelli]",
                  "taxid": 2585816,
                  "sciname": "Pterocles burchelli"
                }
              ],
              "len": 106,
              "hsps": [
                {
                  "num": 1,
                  "bit_score": 150.214,
                  "score": 378,
                  "evalue": 1.44715e-44,
                  "identity": 79,
                  "positive": 92,
                  "query_from": 1,
                  "query_to": 106,
                  "hit_from": 1,
                  "hit_to": 106,
                  "align_len": 106,
                  "gaps": 0,
                  "qseq": "MVQYRALVIAVILLLSTTVPEVHSKSIIDRERRDWLVIPDAAAAYIYEAVNKVSPRAGQFLLDVSQTTVVSGIRNFLINETARLTKLAEQLMEKIKNLCYTKVLGY",
                  "hseq": "MLQSRALVIALILLLGTTLPEVHSKSVFERDRRDWLVIPDAIAAYIYETVNKMSPRVGQFLVDAAQTPVVVGTRNFLIRETTKLSILAEQLMEKIKNLWYTRILGY",
                  "midline": "M+Q RALVIA+ILLL TT+PEVHSKS+ +R+RRDWLVIPDA AAYIYE VNK+SPR GQFL+D +QT VV G RNFLI ET +L+ LAEQLMEKIKNL YT++LGY"
                }
              ]
            },
            {
              "num": 41,
              "description": [
                {
                  "id": "gb|NXS74658.1|",
                  "accession": "NXS74658",
                  "title": "APOV1 protein [Pandion haliaetus]",
                  "taxid": 56262,
                  "sciname": "Pandion haliaetus"
                }
              ],
              "len": 106,
              "hsps": [
                {
                  "num": 1,
                  "bit_score": 150.214,
                  "score": 378,
                  "evalue": 1.63266e-44,
                  "identity": 80,
                  "positive": 90,
                  "query_from": 1,
                  "query_to": 106,
                  "hit_from": 1,
                  "hit_to": 106,
                  "align_len": 106,
                  "gaps": 0,
                  "qseq": "MVQYRALVIAVILLLSTTVPEVHSKSIIDRERRDWLVIPDAAAAYIYEAVNKVSPRAGQFLLDVSQTTVVSGIRNFLINETARLTKLAEQLMEKIKNLCYTKVLGY",
                  "hseq": "MLQSRALVIVLILLLSTTLPEVHSKSIFERDRRDWLVIPDAIAAYIYETVNKMSPKVGQFLADAAQTPVVVVTRNFLIRETTKLSILAEQLMEKIKNLWYTKVLGY",
                  "midline": "M+Q RALVI +ILLLSTT+PEVHSKSI +R+RRDWLVIPDA AAYIYE VNK+SP+ GQFL D +QT VV   RNFLI ET +L+ LAEQLMEKIKNL YTKVLGY"
                }
              ]
            },
            {
              "num": 42,
              "description": [
                {
                  "id": "gb|NXT21408.1|",
                  "accession": "NXT21408",
                  "title": "APOV1 protein [Syrrhaptes paradoxus]",
                  "taxid": 302527,
                  "sciname": "Syrrhaptes paradoxus"
                }
              ],
              "len": 106,
              "hsps": [
                {
                  "num": 1,
                  "bit_score": 150.214,
                  "score": 378,
                  "evalue": 1.80201e-44,
                  "identity": 80,
                  "positive": 91,
                  "query_from": 1,
                  "query_to": 106,
                  "hit_from": 1,
                  "hit_to": 106,
                  "align_len": 106,
                  "gaps": 0,
                  "qseq": "MVQYRALVIAVILLLSTTVPEVHSKSIIDRERRDWLVIPDAAAAYIYEAVNKVSPRAGQFLLDVSQTTVVSGIRNFLINETARLTKLAEQLMEKIKNLCYTKVLGY",
                  "hseq": "MLQSRALVIALILLLGTTLPEVHSKSVFERDRRDWLVIPDAIAAYIYETVNKMSPRVGQFLADAAQTPVVVGTRNFLIRETTKLSILAEQLMEKIKNLWYTRVLGY",
                  "midline": "M+Q RALVIA+ILLL TT+PEVHSKS+ +R+RRDWLVIPDA AAYIYE VNK+SPR GQFL D +QT VV G RNFLI ET +L+ LAEQLMEKIKNL YT+VLGY"
                }
              ]
            },
            {
              "num": 43,
              "description": [
                {
                  "id": "gb|NXF61193.1|",
                  "accession": "NXF61193",
                  "title": "APOV1 protein [Ciccaba nigrolineata]",
                  "taxid": 1118524,
                  "sciname": "Ciccaba nigrolineata"
                }
              ],
              "len": 106,
              "hsps": [
                {
                  "num": 1,
                  "bit_score": 149.828,
                  "score": 377,
                  "evalue": 2.1952e-44,
                  "identity": 81,
                  "positive": 92,
                  "query_from": 1,
                  "query_to": 106,
                  "hit_from": 1,
                  "hit_to": 106,
                  "align_len": 106,
                  "gaps": 0,
                  "qseq": "MVQYRALVIAVILLLSTTVPEVHSKSIIDRERRDWLVIPDAAAAYIYEAVNKVSPRAGQFLLDVSQTTVVSGIRNFLINETARLTKLAEQLMEKIKNLCYTKVLGY",
                  "hseq": "MLQSRALLIALILLLSTTLPEVHSKSIFERDRRDWLVIPDAIAAYIYETVNKMSPKVGQFLADAAQTPVVVVTRNFLIRETAKLSILAEQLMEKIKNLWYTKVLGY",
                  "midline": "M+Q RAL+IA+ILLLSTT+PEVHSKSI +R+RRDWLVIPDA AAYIYE VNK+SP+ GQFL D +QT VV   RNFLI ETA+L+ LAEQLMEKIKNL YTKVLGY"
                }
              ]
            },
            {
              "num": 44,
              "description": [
                {
                  "id": "gb|NWY62180.1|",
                  "accession": "NWY62180",
                  "title": "APOV1 protein [Chionis minor]",
                  "taxid": 227182,
                  "sciname": "Chionis minor"
                }
              ],
              "len": 106,
              "hsps": [
                {
                  "num": 1,
                  "bit_score": 149.828,
                  "score": 377,
                  "evalue": 2.26862e-44,
                  "identity": 81,
                  "positive": 92,
                  "query_from": 1,
                  "query_to": 106,
                  "hit_from": 1,
                  "hit_to": 106,
                  "align_len": 106,
                  "gaps": 0,
                  "qseq": "MVQYRALVIAVILLLSTTVPEVHSKSIIDRERRDWLVIPDAAAAYIYEAVNKVSPRAGQFLLDVSQTTVVSGIRNFLINETARLTKLAEQLMEKIKNLCYTKVLGY",
                  "hseq": "MVQSRALVIALILLLSTTLPEVHSKSIFERDRRDWLVVPDAIAAYIYEAVNKMSPKVGQFLVDAAQTPAVVVTRNFLIRETTKLSILAEQLMEKIKNLWYTKVLGY",
                  "midline": "MVQ RALVIA+ILLLSTT+PEVHSKSI +R+RRDWLV+PDA AAYIYEAVNK+SP+ GQFL+D +QT  V   RNFLI ET +L+ LAEQLMEKIKNL YTKVLGY"
                }
              ]
            },
            {
              "num": 45,
              "description": [
                {
                  "id": "ref|XP_032861211.1|",
                  "accession": "XP_032861211",
                  "title": "apovitellenin-1 [Tyto alba]",
                  "taxid": 56313,
                  "sciname": "Tyto alba"
                }
              ],
              "len": 106,
              "hsps": [
                {
                  "num": 1,
                  "bit_score": 149.828,
                  "score": 377,
                  "evalue": 2.55944e-44,
                  "identity": 80,
                  "positive": 91,
                  "query_from": 1,
                  "query_to": 106,
                  "hit_from": 1,
                  "hit_to": 106,
                  "align_len": 106,
                  "gaps": 0,
                  "qseq": "MVQYRALVIAVILLLSTTVPEVHSKSIIDRERRDWLVIPDAAAAYIYEAVNKVSPRAGQFLLDVSQTTVVSGIRNFLINETARLTKLAEQLMEKIKNLCYTKVLGY",
                  "hseq": "MLQSRALVIALILLLSTTVPEVHSKSIFEKDRRDWLVVPDAIAAYIYETVNKVSPKVGQFLVDAAQTPAVVATRNFLIRETTKLTILAEQLMEKIKNLWYTRVLGY",
                  "midline": "M+Q RALVIA+ILLLSTTVPEVHSKSI +++RRDWLV+PDA AAYIYE VNKVSP+ GQFL+D +QT  V   RNFLI ET +LT LAEQLMEKIKNL YT+VLGY"
                }
              ]
            },
            {
              "num": 46,
              "description": [
                {
                  "id": "gb|NXJ33136.1|",
                  "accession": "NXJ33136",
                  "title": "APOV1 protein [Ciconia maguari]",
                  "taxid": 52777,
                  "sciname": "Ciconia maguari"
                }
              ],
              "len": 106,
              "hsps": [
                {
                  "num": 1,
                  "bit_score": 149.828,
                  "score": 377,
                  "evalue": 2.61619e-44,
                  "identity": 82,
                  "positive": 92,
                  "query_from": 1,
                  "query_to": 106,
                  "hit_from": 1,
                  "hit_to": 106,
                  "align_len": 106,
                  "gaps": 0,
                  "qseq": "MVQYRALVIAVILLLSTTVPEVHSKSIIDRERRDWLVIPDAAAAYIYEAVNKVSPRAGQFLLDVSQTTVVSGIRNFLINETARLTKLAEQLMEKIKNLCYTKVLGY",
                  "hseq": "MLQSRALVIALILLLSTTLPEVHSKSIYERDRRDWLVIPDAIAAYIYETVNKMSPKVGQFLVDASQTPVVVVTRNFLIRETTKLSILAEQLMEKIKNLWYTKVLGY",
                  "midline": "M+Q RALVIA+ILLLSTT+PEVHSKSI +R+RRDWLVIPDA AAYIYE VNK+SP+ GQFL+D SQT VV   RNFLI ET +L+ LAEQLMEKIKNL YTKVLGY"
                }
              ]
            },
            {
              "num": 47,
              "description": [
                {
                  "id": "ref|XP_014812617.1|",
                  "accession": "XP_014812617",
                  "title": "PREDICTED: apovitellenin-1 [Calidris pugnax]",
                  "taxid": 198806,
                  "sciname": "Calidris pugnax"
                }
              ],
              "len": 106,
              "hsps": [
                {
                  "num": 1,
                  "bit_score": 149.443,
                  "score": 376,
                  "evalue": 2.7941e-44,
                  "identity": 81,
                  "positive": 91,
                  "query_from": 1,
                  "query_to": 106,
                  "hit_from": 1,
                  "hit_to": 106,
                  "align_len": 106,
                  "gaps": 0,
                  "qseq": "MVQYRALVIAVILLLSTTVPEVHSKSIIDRERRDWLVIPDAAAAYIYEAVNKVSPRAGQFLLDVSQTTVVSGIRNFLINETARLTKLAEQLMEKIKNLCYTKVLGY",
                  "hseq": "MVQSRALVIALILLLSTTVPEVHSKSIFERDRRDWLVIPDAIAAYIYETVNKMSPKVGQFLMDAAQTPAVVVTRNFLIRETTKLSILAEQLMEKIKNLWYTRVLGY",
                  "midline": "MVQ RALVIA+ILLLSTTVPEVHSKSI +R+RRDWLVIPDA AAYIYE VNK+SP+ GQFL+D +QT  V   RNFLI ET +L+ LAEQLMEKIKNL YT+VLGY"
                }
              ]
            },
            {
              "num": 48,
              "description": [
                {
                  "id": "gb|NWR73996.1|",
                  "accession": "NWR73996",
                  "title": "APOV1 protein [Centropus unirufus]",
                  "taxid": 1118519,
                  "sciname": "Centropus unirufus"
                }
              ],
              "len": 106,
              "hsps": [
                {
                  "num": 1,
                  "bit_score": 149.443,
                  "score": 376,
                  "evalue": 2.9841e-44,
                  "identity": 76,
                  "positive": 92,
                  "query_from": 1,
                  "query_to": 106,
                  "hit_from": 1,
                  "hit_to": 106,
                  "align_len": 106,
                  "gaps": 0,
                  "qseq": "MVQYRALVIAVILLLSTTVPEVHSKSIIDRERRDWLVIPDAAAAYIYEAVNKVSPRAGQFLLDVSQTTVVSGIRNFLINETARLTKLAEQLMEKIKNLCYTKVLGY",
                  "hseq": "MLQSRVLVIALILLLSTTLPEVHSKSVFERDRRDWLVVPDAIASYVYEAVNKVSPRVGQFLADVAQTPVVVGTRNFLIRETTKLSIMAEQIMEKAKNMWYTKVVGY",
                  "midline": "M+Q R LVIA+ILLLSTT+PEVHSKS+ +R+RRDWLV+PDA A+Y+YEAVNKVSPR GQFL DV+QT VV G RNFLI ET +L+ +AEQ+MEK KN+ YTKV+GY"
                }
              ]
            },
            {
              "num": 49,
              "description": [
                {
                  "id": "gb|NXT46063.1|",
                  "accession": "NXT46063",
                  "title": "APOV1 protein [Pluvianellus socialis]",
                  "taxid": 227228,
                  "sciname": "Pluvianellus socialis"
                }
              ],
              "len": 106,
              "hsps": [
                {
                  "num": 1,
                  "bit_score": 149.443,
                  "score": 376,
                  "evalue": 3.55637e-44,
                  "identity": 80,
                  "positive": 92,
                  "query_from": 1,
                  "query_to": 106,
                  "hit_from": 1,
                  "hit_to": 106,
                  "align_len": 106,
                  "gaps": 0,
                  "qseq": "MVQYRALVIAVILLLSTTVPEVHSKSIIDRERRDWLVIPDAAAAYIYEAVNKVSPRAGQFLLDVSQTTVVSGIRNFLINETARLTKLAEQLMEKIKNLCYTKVLGY",
                  "hseq": "MVQSRALVIALILLLSTTLPEVHSKSVFERDRRDWLVVPDAIAAYIYEAVNKMSPKVGQFLVDAAQTPAVVVTRNFLIRETTKLSILAEQLMEKIKNLWYTKVLGY",
                  "midline": "MVQ RALVIA+ILLLSTT+PEVHSKS+ +R+RRDWLV+PDA AAYIYEAVNK+SP+ GQFL+D +QT  V   RNFLI ET +L+ LAEQLMEKIKNL YTKVLGY"
                }
              ]
            },
            {
              "num": 50,
              "description": [
                {
                  "id": "gb|NXP06156.1|",
                  "accession": "NXP06156",
                  "title": "APOV1 protein [Thinocorus orbignyianus]",
                  "taxid": 161742,
                  "sciname": "Thinocorus orbignyianus"
                }
              ],
              "len": 106,
              "hsps": [
                {
                  "num": 1,
                  "bit_score": 149.443,
                  "score": 376,
                  "evalue": 3.75679e-44,
                  "identity": 81,
                  "positive": 91,
                  "query_from": 1,
                  "query_to": 106,
                  "hit_from": 1,
                  "hit_to": 106,
                  "align_len": 106,
                  "gaps": 0,
                  "qseq": "MVQYRALVIAVILLLSTTVPEVHSKSIIDRERRDWLVIPDAAAAYIYEAVNKVSPRAGQFLLDVSQTTVVSGIRNFLINETARLTKLAEQLMEKIKNLCYTKVLGY",
                  "hseq": "MVQSRALVIALILLLSTTLPEVHSKSIFERDRRDWLVIPDAIAAYIYETVNKMSPKVGQFLVDAAQTPAVVMTRNFLIRETTKLSILAEQLMEKIKNLWYTKVLGY",
                  "midline": "MVQ RALVIA+ILLLSTT+PEVHSKSI +R+RRDWLVIPDA AAYIYE VNK+SP+ GQFL+D +QT  V   RNFLI ET +L+ LAEQLMEKIKNL YTKVLGY"
                }
              ]
            },
            {
              "num": 51,
              "description": [
                {
                  "id": "gb|NXO48139.1|",
                  "accession": "NXO48139",
                  "title": "APOV1 protein [Aramus guarauna]",
                  "taxid": 54356,
                  "sciname": "Aramus guarauna"
                }
              ],
              "len": 106,
              "hsps": [
                {
                  "num": 1,
                  "bit_score": 149.058,
                  "score": 375,
                  "evalue": 4.14644e-44,
                  "identity": 80,
                  "positive": 92,
                  "query_from": 1,
                  "query_to": 106,
                  "hit_from": 1,
                  "hit_to": 106,
                  "align_len": 106,
                  "gaps": 0,
                  "qseq": "MVQYRALVIAVILLLSTTVPEVHSKSIIDRERRDWLVIPDAAAAYIYEAVNKVSPRAGQFLLDVSQTTVVSGIRNFLINETARLTKLAEQLMEKIKNLCYTKVLGY",
                  "hseq": "MLQSRALLIALILLLGTTLPEVHSKSIFERDRRDWLVIPDAIAAYIYETVNKMSPKAGQFLVDAAQTPVVVVTRNFLIRETTKLSILAEQLMEKIKNLWYTKVLGY",
                  "midline": "M+Q RAL+IA+ILLL TT+PEVHSKSI +R+RRDWLVIPDA AAYIYE VNK+SP+AGQFL+D +QT VV   RNFLI ET +L+ LAEQLMEKIKNL YTKVLGY"
                }
              ]
            },
            {
              "num": 52,
              "description": [
                {
                  "id": "ref|XP_009878225.1|",
                  "accession": "XP_009878225",
                  "title": "PREDICTED: apovitellenin-1 [Charadrius vociferus]",
                  "taxid": 50402,
                  "sciname": "Charadrius vociferus"
                },
                {
                  "id": "ref|XP_009878226.1|",
                  "accession": "XP_009878226",
                  "title": "PREDICTED: apovitellenin-1 [Charadrius vociferus]",
                  "taxid": 50402,
                  "sciname": "Charadrius vociferus"
                },
                {
                  "id": "gb|NXA24013.1|",
                  "accession": "NXA24013",
                  "title": "APOV1 protein [Ibidorhyncha struthersii]",
                  "taxid": 425643,
                  "sciname": "Ibidorhyncha struthersii"
                },
                {
                  "id": "gb|NXG91052.1|",
                  "accession": "NXG91052",
                  "title": "APOV1 protein [Stercorarius parasiticus]",
                  "taxid": 54059,
                  "sciname": "Stercorarius parasiticus"
                },
                {
                  "id": "gb|NXN55011.1|",
                  "accession": "NXN55011",
                  "title": "APOV1 protein [Rynchops niger]",
                  "taxid": 227184,
                  "sciname": "Rynchops niger"
                },
                {
                  "id": "gb|NXV18165.1|",
                  "accession": "NXV18165",
                  "title": "APOV1 protein [Cepphus grylle]",
                  "taxid": 28697,
                  "sciname": "Cepphus grylle"
                },
                {
                  "id": "gb|NXV28917.1|",
                  "accession": "NXV28917",
                  "title": "APOV1 protein [Rissa tridactyla]",
                  "taxid": 75485,
                  "sciname": "Rissa tridactyla"
                },
                {
                  "id": "gb|NXV44081.1|",
                  "accession": "NXV44081",
                  "title": "APOV1 protein [Uria aalge]",
                  "taxid": 13746,
                  "sciname": "Uria aalge"
                },
                {
                  "id": "gb|NXW33947.1|",
                  "accession": "NXW33947",
                  "title": "APOV1 protein [Phaetusa simplex]",
                  "taxid": 297813,
                  "sciname": "Phaetusa simplex"
                },
                {
                  "id": "gb|NXX00113.1|",
                  "accession": "NXX00113",
                  "title": "APOV1 protein [Larus smithsonianus]",
                  "taxid": 243888,
                  "sciname": "Larus smithsonianus"
                }
              ],
              "len": 106,
              "hsps": [
                {
                  "num": 1,
                  "bit_score": 149.058,
                  "score": 375,
                  "evalue": 4.19215e-44,
                  "identity": 81,
                  "positive": 92,
                  "query_from": 1,
                  "query_to": 106,
                  "hit_from": 1,
                  "hit_to": 106,
                  "align_len": 106,
                  "gaps": 0,
                  "qseq": "MVQYRALVIAVILLLSTTVPEVHSKSIIDRERRDWLVIPDAAAAYIYEAVNKVSPRAGQFLLDVSQTTVVSGIRNFLINETARLTKLAEQLMEKIKNLCYTKVLGY",
                  "hseq": "MVQSRALVIALILLLSTTLPEVHSKSIFERDRRDWLVIPDAIAAYIYETVNKMSPKVGQFLVDAAQTPVVVVTRNFLIRETTKLSILAEQLMEKIKNLWYTRVLGY",
                  "midline": "MVQ RALVIA+ILLLSTT+PEVHSKSI +R+RRDWLVIPDA AAYIYE VNK+SP+ GQFL+D +QT VV   RNFLI ET +L+ LAEQLMEKIKNL YT+VLGY"
                }
              ]
            },
            {
              "num": 53,
              "description": [
                {
                  "id": "ref|XP_040452325.1|",
                  "accession": "XP_040452325",
                  "title": "apovitellenin-1 [Falco naumanni]",
                  "taxid": 148594,
                  "sciname": "Falco naumanni"
                }
              ],
              "len": 106,
              "hsps": [
                {
                  "num": 1,
                  "bit_score": 149.058,
                  "score": 375,
                  "evalue": 4.23837e-44,
                  "identity": 79,
                  "positive": 90,
                  "query_from": 1,
                  "query_to": 106,
                  "hit_from": 1,
                  "hit_to": 106,
                  "align_len": 106,
                  "gaps": 0,
                  "qseq": "MVQYRALVIAVILLLSTTVPEVHSKSIIDRERRDWLVIPDAAAAYIYEAVNKVSPRAGQFLLDVSQTTVVSGIRNFLINETARLTKLAEQLMEKIKNLCYTKVLGY",
                  "hseq": "MLQSRALVIVLILLLSTTLPEVHSKSIFEKDRRDWLVIPDAIAAYIYETVNKMSPKVGQFLADAAQTPVVVVTRNFLIRETTKLSILAEQLMEKIKNLWYTKVLGY",
                  "midline": "M+Q RALVI +ILLLSTT+PEVHSKSI +++RRDWLVIPDA AAYIYE VNK+SP+ GQFL D +QT VV   RNFLI ET +L+ LAEQLMEKIKNL YTKVLGY"
                }
              ]
            },
            {
              "num": 54,
              "description": [
                {
                  "id": "gb|NXE74101.1|",
                  "accession": "NXE74101",
                  "title": "APOV1 protein [Cochlearius cochlearius]",
                  "taxid": 110676,
                  "sciname": "Cochlearius cochlearius"
                }
              ],
              "len": 106,
              "hsps": [
                {
                  "num": 1,
                  "bit_score": 149.058,
                  "score": 375,
                  "evalue": 5.10685e-44,
                  "identity": 80,
                  "positive": 91,
                  "query_from": 1,
                  "query_to": 106,
                  "hit_from": 1,
                  "hit_to": 106,
                  "align_len": 106,
                  "gaps": 0,
                  "qseq": "MVQYRALVIAVILLLSTTVPEVHSKSIIDRERRDWLVIPDAAAAYIYEAVNKVSPRAGQFLLDVSQTTVVSGIRNFLINETARLTKLAEQLMEKIKNLCYTKVLGY",
                  "hseq": "MLQSRALVIALILLLSTTLPEVHSKSVFERDRRDWLVVPDAIAAYIYETVNKMSPRVGQFLVDASQTPAVVVTRNFLIRETTKLSILAEQLMEKIKNLWYTKVLGY",
                  "midline": "M+Q RALVIA+ILLLSTT+PEVHSKS+ +R+RRDWLV+PDA AAYIYE VNK+SPR GQFL+D SQT  V   RNFLI ET +L+ LAEQLMEKIKNL YTKVLGY"
                }
              ]
            },
            {
              "num": 55,
              "description": [
                {
                  "id": "gb|NXK22534.1|",
                  "accession": "NXK22534",
                  "title": "APOV1 protein [Arenaria interpres]",
                  "taxid": 54971,
                  "sciname": "Arenaria interpres"
                }
              ],
              "len": 106,
              "hsps": [
                {
                  "num": 1,
                  "bit_score": 149.058,
                  "score": 375,
                  "evalue": 5.22008e-44,
                  "identity": 81,
                  "positive": 91,
                  "query_from": 1,
                  "query_to": 106,
                  "hit_from": 1,
                  "hit_to": 106,
                  "align_len": 106,
                  "gaps": 0,
                  "qseq": "MVQYRALVIAVILLLSTTVPEVHSKSIIDRERRDWLVIPDAAAAYIYEAVNKVSPRAGQFLLDVSQTTVVSGIRNFLINETARLTKLAEQLMEKIKNLCYTKVLGY",
                  "hseq": "MVQSRALVIALILLLSTTVPEVHSKSIFERDRRDWLVIPDAIAAYIYETVNKMSPKVGQFLVDAAQTPAVVVTRNFLIRETTKLSILAEQLMEKIKNLWYTRVLGY",
                  "midline": "MVQ RALVIA+ILLLSTTVPEVHSKSI +R+RRDWLVIPDA AAYIYE VNK+SP+ GQFL+D +QT  V   RNFLI ET +L+ LAEQLMEKIKNL YT+VLGY"
                }
              ]
            },
            {
              "num": 56,
              "description": [
                {
                  "id": "ref|XP_009704936.1|",
                  "accession": "XP_009704936",
                  "title": "PREDICTED: apovitellenin-1-like [Cariama cristata]",
                  "taxid": 54380,
                  "sciname": "Cariama cristata"
                },
                {
                  "id": "gb|KFP60044.1|",
                  "accession": "KFP60044",
                  "title": "Apovitellenin-1 [Cariama cristata]",
                  "taxid": 54380,
                  "sciname": "Cariama cristata"
                }
              ],
              "len": 106,
              "hsps": [
                {
                  "num": 1,
                  "bit_score": 149.058,
                  "score": 375,
                  "evalue": 5.22008e-44,
                  "identity": 78,
                  "positive": 91,
                  "query_from": 1,
                  "query_to": 106,
                  "hit_from": 1,
                  "hit_to": 106,
                  "align_len": 106,
                  "gaps": 0,
                  "qseq": "MVQYRALVIAVILLLSTTVPEVHSKSIIDRERRDWLVIPDAAAAYIYEAVNKVSPRAGQFLLDVSQTTVVSGIRNFLINETARLTKLAEQLMEKIKNLCYTKVLGY",
                  "hseq": "MLQSRALVIALLLLLSTTLPEVHSKSIFEKERRDWLVIPDAIAAYIYECVNKVSPKVGQFLVDASQTPAVVVTRNFLIRETTKLSILAEQIIEKIKNMWYTKVLGY",
                  "midline": "M+Q RALVIA++LLLSTT+PEVHSKSI ++ERRDWLVIPDA AAYIYE VNKVSP+ GQFL+D SQT  V   RNFLI ET +L+ LAEQ++EKIKN+ YTKVLGY"
                }
              ]
            },
            {
              "num": 57,
              "description": [
                {
                  "id": "gb|NWT35812.1|",
                  "accession": "NWT35812",
                  "title": "APOV1 protein [Chroicocephalus maculipennis]",
                  "taxid": 287016,
                  "sciname": "Chroicocephalus maculipennis"
                }
              ],
              "len": 106,
              "hsps": [
                {
                  "num": 1,
                  "bit_score": 148.673,
                  "score": 374,
                  "evalue": 7.25329e-44,
                  "identity": 80,
                  "positive": 92,
                  "query_from": 1,
                  "query_to": 106,
                  "hit_from": 1,
                  "hit_to": 106,
                  "align_len": 106,
                  "gaps": 0,
                  "qseq": "MVQYRALVIAVILLLSTTVPEVHSKSIIDRERRDWLVIPDAAAAYIYEAVNKVSPRAGQFLLDVSQTTVVSGIRNFLINETARLTKLAEQLMEKIKNLCYTKVLGY",
                  "hseq": "MVQSRALVIALILLLSTTLPEVHSKSVFERDRRDWLVIPDAIAAYIYETVNKMSPKVGQFLVDAAQTPVVVVTRNFLIRETTKLSILAEQLMEKIKNLWYTRVLGY",
                  "midline": "MVQ RALVIA+ILLLSTT+PEVHSKS+ +R+RRDWLVIPDA AAYIYE VNK+SP+ GQFL+D +QT VV   RNFLI ET +L+ LAEQLMEKIKNL YT+VLGY"
                }
              ]
            },
            {
              "num": 58,
              "description": [
                {
                  "id": "gb|NXL31665.1|",
                  "accession": "NXL31665",
                  "title": "APOV1 protein [Glaucidium brasilianum]",
                  "taxid": 78217,
                  "sciname": "Glaucidium brasilianum"
                }
              ],
              "len": 106,
              "hsps": [
                {
                  "num": 1,
                  "bit_score": 148.288,
                  "score": 373,
                  "evalue": 1.00784e-43,
                  "identity": 80,
                  "positive": 91,
                  "query_from": 1,
                  "query_to": 106,
                  "hit_from": 1,
                  "hit_to": 106,
                  "align_len": 106,
                  "gaps": 0,
                  "qseq": "MVQYRALVIAVILLLSTTVPEVHSKSIIDRERRDWLVIPDAAAAYIYEAVNKVSPRAGQFLLDVSQTTVVSGIRNFLINETARLTKLAEQLMEKIKNLCYTKVLGY",
                  "hseq": "MLQSRALLIALILLLSTTLPEVHSKSIFERDRRDWLVIPDAIAAYIYETVNKMSPKVGQFLADAAQTPVVVVTRNFLIRETTKLSILAEQLMEKIKNLWYTKVLGY",
                  "midline": "M+Q RAL+IA+ILLLSTT+PEVHSKSI +R+RRDWLVIPDA AAYIYE VNK+SP+ GQFL D +QT VV   RNFLI ET +L+ LAEQLMEKIKNL YTKVLGY"
                }
              ]
            },
            {
              "num": 59,
              "description": [
                {
                  "id": "ref|XP_009507881.1|",
                  "accession": "XP_009507881",
                  "title": "PREDICTED: apovitellenin-1 [Phalacrocorax carbo]",
                  "taxid": 9209,
                  "sciname": "Phalacrocorax carbo"
                },
                {
                  "id": "gb|KFW77379.1|",
                  "accession": "KFW77379",
                  "title": "Apovitellenin-1 [Phalacrocorax carbo]",
                  "taxid": 9209,
                  "sciname": "Phalacrocorax carbo"
                },
                {
                  "id": "gb|NWI28676.1|",
                  "accession": "NWI28676",
                  "title": "APOV1 protein [Sula dactylatra]",
                  "taxid": 56068,
                  "sciname": "Sula dactylatra"
                },
                {
                  "id": "gb|NXC68820.1|",
                  "accession": "NXC68820",
                  "title": "APOV1 protein [Anhinga anhinga]",
                  "taxid": 56067,
                  "sciname": "Anhinga anhinga"
                }
              ],
              "len": 106,
              "hsps": [
                {
                  "num": 1,
                  "bit_score": 148.288,
                  "score": 373,
                  "evalue": 1.04154e-43,
                  "identity": 80,
                  "positive": 91,
                  "query_from": 1,
                  "query_to": 106,
                  "hit_from": 1,
                  "hit_to": 106,
                  "align_len": 106,
                  "gaps": 0,
                  "qseq": "MVQYRALVIAVILLLSTTVPEVHSKSIIDRERRDWLVIPDAAAAYIYEAVNKVSPRAGQFLLDVSQTTVVSGIRNFLINETARLTKLAEQLMEKIKNLCYTKVLGY",
                  "hseq": "MLQSRALVIALILLLSTTLPEVHSKSVFERDRRDWLVIPDAIAAYIYETVNKMSPRVGQFLVDAAQTPAVVVTRNFLIRETTKLSILAEQLMEKIKNLWYTKVLGY",
                  "midline": "M+Q RALVIA+ILLLSTT+PEVHSKS+ +R+RRDWLVIPDA AAYIYE VNK+SPR GQFL+D +QT  V   RNFLI ET +L+ LAEQLMEKIKNL YTKVLGY"
                }
              ]
            },
            {
              "num": 60,
              "description": [
                {
                  "id": "ref|XP_008938646.1|",
                  "accession": "XP_008938646",
                  "title": "PREDICTED: apovitellenin-1-like [Merops nubicus]",
                  "taxid": 57421,
                  "sciname": "Merops nubicus"
                },
                {
                  "id": "gb|KFQ16681.1|",
                  "accession": "KFQ16681",
                  "title": "Apovitellenin-1 [Merops nubicus]",
                  "taxid": 57421,
                  "sciname": "Merops nubicus"
                }
              ],
              "len": 106,
              "hsps": [
                {
                  "num": 1,
                  "bit_score": 147.902,
                  "score": 372,
                  "evalue": 1.11237e-43,
                  "identity": 78,
                  "positive": 92,
                  "query_from": 1,
                  "query_to": 106,
                  "hit_from": 1,
                  "hit_to": 106,
                  "align_len": 106,
                  "gaps": 0,
                  "qseq": "MVQYRALVIAVILLLSTTVPEVHSKSIIDRERRDWLVIPDAAAAYIYEAVNKVSPRAGQFLLDVSQTTVVSGIRNFLINETARLTKLAEQLMEKIKNLCYTKVLGY",
                  "hseq": "MLQSRALVLALILLLGTTLPEVHSKSLFEKDRRDWLVIPDAVAAYIYEAVNKVSPKAAQFLVDVAQTPAVVTTRNFLIRETTKLSILAEQMMEKIKNLWYTKVLGY",
                  "midline": "M+Q RALV+A+ILLL TT+PEVHSKS+ +++RRDWLVIPDA AAYIYEAVNKVSP+A QFL+DV+QT  V   RNFLI ET +L+ LAEQ+MEKIKNL YTKVLGY"
                }
              ]
            },
            {
              "num": 61,
              "description": [
                {
                  "id": "ref|XP_009820058.1|",
                  "accession": "XP_009820058",
                  "title": "PREDICTED: apovitellenin-1 [Gavia stellata]",
                  "taxid": 37040,
                  "sciname": "Gavia stellata"
                },
                {
                  "id": "gb|KFV46733.1|",
                  "accession": "KFV46733",
                  "title": "Apovitellenin-1 [Gavia stellata]",
                  "taxid": 37040,
                  "sciname": "Gavia stellata"
                }
              ],
              "len": 106,
              "hsps": [
                {
                  "num": 1,
                  "bit_score": 147.902,
                  "score": 372,
                  "evalue": 1.43143e-43,
                  "identity": 80,
                  "positive": 92,
                  "query_from": 1,
                  "query_to": 106,
                  "hit_from": 1,
                  "hit_to": 106,
                  "align_len": 106,
                  "gaps": 0,
                  "qseq": "MVQYRALVIAVILLLSTTVPEVHSKSIIDRERRDWLVIPDAAAAYIYEAVNKVSPRAGQFLLDVSQTTVVSGIRNFLINETARLTKLAEQLMEKIKNLCYTKVLGY",
                  "hseq": "MLQSRALVIALILLLSTTLPEVHSKSIFEKDRRDWLVIPDAIAAYIYETVNKMSPKVGQFLVDAAQTPVVVVTRNFLIRETTKLSILAEQLMEKIKNLWYTKVLGY",
                  "midline": "M+Q RALVIA+ILLLSTT+PEVHSKSI +++RRDWLVIPDA AAYIYE VNK+SP+ GQFL+D +QT VV   RNFLI ET +L+ LAEQLMEKIKNL YTKVLGY"
                }
              ]
            },
            {
              "num": 62,
              "description": [
                {
                  "id": "gb|NXW40340.1|",
                  "accession": "NXW40340",
                  "title": "APOV1 protein [Nyctiprogne leucopyga]",
                  "taxid": 382315,
                  "sciname": "Nyctiprogne leucopyga"
                }
              ],
              "len": 106,
              "hsps": [
                {
                  "num": 1,
                  "bit_score": 147.902,
                  "score": 372,
                  "evalue": 1.44721e-43,
                  "identity": 79,
                  "positive": 92,
                  "query_from": 1,
                  "query_to": 106,
                  "hit_from": 1,
                  "hit_to": 106,
                  "align_len": 106,
                  "gaps": 0,
                  "qseq": "MVQYRALVIAVILLLSTTVPEVHSKSIIDRERRDWLVIPDAAAAYIYEAVNKVSPRAGQFLLDVSQTTVVSGIRNFLINETARLTKLAEQLMEKIKNLCYTKVLGY",
                  "hseq": "MLQSRALVIALILLLSTTLPEVHSKSVYERDRRDWLVLPDAIAAYIYETVNKMSPKVGQFLVDVSQTQAVVVTRNFLIRETTKLSILAEQMMEKIKNLWYTKVLGY",
                  "midline": "M+Q RALVIA+ILLLSTT+PEVHSKS+ +R+RRDWLV+PDA AAYIYE VNK+SP+ GQFL+DVSQT  V   RNFLI ET +L+ LAEQ+MEKIKNL YTKVLGY"
                }
              ]
            },
            {
              "num": 63,
              "description": [
                {
                  "id": "sp|P02660.1|",
                  "accession": "P02660",
                  "title": "RecName: Full=Apovitellenin-1; AltName: Full=Apovitellenin I [Meleagris gallopavo]",
                  "taxid": 9103,
                  "sciname": "Meleagris gallopavo"
                }
              ],
              "len": 82,
              "hsps": [
                {
                  "num": 1,
                  "bit_score": 146.747,
                  "score": 369,
                  "evalue": 1.61557e-43,
                  "identity": 70,
                  "positive": 75,
                  "query_from": 25,
                  "query_to": 106,
                  "hit_from": 1,
                  "hit_to": 82,
                  "align_len": 82,
                  "gaps": 0,
                  "qseq": "KSIIDRERRDWLVIPDAAAAYIYEAVNKVSPRAGQFLLDVSQTTVVSGIRNFLINETARLTKLAEQLMEKIKNLCYTKVLGY",
                  "hseq": "KSIFERDRRDWLVIPDAVAAYIYEAVNKMSPRAGQFLVDISQTTVVSGTRNFLIRETARLTILAEQLMEKIKNLWYTKVQGY",
                  "midline": "KSI +R+RRDWLVIPDA AAYIYEAVNK+SPRAGQFL+D+SQTTVVSG RNFLI ETARLT LAEQLMEKIKNL YTKV GY"
                }
              ]
            },
            {
              "num": 64,
              "description": [
                {
                  "id": "gb|NXN22320.1|",
                  "accession": "NXN22320",
                  "title": "APOV1 protein [Nycticryphes semicollaris]",
                  "taxid": 227226,
                  "sciname": "Nycticryphes semicollaris"
                }
              ],
              "len": 106,
              "hsps": [
                {
                  "num": 1,
                  "bit_score": 147.517,
                  "score": 371,
                  "evalue": 1.70592e-43,
                  "identity": 80,
                  "positive": 91,
                  "query_from": 1,
                  "query_to": 106,
                  "hit_from": 1,
                  "hit_to": 106,
                  "align_len": 106,
                  "gaps": 0,
                  "qseq": "MVQYRALVIAVILLLSTTVPEVHSKSIIDRERRDWLVIPDAAAAYIYEAVNKVSPRAGQFLLDVSQTTVVSGIRNFLINETARLTKLAEQLMEKIKNLCYTKVLGY",
                  "hseq": "MVQSRALVIALILLLSTTLPEVHSKSIFERDRRDWLVIPDAIAAYIYETVNKMSPKVGQFLVDAAQTPAVVVTRNFLIRETTKLSILAEQLMEKIKNLWYTRVLGY",
                  "midline": "MVQ RALVIA+ILLLSTT+PEVHSKSI +R+RRDWLVIPDA AAYIYE VNK+SP+ GQFL+D +QT  V   RNFLI ET +L+ LAEQLMEKIKNL YT+VLGY"
                }
              ]
            },
            {
              "num": 65,
              "description": [
                {
                  "id": "ref|XP_010289079.1|",
                  "accession": "XP_010289079",
                  "title": "PREDICTED: apovitellenin-1 [Phaethon lepturus]",
                  "taxid": 97097,
                  "sciname": "Phaethon lepturus"
                },
                {
                  "id": "gb|KFQ78593.1|",
                  "accession": "KFQ78593",
                  "title": "Apovitellenin-1 [Phaethon lepturus]",
                  "taxid": 97097,
                  "sciname": "Phaethon lepturus"
                }
              ],
              "len": 106,
              "hsps": [
                {
                  "num": 1,
                  "bit_score": 147.517,
                  "score": 371,
                  "evalue": 1.82192e-43,
                  "identity": 80,
                  "positive": 91,
                  "query_from": 1,
                  "query_to": 106,
                  "hit_from": 1,
                  "hit_to": 106,
                  "align_len": 106,
                  "gaps": 0,
                  "qseq": "MVQYRALVIAVILLLSTTVPEVHSKSIIDRERRDWLVIPDAAAAYIYEAVNKVSPRAGQFLLDVSQTTVVSGIRNFLINETARLTKLAEQLMEKIKNLCYTKVLGY",
                  "hseq": "MLQSRALVIALILLLSTTLPEVHSKSIFERDRRDWLVIPDAIAAYIYETVNKMSPRVGQFLVDAAQTPAVVVTRNFLIRETTKLSILAEQLMEKIKNLWYTRVLGY",
                  "midline": "M+Q RALVIA+ILLLSTT+PEVHSKSI +R+RRDWLVIPDA AAYIYE VNK+SPR GQFL+D +QT  V   RNFLI ET +L+ LAEQLMEKIKNL YT+VLGY"
                }
              ]
            },
            {
              "num": 66,
              "description": [
                {
                  "id": "ref|XP_026710139.1|",
                  "accession": "XP_026710139",
                  "title": "apovitellenin-1 [Athene cunicularia]",
                  "taxid": 194338,
                  "sciname": "Athene cunicularia"
                }
              ],
              "len": 106,
              "hsps": [
                {
                  "num": 1,
                  "bit_score": 147.517,
                  "score": 371,
                  "evalue": 1.842e-43,
                  "identity": 80,
                  "positive": 90,
                  "query_from": 1,
                  "query_to": 106,
                  "hit_from": 1,
                  "hit_to": 106,
                  "align_len": 106,
                  "gaps": 0,
                  "qseq": "MVQYRALVIAVILLLSTTVPEVHSKSIIDRERRDWLVIPDAAAAYIYEAVNKVSPRAGQFLLDVSQTTVVSGIRNFLINETARLTKLAEQLMEKIKNLCYTKVLGY",
                  "hseq": "MLQSRALLIALILLLSTTLPEVHSKSIFERDRRDWLVIPDAIAAYIYETVNKVSPKVGHFLADAAQTPVVVVTRNFLIRETTKLSILAEQLMEKIKNLWYTKVLGY",
                  "midline": "M+Q RAL+IA+ILLLSTT+PEVHSKSI +R+RRDWLVIPDA AAYIYE VNKVSP+ G FL D +QT VV   RNFLI ET +L+ LAEQLMEKIKNL YTKVLGY"
                }
              ]
            },
            {
              "num": 67,
              "description": [
                {
                  "id": "gb|NWR54089.1|",
                  "accession": "NWR54089",
                  "title": "APOV1 protein [Bucorvus abyssinicus]",
                  "taxid": 153643,
                  "sciname": "Bucorvus abyssinicus"
                }
              ],
              "len": 106,
              "hsps": [
                {
                  "num": 1,
                  "bit_score": 147.517,
                  "score": 371,
                  "evalue": 1.86231e-43,
                  "identity": 75,
                  "positive": 91,
                  "query_from": 1,
                  "query_to": 106,
                  "hit_from": 1,
                  "hit_to": 106,
                  "align_len": 106,
                  "gaps": 0,
                  "qseq": "MVQYRALVIAVILLLSTTVPEVHSKSIIDRERRDWLVIPDAAAAYIYEAVNKVSPRAGQFLLDVSQTTVVSGIRNFLINETARLTKLAEQLMEKIKNLCYTKVLGY",
                  "hseq": "MLQSRVLVIALILLLGTTLPEVHSKSIFEKDRRDWLVIPDAIAAYIYESVNKISPKVGQFLMDAAQAPIVTSTRNFLLRETTKLSILAEQLMEKIKNLWYTKVLGY",
                  "midline": "M+Q R LVIA+ILLL TT+PEVHSKSI +++RRDWLVIPDA AAYIYE+VNK+SP+ GQFL+D +Q  +V+  RNFL+ ET +L+ LAEQLMEKIKNL YTKVLGY"
                }
              ]
            },
            {
              "num": 68,
              "description": [
                {
                  "id": "ref|XP_030333379.1|",
                  "accession": "XP_030333379",
                  "title": "apovitellenin-1 [Strigops habroptila]",
                  "taxid": 2489341,
                  "sciname": "Strigops habroptila"
                },
                {
                  "id": "ref|XP_030333380.1|",
                  "accession": "XP_030333380",
                  "title": "apovitellenin-1 [Strigops habroptila]",
                  "taxid": 2489341,
                  "sciname": "Strigops habroptila"
                },
                {
                  "id": "ref|XP_030333382.1|",
                  "accession": "XP_030333382",
                  "title": "apovitellenin-1 [Strigops habroptila]",
                  "taxid": 2489341,
                  "sciname": "Strigops habroptila"
                }
              ],
              "len": 106,
              "hsps": [
                {
                  "num": 1,
                  "bit_score": 147.517,
                  "score": 371,
                  "evalue": 2.05545e-43,
                  "identity": 80,
                  "positive": 91,
                  "query_from": 1,
                  "query_to": 106,
                  "hit_from": 1,
                  "hit_to": 106,
                  "align_len": 106,
                  "gaps": 0,
                  "qseq": "MVQYRALVIAVILLLSTTVPEVHSKSIIDRERRDWLVIPDAAAAYIYEAVNKVSPRAGQFLLDVSQTTVVSGIRNFLINETARLTKLAEQLMEKIKNLCYTKVLGY",
                  "hseq": "MLQSRALVIALILLLSTTLPEVHSKSIFEKDRRDWLVIPDAIAAYIYEAVNKMSPKVGQFLADAAQTQAVVVTRNFLIRETTKLSILAEQLMEKIKNLWYTKVLGY",
                  "midline": "M+Q RALVIA+ILLLSTT+PEVHSKSI +++RRDWLVIPDA AAYIYEAVNK+SP+ GQFL D +QT  V   RNFLI ET +L+ LAEQLMEKIKNL YTKVLGY"
                }
              ]
            },
            {
              "num": 69,
              "description": [
                {
                  "id": "ref|XP_010307503.1|",
                  "accession": "XP_010307503",
                  "title": "PREDICTED: apovitellenin-1 [Balearica regulorum gibbericeps]",
                  "taxid": 100784,
                  "sciname": "Balearica regulorum gibbericeps"
                },
                {
                  "id": "ref|XP_010307504.1|",
                  "accession": "XP_010307504",
                  "title": "PREDICTED: apovitellenin-1 [Balearica regulorum gibbericeps]",
                  "taxid": 100784,
                  "sciname": "Balearica regulorum gibbericeps"
                },
                {
                  "id": "gb|KFO14197.1|",
                  "accession": "KFO14197",
                  "title": "Apovitellenin-1 [Balearica regulorum gibbericeps]",
                  "taxid": 100784,
                  "sciname": "Balearica regulorum gibbericeps"
                },
                {
                  "id": "gb|NWH19503.1|",
                  "accession": "NWH19503",
                  "title": "APOV1 protein [Grus americana]",
                  "taxid": 9117,
                  "sciname": "Grus americana"
                }
              ],
              "len": 106,
              "hsps": [
                {
                  "num": 1,
                  "bit_score": 147.517,
                  "score": 371,
                  "evalue": 2.14761e-43,
                  "identity": 80,
                  "positive": 91,
                  "query_from": 1,
                  "query_to": 106,
                  "hit_from": 1,
                  "hit_to": 106,
                  "align_len": 106,
                  "gaps": 0,
                  "qseq": "MVQYRALVIAVILLLSTTVPEVHSKSIIDRERRDWLVIPDAAAAYIYEAVNKVSPRAGQFLLDVSQTTVVSGIRNFLINETARLTKLAEQLMEKIKNLCYTKVLGY",
                  "hseq": "MLQSRALVIALILLLGTTLPEVHSKSIFERDRRDWLVIPDAIAAYIYETVNKMSPKVGQFLVDAAQTPVVVVTRNFLIRETTKLSILAEQLMEKIKNLWYTKVLGY",
                  "midline": "M+Q RALVIA+ILLL TT+PEVHSKSI +R+RRDWLVIPDA AAYIYE VNK+SP+ GQFL+D +QT VV   RNFLI ET +L+ LAEQLMEKIKNL YTKVLGY"
                }
              ]
            },
            {
              "num": 70,
              "description": [
                {
                  "id": "gb|NXY71691.1|",
                  "accession": "NXY71691",
                  "title": "APOV1 protein [Glareola pratincola]",
                  "taxid": 43316,
                  "sciname": "Glareola pratincola"
                }
              ],
              "len": 106,
              "hsps": [
                {
                  "num": 1,
                  "bit_score": 147.517,
                  "score": 371,
                  "evalue": 2.17128e-43,
                  "identity": 79,
                  "positive": 92,
                  "query_from": 1,
                  "query_to": 106,
                  "hit_from": 1,
                  "hit_to": 106,
                  "align_len": 106,
                  "gaps": 0,
                  "qseq": "MVQYRALVIAVILLLSTTVPEVHSKSIIDRERRDWLVIPDAAAAYIYEAVNKVSPRAGQFLLDVSQTTVVSGIRNFLINETARLTKLAEQLMEKIKNLCYTKVLGY",
                  "hseq": "MVQSRALVIALILLLSTTLPEVHSKSIFEKDRRDWLIIPDAIAAYIYETVNKMSPKVGQFLVDAAQTPVVVVTRNFLIRETTKLSILAEQLMEKIKNLWYTRVLGY",
                  "midline": "MVQ RALVIA+ILLLSTT+PEVHSKSI +++RRDWL+IPDA AAYIYE VNK+SP+ GQFL+D +QT VV   RNFLI ET +L+ LAEQLMEKIKNL YT+VLGY"
                }
              ]
            },
            {
              "num": 71,
              "description": [
                {
                  "id": "gb|NXQ97338.1|",
                  "accession": "NXQ97338",
                  "title": "APOV1 protein [Sagittarius serpentarius]",
                  "taxid": 56258,
                  "sciname": "Sagittarius serpentarius"
                }
              ],
              "len": 106,
              "hsps": [
                {
                  "num": 1,
                  "bit_score": 147.132,
                  "score": 370,
                  "evalue": 2.29364e-43,
                  "identity": 80,
                  "positive": 90,
                  "query_from": 1,
                  "query_to": 106,
                  "hit_from": 1,
                  "hit_to": 106,
                  "align_len": 106,
                  "gaps": 0,
                  "qseq": "MVQYRALVIAVILLLSTTVPEVHSKSIIDRERRDWLVIPDAAAAYIYEAVNKVSPRAGQFLLDVSQTTVVSGIRNFLINETARLTKLAEQLMEKIKNLCYTKVLGY",
                  "hseq": "MLQSRALVIALILLLSTTLPEVHSKSIFERDRRDWLVIPDAIAAYIYETVNKISPKVGQFLADAAQTPAVVVTRNFLIRETTKLSILAEQLMEKIKNLWYTKVLGY",
                  "midline": "M+Q RALVIA+ILLLSTT+PEVHSKSI +R+RRDWLVIPDA AAYIYE VNK+SP+ GQFL D +QT  V   RNFLI ET +L+ LAEQLMEKIKNL YTKVLGY"
                }
              ]
            },
            {
              "num": 72,
              "description": [
                {
                  "id": "gb|NWS51197.1|",
                  "accession": "NWS51197",
                  "title": "APOV1 protein [Chunga burmeisteri]",
                  "taxid": 1352770,
                  "sciname": "Chunga burmeisteri"
                }
              ],
              "len": 106,
              "hsps": [
                {
                  "num": 1,
                  "bit_score": 147.132,
                  "score": 370,
                  "evalue": 2.29364e-43,
                  "identity": 77,
                  "positive": 90,
                  "query_from": 1,
                  "query_to": 106,
                  "hit_from": 1,
                  "hit_to": 106,
                  "align_len": 106,
                  "gaps": 0,
                  "qseq": "MVQYRALVIAVILLLSTTVPEVHSKSIIDRERRDWLVIPDAAAAYIYEAVNKVSPRAGQFLLDVSQTTVVSGIRNFLINETARLTKLAEQLMEKIKNLCYTKVLGY",
                  "hseq": "MLQSRALVIALLLLLSTTLPEVHSKSIFEKERRDWLVIPDAIATYIYECVNKVSPKVGQFLVDASQTPAVVVTRNFLIRETTKLSILAEQIIEKIKNMWYTKVLGY",
                  "midline": "M+Q RALVIA++LLLSTT+PEVHSKSI ++ERRDWLVIPDA A YIYE VNKVSP+ GQFL+D SQT  V   RNFLI ET +L+ LAEQ++EKIKN+ YTKVLGY"
                }
              ]
            },
            {
              "num": 73,
              "description": [
                {
                  "id": "gb|NXT91630.1|",
                  "accession": "NXT91630",
                  "title": "APOV1 protein [Anhinga rufa]",
                  "taxid": 317792,
                  "sciname": "Anhinga rufa"
                }
              ],
              "len": 106,
              "hsps": [
                {
                  "num": 1,
                  "bit_score": 147.132,
                  "score": 370,
                  "evalue": 2.31892e-43,
                  "identity": 80,
                  "positive": 90,
                  "query_from": 1,
                  "query_to": 106,
                  "hit_from": 1,
                  "hit_to": 106,
                  "align_len": 106,
                  "gaps": 0,
                  "qseq": "MVQYRALVIAVILLLSTTVPEVHSKSIIDRERRDWLVIPDAAAAYIYEAVNKVSPRAGQFLLDVSQTTVVSGIRNFLINETARLTKLAEQLMEKIKNLCYTKVLGY",
                  "hseq": "MLQSRALVIALILLLSTTLPEVHSKSVFERDRRDWLVIPDAIAAYIYETVNKMSPRVGQFLVDASQTPAVVVTRNFLIRETTKLSILAEQLMEKIKTLWYTKVLGY",
                  "midline": "M+Q RALVIA+ILLLSTT+PEVHSKS+ +R+RRDWLVIPDA AAYIYE VNK+SPR GQFL+D SQT  V   RNFLI ET +L+ LAEQLMEKIK L YTKVLGY"
                }
              ]
            },
            {
              "num": 74,
              "description": [
                {
                  "id": "gb|NXL46469.1|",
                  "accession": "NXL46469",
                  "title": "APOV1 protein [Podilymbus podiceps]",
                  "taxid": 9252,
                  "sciname": "Podilymbus podiceps"
                }
              ],
              "len": 106,
              "hsps": [
                {
                  "num": 1,
                  "bit_score": 147.132,
                  "score": 370,
                  "evalue": 2.31892e-43,
                  "identity": 79,
                  "positive": 92,
                  "query_from": 1,
                  "query_to": 106,
                  "hit_from": 1,
                  "hit_to": 106,
                  "align_len": 106,
                  "gaps": 0,
                  "qseq": "MVQYRALVIAVILLLSTTVPEVHSKSIIDRERRDWLVIPDAAAAYIYEAVNKVSPRAGQFLLDVSQTTVVSGIRNFLINETARLTKLAEQLMEKIKNLCYTKVLGY",
                  "hseq": "MLQSRALVIALILLLSTTLPEVHSKSIFEKDRRDWLVIPDAIAAYIYETVNKMSPKVGQFLVDAAQTPVVVVTRNFLIRETTKLSILAEQLMEKVKNLWYTKVLGY",
                  "midline": "M+Q RALVIA+ILLLSTT+PEVHSKSI +++RRDWLVIPDA AAYIYE VNK+SP+ GQFL+D +QT VV   RNFLI ET +L+ LAEQLMEK+KNL YTKVLGY"
                }
              ]
            },
            {
              "num": 75,
              "description": [
                {
                  "id": "ref|XP_005239358.1|",
                  "accession": "XP_005239358",
                  "title": "apovitellenin-1 [Falco peregrinus]",
                  "taxid": 8954,
                  "sciname": "Falco peregrinus"
                },
                {
                  "id": "ref|XP_005433405.1|",
                  "accession": "XP_005433405",
                  "title": "apovitellenin-1 [Falco cherrug]",
                  "taxid": 345164,
                  "sciname": "Falco cherrug"
                },
                {
                  "id": "ref|XP_037246039.1|",
                  "accession": "XP_037246039",
                  "title": "apovitellenin-1 [Falco rusticolus]",
                  "taxid": 120794,
                  "sciname": "Falco rusticolus"
                }
              ],
              "len": 106,
              "hsps": [
                {
                  "num": 1,
                  "bit_score": 147.132,
                  "score": 370,
                  "evalue": 2.31892e-43,
                  "identity": 78,
                  "positive": 89,
                  "query_from": 1,
                  "query_to": 106,
                  "hit_from": 1,
                  "hit_to": 106,
                  "align_len": 106,
                  "gaps": 0,
                  "qseq": "MVQYRALVIAVILLLSTTVPEVHSKSIIDRERRDWLVIPDAAAAYIYEAVNKVSPRAGQFLLDVSQTTVVSGIRNFLINETARLTKLAEQLMEKIKNLCYTKVLGY",
                  "hseq": "MLQSRALVIVLILLLGTTLPEVHSKSIFEKDRRDWLVIPDAIAAYIYETVNKMSPKVGQFLADAAQTPVVVVTRNFLIRETTKLSILAEQLMEKIKNLWYTKVLGY",
                  "midline": "M+Q RALVI +ILLL TT+PEVHSKSI +++RRDWLVIPDA AAYIYE VNK+SP+ GQFL D +QT VV   RNFLI ET +L+ LAEQLMEKIKNL YTKVLGY"
                }
              ]
            },
            {
              "num": 76,
              "description": [
                {
                  "id": "ref|XP_009070098.1|",
                  "accession": "XP_009070098",
                  "title": "PREDICTED: apovitellenin-1 [Acanthisitta chloris]",
                  "taxid": 57068,
                  "sciname": "Acanthisitta chloris"
                },
                {
                  "id": "gb|KFP69986.1|",
                  "accession": "KFP69986",
                  "title": "Apovitellenin-1 [Acanthisitta chloris]",
                  "taxid": 57068,
                  "sciname": "Acanthisitta chloris"
                }
              ],
              "len": 106,
              "hsps": [
                {
                  "num": 1,
                  "bit_score": 147.132,
                  "score": 370,
                  "evalue": 2.34449e-43,
                  "identity": 77,
                  "positive": 90,
                  "query_from": 1,
                  "query_to": 106,
                  "hit_from": 1,
                  "hit_to": 106,
                  "align_len": 106,
                  "gaps": 0,
                  "qseq": "MVQYRALVIAVILLLSTTVPEVHSKSIIDRERRDWLVIPDAAAAYIYEAVNKVSPRAGQFLLDVSQTTVVSGIRNFLINETARLTKLAEQLMEKIKNLCYTKVLGY",
                  "hseq": "MLQSRVLVIALILLLSTTVPEVHSKSIFEKDRRDWLVIPDAVASYVYEAVNKVSPKVGQFLADAAQTPAVVSTRNFLIRETTKLSIMAEQLIEKIKNLWYTKVLGY",
                  "midline": "M+Q R LVIA+ILLLSTTVPEVHSKSI +++RRDWLVIPDA A+Y+YEAVNKVSP+ GQFL D +QT  V   RNFLI ET +L+ +AEQL+EKIKNL YTKVLGY"
                }
              ]
            },
            {
              "num": 77,
              "description": [
                {
                  "id": "gb|NXX97189.1|",
                  "accession": "NXX97189",
                  "title": "APOV1 protein [Centropus bengalensis]",
                  "taxid": 1463675,
                  "sciname": "Centropus bengalensis"
                }
              ],
              "len": 105,
              "hsps": [
                {
                  "num": 1,
                  "bit_score": 147.132,
                  "score": 370,
                  "evalue": 2.34983e-43,
                  "identity": 76,
                  "positive": 94,
                  "query_from": 1,
                  "query_to": 106,
                  "hit_from": 1,
                  "hit_to": 105,
                  "align_len": 106,
                  "gaps": 1,
                  "qseq": "MVQYRALVIAVILLLSTTVPEVHSKSIIDRERRDWLVIPDAAAAYIYEAVNKVSPRAGQFLLDVSQTTVVSGIRNFLINETARLTKLAEQLMEKIKNLCYTKVLGY",
                  "hseq": "MLQSRVLVIALILLLSTTLPEVHSKSVFERERRDWLVVPDAIASYVYEAVNKVSPRVGQFLADVAQTSVVVGTRNFLIRETAKISIMAEQMMEKAKNV-YTKLVGY",
                  "midline": "M+Q R LVIA+ILLLSTT+PEVHSKS+ +RERRDWLV+PDA A+Y+YEAVNKVSPR GQFL DV+QT+VV G RNFLI ETA+++ +AEQ+MEK KN+ YTK++GY"
                }
              ]
            },
            {
              "num": 78,
              "description": [
                {
                  "id": "gb|NXD68830.1|",
                  "accession": "NXD68830",
                  "title": "APOV1 protein [Eolophus roseicapilla]",
                  "taxid": 176039,
                  "sciname": "Eolophus roseicapilla"
                }
              ],
              "len": 106,
              "hsps": [
                {
                  "num": 1,
                  "bit_score": 147.132,
                  "score": 370,
                  "evalue": 2.37034e-43,
                  "identity": 80,
                  "positive": 91,
                  "query_from": 1,
                  "query_to": 106,
                  "hit_from": 1,
                  "hit_to": 106,
                  "align_len": 106,
                  "gaps": 0,
                  "qseq": "MVQYRALVIAVILLLSTTVPEVHSKSIIDRERRDWLVIPDAAAAYIYEAVNKVSPRAGQFLLDVSQTTVVSGIRNFLINETARLTKLAEQLMEKIKNLCYTKVLGY",
                  "hseq": "MLQSRALVIALILLLSTTLPEVHSKSIFEKDRRDWLVIPDAIAAYIYEAVNKMSPKVGQFLADAAQTPAVVVTRNFLIRETTKLSILAEQLMEKIKNLWYTKVLGY",
                  "midline": "M+Q RALVIA+ILLLSTT+PEVHSKSI +++RRDWLVIPDA AAYIYEAVNK+SP+ GQFL D +QT  V   RNFLI ET +L+ LAEQLMEKIKNL YTKVLGY"
                }
              ]
            },
            {
              "num": 79,
              "description": [
                {
                  "id": "ref|XP_009944786.1|",
                  "accession": "XP_009944786",
                  "title": "PREDICTED: apovitellenin-1 [Leptosomus discolor]",
                  "taxid": 188344,
                  "sciname": "Leptosomus discolor"
                },
                {
                  "id": "gb|KFQ06528.1|",
                  "accession": "KFQ06528",
                  "title": "Apovitellenin-1 [Leptosomus discolor]",
                  "taxid": 188344,
                  "sciname": "Leptosomus discolor"
                }
              ],
              "len": 106,
              "hsps": [
                {
                  "num": 1,
                  "bit_score": 147.132,
                  "score": 370,
                  "evalue": 2.37034e-43,
                  "identity": 80,
                  "positive": 92,
                  "query_from": 1,
                  "query_to": 106,
                  "hit_from": 1,
                  "hit_to": 106,
                  "align_len": 106,
                  "gaps": 0,
                  "qseq": "MVQYRALVIAVILLLSTTVPEVHSKSIIDRERRDWLVIPDAAAAYIYEAVNKVSPRAGQFLLDVSQTTVVSGIRNFLINETARLTKLAEQLMEKIKNLCYTKVLGY",
                  "hseq": "MLQSRALVIALILLLSTTLPEVHSKSIFERDRRDWLVIPDAIAAYIYETVSKMSPKAGQFLADAAQTPVVVVTRNFLIRETTKISILAEQLMEKIKNLWYTKVLGY",
                  "midline": "M+Q RALVIA+ILLLSTT+PEVHSKSI +R+RRDWLVIPDA AAYIYE V+K+SP+AGQFL D +QT VV   RNFLI ET +++ LAEQLMEKIKNL YTKVLGY"
                }
              ]
            },
            {
              "num": 80,
              "description": [
                {
                  "id": "gb|NXW56328.1|",
                  "accession": "NXW56328",
                  "title": "APOV1 protein [Eurystomus gularis]",
                  "taxid": 325343,
                  "sciname": "Eurystomus gularis"
                }
              ],
              "len": 106,
              "hsps": [
                {
                  "num": 1,
                  "bit_score": 147.132,
                  "score": 370,
                  "evalue": 2.98404e-43,
                  "identity": 78,
                  "positive": 91,
                  "query_from": 1,
                  "query_to": 106,
                  "hit_from": 1,
                  "hit_to": 106,
                  "align_len": 106,
                  "gaps": 0,
                  "qseq": "MVQYRALVIAVILLLSTTVPEVHSKSIIDRERRDWLVIPDAAAAYIYEAVNKVSPRAGQFLLDVSQTTVVSGIRNFLINETARLTKLAEQLMEKIKNLCYTKVLGY",
                  "hseq": "MLQSRALVLALILLLGTTLPEVHSKSIFEKDRRDWLVIPDAIAAYIYETVNKVSPKVGQFLVDTAQTPVVVATRNFLIRETTKLSILAEQLMEKIKSLWYTKVLGY",
                  "midline": "M+Q RALV+A+ILLL TT+PEVHSKSI +++RRDWLVIPDA AAYIYE VNKVSP+ GQFL+D +QT VV   RNFLI ET +L+ LAEQLMEKIK+L YTKVLGY"
                }
              ]
            },
            {
              "num": 81,
              "description": [
                {
                  "id": "gb|NXF48968.1|",
                  "accession": "NXF48968",
                  "title": "APOV1 protein [Oceanites oceanicus]",
                  "taxid": 79653,
                  "sciname": "Oceanites oceanicus"
                },
                {
                  "id": "gb|NXW06452.1|",
                  "accession": "NXW06452",
                  "title": "APOV1 protein [Fregetta grallaria]",
                  "taxid": 79628,
                  "sciname": "Fregetta grallaria"
                }
              ],
              "len": 106,
              "hsps": [
                {
                  "num": 1,
                  "bit_score": 146.747,
                  "score": 369,
                  "evalue": 3.47911e-43,
                  "identity": 79,
                  "positive": 92,
                  "query_from": 1,
                  "query_to": 106,
                  "hit_from": 1,
                  "hit_to": 106,
                  "align_len": 106,
                  "gaps": 0,
                  "qseq": "MVQYRALVIAVILLLSTTVPEVHSKSIIDRERRDWLVIPDAAAAYIYEAVNKVSPRAGQFLLDVSQTTVVSGIRNFLINETARLTKLAEQLMEKIKNLCYTKVLGY",
                  "hseq": "MLQSRALVIALILLLSTTLPEVHSKTIFEKDRRDWLVIPDAIAAYIYETVNKMSPKVGQFLVDASQTPVVVVTRNFLIRETTKLSILAEQLMEKIKNLWYTRVLGY",
                  "midline": "M+Q RALVIA+ILLLSTT+PEVHSK+I +++RRDWLVIPDA AAYIYE VNK+SP+ GQFL+D SQT VV   RNFLI ET +L+ LAEQLMEKIKNL YT+VLGY"
                }
              ]
            },
            {
              "num": 82,
              "description": [
                {
                  "id": "gb|KFP54447.1|",
                  "accession": "KFP54447",
                  "title": "Apovitellenin-1 [Cathartes aura]",
                  "taxid": 43455,
                  "sciname": "Cathartes aura"
                },
                {
                  "id": "gb|NXU27770.1|",
                  "accession": "NXU27770",
                  "title": "APOV1 protein [Thalassarche chlororhynchos]",
                  "taxid": 54017,
                  "sciname": "Thalassarche chlororhynchos"
                },
                {
                  "id": "gb|NXX56286.1|",
                  "accession": "NXX56286",
                  "title": "APOV1 protein [Scopus umbretta]",
                  "taxid": 33581,
                  "sciname": "Scopus umbretta"
                }
              ],
              "len": 106,
              "hsps": [
                {
                  "num": 1,
                  "bit_score": 146.747,
                  "score": 369,
                  "evalue": 4.19194e-43,
                  "identity": 79,
                  "positive": 92,
                  "query_from": 1,
                  "query_to": 106,
                  "hit_from": 1,
                  "hit_to": 106,
                  "align_len": 106,
                  "gaps": 0,
                  "qseq": "MVQYRALVIAVILLLSTTVPEVHSKSIIDRERRDWLVIPDAAAAYIYEAVNKVSPRAGQFLLDVSQTTVVSGIRNFLINETARLTKLAEQLMEKIKNLCYTKVLGY",
                  "hseq": "MLQSRALVIALILLLSTTLPEVHSKSIFEKDRRDWLVIPDAIAAYIYETVNKMSPKVGQFLVDAAQTPVVVVTRNFLIRETTKLSILAEQLMEKIKNLWYTRVLGY",
                  "midline": "M+Q RALVIA+ILLLSTT+PEVHSKSI +++RRDWLVIPDA AAYIYE VNK+SP+ GQFL+D +QT VV   RNFLI ET +L+ LAEQLMEKIKNL YT+VLGY"
                }
              ]
            },
            {
              "num": 83,
              "description": [
                {
                  "id": "ref|XP_010171807.1|",
                  "accession": "XP_010171807",
                  "title": "apovitellenin-1 [Antrostomus carolinensis]",
                  "taxid": 279965,
                  "sciname": "Antrostomus carolinensis"
                },
                {
                  "id": "gb|KFZ50907.1|",
                  "accession": "KFZ50907",
                  "title": "Apovitellenin-1 [Antrostomus carolinensis]",
                  "taxid": 279965,
                  "sciname": "Antrostomus carolinensis"
                }
              ],
              "len": 106,
              "hsps": [
                {
                  "num": 1,
                  "bit_score": 146.362,
                  "score": 368,
                  "evalue": 4.57623e-43,
                  "identity": 79,
                  "positive": 90,
                  "query_from": 1,
                  "query_to": 106,
                  "hit_from": 1,
                  "hit_to": 106,
                  "align_len": 106,
                  "gaps": 0,
                  "qseq": "MVQYRALVIAVILLLSTTVPEVHSKSIIDRERRDWLVIPDAAAAYIYEAVNKVSPRAGQFLLDVSQTTVVSGIRNFLINETARLTKLAEQLMEKIKNLCYTKVLGY",
                  "hseq": "MLQSRALVIALILLLSTTLPEVHSKSVFERDRRDWLVFPDAAAIYIYETVNKLSPKVGQFLLDASQTQVVVVTRNFLIRETAKLSILAEQLMEKIKNLWYKRALGY",
                  "midline": "M+Q RALVIA+ILLLSTT+PEVHSKS+ +R+RRDWLV PDAAA YIYE VNK+SP+ GQFLLD SQT VV   RNFLI ETA+L+ LAEQLMEKIKNL Y + LGY"
                }
              ]
            },
            {
              "num": 84,
              "description": [
                {
                  "id": "gb|NXS48649.1|",
                  "accession": "NXS48649",
                  "title": "APOV1 protein [Balaeniceps rex]",
                  "taxid": 33584,
                  "sciname": "Balaeniceps rex"
                }
              ],
              "len": 106,
              "hsps": [
                {
                  "num": 1,
                  "bit_score": 146.362,
                  "score": 368,
                  "evalue": 5.1628e-43,
                  "identity": 79,
                  "positive": 91,
                  "query_from": 1,
                  "query_to": 106,
                  "hit_from": 1,
                  "hit_to": 106,
                  "align_len": 106,
                  "gaps": 0,
                  "qseq": "MVQYRALVIAVILLLSTTVPEVHSKSIIDRERRDWLVIPDAAAAYIYEAVNKVSPRAGQFLLDVSQTTVVSGIRNFLINETARLTKLAEQLMEKIKNLCYTKVLGY",
                  "hseq": "MLQSRALVIALILLLSTTLPEVHSKSIFEKDRRDWLVIPDAIAAYIYETVNKMSPKVGQFLVDAAQTPAVVVTRNFLIRETTKLSILAEQLMEKIKNLWYTKVLGY",
                  "midline": "M+Q RALVIA+ILLLSTT+PEVHSKSI +++RRDWLVIPDA AAYIYE VNK+SP+ GQFL+D +QT  V   RNFLI ET +L+ LAEQLMEKIKNL YTKVLGY"
                }
              ]
            },
            {
              "num": 85,
              "description": [
                {
                  "id": "gb|NXJ61519.1|",
                  "accession": "NXJ61519",
                  "title": "APOV1 protein [Rostratula benghalensis]",
                  "taxid": 118793,
                  "sciname": "Rostratula benghalensis"
                }
              ],
              "len": 106,
              "hsps": [
                {
                  "num": 1,
                  "bit_score": 146.362,
                  "score": 368,
                  "evalue": 5.1628e-43,
                  "identity": 79,
                  "positive": 91,
                  "query_from": 1,
                  "query_to": 106,
                  "hit_from": 1,
                  "hit_to": 106,
                  "align_len": 106,
                  "gaps": 0,
                  "qseq": "MVQYRALVIAVILLLSTTVPEVHSKSIIDRERRDWLVIPDAAAAYIYEAVNKVSPRAGQFLLDVSQTTVVSGIRNFLINETARLTKLAEQLMEKIKNLCYTKVLGY",
                  "hseq": "MVQSRALVIALILLLSTTVPEVHSKSLFERDRRDWLVIPDAIAAYIYETVNKMSPKVGQFLVDAAQTPAVVVTRNFLIRETTKLSIMAEQLIEKIKNLWYTKVLGY",
                  "midline": "MVQ RALVIA+ILLLSTTVPEVHSKS+ +R+RRDWLVIPDA AAYIYE VNK+SP+ GQFL+D +QT  V   RNFLI ET +L+ +AEQL+EKIKNL YTKVLGY"
                }
              ]
            },
            {
              "num": 86,
              "description": [
                {
                  "id": "gb|NWW90739.1|",
                  "accession": "NWW90739",
                  "title": "APOV1 protein [Rhynochetos jubatus]",
                  "taxid": 54386,
                  "sciname": "Rhynochetos jubatus"
                }
              ],
              "len": 106,
              "hsps": [
                {
                  "num": 1,
                  "bit_score": 146.362,
                  "score": 368,
                  "evalue": 6.08566e-43,
                  "identity": 79,
                  "positive": 91,
                  "query_from": 1,
                  "query_to": 106,
                  "hit_from": 1,
                  "hit_to": 106,
                  "align_len": 106,
                  "gaps": 0,
                  "qseq": "MVQYRALVIAVILLLSTTVPEVHSKSIIDRERRDWLVIPDAAAAYIYEAVNKVSPRAGQFLLDVSQTTVVSGIRNFLINETARLTKLAEQLMEKIKNLCYTKVLGY",
                  "hseq": "MLQSRALVIALILLLSTTLPEVHSKSIFEKDRRDWLVIPDAIAAYIYETVNKMSPRVGQFLVDAAQTPAVVVTRNFLIRETTKLSILAEQLMEKIKNLWYTRVLGY",
                  "midline": "M+Q RALVIA+ILLLSTT+PEVHSKSI +++RRDWLVIPDA AAYIYE VNK+SPR GQFL+D +QT  V   RNFLI ET +L+ LAEQLMEKIKNL YT+VLGY"
                }
              ]
            },
            {
              "num": 87,
              "description": [
                {
                  "id": "gb|NXI98187.1|",
                  "accession": "NXI98187",
                  "title": "APOV1 protein [Psophia crepitans]",
                  "taxid": 54359,
                  "sciname": "Psophia crepitans"
                }
              ],
              "len": 106,
              "hsps": [
                {
                  "num": 1,
                  "bit_score": 145.976,
                  "score": 367,
                  "evalue": 6.28916e-43,
                  "identity": 80,
                  "positive": 89,
                  "query_from": 1,
                  "query_to": 106,
                  "hit_from": 1,
                  "hit_to": 106,
                  "align_len": 106,
                  "gaps": 0,
                  "qseq": "MVQYRALVIAVILLLSTTVPEVHSKSIIDRERRDWLVIPDAAAAYIYEAVNKVSPRAGQFLLDVSQTTVVSGIRNFLINETARLTKLAEQLMEKIKNLCYTKVLGY",
                  "hseq": "MLQSRALVIALILLLGTTFPEVHSKSIFERDRRDWLVIPDAIAAYIYETVNKMSPKVGQFLADAAQTPVVVVTRNFLIRETTKLSILAEQLMEKIKNLWYTKVLGY",
                  "midline": "M+Q RALVIA+ILLL TT PEVHSKSI +R+RRDWLVIPDA AAYIYE VNK+SP+ GQFL D +QT VV   RNFLI ET +L+ LAEQLMEKIKNL YTKVLGY"
                }
              ]
            },
            {
              "num": 88,
              "description": [
                {
                  "id": "ref|XP_009585315.1|",
                  "accession": "XP_009585315",
                  "title": "PREDICTED: apovitellenin-1 [Fulmarus glacialis]",
                  "taxid": 30455,
                  "sciname": "Fulmarus glacialis"
                },
                {
                  "id": "gb|KFQ76419.1|",
                  "accession": "KFQ76419",
                  "title": "Apovitellenin-1 [Phoenicopterus ruber ruber]",
                  "taxid": 9218,
                  "sciname": "Phoenicopterus ruber ruber"
                },
                {
                  "id": "gb|KFV98431.1|",
                  "accession": "KFV98431",
                  "title": "Apovitellenin-1 [Fulmarus glacialis]",
                  "taxid": 30455,
                  "sciname": "Fulmarus glacialis"
                },
                {
                  "id": "gb|NXT36565.1|",
                  "accession": "NXT36565",
                  "title": "APOV1 protein [Pelecanoides urinatrix]",
                  "taxid": 37079,
                  "sciname": "Pelecanoides urinatrix"
                }
              ],
              "len": 106,
              "hsps": [
                {
                  "num": 1,
                  "bit_score": 145.976,
                  "score": 367,
                  "evalue": 8.0047e-43,
                  "identity": 78,
                  "positive": 92,
                  "query_from": 1,
                  "query_to": 106,
                  "hit_from": 1,
                  "hit_to": 106,
                  "align_len": 106,
                  "gaps": 0,
                  "qseq": "MVQYRALVIAVILLLSTTVPEVHSKSIIDRERRDWLVIPDAAAAYIYEAVNKVSPRAGQFLLDVSQTTVVSGIRNFLINETARLTKLAEQLMEKIKNLCYTKVLGY",
                  "hseq": "MLQSRALVIALILLLSTTLPEVHSKSVFEKDRRDWLVIPDAIAAYIYETVNKMSPKVGQFLVDAAQTPVVVVTRNFLIRETTKLSILAEQLMEKIKNLWYTRVLGY",
                  "midline": "M+Q RALVIA+ILLLSTT+PEVHSKS+ +++RRDWLVIPDA AAYIYE VNK+SP+ GQFL+D +QT VV   RNFLI ET +L+ LAEQLMEKIKNL YT+VLGY"
                }
              ]
            },
            {
              "num": 89,
              "description": [
                {
                  "id": "gb|KFZ65137.1|",
                  "accession": "KFZ65137",
                  "title": "Apovitellenin-1 [Podiceps cristatus]",
                  "taxid": 345573,
                  "sciname": "Podiceps cristatus"
                }
              ],
              "len": 106,
              "hsps": [
                {
                  "num": 1,
                  "bit_score": 145.976,
                  "score": 367,
                  "evalue": 8.0047e-43,
                  "identity": 78,
                  "positive": 92,
                  "query_from": 1,
                  "query_to": 106,
                  "hit_from": 1,
                  "hit_to": 106,
                  "align_len": 106,
                  "gaps": 0,
                  "qseq": "MVQYRALVIAVILLLSTTVPEVHSKSIIDRERRDWLVIPDAAAAYIYEAVNKVSPRAGQFLLDVSQTTVVSGIRNFLINETARLTKLAEQLMEKIKNLCYTKVLGY",
                  "hseq": "MLQSRALVIALILLLSTTLPEVHSKSIFEKDRRDWLVIPDAIAAYIYETVNKMSPKVGQFLVDAAQTPVVVVTRNFLIRETTKLSILAEQLMEKVKNLWYTRVLGY",
                  "midline": "M+Q RALVIA+ILLLSTT+PEVHSKSI +++RRDWLVIPDA AAYIYE VNK+SP+ GQFL+D +QT VV   RNFLI ET +L+ LAEQLMEK+KNL YT+VLGY"
                }
              ]
            },
            {
              "num": 90,
              "description": [
                {
                  "id": "ref|XP_010144467.1|",
                  "accession": "XP_010144467",
                  "title": "PREDICTED: apovitellenin-1 [Buceros rhinoceros silvestris]",
                  "taxid": 175836,
                  "sciname": "Buceros rhinoceros silvestris"
                },
                {
                  "id": "gb|KFO86344.1|",
                  "accession": "KFO86344",
                  "title": "Apovitellenin-1 [Buceros rhinoceros silvestris]",
                  "taxid": 175836,
                  "sciname": "Buceros rhinoceros silvestris"
                }
              ],
              "len": 106,
              "hsps": [
                {
                  "num": 1,
                  "bit_score": 145.976,
                  "score": 367,
                  "evalue": 8.64321e-43,
                  "identity": 75,
                  "positive": 91,
                  "query_from": 1,
                  "query_to": 106,
                  "hit_from": 1,
                  "hit_to": 106,
                  "align_len": 106,
                  "gaps": 0,
                  "qseq": "MVQYRALVIAVILLLSTTVPEVHSKSIIDRERRDWLVIPDAAAAYIYEAVNKVSPRAGQFLLDVSQTTVVSGIRNFLINETARLTKLAEQLMEKIKNLCYTKVLGY",
                  "hseq": "MLQSRVLVIALILLLGTTLPEVHSKSIFEKDRRDWLVIPDAIAAYIYESVNKISPKVGQFLMDAAQAPVVTSTRNFLLRETTKLSILAEQLIEKIKNLWYTKVLGY",
                  "midline": "M+Q R LVIA+ILLL TT+PEVHSKSI +++RRDWLVIPDA AAYIYE+VNK+SP+ GQFL+D +Q  VV+  RNFL+ ET +L+ LAEQL+EKIKNL YTKVLGY"
                }
              ]
            },
            {
              "num": 91,
              "description": [
                {
                  "id": "ref|XP_010154511.1|",
                  "accession": "XP_010154511",
                  "title": "PREDICTED: apovitellenin-1 [Eurypyga helias]",
                  "taxid": 54383,
                  "sciname": "Eurypyga helias"
                },
                {
                  "id": "gb|KFW09474.1|",
                  "accession": "KFW09474",
                  "title": "Apovitellenin-1 [Eurypyga helias]",
                  "taxid": 54383,
                  "sciname": "Eurypyga helias"
                }
              ],
              "len": 106,
              "hsps": [
                {
                  "num": 1,
                  "bit_score": 145.591,
                  "score": 366,
                  "evalue": 9.2309e-43,
                  "identity": 78,
                  "positive": 91,
                  "query_from": 1,
                  "query_to": 106,
                  "hit_from": 1,
                  "hit_to": 106,
                  "align_len": 106,
                  "gaps": 0,
                  "qseq": "MVQYRALVIAVILLLSTTVPEVHSKSIIDRERRDWLVIPDAAAAYIYEAVNKVSPRAGQFLLDVSQTTVVSGIRNFLINETARLTKLAEQLMEKIKNLCYTKVLGY",
                  "hseq": "MLQSRALVIALILLLSTTLPEVHSKSIFEKDRRDWLVIPDAIAAYIYETVNKMSPRVGQFLVDAAQTPAVVVTRNFLIRETTKLSILAEQLMEKIKNLWYTRILGY",
                  "midline": "M+Q RALVIA+ILLLSTT+PEVHSKSI +++RRDWLVIPDA AAYIYE VNK+SPR GQFL+D +QT  V   RNFLI ET +L+ LAEQLMEKIKNL YT++LGY"
                }
              ]
            },
            {
              "num": 92,
              "description": [
                {
                  "id": "gb|NXW13207.1|",
                  "accession": "NXW13207",
                  "title": "APOV1 protein [Circaetus pectoralis]",
                  "taxid": 321084,
                  "sciname": "Circaetus pectoralis"
                }
              ],
              "len": 106,
              "hsps": [
                {
                  "num": 1,
                  "bit_score": 145.591,
                  "score": 366,
                  "evalue": 9.43554e-43,
                  "identity": 79,
                  "positive": 91,
                  "query_from": 1,
                  "query_to": 106,
                  "hit_from": 1,
                  "hit_to": 106,
                  "align_len": 106,
                  "gaps": 0,
                  "qseq": "MVQYRALVIAVILLLSTTVPEVHSKSIIDRERRDWLVIPDAAAAYIYEAVNKVSPRAGQFLLDVSQTTVVSGIRNFLINETARLTKLAEQLMEKIKNLCYTKVLGY",
                  "hseq": "MLQSRALVIVLILLLTTTLPEVHSKSIFERDRRDWLVIPDAIAAYIYETVNKMSPKVGQFLVDAAQTPVVVATRNFLIRETTKLSILAEQLMEKIKNLWYTKVLGY",
                  "midline": "M+Q RALVI +ILLL+TT+PEVHSKSI +R+RRDWLVIPDA AAYIYE VNK+SP+ GQFL+D +QT VV   RNFLI ET +L+ LAEQLMEKIKNL YTKVLGY"
                }
              ]
            },
            {
              "num": 93,
              "description": [
                {
                  "id": "ref|XP_030907301.1|",
                  "accession": "XP_030907301",
                  "title": "apovitellenin-1 [Melopsittacus undulatus]",
                  "taxid": 13146,
                  "sciname": "Melopsittacus undulatus"
                },
                {
                  "id": "ref|XP_033915974.1|",
                  "accession": "XP_033915974",
                  "title": "apovitellenin-1 [Melopsittacus undulatus]",
                  "taxid": 13146,
                  "sciname": "Melopsittacus undulatus"
                }
              ],
              "len": 106,
              "hsps": [
                {
                  "num": 1,
                  "bit_score": 145.591,
                  "score": 366,
                  "evalue": 1.06449e-42,
                  "identity": 79,
                  "positive": 91,
                  "query_from": 1,
                  "query_to": 106,
                  "hit_from": 1,
                  "hit_to": 106,
                  "align_len": 106,
                  "gaps": 0,
                  "qseq": "MVQYRALVIAVILLLSTTVPEVHSKSIIDRERRDWLVIPDAAAAYIYEAVNKVSPRAGQFLLDVSQTTVVSGIRNFLINETARLTKLAEQLMEKIKNLCYTKVLGY",
                  "hseq": "MLQSRALVIALILLLSTTLPEVHSKSIFEKDRRDWLVIPDAVAAYIYEAVNKMSPKVGQFLADAAQTPAVVVTRNFLIRETTKLSILAEQLVEKIKNLWYTKVLGY",
                  "midline": "M+Q RALVIA+ILLLSTT+PEVHSKSI +++RRDWLVIPDA AAYIYEAVNK+SP+ GQFL D +QT  V   RNFLI ET +L+ LAEQL+EKIKNL YTKVLGY"
                }
              ]
            },
            {
              "num": 94,
              "description": [
                {
                  "id": "ref|XP_035748979.1|",
                  "accession": "XP_035748979",
                  "title": "apovitellenin-1 [Egretta garzetta]",
                  "taxid": 188379,
                  "sciname": "Egretta garzetta"
                },
                {
                  "id": "gb|KFP08859.1|",
                  "accession": "KFP08859",
                  "title": "Apovitellenin-1 [Egretta garzetta]",
                  "taxid": 188379,
                  "sciname": "Egretta garzetta"
                }
              ],
              "len": 106,
              "hsps": [
                {
                  "num": 1,
                  "bit_score": 145.591,
                  "score": 366,
                  "evalue": 1.11221e-42,
                  "identity": 78,
                  "positive": 90,
                  "query_from": 1,
                  "query_to": 106,
                  "hit_from": 1,
                  "hit_to": 106,
                  "align_len": 106,
                  "gaps": 0,
                  "qseq": "MVQYRALVIAVILLLSTTVPEVHSKSIIDRERRDWLVIPDAAAAYIYEAVNKVSPRAGQFLLDVSQTTVVSGIRNFLINETARLTKLAEQLMEKIKNLCYTKVLGY",
                  "hseq": "MLQSRALVIALILLLSTTLPEVHSKSVFERDRRDWLVVPDAIAAYIYETVNKMSPRVGQFLADAAQTPAVVVTRNFLIRETTKLSILAEQLMEKIKNLWYTRVLGY",
                  "midline": "M+Q RALVIA+ILLLSTT+PEVHSKS+ +R+RRDWLV+PDA AAYIYE VNK+SPR GQFL D +QT  V   RNFLI ET +L+ LAEQLMEKIKNL YT+VLGY"
                }
              ]
            },
            {
              "num": 95,
              "description": [
                {
                  "id": "gb|NXV90008.1|",
                  "accession": "NXV90008",
                  "title": "APOV1 protein [Calonectris borealis]",
                  "taxid": 1323832,
                  "sciname": "Calonectris borealis"
                }
              ],
              "len": 106,
              "hsps": [
                {
                  "num": 1,
                  "bit_score": 145.591,
                  "score": 366,
                  "evalue": 1.13687e-42,
                  "identity": 78,
                  "positive": 92,
                  "query_from": 1,
                  "query_to": 106,
                  "hit_from": 1,
                  "hit_to": 106,
                  "align_len": 106,
                  "gaps": 0,
                  "qseq": "MVQYRALVIAVILLLSTTVPEVHSKSIIDRERRDWLVIPDAAAAYIYEAVNKVSPRAGQFLLDVSQTTVVSGIRNFLINETARLTKLAEQLMEKIKNLCYTKVLGY",
                  "hseq": "MLQSRALVIALILLLSTTLPEVHSKTIFEKDRRDWLVIPDAIAAYIYETVNKMSPKVGQFLVDAAQTPVVVVTRNFLIRETTKLSILAEQLMEKIKNLWYTRVLGY",
                  "midline": "M+Q RALVIA+ILLLSTT+PEVHSK+I +++RRDWLVIPDA AAYIYE VNK+SP+ GQFL+D +QT VV   RNFLI ET +L+ LAEQLMEKIKNL YT+VLGY"
                }
              ]
            },
            {
              "num": 96,
              "description": [
                {
                  "id": "gb|NXH73373.1|",
                  "accession": "NXH73373",
                  "title": "APOV1 protein [Oceanodroma tethys]",
                  "taxid": 79633,
                  "sciname": "Oceanodroma tethys"
                }
              ],
              "len": 106,
              "hsps": [
                {
                  "num": 1,
                  "bit_score": 145.206,
                  "score": 365,
                  "evalue": 1.4312e-42,
                  "identity": 78,
                  "positive": 92,
                  "query_from": 1,
                  "query_to": 106,
                  "hit_from": 1,
                  "hit_to": 106,
                  "align_len": 106,
                  "gaps": 0,
                  "qseq": "MVQYRALVIAVILLLSTTVPEVHSKSIIDRERRDWLVIPDAAAAYIYEAVNKVSPRAGQFLLDVSQTTVVSGIRNFLINETARLTKLAEQLMEKIKNLCYTKVLGY",
                  "hseq": "MLQSRALVIALILLLSTTLPEVHSKSVFEKDRRDWLVIPDAIAAYIYENVNKMSPKVGQFLVDAAQTPVVVVTRNFLIRETTKLSILAEQLMEKIKNLWYTRVLGY",
                  "midline": "M+Q RALVIA+ILLLSTT+PEVHSKS+ +++RRDWLVIPDA AAYIYE VNK+SP+ GQFL+D +QT VV   RNFLI ET +L+ LAEQLMEKIKNL YT+VLGY"
                }
              ]
            },
            {
              "num": 97,
              "description": [
                {
                  "id": "ref|XP_010007532.1|",
                  "accession": "XP_010007532",
                  "title": "PREDICTED: apovitellenin-1-like [Nestor notabilis]",
                  "taxid": 176057,
                  "sciname": "Nestor notabilis"
                },
                {
                  "id": "gb|KFQ45817.1|",
                  "accession": "KFQ45817",
                  "title": "Apovitellenin-1 [Nestor notabilis]",
                  "taxid": 176057,
                  "sciname": "Nestor notabilis"
                }
              ],
              "len": 106,
              "hsps": [
                {
                  "num": 1,
                  "bit_score": 145.206,
                  "score": 365,
                  "evalue": 1.49536e-42,
                  "identity": 78,
                  "positive": 90,
                  "query_from": 1,
                  "query_to": 106,
                  "hit_from": 1,
                  "hit_to": 106,
                  "align_len": 106,
                  "gaps": 0,
                  "qseq": "MVQYRALVIAVILLLSTTVPEVHSKSIIDRERRDWLVIPDAAAAYIYEAVNKVSPRAGQFLLDVSQTTVVSGIRNFLINETARLTKLAEQLMEKIKNLCYTKVLGY",
                  "hseq": "MLQSRALVIALILLLSTTIPEVHSKSIFEKDRRDWLVIPDAVAAYIYEAVNKMSPKVAQFLADAAQTQTVVVTRNFLIRETTKLSILAEQLMEKIRNLWYTKVLGY",
                  "midline": "M+Q RALVIA+ILLLSTT+PEVHSKSI +++RRDWLVIPDA AAYIYEAVNK+SP+  QFL D +QT  V   RNFLI ET +L+ LAEQLMEKI+NL YTKVLGY"
                }
              ]
            },
            {
              "num": 98,
              "description": [
                {
                  "id": "gb|NXQ84524.1|",
                  "accession": "NXQ84524",
                  "title": "APOV1 protein [Nyctibius grandis]",
                  "taxid": 48427,
                  "sciname": "Nyctibius grandis"
                }
              ],
              "len": 106,
              "hsps": [
                {
                  "num": 1,
                  "bit_score": 145.206,
                  "score": 365,
                  "evalue": 1.56239e-42,
                  "identity": 77,
                  "positive": 91,
                  "query_from": 1,
                  "query_to": 106,
                  "hit_from": 1,
                  "hit_to": 106,
                  "align_len": 106,
                  "gaps": 0,
                  "qseq": "MVQYRALVIAVILLLSTTVPEVHSKSIIDRERRDWLVIPDAAAAYIYEAVNKVSPRAGQFLLDVSQTTVVSGIRNFLINETARLTKLAEQLMEKIKNLCYTKVLGY",
                  "hseq": "MLQSRALVIALILLLSTTLPEVHSKSIFEKDRRDWLVIPDTIAAYIYEGVNKVSPKAGQFLADAVQTPLVAGTRNFLIKETTKLSILVEQVIEKIKNLWYTRVLGY",
                  "midline": "M+Q RALVIA+ILLLSTT+PEVHSKSI +++RRDWLVIPD  AAYIYE VNKVSP+AGQFL D  QT +V+G RNFLI ET +L+ L EQ++EKIKNL YT+VLGY"
                }
              ]
            },
            {
              "num": 99,
              "description": [
                {
                  "id": "gb|NWQ94833.1|",
                  "accession": "NWQ94833",
                  "title": "APOV1 protein [Burhinus bistriatus]",
                  "taxid": 240201,
                  "sciname": "Burhinus bistriatus"
                }
              ],
              "len": 106,
              "hsps": [
                {
                  "num": 1,
                  "bit_score": 145.206,
                  "score": 365,
                  "evalue": 1.78208e-42,
                  "identity": 78,
                  "positive": 91,
                  "query_from": 1,
                  "query_to": 106,
                  "hit_from": 1,
                  "hit_to": 106,
                  "align_len": 106,
                  "gaps": 0,
                  "qseq": "MVQYRALVIAVILLLSTTVPEVHSKSIIDRERRDWLVIPDAAAAYIYEAVNKVSPRAGQFLLDVSQTTVVSGIRNFLINETARLTKLAEQLMEKIKNLCYTKVLGY",
                  "hseq": "MVQSRALVIALILLLSTTLPEVHSKSIFEKDRRDWLVIPDAIAAYIYETVNKMSPKVGQFLVDAAQTPAVVVTRNFLIRETTKLSILAEQLMEKIKNLWYTRVVGY",
                  "midline": "MVQ RALVIA+ILLLSTT+PEVHSKSI +++RRDWLVIPDA AAYIYE VNK+SP+ GQFL+D +QT  V   RNFLI ET +L+ LAEQLMEKIKNL YT+V+GY"
                }
              ]
            },
            {
              "num": 100,
              "description": [
                {
                  "id": "gb|NXK74913.1|",
                  "accession": "NXK74913",
                  "title": "APOV1 protein [Amazona guildingii]",
                  "taxid": 175529,
                  "sciname": "Amazona guildingii"
                }
              ],
              "len": 106,
              "hsps": [
                {
                  "num": 1,
                  "bit_score": 144.821,
                  "score": 364,
                  "evalue": 1.80172e-42,
                  "identity": 79,
                  "positive": 91,
                  "query_from": 1,
                  "query_to": 106,
                  "hit_from": 1,
                  "hit_to": 106,
                  "align_len": 106,
                  "gaps": 0,
                  "qseq": "MVQYRALVIAVILLLSTTVPEVHSKSIIDRERRDWLVIPDAAAAYIYEAVNKVSPRAGQFLLDVSQTTVVSGIRNFLINETARLTKLAEQLMEKIKNLCYTKVLGY",
                  "hseq": "MLQSRALVIALILLLSTTLPEVHSKSIFEKDRRDWLVIPDAIAAYIYEAVNKMSPKVGQFLADAAQTPAVVVTRNFLIRETTKLSILAEQLVEKIKNLWYTKVLGY",
                  "midline": "M+Q RALVIA+ILLLSTT+PEVHSKSI +++RRDWLVIPDA AAYIYEAVNK+SP+ GQFL D +QT  V   RNFLI ET +L+ LAEQL+EKIKNL YTKVLGY"
                }
              ]
            }
          ],
          "stat": {
            "db_num": 439608863,
            "db_len": 526063560,
            "hsp_len": 0,
            "eff_space": 0,
            "kappa": 0.041,
            "lambda": 0.267,
            "entropy": 0.14
          }
        }
      }
    }
  }
,
{
    "report": {
      "program": "blastp",
      "version": "BLASTP 2.12.0+",
      "reference": "Stephen F. Altschul, Thomas L. Madden, Alejandro A. Sch&auml;ffer, Jinghui Zhang, Zheng Zhang, Webb Miller, and David J. Lipman (1997), \"Gapped BLAST and PSI-BLAST: a new generation of protein database search programs\", Nucleic Acids Res. 25:3389-3402.",
      "search_target": {
        "db": "nr"
      },
      "params": {
        "matrix": "BLOSUM62",
        "expect": 0.05,
        "gap_open": 11,
        "gap_extend": 1,
        "filter": "F",
        "cbs": 2
      },
      "results": {
        "search": {
          "query_id": "Query_74483",
          "query_title": "sp|P02845|VIT2_CHICK Vitellogenin-2 OS=Gallus gallus OX=9031 GN=VTG2 PE=1 SV=1",
          "query_len": 1850,
          "hits": [
            {
              "num": 1,
              "description": [
                {
                  "id": "sp|P02845.1|",
                  "accession": "P02845",
                  "title": "RecName: Full=Vitellogenin-2; AltName: Full=Major vitellogenin; AltName: Full=Vitellogenin II; Contains: RecName: Full=Lipovitellin-1; AltName: Full=Lipovitellin I; Short=LVI; Contains: RecName: Full=Phosvitin; Short=PV; Contains: RecName: Full=Lipovitellin-2; AltName: Full=Lipovitellin II; Short=LVII; Contains: RecName: Full=YGP40; Flags: Precursor [Gallus gallus]",
                  "taxid": 9031,
                  "sciname": "Gallus gallus"
                },
                {
                  "id": "emb|CAA31942.1|",
                  "accession": "CAA31942",
                  "title": "vitellogenin [Gallus gallus]",
                  "taxid": 9031,
                  "sciname": "Gallus gallus"
                }
              ],
              "len": 1850,
              "hsps": [
                {
                  "num": 1,
                  "bit_score": 3835.42,
                  "score": 9945,
                  "evalue": 0,
                  "identity": 1850,
                  "positive": 1850,
                  "query_from": 1,
                  "query_to": 1850,
                  "hit_from": 1,
                  "hit_to": 1850,
                  "align_len": 1850,
                  "gaps": 0,
                  "qseq": "MRGIILALVLTLVGSQKFDIDPGFNSRRSYLYNYEGSMLNGLQDRSLGKAGVRLSSKLEISGLPENAYLLKVRSPQVEEYNGVWPRDPFTRSSKITQVISSCFTRLFKFEYSSGRIGNIYAPEDCPDLCVNIVRGILNMFQMTIKKSQNVYELQEAGIGGICHARYVIQEDRKNSRIYVTRTVDLNNCQEKVQKSIGMAYIYPCPVDVMKERLTKGTTAFSYKLKQSDSGTLITDVSSRQVYQISPFNEPTGVAVMEARQQLTLVEVRSERGSAPDVPMQNYGSLRYRFPAVLPQMPLQLIKTKNPEQRIVETLQHIVLNNQQDFHDDVSYRFLEVVQLCRIANADNLESIWRQVSDKPRYRRWLLSAVSASGTTETLKFLKNRIRNDDLNYIQTLLTVSLTLHLLQADEHTLPIAADLMTSSRIQKNPVLQQVACLGYSSVVNRYCSQTSACPKEALQPIHDLADEAISRGREDKMKLALKCIGNMGEPASLKRILKFLPISSSSAADIPVHIQIDAITALKKIAWKDPKTVQGYLIQILADQSLPPEVRMMACAVIFETRPALALITTIANVAMKESNMQVASFVYSHMKSLSKSRLPFMYNISSACNIALKLLSPKLDSMSYRYSKVIRADTYFDNYRVGATGEIFVVNSPRTMFPSAIISKLMANSAGSVADLVEVGIRVEGLADVIMKRNIPFAEYPTYKQIKELGKALQGWKELPTETPLVSAYLKILGQEVAFININKELLQQVMKTVVEPADRNAAIKRIANQIRNSIAGQWTQPVWMGELRYVVPSCLGLPLEYGSYTTALARAAVSVEGKMTPPLTGDFRLSQLLESTMQIRSDLKPSLYVHTVATMGVNTEYFQHAVEIQGEVQTRMPMKFDAKIDVKLKNLKIETNPCREETEIVVGRHKAFAVSRNIGELGVEKRTSILPEDAPLDVTEEPFQTSERASREHFAMQGPDSMPRKQSHSSREDLRRSTGKRAHKRDICLKMHHIGCQLCFSRRSRDASFIQNTYLHKLIGEHEAKIVLMPVHTDADIDKIQLEIQAGSRAAARIITEVNPESEEEDESSPYEDIQAKLKRILGIDSMFKVANKTRHPKNRPSKKGNTVLAEFGTEPDAKTSSSSSSASSTATSSSSSSASSPNRKKPMDEEENDQVKQARNKDASSSSRSSKSSNSSKRSSSKSSNSSKRSSSSSSSSSSSSRSSSSSSSSSSNSKSSSSSSKSSSSSSRSRSSSKSSSSSSSSSSSSSSKSSSSRSSSSSSKSSSHHSHSHHSGHLNGSSSSSSSSRSVSHHSHEHHSGHLEDDSSSSSSSSVLSKIWGRHEIYQYRFRSAHRQEFPKRKLPGDRATSRYSSTRSSHDTSRAASWPKFLGDIKTPVLAAFLHGISNNKKTGGLQLVVYADTDSVRPRVQVFVTNLTDSSKWKLCADASVRNAHKAVAYVKWGWDCRDYKVSTELVTGRFAGHPAAQVKLEWPKVPSNVRSVVEWFYEFVPGAAFMLGFSERMDKNPSRQARMVVALTSPRTCDVVVKLPDIILYQKAVRLPLSLPVGPRIPASELQPPIWNVFAEAPSAVLENLKARCSVSYNKIKTFNEVKFNYSMPANCYHILVQDCSSELKFLVMMKSAGEATNLKAINIKIGSHEIDMHPVNGQVKLLVDGAESPTANISLISAGASLWIHNENQGFALAAPGHGIDKLYFDGKTITIQVPLWMAGKTCGICGKYDAECEQEYRMPNGYLAKNAVSFGHSWILEEAPCRGACKLHRSFVKLEKTVQLAGVDSKCYSTEPVLRCAKGCSATKTTPVTVGFHCLPADSANSLTDKQMKYDQKSEDMQDTVDAHTTCSCENEECST",
                  "hseq": "MRGIILALVLTLVGSQKFDIDPGFNSRRSYLYNYEGSMLNGLQDRSLGKAGVRLSSKLEISGLPENAYLLKVRSPQVEEYNGVWPRDPFTRSSKITQVISSCFTRLFKFEYSSGRIGNIYAPEDCPDLCVNIVRGILNMFQMTIKKSQNVYELQEAGIGGICHARYVIQEDRKNSRIYVTRTVDLNNCQEKVQKSIGMAYIYPCPVDVMKERLTKGTTAFSYKLKQSDSGTLITDVSSRQVYQISPFNEPTGVAVMEARQQLTLVEVRSERGSAPDVPMQNYGSLRYRFPAVLPQMPLQLIKTKNPEQRIVETLQHIVLNNQQDFHDDVSYRFLEVVQLCRIANADNLESIWRQVSDKPRYRRWLLSAVSASGTTETLKFLKNRIRNDDLNYIQTLLTVSLTLHLLQADEHTLPIAADLMTSSRIQKNPVLQQVACLGYSSVVNRYCSQTSACPKEALQPIHDLADEAISRGREDKMKLALKCIGNMGEPASLKRILKFLPISSSSAADIPVHIQIDAITALKKIAWKDPKTVQGYLIQILADQSLPPEVRMMACAVIFETRPALALITTIANVAMKESNMQVASFVYSHMKSLSKSRLPFMYNISSACNIALKLLSPKLDSMSYRYSKVIRADTYFDNYRVGATGEIFVVNSPRTMFPSAIISKLMANSAGSVADLVEVGIRVEGLADVIMKRNIPFAEYPTYKQIKELGKALQGWKELPTETPLVSAYLKILGQEVAFININKELLQQVMKTVVEPADRNAAIKRIANQIRNSIAGQWTQPVWMGELRYVVPSCLGLPLEYGSYTTALARAAVSVEGKMTPPLTGDFRLSQLLESTMQIRSDLKPSLYVHTVATMGVNTEYFQHAVEIQGEVQTRMPMKFDAKIDVKLKNLKIETNPCREETEIVVGRHKAFAVSRNIGELGVEKRTSILPEDAPLDVTEEPFQTSERASREHFAMQGPDSMPRKQSHSSREDLRRSTGKRAHKRDICLKMHHIGCQLCFSRRSRDASFIQNTYLHKLIGEHEAKIVLMPVHTDADIDKIQLEIQAGSRAAARIITEVNPESEEEDESSPYEDIQAKLKRILGIDSMFKVANKTRHPKNRPSKKGNTVLAEFGTEPDAKTSSSSSSASSTATSSSSSSASSPNRKKPMDEEENDQVKQARNKDASSSSRSSKSSNSSKRSSSKSSNSSKRSSSSSSSSSSSSRSSSSSSSSSSNSKSSSSSSKSSSSSSRSRSSSKSSSSSSSSSSSSSSKSSSSRSSSSSSKSSSHHSHSHHSGHLNGSSSSSSSSRSVSHHSHEHHSGHLEDDSSSSSSSSVLSKIWGRHEIYQYRFRSAHRQEFPKRKLPGDRATSRYSSTRSSHDTSRAASWPKFLGDIKTPVLAAFLHGISNNKKTGGLQLVVYADTDSVRPRVQVFVTNLTDSSKWKLCADASVRNAHKAVAYVKWGWDCRDYKVSTELVTGRFAGHPAAQVKLEWPKVPSNVRSVVEWFYEFVPGAAFMLGFSERMDKNPSRQARMVVALTSPRTCDVVVKLPDIILYQKAVRLPLSLPVGPRIPASELQPPIWNVFAEAPSAVLENLKARCSVSYNKIKTFNEVKFNYSMPANCYHILVQDCSSELKFLVMMKSAGEATNLKAINIKIGSHEIDMHPVNGQVKLLVDGAESPTANISLISAGASLWIHNENQGFALAAPGHGIDKLYFDGKTITIQVPLWMAGKTCGICGKYDAECEQEYRMPNGYLAKNAVSFGHSWILEEAPCRGACKLHRSFVKLEKTVQLAGVDSKCYSTEPVLRCAKGCSATKTTPVTVGFHCLPADSANSLTDKQMKYDQKSEDMQDTVDAHTTCSCENEECST",
                  "midline": "MRGIILALVLTLVGSQKFDIDPGFNSRRSYLYNYEGSMLNGLQDRSLGKAGVRLSSKLEISGLPENAYLLKVRSPQVEEYNGVWPRDPFTRSSKITQVISSCFTRLFKFEYSSGRIGNIYAPEDCPDLCVNIVRGILNMFQMTIKKSQNVYELQEAGIGGICHARYVIQEDRKNSRIYVTRTVDLNNCQEKVQKSIGMAYIYPCPVDVMKERLTKGTTAFSYKLKQSDSGTLITDVSSRQVYQISPFNEPTGVAVMEARQQLTLVEVRSERGSAPDVPMQNYGSLRYRFPAVLPQMPLQLIKTKNPEQRIVETLQHIVLNNQQDFHDDVSYRFLEVVQLCRIANADNLESIWRQVSDKPRYRRWLLSAVSASGTTETLKFLKNRIRNDDLNYIQTLLTVSLTLHLLQADEHTLPIAADLMTSSRIQKNPVLQQVACLGYSSVVNRYCSQTSACPKEALQPIHDLADEAISRGREDKMKLALKCIGNMGEPASLKRILKFLPISSSSAADIPVHIQIDAITALKKIAWKDPKTVQGYLIQILADQSLPPEVRMMACAVIFETRPALALITTIANVAMKESNMQVASFVYSHMKSLSKSRLPFMYNISSACNIALKLLSPKLDSMSYRYSKVIRADTYFDNYRVGATGEIFVVNSPRTMFPSAIISKLMANSAGSVADLVEVGIRVEGLADVIMKRNIPFAEYPTYKQIKELGKALQGWKELPTETPLVSAYLKILGQEVAFININKELLQQVMKTVVEPADRNAAIKRIANQIRNSIAGQWTQPVWMGELRYVVPSCLGLPLEYGSYTTALARAAVSVEGKMTPPLTGDFRLSQLLESTMQIRSDLKPSLYVHTVATMGVNTEYFQHAVEIQGEVQTRMPMKFDAKIDVKLKNLKIETNPCREETEIVVGRHKAFAVSRNIGELGVEKRTSILPEDAPLDVTEEPFQTSERASREHFAMQGPDSMPRKQSHSSREDLRRSTGKRAHKRDICLKMHHIGCQLCFSRRSRDASFIQNTYLHKLIGEHEAKIVLMPVHTDADIDKIQLEIQAGSRAAARIITEVNPESEEEDESSPYEDIQAKLKRILGIDSMFKVANKTRHPKNRPSKKGNTVLAEFGTEPDAKTSSSSSSASSTATSSSSSSASSPNRKKPMDEEENDQVKQARNKDASSSSRSSKSSNSSKRSSSKSSNSSKRSSSSSSSSSSSSRSSSSSSSSSSNSKSSSSSSKSSSSSSRSRSSSKSSSSSSSSSSSSSSKSSSSRSSSSSSKSSSHHSHSHHSGHLNGSSSSSSSSRSVSHHSHEHHSGHLEDDSSSSSSSSVLSKIWGRHEIYQYRFRSAHRQEFPKRKLPGDRATSRYSSTRSSHDTSRAASWPKFLGDIKTPVLAAFLHGISNNKKTGGLQLVVYADTDSVRPRVQVFVTNLTDSSKWKLCADASVRNAHKAVAYVKWGWDCRDYKVSTELVTGRFAGHPAAQVKLEWPKVPSNVRSVVEWFYEFVPGAAFMLGFSERMDKNPSRQARMVVALTSPRTCDVVVKLPDIILYQKAVRLPLSLPVGPRIPASELQPPIWNVFAEAPSAVLENLKARCSVSYNKIKTFNEVKFNYSMPANCYHILVQDCSSELKFLVMMKSAGEATNLKAINIKIGSHEIDMHPVNGQVKLLVDGAESPTANISLISAGASLWIHNENQGFALAAPGHGIDKLYFDGKTITIQVPLWMAGKTCGICGKYDAECEQEYRMPNGYLAKNAVSFGHSWILEEAPCRGACKLHRSFVKLEKTVQLAGVDSKCYSTEPVLRCAKGCSATKTTPVTVGFHCLPADSANSLTDKQMKYDQKSEDMQDTVDAHTTCSCENEECST"
                }
              ]
            },
            {
              "num": 2,
              "description": [
                {
                  "id": "ref|NP_001026447.2|",
                  "accession": "NP_001026447",
                  "title": "vitellogenin-2 precursor [Gallus gallus]",
                  "taxid": 9031,
                  "sciname": "Gallus gallus"
                }
              ],
              "len": 1864,
              "hsps": [
                {
                  "num": 1,
                  "bit_score": 3828.1,
                  "score": 9926,
                  "evalue": 0,
                  "identity": 1846,
                  "positive": 1848,
                  "query_from": 1,
                  "query_to": 1850,
                  "hit_from": 11,
                  "hit_to": 1864,
                  "align_len": 1854,
                  "gaps": 4,
                  "qseq": "MRGIILALVLTLVGSQKFDIDPGFNSRRSYLYNYEGSMLNGLQDRSLGKAGVRLSSKLEISGLPENAYLLKVRSPQVEEYNGVWPRDPFTRSSKITQVISSCFTRLFKFEYSSGRIGNIYAPEDCPDLCVNIVRGILNMFQMTIKKSQNVYELQEAGIGGICHARYVIQEDRKNSRIYVTRTVDLNNCQEKVQKSIGMAYIYPCPVDVMKERLTKGTTAFSYKLKQSDSGTLITDVSSRQVYQISPFNEPTGVAVMEARQQLTLVEVRSERGSAPDVPMQNYGSLRYRFPAVLPQMPLQLIKTKNPEQRIVETLQHIVLNNQQDFHDDVSYRFLEVVQLCRIANADNLESIWRQVSDKPRYRRWLLSAVSASGTTETLKFLKNRIRNDDLNYIQTLLTVSLTLHLLQADEHTLPIAADLMTSSRIQKNPVLQQVACLGYSSVVNRYCSQTSACPKEALQPIHDLADEAISRGREDKMKLALKCIGNMGEPASLKRILKFLPISSSSAADIPVHIQIDAITALKKIAWKDPKTVQGYLIQILADQSLPPEVRMMACAVIFETRPALALITTIANVAMKESNMQVASFVYSHMKSLSKSRLPFMYNISSACNIALKLLSPKLDSMSYRYSKVIRADTYFDNYRVGATGEIFVVNSPRTMFPSAIISKLMANSAGSVADLVEVGIRVEGLADVIMKRNIPFAEYPTYKQIKELGKALQGWKELPTETPLVSAYLKILGQEVAFININKELLQQVMKTVVEPADRNAAIKRIANQIRNSIAGQWTQPVWMGELRYVVPSCLGLPLEYGSYTTALARAAVSVEGKMTPPLTGDFRLSQLLESTMQIRSDLKPSLYVHTVATMGVNTEYFQHAVEIQGEVQTRMPMKFDAKIDVKLKNLKIETNPCREETEIVVGRHKAFAVSRNIGELGVEKRTSILPEDAPLDVTEEPFQTSERASREHFAMQGPDSMPRKQSHSSREDLRRSTGKRAHKRDICLKMHHIGCQLCFSRRSRDASFIQNTYLHKLIGEHEAKIVLMPVHTDADIDKIQLEIQAGSRAAARIITEVNPESEEEDESSPYEDIQAKLKRILGIDSMFKVANKTRHPKNRPSKKGNTVLAEFGTEPDAKTSSSSSSASSTATSSSSSSASSPNRKKPMDEEENDQVKQARNKDASSSSRSSKSSNSSKRSSSKSSNSSKR----SSSSSSSSSSSSRSSSSSSSSSSNSKSSSSSSKSSSSSSRSRSSSKSSSSSSSSSSSSSSKSSSSRSSSSSSKSSSHHSHSHHSGHLNGSSSSSSSSRSVSHHSHEHHSGHLEDDSSSSSSSSVLSKIWGRHEIYQYRFRSAHRQEFPKRKLPGDRATSRYSSTRSSHDTSRAASWPKFLGDIKTPVLAAFLHGISNNKKTGGLQLVVYADTDSVRPRVQVFVTNLTDSSKWKLCADASVRNAHKAVAYVKWGWDCRDYKVSTELVTGRFAGHPAAQVKLEWPKVPSNVRSVVEWFYEFVPGAAFMLGFSERMDKNPSRQARMVVALTSPRTCDVVVKLPDIILYQKAVRLPLSLPVGPRIPASELQPPIWNVFAEAPSAVLENLKARCSVSYNKIKTFNEVKFNYSMPANCYHILVQDCSSELKFLVMMKSAGEATNLKAINIKIGSHEIDMHPVNGQVKLLVDGAESPTANISLISAGASLWIHNENQGFALAAPGHGIDKLYFDGKTITIQVPLWMAGKTCGICGKYDAECEQEYRMPNGYLAKNAVSFGHSWILEEAPCRGACKLHRSFVKLEKTVQLAGVDSKCYSTEPVLRCAKGCSATKTTPVTVGFHCLPADSANSLTDKQMKYDQKSEDMQDTVDAHTTCSCENEECST",
                  "hseq": "MRGIILALVLTLVGSQKFDIDPGFNSRRSYLYNYEGSMLNGLQDRSLGKAGVRLSSKLEISGLPENAYLLKVRSPQVEEYNGVWPRDPFTRSSKITQVISSCFTRLFKFEYSSGRIGNIYAPEDCPDLCVNIVRGILNMFQMTIKKSQNVYELQEAGIGGICHARYVIQEDRKNSRIYVTRTVDLNNCQEKVQKSIGMAYIYPCPVDVMKERLTKGTTAFSYKLKQSDSGTLITDVSSRQVYQISPFNEPTGVAVMEARQQLTLVEVRSERGSAPDVPMQNYGSLRYRFPAVLPQMPLQLIKTKNPEQRIIETLQHIVLNNQQDFHDDVSYRFLEVVQLCRIANADNLESIWRQVSDKPRYRRWLLSAVSASGTTETLKFLKNRIRNDDLNYIQTLLTVSLTLHLLQADEHTLPIAADLMTSSRIQKNPVLQQVACLGYSSVVNRYCSQTSACPKEALQPIHDLADEAISRGREDKMKLALKCIGNMGEPASLKRILKFLPISSSSAADIPVHIQIDAITALKKIAWKDPKTVQGYLIQILADQSLPPEVRMMACAVIFETRPALALITTIANVAMKESNMQVASFVYSHMKSLSKSRLPFMYNISSACNIALKLLSPKLDSMSYRYSKVIRADTYFDNYRVGATGEIFVVNSPRTMFPSAIISKLMANSAGSVADLVEVGIRVEGLADVIMKRNIPFAEYPTYKQIKELGKALQGWKELPTETPLVSAYLKILGQEVAFININKELLQQVMKTVVEPADRNAAIKRIANQIRNSIAGQWTQPVWMGELRYVVPSCLGLPLEYGSYTTALARAAVSVEGKMTPPLTGDFRLSQLLESTMQIRSDLKPSLYVHTVATMGVNTEYFQHAVEIQGEVQTRMPMKFDAKIDVKLKNLKIETNPCREETEIVVGRHKAFAVSRNIGELGVEKRTSILPEDAPLDVTEEPFQTSERASREHFAMQGPDSMPRKQSHSSREDLRRSTGKRAHKRDICLKMHHIGCQLCFSRRSRDASFIQNTYLHKLIGEHEAKIVLMPVHTDADIDKIQLEIQAGSRAAARIITEVNPESEEEDESSPYEDIQAKLKRILGIDSMFKVANKTRHPKNRPSKKGNTVLAEFGTEPDAKTSSSSSSASSTATSSSSSSASSPNRKKPMDEEENDQVKQARNKDASSSSRSSKSSNSSKRSSSKSSNSSKRSSSSSSSSSSSSSSSSRSSSSSSSSSSNSKSSSSSSKSSSSSSRSRSSSKSSSSSSSSSSSSSSKSSSSRSSSSSSKSSSHHSHSHHSGHLNGSSSSSSSSRSVSHHSHEHHSGHLEDDSSSSSSSSVLSKIWGRHEIYQYRFRSAHRQEFPKRKLPGDRATSRYSSTRSSHDTSRAASWPKFLGDIKTPVLAAFLHGISNNKKTGGLQLVVYADTDSVRPRVQVFVTNLTDSSKWKLCADASVRNAHKAVAYVKWGWDCRDYKVSTELVTGRFAGHPAAQVKLEWPKVPSNVRSVVEWFYEFVPGAAFMLGFSERMDKNPSRQARMVVALTSPRTCDVVVKLPDMILYQKAVRLPLSLPVGPRIPASELQSPIWNVFAEAPSAVLENLKARCSVSYNKIKTFNEVKFNYSMPANCYHILVQDCSSELKFLVMMKSAGEATNLKAINIKIGSHEIDMHPVNGQVKLLVDGAESPTANISLISAGASLWIHNENQGFALAAPGHGIDKLYFDGKTITIQVPLWMAGKTCGICGKYDAECEQEYRMPNGYLAKNAVSFGHSWILEEAPCRGACKLHRSFVKLEKTVQLAGVDSKCYSTEPVLRCAKGCSATKTTPVTVGFHCLPADSANSLTDKQMKYDQKSEDMQDTVDAHTACSCENEECST",
                  "midline": "MRGIILALVLTLVGSQKFDIDPGFNSRRSYLYNYEGSMLNGLQDRSLGKAGVRLSSKLEISGLPENAYLLKVRSPQVEEYNGVWPRDPFTRSSKITQVISSCFTRLFKFEYSSGRIGNIYAPEDCPDLCVNIVRGILNMFQMTIKKSQNVYELQEAGIGGICHARYVIQEDRKNSRIYVTRTVDLNNCQEKVQKSIGMAYIYPCPVDVMKERLTKGTTAFSYKLKQSDSGTLITDVSSRQVYQISPFNEPTGVAVMEARQQLTLVEVRSERGSAPDVPMQNYGSLRYRFPAVLPQMPLQLIKTKNPEQRI+ETLQHIVLNNQQDFHDDVSYRFLEVVQLCRIANADNLESIWRQVSDKPRYRRWLLSAVSASGTTETLKFLKNRIRNDDLNYIQTLLTVSLTLHLLQADEHTLPIAADLMTSSRIQKNPVLQQVACLGYSSVVNRYCSQTSACPKEALQPIHDLADEAISRGREDKMKLALKCIGNMGEPASLKRILKFLPISSSSAADIPVHIQIDAITALKKIAWKDPKTVQGYLIQILADQSLPPEVRMMACAVIFETRPALALITTIANVAMKESNMQVASFVYSHMKSLSKSRLPFMYNISSACNIALKLLSPKLDSMSYRYSKVIRADTYFDNYRVGATGEIFVVNSPRTMFPSAIISKLMANSAGSVADLVEVGIRVEGLADVIMKRNIPFAEYPTYKQIKELGKALQGWKELPTETPLVSAYLKILGQEVAFININKELLQQVMKTVVEPADRNAAIKRIANQIRNSIAGQWTQPVWMGELRYVVPSCLGLPLEYGSYTTALARAAVSVEGKMTPPLTGDFRLSQLLESTMQIRSDLKPSLYVHTVATMGVNTEYFQHAVEIQGEVQTRMPMKFDAKIDVKLKNLKIETNPCREETEIVVGRHKAFAVSRNIGELGVEKRTSILPEDAPLDVTEEPFQTSERASREHFAMQGPDSMPRKQSHSSREDLRRSTGKRAHKRDICLKMHHIGCQLCFSRRSRDASFIQNTYLHKLIGEHEAKIVLMPVHTDADIDKIQLEIQAGSRAAARIITEVNPESEEEDESSPYEDIQAKLKRILGIDSMFKVANKTRHPKNRPSKKGNTVLAEFGTEPDAKTSSSSSSASSTATSSSSSSASSPNRKKPMDEEENDQVKQARNKDASSSSRSSKSSNSSKRSSSKSSNSSKR    SSSSSSSSSSSSRSSSSSSSSSSNSKSSSSSSKSSSSSSRSRSSSKSSSSSSSSSSSSSSKSSSSRSSSSSSKSSSHHSHSHHSGHLNGSSSSSSSSRSVSHHSHEHHSGHLEDDSSSSSSSSVLSKIWGRHEIYQYRFRSAHRQEFPKRKLPGDRATSRYSSTRSSHDTSRAASWPKFLGDIKTPVLAAFLHGISNNKKTGGLQLVVYADTDSVRPRVQVFVTNLTDSSKWKLCADASVRNAHKAVAYVKWGWDCRDYKVSTELVTGRFAGHPAAQVKLEWPKVPSNVRSVVEWFYEFVPGAAFMLGFSERMDKNPSRQARMVVALTSPRTCDVVVKLPD+ILYQKAVRLPLSLPVGPRIPASELQ PIWNVFAEAPSAVLENLKARCSVSYNKIKTFNEVKFNYSMPANCYHILVQDCSSELKFLVMMKSAGEATNLKAINIKIGSHEIDMHPVNGQVKLLVDGAESPTANISLISAGASLWIHNENQGFALAAPGHGIDKLYFDGKTITIQVPLWMAGKTCGICGKYDAECEQEYRMPNGYLAKNAVSFGHSWILEEAPCRGACKLHRSFVKLEKTVQLAGVDSKCYSTEPVLRCAKGCSATKTTPVTVGFHCLPADSANSLTDKQMKYDQKSEDMQDTVDAHT CSCENEECST"
                }
              ]
            },
            {
              "num": 3,
              "description": [
                {
                  "id": "gb|AAA49139.1|",
                  "accession": "AAA49139",
                  "title": "vitellogenin [Gallus gallus]",
                  "taxid": 9031,
                  "sciname": "Gallus gallus"
                }
              ],
              "len": 1852,
              "hsps": [
                {
                  "num": 1,
                  "bit_score": 3824.63,
                  "score": 9917,
                  "evalue": 0,
                  "identity": 1846,
                  "positive": 1848,
                  "query_from": 1,
                  "query_to": 1850,
                  "hit_from": 1,
                  "hit_to": 1852,
                  "align_len": 1852,
                  "gaps": 2,
                  "qseq": "MRGIILALVLTLVGSQKFDIDPGFNSRRSYLYNYEGSMLNGLQDRSLGKAGVRLSSKLEISGLPENAYLLKVRSPQVEEYNGVWPRDPFTRSSKITQVISSCFTRLFKFEYSSGRIGNIYAPEDCPDLCVNIVRGILNMFQMTIKKSQNVYELQEAGIGGICHARYVIQEDRKNSRIYVTRTVDLNNCQEKVQKSIGMAYIYPCPVDVMKERLTKGTTAFSYKLKQSDSGTLITDVSSRQVYQISPFNEPTGVAVMEARQQLTLVEVRSERGSAPDVPMQNYGSLRYRFPAVLPQMPLQLIKTKNPEQRIVETLQHIVLNNQQDFHDDVSYRFLEVVQLCRIANADNLESIWRQVSDKPRYRRWLLSAVSASGTTETLKFLKNRIRNDDLNYIQTLLTVSLTLHLLQADEHTLPIAADLMTSSRIQKNPVLQQVACLGYSSVVNRYCSQTSACPKEALQPIHDLADEAISRGREDKMKLALKCIGNMGEPASLKRILKFLPISSSSAADIPVHIQIDAITALKKIAWKDPKTVQGYLIQILADQSLPPEVRMMACAVIFETRPALALITTIANVAMKES--NMQVASFVYSHMKSLSKSRLPFMYNISSACNIALKLLSPKLDSMSYRYSKVIRADTYFDNYRVGATGEIFVVNSPRTMFPSAIISKLMANSAGSVADLVEVGIRVEGLADVIMKRNIPFAEYPTYKQIKELGKALQGWKELPTETPLVSAYLKILGQEVAFININKELLQQVMKTVVEPADRNAAIKRIANQIRNSIAGQWTQPVWMGELRYVVPSCLGLPLEYGSYTTALARAAVSVEGKMTPPLTGDFRLSQLLESTMQIRSDLKPSLYVHTVATMGVNTEYFQHAVEIQGEVQTRMPMKFDAKIDVKLKNLKIETNPCREETEIVVGRHKAFAVSRNIGELGVEKRTSILPEDAPLDVTEEPFQTSERASREHFAMQGPDSMPRKQSHSSREDLRRSTGKRAHKRDICLKMHHIGCQLCFSRRSRDASFIQNTYLHKLIGEHEAKIVLMPVHTDADIDKIQLEIQAGSRAAARIITEVNPESEEEDESSPYEDIQAKLKRILGIDSMFKVANKTRHPKNRPSKKGNTVLAEFGTEPDAKTSSSSSSASSTATSSSSSSASSPNRKKPMDEEENDQVKQARNKDASSSSRSSKSSNSSKRSSSKSSNSSKRSSSSSSSSSSSSRSSSSSSSSSSNSKSSSSSSKSSSSSSRSRSSSKSSSSSSSSSSSSSSKSSSSRSSSSSSKSSSHHSHSHHSGHLNGSSSSSSSSRSVSHHSHEHHSGHLEDDSSSSSSSSVLSKIWGRHEIYQYRFRSAHRQEFPKRKLPGDRATSRYSSTRSSHDTSRAASWPKFLGDIKTPVLAAFLHGISNNKKTGGLQLVVYADTDSVRPRVQVFVTNLTDSSKWKLCADASVRNAHKAVAYVKWGWDCRDYKVSTELVTGRFAGHPAAQVKLEWPKVPSNVRSVVEWFYEFVPGAAFMLGFSERMDKNPSRQARMVVALTSPRTCDVVVKLPDIILYQKAVRLPLSLPVGPRIPASELQPPIWNVFAEAPSAVLENLKARCSVSYNKIKTFNEVKFNYSMPANCYHILVQDCSSELKFLVMMKSAGEATNLKAINIKIGSHEIDMHPVNGQVKLLVDGAESPTANISLISAGASLWIHNENQGFALAAPGHGIDKLYFDGKTITIQVPLWMAGKTCGICGKYDAECEQEYRMPNGYLAKNAVSFGHSWILEEAPCRGACKLHRSFVKLEKTVQLAGVDSKCYSTEPVLRCAKGCSATKTTPVTVGFHCLPADSANSLTDKQMKYDQKSEDMQDTVDAHTTCSCENEECST",
                  "hseq": "MRGIILALVLTLVGSQKFDIDPGFNSRRSYLYNYEGSMLNGLQDRSLGKAGVRLSSKLEISGLPENAYLLKVRSPQVEEYNGVWPRDPFTRSSKITQVISSCFTRLFKFEYSSGRIGNIYAPEDCPDLCVNIVRGILNMFQMTIKKSQNVYELQEAGIGGICHARYVIQEDRKNSRIYVTRTVDLNNCQEKVQKSIGMAYIYPCPVDVMKERLTKGTTAFSYKLKQSDSGTLITDVSSRQVYQISPFNEPTGVAVMEARQQLTLVEVRSERGSAPDVPMQNYGSLRYRFPAVLPQMPLQLIKTKNPEQRIVETLQHIVLNNQQDFHDDVSYRFLEVVQLCRIANADNLESIWRQVSDKPRYRRWLLSAVSASGTTETLKFLKNRIRNDDLNYIQTLLTVSLTLHLLQADEHTLPIAADLMTSSRIQKNPVLQQVACLGYSSVVNRYCSQTSACPKEALQPIHDLADEAISRGREDKMKLALKCIGNMGEPASLKRILKFLPISSSSAADIPVHIQIDAITALKKIAWKDPKTVQGYLIQILADQSLPPEVRMMACAVIFETRPALALITTIANVAMKESKTNMQVASFVYSHMKSLSKSRLPFMYNISSACNIALKLLSPKLDSMSYRYSKVIRADTYFDNYRVGATGEIFVVNSPRTMFPSAIISKLMANSAGSVADLVEVGIRVEGLADVIMKRNIPFAEYPTYKQIKELGKALQGWKELPTETPLVSAYLKILGQEVAFININKELLQQVMKTVVEPADRNAAIKRIANQILNSIAGQWTQPVWMGELRYVVPSCLGLPLEYGSYTTALARAAVSVEGKMTPPLTGDFRLSQLLESTMQIRSDLKPSLYVHTVATMGVNTEYFQHAVEIQGEVQTRMPMKFDAKIDVKLKNLKIETNPCREETEIVVGRHKAFAVSRNIGELGVEKRTSILPEDAPLDVTEEPFQTSERASREHFAMQGPDSMPRKQSHSSREDLRRSTGKRAHKRDICLKMHHIGCQLCFSRRSRDASFIQNTYLHKLIGEHEAKIVLMPVHTDADIDKIQLEIQAGSRAAARIITEVNPESEEEDESSPYEDIQAKLKRILGIDSMFKVANKTRHPKNRPSKKGNTVLAEFGTEPDAKTSSSSSSASSTATSSASSSASSPNRKKPMDEEENDQVKQARNKDASSSSRSSKSSNSSKRSSSKSSNSSKRSSSSSSSSSSSSRSSSSSSSSSSNSKSSSSSSKSSSSSSRSRSSSKSSSSSSSSSSSSSSKSSSSRSSSSSSKSSSHHSHSHHSGHLNGSSSSSSSSRSVSHHSHEHHSGHLEDDSSSSSSSSVLSKIWGRHEIYQYRFRSAHRQEFPKRKLPGDRATSRYSSTRSSHDTSRAASWPKFLGDIKTPVLAAFLHGISNNKKTGGLQLVVYADTDSVRPRVQVFVTNLTDSSKWKLCADASVRNAPQAVAYVKWGWDCRDYKVSTELVTGRFAGHPAAQVKLEWPKVPSNVRSVVEWFYEFVPGAAFMLGFSERMDKNPSRQARMVVALTSPRTCDVVVKLPDIILYQKAVRLPLSLPVGPRIPASELQPPIWNVFAEAPSAVLENLKARCSVSYNKIKTFNEVKFNYSMPANCYHILVQDCSSELKFLVMMKSAGEATNLKAINIKIGSHEIDMHPVNGQVKLLVDGAESPTANISLISAGASLWIHNENQGFALAAPGHGIDKLYFDGKTITIQVPLWMAGKTCGICGKYDAECEQEYRMPNGYLAKNAVSFGHSWILEEAPCRGACKLHRSFVKLEKTVQLAGVDSKCYSTEPVLRCAKGCSATKTTPVTVGFHCLPADSANSLTDKQMKYDQKSEDMQDTVDAHTTCSCENEECST",
                  "midline": "MRGIILALVLTLVGSQKFDIDPGFNSRRSYLYNYEGSMLNGLQDRSLGKAGVRLSSKLEISGLPENAYLLKVRSPQVEEYNGVWPRDPFTRSSKITQVISSCFTRLFKFEYSSGRIGNIYAPEDCPDLCVNIVRGILNMFQMTIKKSQNVYELQEAGIGGICHARYVIQEDRKNSRIYVTRTVDLNNCQEKVQKSIGMAYIYPCPVDVMKERLTKGTTAFSYKLKQSDSGTLITDVSSRQVYQISPFNEPTGVAVMEARQQLTLVEVRSERGSAPDVPMQNYGSLRYRFPAVLPQMPLQLIKTKNPEQRIVETLQHIVLNNQQDFHDDVSYRFLEVVQLCRIANADNLESIWRQVSDKPRYRRWLLSAVSASGTTETLKFLKNRIRNDDLNYIQTLLTVSLTLHLLQADEHTLPIAADLMTSSRIQKNPVLQQVACLGYSSVVNRYCSQTSACPKEALQPIHDLADEAISRGREDKMKLALKCIGNMGEPASLKRILKFLPISSSSAADIPVHIQIDAITALKKIAWKDPKTVQGYLIQILADQSLPPEVRMMACAVIFETRPALALITTIANVAMKES  NMQVASFVYSHMKSLSKSRLPFMYNISSACNIALKLLSPKLDSMSYRYSKVIRADTYFDNYRVGATGEIFVVNSPRTMFPSAIISKLMANSAGSVADLVEVGIRVEGLADVIMKRNIPFAEYPTYKQIKELGKALQGWKELPTETPLVSAYLKILGQEVAFININKELLQQVMKTVVEPADRNAAIKRIANQI NSIAGQWTQPVWMGELRYVVPSCLGLPLEYGSYTTALARAAVSVEGKMTPPLTGDFRLSQLLESTMQIRSDLKPSLYVHTVATMGVNTEYFQHAVEIQGEVQTRMPMKFDAKIDVKLKNLKIETNPCREETEIVVGRHKAFAVSRNIGELGVEKRTSILPEDAPLDVTEEPFQTSERASREHFAMQGPDSMPRKQSHSSREDLRRSTGKRAHKRDICLKMHHIGCQLCFSRRSRDASFIQNTYLHKLIGEHEAKIVLMPVHTDADIDKIQLEIQAGSRAAARIITEVNPESEEEDESSPYEDIQAKLKRILGIDSMFKVANKTRHPKNRPSKKGNTVLAEFGTEPDAKTSSSSSSASSTATSS+SSSASSPNRKKPMDEEENDQVKQARNKDASSSSRSSKSSNSSKRSSSKSSNSSKRSSSSSSSSSSSSRSSSSSSSSSSNSKSSSSSSKSSSSSSRSRSSSKSSSSSSSSSSSSSSKSSSSRSSSSSSKSSSHHSHSHHSGHLNGSSSSSSSSRSVSHHSHEHHSGHLEDDSSSSSSSSVLSKIWGRHEIYQYRFRSAHRQEFPKRKLPGDRATSRYSSTRSSHDTSRAASWPKFLGDIKTPVLAAFLHGISNNKKTGGLQLVVYADTDSVRPRVQVFVTNLTDSSKWKLCADASVRNA +AVAYVKWGWDCRDYKVSTELVTGRFAGHPAAQVKLEWPKVPSNVRSVVEWFYEFVPGAAFMLGFSERMDKNPSRQARMVVALTSPRTCDVVVKLPDIILYQKAVRLPLSLPVGPRIPASELQPPIWNVFAEAPSAVLENLKARCSVSYNKIKTFNEVKFNYSMPANCYHILVQDCSSELKFLVMMKSAGEATNLKAINIKIGSHEIDMHPVNGQVKLLVDGAESPTANISLISAGASLWIHNENQGFALAAPGHGIDKLYFDGKTITIQVPLWMAGKTCGICGKYDAECEQEYRMPNGYLAKNAVSFGHSWILEEAPCRGACKLHRSFVKLEKTVQLAGVDSKCYSTEPVLRCAKGCSATKTTPVTVGFHCLPADSANSLTDKQMKYDQKSEDMQDTVDAHTTCSCENEECST"
                }
              ]
            },
            {
              "num": 4,
              "description": [
                {
                  "id": "ref|XP_040560530.1|",
                  "accession": "XP_040560530",
                  "title": "vitellogenin-2 isoform X1 [Gallus gallus]",
                  "taxid": 9031,
                  "sciname": "Gallus gallus"
                }
              ],
              "len": 1870,
              "hsps": [
                {
                  "num": 1,
                  "bit_score": 3741.81,
                  "score": 9702,
                  "evalue": 0,
                  "identity": 1809,
                  "positive": 1814,
                  "query_from": 1,
                  "query_to": 1821,
                  "hit_from": 11,
                  "hit_to": 1835,
                  "align_len": 1825,
                  "gaps": 4,
                  "qseq": "MRGIILALVLTLVGSQKFDIDPGFNSRRSYLYNYEGSMLNGLQDRSLGKAGVRLSSKLEISGLPENAYLLKVRSPQVEEYNGVWPRDPFTRSSKITQVISSCFTRLFKFEYSSGRIGNIYAPEDCPDLCVNIVRGILNMFQMTIKKSQNVYELQEAGIGGICHARYVIQEDRKNSRIYVTRTVDLNNCQEKVQKSIGMAYIYPCPVDVMKERLTKGTTAFSYKLKQSDSGTLITDVSSRQVYQISPFNEPTGVAVMEARQQLTLVEVRSERGSAPDVPMQNYGSLRYRFPAVLPQMPLQLIKTKNPEQRIVETLQHIVLNNQQDFHDDVSYRFLEVVQLCRIANADNLESIWRQVSDKPRYRRWLLSAVSASGTTETLKFLKNRIRNDDLNYIQTLLTVSLTLHLLQADEHTLPIAADLMTSSRIQKNPVLQQVACLGYSSVVNRYCSQTSACPKEALQPIHDLADEAISRGREDKMKLALKCIGNMGEPASLKRILKFLPISSSSAADIPVHIQIDAITALKKIAWKDPKTVQGYLIQILADQSLPPEVRMMACAVIFETRPALALITTIANVAMKESNMQVASFVYSHMKSLSKSRLPFMYNISSACNIALKLLSPKLDSMSYRYSKVIRADTYFDNYRVGATGEIFVVNSPRTMFPSAIISKLMANSAGSVADLVEVGIRVEGLADVIMKRNIPFAEYPTYKQIKELGKALQGWKELPTETPLVSAYLKILGQEVAFININKELLQQVMKTVVEPADRNAAIKRIANQIRNSIAGQWTQPVWMGELRYVVPSCLGLPLEYGSYTTALARAAVSVEGKMTPPLTGDFRLSQLLESTMQIRSDLKPSLYVHTVATMGVNTEYFQHAVEIQGEVQTRMPMKFDAKIDVKLKNLKIETNPCREETEIVVGRHKAFAVSRNIGELGVEKRTSILPEDAPLDVTEEPFQTSERASREHFAMQGPDSMPRKQSHSSREDLRRSTGKRAHKRDICLKMHHIGCQLCFSRRSRDASFIQNTYLHKLIGEHEAKIVLMPVHTDADIDKIQLEIQAGSRAAARIITEVNPESEEEDESSPYEDIQAKLKRILGIDSMFKVANKTRHPKNRPSKKGNTVLAEFGTEPDAKTSSSSSSASSTATSSSSSSASSPNRKKPMDEEENDQVKQARNKDASSSSRSSKSSNSSKRSSSKSSNSSKR----SSSSSSSSSSSSRSSSSSSSSSSNSKSSSSSSKSSSSSSRSRSSSKSSSSSSSSSSSSSSKSSSSRSSSSSSKSSSHHSHSHHSGHLNGSSSSSSSSRSVSHHSHEHHSGHLEDDSSSSSSSSVLSKIWGRHEIYQYRFRSAHRQEFPKRKLPGDRATSRYSSTRSSHDTSRAASWPKFLGDIKTPVLAAFLHGISNNKKTGGLQLVVYADTDSVRPRVQVFVTNLTDSSKWKLCADASVRNAHKAVAYVKWGWDCRDYKVSTELVTGRFAGHPAAQVKLEWPKVPSNVRSVVEWFYEFVPGAAFMLGFSERMDKNPSRQARMVVALTSPRTCDVVVKLPDIILYQKAVRLPLSLPVGPRIPASELQPPIWNVFAEAPSAVLENLKARCSVSYNKIKTFNEVKFNYSMPANCYHILVQDCSSELKFLVMMKSAGEATNLKAINIKIGSHEIDMHPVNGQVKLLVDGAESPTANISLISAGASLWIHNENQGFALAAPGHGIDKLYFDGKTITIQVPLWMAGKTCGICGKYDAECEQEYRMPNGYLAKNAVSFGHSWILEEAPCRGACKLHRSFVKLEKTVQLAGVDSKCYSTEPVLRCAKGCSATKTTPVTVGFHCLPADSANSLTDKQ",
                  "hseq": "MRGIILALVLTLVGSQKFDIDPGFNSRRSYLYNYEGSMLNGLQDRSLGKAGVRLSSKLEISGLPENAYLLKVRSPQVEEYNGVWPRDPFTRSSKITQVISSCFTRLFKFEYSSGRIGNIYAPEDCPDLCVNIVRGILNMFQMTIKKSQNVYELQEAGIGGICHARYVIQEDRKNSRIYVTRTVDLNNCQEKVQKSIGMAYIYPCPVDVMKERLTKGTTAFSYKLKQSDSGTLITDVSSRQVYQISPFNEPTGVAVMEARQQLTLVEVRSERGSAPDVPMQNYGSLRYRFPAVLPQMPLQLIKTKNPEQRIIETLQHIVLNNQQDFHDDVSYRFLEVVQLCRIANADNLESIWRQVSDKPRYRRWLLSAVSASGTTETLKFLKNRIRNDDLNYIQTLLTVSLTLHLLQADEHTLPIAADLMTSSRIQKNPVLQQVACLGYSSVVNRYCSQTSACPKEALQPIHDLADEAISRGREDKMKLALKCIGNMGEPASLKRILKFLPISSSSAADIPVHIQIDAITALKKIAWKDPKTVQGYLIQILADQSLPPEVRMMACAVIFETRPALALITTIANVAMKESNMQVASFVYSHMKSLSKSRLPFMYNISSACNIALKLLSPKLDSMSYRYSKVIRADTYFDNYRVGATGEIFVVNSPRTMFPSAIISKLMANSAGSVADLVEVGIRVEGLADVIMKRNIPFAEYPTYKQIKELGKALQGWKELPTETPLVSAYLKILGQEVAFININKELLQQVMKTVVEPADRNAAIKRIANQIRNSIAGQWTQPVWMGELRYVVPSCLGLPLEYGSYTTALARAAVSVEGKMTPPLTGDFRLSQLLESTMQIRSDLKPSLYVHTVATMGVNTEYFQHAVEIQGEVQTRMPMKFDAKIDVKLKNLKIETNPCREETEIVVGRHKAFAVSRNIGELGVEKRTSILPEDAPLDVTEEPFQTSERASREHFAMQGPDSMPRKQSHSSREDLRRSTGKRAHKRDICLKMHHIGCQLCFSRRSRDASFIQNTYLHKLIGEHEAKIVLMPVHTDADIDKIQLEIQAGSRAAARIITEVNPESEEEDESSPYEDIQAKLKRILGIDSMFKVANKTRHPKNRPSKKGNTVLAEFGTEPDAKTSSSSSSASSTATSSSSSSASSPNRKKPMDEEENDQVKQARNKDASSSSRSSKSSNSSKRSSSKSSNSSKRSSSSSSSSSSSSSSSSRSSSSSSSSSSNSKSSSSSSKSSSSSSRSRSSSKSSSSSSSSSSSSSSKSSSSRSSSSSSKSSSHHSHSHHSGHLNGSSSSSSSSRSVSHHSHEHHSGHLEDDSSSSSSSSVLSKIWGRHEIYQYRFRSAHRQEFPKRKLPGDRATSRYSSTRSSHDTSRAASWPKFLGDIKTPVLAAFLHGISNNKKTGGLQLVVYADTDSVRPRVQVFVTNLTDSSKWKLCADASVRNAHKAVAYVKWGWDCRDYKVSTELVTGRFAGHPAAQVKLEWPKVPSNVRSVVEWFYEFVPGAAFMLGFSERMDKNPSRQARMVVALTSPRTCDVVVKLPDMILYQKAVRLPLSLPVGPRIPASELQSPIWNVFAEAPSAVLENLKARCSVSYNKIKTFNEVKFNYSMPANCYHILVQDCSSELKFLVMMKSAGEATNLKAINIKIGSHEIDMHPVNGQVKLLVDGAESPTANISLISAGASLWIHNENQGFALAAPGHGIDKLYFDGKTITIQVPLWMAGKTCGICGKYDAECEQEYRMPNGYLAKNAVSFGHSWILEEAPCRGACKLHRSFVKLEKTVQLAGVDSKCYSTEPVLRCAKGCSATKTTPVTVGFHCLPAGKSTEILLKR",
                  "midline": "MRGIILALVLTLVGSQKFDIDPGFNSRRSYLYNYEGSMLNGLQDRSLGKAGVRLSSKLEISGLPENAYLLKVRSPQVEEYNGVWPRDPFTRSSKITQVISSCFTRLFKFEYSSGRIGNIYAPEDCPDLCVNIVRGILNMFQMTIKKSQNVYELQEAGIGGICHARYVIQEDRKNSRIYVTRTVDLNNCQEKVQKSIGMAYIYPCPVDVMKERLTKGTTAFSYKLKQSDSGTLITDVSSRQVYQISPFNEPTGVAVMEARQQLTLVEVRSERGSAPDVPMQNYGSLRYRFPAVLPQMPLQLIKTKNPEQRI+ETLQHIVLNNQQDFHDDVSYRFLEVVQLCRIANADNLESIWRQVSDKPRYRRWLLSAVSASGTTETLKFLKNRIRNDDLNYIQTLLTVSLTLHLLQADEHTLPIAADLMTSSRIQKNPVLQQVACLGYSSVVNRYCSQTSACPKEALQPIHDLADEAISRGREDKMKLALKCIGNMGEPASLKRILKFLPISSSSAADIPVHIQIDAITALKKIAWKDPKTVQGYLIQILADQSLPPEVRMMACAVIFETRPALALITTIANVAMKESNMQVASFVYSHMKSLSKSRLPFMYNISSACNIALKLLSPKLDSMSYRYSKVIRADTYFDNYRVGATGEIFVVNSPRTMFPSAIISKLMANSAGSVADLVEVGIRVEGLADVIMKRNIPFAEYPTYKQIKELGKALQGWKELPTETPLVSAYLKILGQEVAFININKELLQQVMKTVVEPADRNAAIKRIANQIRNSIAGQWTQPVWMGELRYVVPSCLGLPLEYGSYTTALARAAVSVEGKMTPPLTGDFRLSQLLESTMQIRSDLKPSLYVHTVATMGVNTEYFQHAVEIQGEVQTRMPMKFDAKIDVKLKNLKIETNPCREETEIVVGRHKAFAVSRNIGELGVEKRTSILPEDAPLDVTEEPFQTSERASREHFAMQGPDSMPRKQSHSSREDLRRSTGKRAHKRDICLKMHHIGCQLCFSRRSRDASFIQNTYLHKLIGEHEAKIVLMPVHTDADIDKIQLEIQAGSRAAARIITEVNPESEEEDESSPYEDIQAKLKRILGIDSMFKVANKTRHPKNRPSKKGNTVLAEFGTEPDAKTSSSSSSASSTATSSSSSSASSPNRKKPMDEEENDQVKQARNKDASSSSRSSKSSNSSKRSSSKSSNSSKR    SSSSSSSSSSSSRSSSSSSSSSSNSKSSSSSSKSSSSSSRSRSSSKSSSSSSSSSSSSSSKSSSSRSSSSSSKSSSHHSHSHHSGHLNGSSSSSSSSRSVSHHSHEHHSGHLEDDSSSSSSSSVLSKIWGRHEIYQYRFRSAHRQEFPKRKLPGDRATSRYSSTRSSHDTSRAASWPKFLGDIKTPVLAAFLHGISNNKKTGGLQLVVYADTDSVRPRVQVFVTNLTDSSKWKLCADASVRNAHKAVAYVKWGWDCRDYKVSTELVTGRFAGHPAAQVKLEWPKVPSNVRSVVEWFYEFVPGAAFMLGFSERMDKNPSRQARMVVALTSPRTCDVVVKLPD+ILYQKAVRLPLSLPVGPRIPASELQ PIWNVFAEAPSAVLENLKARCSVSYNKIKTFNEVKFNYSMPANCYHILVQDCSSELKFLVMMKSAGEATNLKAINIKIGSHEIDMHPVNGQVKLLVDGAESPTANISLISAGASLWIHNENQGFALAAPGHGIDKLYFDGKTITIQVPLWMAGKTCGICGKYDAECEQEYRMPNGYLAKNAVSFGHSWILEEAPCRGACKLHRSFVKLEKTVQLAGVDSKCYSTEPVLRCAKGCSATKTTPVTVGFHCLPA  +  +  K+"
                }
              ]
            },
            {
              "num": 5,
              "description": [
                {
                  "id": "ref|XP_042729706.1|",
                  "accession": "XP_042729706",
                  "title": "vitellogenin-2 [Lagopus leucura]",
                  "taxid": 30410,
                  "sciname": "Lagopus leucura"
                }
              ],
              "len": 1817,
              "hsps": [
                {
                  "num": 1,
                  "bit_score": 3192.91,
                  "score": 8277,
                  "evalue": 0,
                  "identity": 1621,
                  "positive": 1707,
                  "query_from": 1,
                  "query_to": 1850,
                  "hit_from": 11,
                  "hit_to": 1817,
                  "align_len": 1851,
                  "gaps": 45,
                  "qseq": "MRGIILALVLTLVGSQKFDIDPGFNSRRSYLYNYEGSMLNGLQDRSLGKAGVRLSSKLEISGLPENAYLLKVRSPQVEEYNGVWPRDPFTRSSKITQVISSCFTRLFKFEYSSGRIGNIYAPEDCPDLCVNIVRGILNMFQMTIKKSQNVYELQEAGIGGICHARYVIQEDRKNSRIYVTRTVDLNNCQEKVQKSIGMAYIYPCPVDVMKERLTKGTTAFSYKLKQSDSGTLITDVSSRQVYQISPFNEPTGVAVMEARQQLTLVEVRSERGSAPDVPMQNYGSLRYRFPAVLPQMPLQLIKTKNPEQRIVETLQHIVLNNQQDFHDDVSYRFLEVVQLCRIANADNLESIWRQVSDKPRYRRWLLSAVSASGTTETLKFLKNRIRNDDLNYIQTLLTVSLTLHLLQADEHTLPIAADLMTSSRIQKNPVLQQVACLGYSSVVNRYCSQTSACPKEALQPIHDLADEAISRGREDKMKLALKCIGNMGEPASLKRILKFLPISSSSAADIPVHIQIDAITALKKIAWKDPKTVQGYLIQILADQSLPPEVRMMACAVIFETRPALALITTIANVAMKESNMQVASFVYSHMKSLSKSRLPFMYNISSACNIALKLLSPKLDSMSYRYSKVIRADTYFDNYRVGATGEIFVVNSPRTMFPSAIISKLMANSAGSVADLVEVGIRVEGLADVIMKRNIPFAEYPTYKQIKELGKALQGWKELPTETPLVSAYLKILGQEVAFININKELLQQVMKTVVEPADRNAAIKRIANQIRNSIAGQWTQPVWMGELRYVVPSCLGLPLEYGSYTTALARAAVSVEGKMTPPLTGDFRLSQLLESTMQIRSDLKPSLYVHTVATMGVNTEYFQHAVEIQGEVQTRMPMKFDAKIDVKLKNLKIETNPCREETEIVVGRHKAFAVSRNIGELGVEKRTSILPEDAPLDVTEEPFQTSERASREHFAMQGPDSMPRKQSHSSREDLRRSTGKRAHKRDICLKMHHIGCQLCFSRRSRDASFIQNTYLHKLIGEHEAKIVLMPVHTDADIDKIQLEIQAGSRAAARIITEVNPESEEEDESSPYEDIQAKLKRILGIDSMFKVANKTRHPKNRPSKKGNTVLAEFGTEPDAKTSSSSSSASSTATSSSSSSASSPNRKKPMDEEENDQVKQARNKDASSSSRSSKSSNSSKRSSSKSSNSSKRSSSSSSSSSSSSRSSSSSSSSSSNSKSSSSSSKSSSSSSRSRSSSKSSSSSSSSSSSSSSKSSSSRSSSSSSKSSSHHSHSHHSGHLNGSSSSSSSSRSVSHHSHEHHSGHLEDDSSSSSSSSVL-SKIWGRHEIYQYRFRSAHRQEFPKRKLPGDRATSRYSSTRSSHDTSRAASWPKFLGDIKTPVLAAFLHGISNNKKTGGLQLVVYADTDSVRPRVQVFVTNLTDSSKWKLCADASVRNAHKAVAYVKWGWDCRDYKVSTELVTGRFAGHPAAQVKLEWPKVPSNVRSVVEWFYEFVPGAAFMLGFSERMDKNPSRQARMVVALTSPRTCDVVVKLPDIILYQKAVRLPLSLPVGPRIPASELQPPIWNVFAEAPSAVLENLKARCSVSYNKIKTFNEVKFNYSMPANCYHILVQDCSSELKFLVMMKSAGEATNLKAINIKIGSHEIDMHPVNGQVKLLVDGAESPTANISLISAGASLWIHNENQGFALAAPGHGIDKLYFDGKTITIQVPLWMAGKTCGICGKYDAECEQEYRMPNGYLAKNAVSFGHSWILEEAPCRGACKLHRSFVKLEKTVQLAGVDSKCYSTEPVLRCAKGCSATKTTPVTVGFHCLPADSANSLTDKQMKYDQKSEDMQDTVDAHTTCSCENEECST",
                  "hseq": "MRGIILALVLTLVGSQKLDIDPGFSSRKSYLYSYEGFMLNGLQERSLGKAGVRLSSKLEISGLSENAYLLKVRSPQVEEYNGVWPRDPFTRSSKITQAVSSCFTRPFKFEYSSGRVGSIYAPEDCPDLCVNIVRGILNMLQITIKKSQNVYELQEAGIGGVCHTRYVIQEDRKNSRVSVTKTVDSNNCQEKVQKSVGMAYIYPCPVDMMKERLTKGTAAFSYKLKQSDSGTLITEVASQQVYQISPFSEPTGVAVMEARQQLTLLEVRSERGSAPDIPMQSYGSLRYHFPAVLPQMPLQLIKTKNPEQRILETLQHIVLNNQQDFHDDVAYRFLELVQLCRIASVDTLESVWRQVSDKPRYRRWLLSAVSVSGTTEALKFLKTRIRNDDLNYIQTLLTVSLTLHLMKADEHTLPLAADLMTSSRIQKNPMLQQVACLGYSSVVNRYCSQTSACPKEALQPIHDLADEAISRGREDKMKLALKCIGNMGEPASLKRILKFLPTSSSSASDIPIHIQIDAIMALRKIAWKDPKTVQGYLIQILADQSLPPEVRMMACAVIFETRPALALITTIANVAMKESNLQVASFVYSHMKSLSKSRLPFMYNISSACNIALKLLAPKLDRLSYRYSKVIRAGSYFDNYRVGAAGEIFVMNSPGTMFPSAIISKLMANSAGSVADLIEVGIRAEGLTDVIMKRNIPFAEYPTYKKIKELGKALLGWKELPTETPLISAYLKILGQEVAFVNINKEVLQQAMKTVVEPADRNTAMKRITSQIRNGIAGQWTQPVWMGELRYVVPSCLGLPLEYGSYTTALARAAVSVDGKMTPPLTGDFRLSQLLESTMQIQSDLNPSLYMHTVATMGVNTEYFQHAVEIQGEVQTRMPMKFDAKIDVKLKNIKIETNPCREETEIVVGRHKAFAVSRNIGELGAEKRTSILPGDAPLKIMEEPFQTSQRASGEHLTMQEPDSMPRKQSHGSQEDLRHSTGKRTHKRDVCLKMHRLGCQLCFSRRSRDASFIKNTYLHRLIGEHEAKIVLMPVPTDADIDKIQLEIQAGSRAASKIINEVNSESEEEDESSPYEDIQAKLKRILGIENVFKVANKTRHPKSRPSKKGNAMLAELGTEPNAKTSSSSSSASSTATSSSSSSASSPNRKKPMDEEENDQVKQARNKDASSSSSSKSSD----------------SSSSSSSSSSSSSSKSSDSSSSKSSSSSSSSKSSSSSGSSSRSSRSSSSSSKTRS-----------------------RHSHQSGHLSDSSSRSVSHHSHEHHSGH-----LEDHSSSSSSSSSMHSKIWGRHEIYQYRFRSAHRQEFPKRKLPGDRVTSRYSSTRSSHDTSRAASWPKFLGDIKTPVLAAFLHGISNNKKTGGLQLVVYADTDSVRPRMQVFVTNLTDSSKWKLCADASVLNAHKAVAYLKWGRNCRDYRVSTELVTGRFAGHPAAQVKLEWPKVPSSVRSMVEWFYKFVPGAAFMLGFSERMGKNPSRQARMVVALTSPRTCDIVVKLPDMTLYQEAMRLPLSLPVGPRIPASELQPPIWNVFAEAPSAVLENLKARCSVSHNKITTFNEVKFNYSMPASCYHILAQDCSSDLKFLVMMKSAEEATNLKAINIKIGSHEIDMHPVNGQVKLLVDGAESPTDNISLISAGASLWIHNEKQGLVLVAPAFGIDKLYFDGQTFSIQVALWMAGKTCGICGKYDAECEQEYRMPNGYLAKDAVSFGHSWILEEAPCKGTCKLHRSFVKLEKTVQLAGVDSKCYSTEPVLRCMKGCSATKTTPVTVGFHCLPADSATSLADKQMKFDQKSEDMQDTVDAHTACSCENEECST",
                  "midline": "MRGIILALVLTLVGSQK DIDPGF+SR+SYLY+YEG MLNGLQ+RSLGKAGVRLSSKLEISGL ENAYLLKVRSPQVEEYNGVWPRDPFTRSSKITQ +SSCFTR FKFEYSSGR+G+IYAPEDCPDLCVNIVRGILNM Q+TIKKSQNVYELQEAGIGG+CH RYVIQEDRKNSR+ VT+TVD NNCQEKVQKS+GMAYIYPCPVD+MKERLTKGT AFSYKLKQSDSGTLIT+V+S+QVYQISPF+EPTGVAVMEARQQLTL+EVRSERGSAPD+PMQ+YGSLRY FPAVLPQMPLQLIKTKNPEQRI+ETLQHIVLNNQQDFHDDV+YRFLE+VQLCRIA+ D LES+WRQVSDKPRYRRWLLSAVS SGTTE LKFLK RIRNDDLNYIQTLLTVSLTLHL++ADEHTLP+AADLMTSSRIQKNP+LQQVACLGYSSVVNRYCSQTSACPKEALQPIHDLADEAISRGREDKMKLALKCIGNMGEPASLKRILKFLP SSSSA+DIP+HIQIDAI AL+KIAWKDPKTVQGYLIQILADQSLPPEVRMMACAVIFETRPALALITTIANVAMKESN+QVASFVYSHMKSLSKSRLPFMYNISSACNIALKLL+PKLD +SYRYSKVIRA +YFDNYRVGA GEIFV+NSP TMFPSAIISKLMANSAGSVADL+EVGIR EGL DVIMKRNIPFAEYPTYK+IKELGKAL GWKELPTETPL+SAYLKILGQEVAF+NINKE+LQQ MKTVVEPADRN A+KRI +QIRN IAGQWTQPVWMGELRYVVPSCLGLPLEYGSYTTALARAAVSV+GKMTPPLTGDFRLSQLLESTMQI+SDL PSLY+HTVATMGVNTEYFQHAVEIQGEVQTRMPMKFDAKIDVKLKN+KIETNPCREETEIVVGRHKAFAVSRNIGELG EKRTSILP DAPL + EEPFQTS+RAS EH  MQ PDSMPRKQSH S+EDLR STGKR HKRD+CLKMH +GCQLCFSRRSRDASFI+NTYLH+LIGEHEAKIVLMPV TDADIDKIQLEIQAGSRAA++II EVN ESEEEDESSPYEDIQAKLKRILGI+++FKVANKTRHPK+RPSKKGN +LAE GTEP+AKTSSSSSSASSTATSSSSSSASSPNRKKPMDEEENDQVKQARNKDASSSS S  S                 SSSSSSSSSSSS S SS SSSS +S SSSSS  SSSS S SRSS  SSSSS + S                        HSH SGHL+ SSS S S  S  HHS       LED SSSSSSSS + SKIWGRHEIYQYRFRSAHRQEFPKRKLPGDR TSRYSSTRSSHDTSRAASWPKFLGDIKTPVLAAFLHGISNNKKTGGLQLVVYADTDSVRPR+QVFVTNLTDSSKWKLCADASV NAHKAVAY+KWG +CRDY+VSTELVTGRFAGHPAAQVKLEWPKVPS+VRS+VEWFY+FVPGAAFMLGFSERM KNPSRQARMVVALTSPRTCD+VVKLPD+ LYQ+A+RLPLSLPVGPRIPASELQPPIWNVFAEAPSAVLENLKARCSVS+NKI TFNEVKFNYSMPA+CYHIL QDCSS+LKFLVMMKSA EATNLKAINIKIGSHEIDMHPVNGQVKLLVDGAESPT NISLISAGASLWIHNE QG  L AP  GIDKLYFDG+T +IQV LWMAGKTCGICGKYDAECEQEYRMPNGYLAK+AVSFGHSWILEEAPC+G CKLHRSFVKLEKTVQLAGVDSKCYSTEPVLRC KGCSATKTTPVTVGFHCLPADSA SL DKQMK+DQKSEDMQDTVDAHT CSCENEECST"
                }
              ]
            },
            {
              "num": 6,
              "description": [
                {
                  "id": "ref|XP_042675557.1|",
                  "accession": "XP_042675557",
                  "title": "vitellogenin-2 [Centrocercus urophasianus]",
                  "taxid": 9002,
                  "sciname": "Centrocercus urophasianus"
                }
              ],
              "len": 1803,
              "hsps": [
                {
                  "num": 1,
                  "bit_score": 3176.34,
                  "score": 8234,
                  "evalue": 0,
                  "identity": 1611,
                  "positive": 1695,
                  "query_from": 1,
                  "query_to": 1850,
                  "hit_from": 1,
                  "hit_to": 1803,
                  "align_len": 1850,
                  "gaps": 47,
                  "qseq": "MRGIILALVLTLVGSQKFDIDPGFNSRRSYLYNYEGSMLNGLQDRSLGKAGVRLSSKLEISGLPENAYLLKVRSPQVEEYNGVWPRDPFTRSSKITQVISSCFTRLFKFEYSSGRIGNIYAPEDCPDLCVNIVRGILNMFQMTIKKSQNVYELQEAGIGGICHARYVIQEDRKNSRIYVTRTVDLNNCQEKVQKSIGMAYIYPCPVDVMKERLTKGTTAFSYKLKQSDSGTLITDVSSRQVYQISPFNEPTGVAVMEARQQLTLVEVRSERGSAPDVPMQNYGSLRYRFPAVLPQMPLQLIKTKNPEQRIVETLQHIVLNNQQDFHDDVSYRFLEVVQLCRIANADNLESIWRQVSDKPRYRRWLLSAVSASGTTETLKFLKNRIRNDDLNYIQTLLTVSLTLHLLQADEHTLPIAADLMTSSRIQKNPVLQQVACLGYSSVVNRYCSQTSACPKEALQPIHDLADEAISRGREDKMKLALKCIGNMGEPASLKRILKFLPISSSSAADIPVHIQIDAITALKKIAWKDPKTVQGYLIQILADQSLPPEVRMMACAVIFETRPALALITTIANVAMKESNMQVASFVYSHMKSLSKSRLPFMYNISSACNIALKLLSPKLDSMSYRYSKVIRADTYFDNYRVGATGEIFVVNSPRTMFPSAIISKLMANSAGSVADLVEVGIRVEGLADVIMKRNIPFAEYPTYKQIKELGKALQGWKELPTETPLVSAYLKILGQEVAFININKELLQQVMKTVVEPADRNAAIKRIANQIRNSIAGQWTQPVWMGELRYVVPSCLGLPLEYGSYTTALARAAVSVEGKMTPPLTGDFRLSQLLESTMQIRSDLKPSLYVHTVATMGVNTEYFQHAVEIQGEVQTRMPMKFDAKIDVKLKNLKIETNPCREETEIVVGRHKAFAVSRNIGELGVEKRTSILPEDAPLDVTEEPFQTSERASREHFAMQGPDSMPRKQSHSSREDLRRSTGKRAHKRDICLKMHHIGCQLCFSRRSRDASFIQNTYLHKLIGEHEAKIVLMPVHTDADIDKIQLEIQAGSRAAARIITEVNPESEEEDESSPYEDIQAKLKRILGIDSMFKVANKTRHPKNRPSKKGNTVLAEFGTEPDAKTSSSSSSASSTATSSSSSSASSPNRKKPMDEEENDQVKQARNKDASSSSRSSKSSNSSKRSSSKSSNSSKRSSSSSSSSSSSSRSSSSSSSSSSNSKSSSSSSKSSSSSSRSRSSSKSSSSSSSSSSSSSSKSSSSRSSSSSSKSSSHHSHSHHSGHLNGSSSSSSSSRSVSHHSHEHHSGHLEDDSSSSSSSSVLSKIWGRHEIYQYRFRSAHRQEFPKRKLPGDRATSRYSSTRSSHDTSRAASWPKFLGDIKTPVLAAFLHGISNNKKTGGLQLVVYADTDSVRPRVQVFVTNLTDSSKWKLCADASVRNAHKAVAYVKWGWDCRDYKVSTELVTGRFAGHPAAQVKLEWPKVPSNVRSVVEWFYEFVPGAAFMLGFSERMDKNPSRQARMVVALTSPRTCDVVVKLPDIILYQKAVRLPLSLPVGPRIPASELQPPIWNVFAEAPSAVLENLKARCSVSYNKIKTFNEVKFNYSMPANCYHILVQDCSSELKFLVMMKSAGEATNLKAINIKIGSHEIDMHPVNGQVKLLVDGAESPTANISLISAGASLWIHNENQGFALAAPGHGIDKLYFDGKTITIQVPLWMAGKTCGICGKYDAECEQEYRMPNGYLAKNAVSFGHSWILEEAPCRGACKLHRSFVKLEKTVQLAGVDSKCYSTEPVLRCAKGCSATKTTPVTVGFHCLPADSANSLTDKQMKYDQKSEDMQDTVDAHTTCSCENEECST",
                  "hseq": "MRGIILALVLTLVGSQKLDIDPGFSSRKSYLYSYEGFMLNGLQERSLGKAGVRLSSKLEISGLSENAYLLKVRSPQVEEYNGVWPRDPFTRSSKITQAVSSCFTRPFKFEYSSGRVGSIYASEDCPDLCVNIVRGILNMLQITIKKSQNVYELQEAGIGGVCHTRYVIQEDRKNSRVSVTKTVDSNNCQEKVQKSVGMAYIYPCPVDMMKERLTKGTAAFSYKLKQSDSGTLITEVASQQVYQISPFSEPTGVAVMEARQQLTLLEVRSERGSAPDIPMQSYGSLRYHFPAVLPQMPLQLIKTKNPEQRIVETLQHIVLNNQQDFHDDVAYRFLELVQLCRIASVDALESVWRQVSDKPRYRRWLLSAVSVSGTTEALKFLKTRIRNDDLNYIQTLLTVSLTLHLMKADEHTLPLAADLMTSSRIQKNPMLQQVACLGYSSVVNRYCSQTSACPKEALQPIHDLADEAISRGREDKMKLALKCIGNMGEPASLKRILKFLPMSSSSASDIPIHIQIDAIMALRKIAWKDPKTVQGYLIQILADQSLPPEVRMMACAVIFETRPALALITTIANVAMKESNLQVASFVYSHMKSLSKSRLPFMYNISSACNIALKLLAPKLDRLSYRYSKVIRAGSYFDNYRVGAAGEIFVMNSPGTMFPSTIISKLMANSAGSVADLIEVGIRAEGLTDVIMKRNIPFAEYPTYKKIKELGKALLGWKELPTETPLISAYLKILGQEVAFVNINKEVLQQAMKTVVEPADRNTAMKRITSQIRNGIAGQWTQPVWMGELRYVVPSCLGLPLEYGSYTTALARAAVSVDGKMTPPLTGDFRLSQFLESTMQIRSDLNPSLYVHTVATMGVNTEYFQHAVEIQGEVQTRMPMKFDAKIDVKLKNIKIETNPCREETEIVVGRHKAFAVSRNIGELGAEKRTSILPGDALLKIMEEPFQTSERASREHFTMQEPDSMPRKQSHGSQEDLHHGTGKRTHERDICLKMHRLGCQLCFSRRSRDASFIKNTYLHRLIGEHEAKIVLMPVPTDADIDKIQLEIQAGYRAASKIINEVNSESEEEDESSPYEDIQAKLKRILGIENVFKVANKTRHPKSRPSKKGNAMLAELGTEPNAKTSSSSSSASSTATSSSSSSASSPNHKKLMGEEENDQVKQARNKDASSSSSSSSSSKSSDSSSS--------SSKSSDSSSSSSSSSSSSSSSGSSSRSSRSSSSSSKTRSR---------------------------------------HSHQSGRLSDSSSSSRSVSHHSHEHHSGHLEDHSSSSSSSSSSSMHSKIWGRHEIYQYRFRSAHRQEFPKRKLPGDRVTSRYSSTRSSHDTSRAASWPKFLGDIKTPVLAAFLHGISNNKKTGGLQLVVYADTDSVRPRMQVFVTNLTDSSKWKLCADASVLNAHKAVAYLKWGRNCRDYRVSTELVTGRFAGHPAAQVKLEWPKVPSSVRSMVEWFYKFVPGAAFMLGFSERMGKNPSRQARMVVALTSPRTCDIVVKLPDMTLYQEAMRLPLSLPVGPRIPASELQPPIWNVFAEAPSAVLENLKARCSVSHNKITTFNEVKFNYSMPASCYHILAQDCSSDLKFLVMMKSAEEATNLKAINIKIGSHEIDMHPVNGQVKLLVDGAESPTANISLISAGASLWIHNEKQGLVLVAPAFGIDKLYFDGQTFSIQVALWMAGKTCGICGKYDAECEQEYRMPNGYLAKDAVSFGHSWILEEAPCKGTCKLHRSFVKLEKTVQLAGVDSKCYSTEPVLRCMKGCSATKTTPVTVGFHCLPADSATSLADKQMKFDQKSEDMQDTVDAHTACSCENEECST",
                  "midline": "MRGIILALVLTLVGSQK DIDPGF+SR+SYLY+YEG MLNGLQ+RSLGKAGVRLSSKLEISGL ENAYLLKVRSPQVEEYNGVWPRDPFTRSSKITQ +SSCFTR FKFEYSSGR+G+IYA EDCPDLCVNIVRGILNM Q+TIKKSQNVYELQEAGIGG+CH RYVIQEDRKNSR+ VT+TVD NNCQEKVQKS+GMAYIYPCPVD+MKERLTKGT AFSYKLKQSDSGTLIT+V+S+QVYQISPF+EPTGVAVMEARQQLTL+EVRSERGSAPD+PMQ+YGSLRY FPAVLPQMPLQLIKTKNPEQRIVETLQHIVLNNQQDFHDDV+YRFLE+VQLCRIA+ D LES+WRQVSDKPRYRRWLLSAVS SGTTE LKFLK RIRNDDLNYIQTLLTVSLTLHL++ADEHTLP+AADLMTSSRIQKNP+LQQVACLGYSSVVNRYCSQTSACPKEALQPIHDLADEAISRGREDKMKLALKCIGNMGEPASLKRILKFLP+SSSSA+DIP+HIQIDAI AL+KIAWKDPKTVQGYLIQILADQSLPPEVRMMACAVIFETRPALALITTIANVAMKESN+QVASFVYSHMKSLSKSRLPFMYNISSACNIALKLL+PKLD +SYRYSKVIRA +YFDNYRVGA GEIFV+NSP TMFPS IISKLMANSAGSVADL+EVGIR EGL DVIMKRNIPFAEYPTYK+IKELGKAL GWKELPTETPL+SAYLKILGQEVAF+NINKE+LQQ MKTVVEPADRN A+KRI +QIRN IAGQWTQPVWMGELRYVVPSCLGLPLEYGSYTTALARAAVSV+GKMTPPLTGDFRLSQ LESTMQIRSDL PSLYVHTVATMGVNTEYFQHAVEIQGEVQTRMPMKFDAKIDVKLKN+KIETNPCREETEIVVGRHKAFAVSRNIGELG EKRTSILP DA L + EEPFQTSERASREHF MQ PDSMPRKQSH S+EDL   TGKR H+RDICLKMH +GCQLCFSRRSRDASFI+NTYLH+LIGEHEAKIVLMPV TDADIDKIQLEIQAG RAA++II EVN ESEEEDESSPYEDIQAKLKRILGI+++FKVANKTRHPK+RPSKKGN +LAE GTEP+AKTSSSSSSASSTATSSSSSSASSPN KK M EEENDQVKQARNKDASSSS SS SS SS  SSS        SS SS SSSSSS SSSSSSSS S+S+SS SSS SS + SR                                       HSH SG L+ SSSSS S    SH  H  H       SSSSSSSS+ SKIWGRHEIYQYRFRSAHRQEFPKRKLPGDR TSRYSSTRSSHDTSRAASWPKFLGDIKTPVLAAFLHGISNNKKTGGLQLVVYADTDSVRPR+QVFVTNLTDSSKWKLCADASV NAHKAVAY+KWG +CRDY+VSTELVTGRFAGHPAAQVKLEWPKVPS+VRS+VEWFY+FVPGAAFMLGFSERM KNPSRQARMVVALTSPRTCD+VVKLPD+ LYQ+A+RLPLSLPVGPRIPASELQPPIWNVFAEAPSAVLENLKARCSVS+NKI TFNEVKFNYSMPA+CYHIL QDCSS+LKFLVMMKSA EATNLKAINIKIGSHEIDMHPVNGQVKLLVDGAESPTANISLISAGASLWIHNE QG  L AP  GIDKLYFDG+T +IQV LWMAGKTCGICGKYDAECEQEYRMPNGYLAK+AVSFGHSWILEEAPC+G CKLHRSFVKLEKTVQLAGVDSKCYSTEPVLRC KGCSATKTTPVTVGFHCLPADSA SL DKQMK+DQKSEDMQDTVDAHT CSCENEECST"
                }
              ]
            },
            {
              "num": 7,
              "description": [
                {
                  "id": "gb|KFR00349.1|",
                  "accession": "KFR00349",
                  "title": "Vitellogenin-2, partial [Nipponia nippon]",
                  "taxid": 128390,
                  "sciname": "Nipponia nippon"
                }
              ],
              "len": 1852,
              "hsps": [
                {
                  "num": 1,
                  "bit_score": 2949.46,
                  "score": 7645,
                  "evalue": 0,
                  "identity": 1508,
                  "positive": 1668,
                  "query_from": 1,
                  "query_to": 1849,
                  "hit_from": 1,
                  "hit_to": 1852,
                  "align_len": 1854,
                  "gaps": 7,
                  "qseq": "MRGIILALVLTLVGSQKFDIDPGFNSRRSYLYNYEGSMLNGLQDRSLGKAGVRLSSKLEISGLPENAYLLKVRSPQVEEYNGVWPRDPFTRSSKITQVISSCFTRLFKFEYSSGRIGNIYAPEDCPDLCVNIVRGILNMFQMTIKKSQNVYELQEAGIGGICHARYVIQEDRKNSRIYVTRTVDLNNCQEKVQKSIGMAYIYPCPVDVMKERLTKGTTAFSYKLKQSDSGTLITDVSSRQVYQISPFNEPTGVAVMEARQQLTLVEVRSERGSAPDVPMQNYGSLRYRFPAVLPQMPLQLIKTKNPEQRIVETLQHIVLNNQQDFHDDVSYRFLEVVQLCRIANADNLESIWRQVSDKPRYRRWLLSAVSASGTTETLKFLKNRIRNDDLNYIQTLLTVSLTLHLLQADEHTLPIAADLMTSSRIQKNPVLQQVACLGYSSVVNRYCSQTSACPKEALQPIHDLADEAISRGREDKMKLALKCIGNMGEPASLKRILKFLPISSSSAADIPVHIQIDAITALKKIAWKDPKTVQGYLIQILADQSLPPEVRMMACAVIFETRPALALITTIANVAMKESNMQVASFVYSHMKSLSKSRLPFMYNISSACNIALKLLSPKLDSMSYRYSKVIRADTYFDNYRVGATGEIFVVNSPRTMFPSAIISKLMANSAGSVADLVEVGIRVEGLADVIMKRNIPFAEYPTYKQIKELGKALQGWKELPTETPLVSAYLKILGQEVAFININKELLQQVMKTVVEPADRNAAIKRIANQIRNSIAGQWTQPVWMGELRYVVPSCLGLPLEYGSYTTALARAAVSVEGKMTPPLTGDFRLSQLLESTMQIRSDLKPSLYVHTVATMGVNTEYFQHAVEIQGEVQTRMPMKFDAKIDVKLKNLKIETNPCREETEIVVGRHKAFAVSRNIGELGVEKRTSILPEDAPLDVTEEPFQTSERASREHFAMQGPDSMPRKQSHSSREDLRRSTGKRAHKRDICLKMHHIGCQLCFSRRSRDASFIQNTYLHKLIGEHEAKIVLMPVHTDADIDKIQLEIQAGSRAAARIITEVNPESEEEDESSPYEDIQAKLKRILGIDSMFKVANKTRHPKNRPSKKGNTVLAEFGTEPDAKTSSSSSSASSTATSSSSSSASSPNRKKPMDEEENDQVKQARNKDASSSSRSSKSSNSSKRSSSKSSNSSKRSSSSSSSSSSSSRSSSSSSSSSSNSKSSSSSSKSSSSSSRSRSSSKSSSSSSSSSSSSSSKSSSSRSSSSSSKSSSHHSHSHHSGHLNGSSSSSSSSRSVSHHSHEHH-----SGHLEDDSSSSSSSSVLSKIWGRHEIYQYRFRSAHRQEFPKRKLPGDRATSRYSSTRSSHDTSRAASWPKFLGDIKTPVLAAFLHGISNNKKTGGLQLVVYADTDSVRPRVQVFVTNLTDSSKWKLCADASVRNAHKAVAYVKWGWDCRDYKVSTELVTGRFAGHPAAQVKLEWPKVPSNVRSVVEWFYEFVPGAAFMLGFSERMDKNPSRQARMVVALTSPRTCDVVVKLPDIILYQKAVRLPLSLPVGPRIPASELQPPIWNVFAEAPSAVLENLKARCSVSYNKIKTFNEVKFNYSMPANCYHILVQDCSSELKFLVMMKSAGEATNLKAINIKIGSHEIDMHPVNGQVKLLVDGAESPTANISLISAGASLWIHNENQGFALAAPGHGIDKLYFDGKTITIQVPLWMAGKTCGICGKYDAECEQEYRMPNGYLAKNAVSFGHSWILEEAPCRGACKLHRSFVKLEKTVQLAGVDSKCYSTEPVLRCAKGCSATKTTPVTVGFHCLPADSANSLTDKQMKYDQKSEDMQDTVDAHTTCSCENEECS",
                  "hseq": "MRGIVLALALTLVGGQKSDIDPGFSSRKSHLYSYEGWVLNGLQEKNLAKVGVRLSSKLEISGLSENVYLLKIRSPQFEEYNGIWPRDPFTRSSKITQMVSSCFTRPFKFEYSSGRIGNIYGPEDCPDICINIVRGILNMMQITIKKSQNVYELQEAGIGGVCHTRYVIQEDRKNSRVSVTKTVDQNNCQEKVTKSVGMAYIYPCPVDMMKERLIKGTAAFSYKLKQSDSGTLITEVVSQQVYQISPFSEPTGVAVMEARQQLTLLEVRSERGSAPDISMQSYGSLRYRFPSALPQMPLQLIKTKSPEQRIVETLQHIVLNNQQDFHDDVPYRFSELVQLCRIASTDTLESIWRQISDKPRYRRWLLSAVSATGTTEALKFIKTRIRNDDLNYLQTLLSVSFALHLMKADEHSVPIAADLMTSSRIQKSPMLQQVACLGYSSVVNRYCSQTSACPKEALQPIHDLADEAISRGREDKMKLALKCIGNMGEPASIKRILKFLPISSSGASDIPIHIQIDAIMALRKIAWKDPKTVQGYLIQILAEQSLPPEVRMMACAVIFETRPALALITTIANVAMKESNLQVASFVYSHMKALSKSRLPYTYNVSSACNVALKLLSPKLDRLSYRYSKVMRIGGYFDNYKVGAAGDVFIMNSPGTMFPSAIISKLMAYSAGSVADLVEVGVRVEGLTDIIMKQNIPFAEYPAYKKIKEIGKALLGWKEVPTETPLISAYLKLFGQELAYVSINKEVLQQAMKTVLEPADRNTVMKRIASQIRNGIAGQWTQPVWLQELRYIVPTCTGLPLEYGSYTTALARAALSVDGKMTPPLTGDFRPSQFLESTVQIRSDINPSLYVQTVATMGVNTEYFQHAVEIQGKVLTRVPMKFDAKIDTKLKNIKIETNPCHEETEIVVGRHKAFAVSRNIGELGVEKRTSILPEDASSNIVEEPFQPSERASSEGFTMQGADSMPRKHAYSSQEDFRHGTGRKTHKRDFCVKLHRLGCQVCFSRKSRDASFLKNTYLHRLIGDHEAKIVLMPVQTDADIDKIQLEIQAGSRAASKIIRVVNSESEEEDESSPYEDIQAKLKKILGIDNVFKAANKTRHQKKQPSKKGKTMLTELGADPKAKNPSSSSSASSTVSSSSSSSAASPDRKKATDKDENDQVKQARNKDASSKSSSSISSSSSKRSSSSKRSSSSSSKSSRSSSSSSSKSSSSSSKSSSSSSSSSSSSSSSSSSSSSSSSSSSSSSRRSSSSRSSSSSSRSSSSNSRKSLSRH-SHGHHSRYLNGSSSSSSSSSKSSSHHSHGHHSGHLEGHSSSSSSSSSSST-YSKIWGDHEIYKYRFRSAHRQEFPKTQLPADRLSSTYSSTRSSHASSRAASRPKFLGDVKTPVLAVFLHGIRNDKKIGGLQLVVYADIDSIRPRMQVFVSNLTDSSKWKLCADASVLNAHKAAAYLKWGQNCEDYKISTELVTGRFAAHPAVQVKLEWPKVPSSVRSTAEWFYKFVPGAAFMLGFSEKTDKNPSRQARVIVALTSPRTCDVVIKLPDVILYEKAMRLPLSLPVGPRIPASELQPPIWNVFAEAPSAVLENWKAHCSVSHNKITTFNEVQFNYTMPANCYHILAQDCSSDLKFLVMMRSAEGAMNLKAINIKLGSHDIDMYPVSGQVKLLVDGVESPTRNVSYLSAGASLWIHSEKQGLGLVAPAYGIDKLYFDGYTFRIQVALWMAGKMCGICGKYDAECEQEYRMPNGYLAKDAVSFGHSWILEEKPCAGACKLRRSFVKLEKTVRLAGVESKCYSTEPVLRCMKGCSATKTTPVTVGFHCLPADSATSLTDKQTKFDQKSEDMQDTVDAHIACSCENEDCS",
                  "midline": "MRGI+LAL LTLVG QK DIDPGF+SR+S+LY+YEG +LNGLQ+++L K GVRLSSKLEISGL EN YLLK+RSPQ EEYNG+WPRDPFTRSSKITQ++SSCFTR FKFEYSSGRIGNIY PEDCPD+C+NIVRGILNM Q+TIKKSQNVYELQEAGIGG+CH RYVIQEDRKNSR+ VT+TVD NNCQEKV KS+GMAYIYPCPVD+MKERL KGT AFSYKLKQSDSGTLIT+V S+QVYQISPF+EPTGVAVMEARQQLTL+EVRSERGSAPD+ MQ+YGSLRYRFP+ LPQMPLQLIKTK+PEQRIVETLQHIVLNNQQDFHDDV YRF E+VQLCRIA+ D LESIWRQ+SDKPRYRRWLLSAVSA+GTTE LKF+K RIRNDDLNY+QTLL+VS  LHL++ADEH++PIAADLMTSSRIQK+P+LQQVACLGYSSVVNRYCSQTSACPKEALQPIHDLADEAISRGREDKMKLALKCIGNMGEPAS+KRILKFLPISSS A+DIP+HIQIDAI AL+KIAWKDPKTVQGYLIQILA+QSLPPEVRMMACAVIFETRPALALITTIANVAMKESN+QVASFVYSHMK+LSKSRLP+ YN+SSACN+ALKLLSPKLD +SYRYSKV+R   YFDNY+VGA G++F++NSP TMFPSAIISKLMA SAGSVADLVEVG+RVEGL D+IMK+NIPFAEYP YK+IKE+GKAL GWKE+PTETPL+SAYLK+ GQE+A+++INKE+LQQ MKTV+EPADRN  +KRIA+QIRN IAGQWTQPVW+ ELRY+VP+C GLPLEYGSYTTALARAA+SV+GKMTPPLTGDFR SQ LEST+QIRSD+ PSLYV TVATMGVNTEYFQHAVEIQG+V TR+PMKFDAKID KLKN+KIETNPC EETEIVVGRHKAFAVSRNIGELGVEKRTSILPEDA  ++ EEPFQ SERAS E F MQG DSMPRK ++SS+ED R  TG++ HKRD C+K+H +GCQ+CFSR+SRDASF++NTYLH+LIG+HEAKIVLMPV TDADIDKIQLEIQAGSRAA++II  VN ESEEEDESSPYEDIQAKLK+ILGID++FK ANKTRH K +PSKKG T+L E G +P AK  SSSSSASST +SSSSSSA+SP+RKK  D++ENDQVKQARNKDASS S SS SS+SSKRSSS   +SS  S SS SSSSSSS+SSSSSS SSS+S SSSSSS SSSSSS S SSS SSSS  SSSS SSS SS S SS+S    S H SH HHS +LNGSSSSSSSS   S H    H      GH    SSSSSSS+  SKIWG HEIY+YRFRSAHRQEFPK +LP DR +S YSSTRSSH +SRAAS PKFLGD+KTPVLA FLHGI N+KK GGLQLVVYAD DS+RPR+QVFV+NLTDSSKWKLCADASV NAHKA AY+KWG +C DYK+STELVTGRFA HPA QVKLEWPKVPS+VRS  EWFY+FVPGAAFMLGFSE+ DKNPSRQAR++VALTSPRTCDVV+KLPD+ILY+KA+RLPLSLPVGPRIPASELQPPIWNVFAEAPSAVLEN KA CSVS+NKI TFNEV+FNY+MPANCYHIL QDCSS+LKFLVMM+SA  A NLKAINIK+GSH+IDM+PV+GQVKLLVDG ESPT N+S +SAGASLWIH+E QG  L AP +GIDKLYFDG T  IQV LWMAGK CGICGKYDAECEQEYRMPNGYLAK+AVSFGHSWILEE PC GACKL RSFVKLEKTV+LAGV+SKCYSTEPVLRC KGCSATKTTPVTVGFHCLPADSA SLTDKQ K+DQKSEDMQDTVDAH  CSCENE+CS"
                }
              ]
            },
            {
              "num": 8,
              "description": [
                {
                  "id": "ref|XP_009466501.1|",
                  "accession": "XP_009466501",
                  "title": "PREDICTED: vitellogenin-2-like [Nipponia nippon]",
                  "taxid": 128390,
                  "sciname": "Nipponia nippon"
                }
              ],
              "len": 1853,
              "hsps": [
                {
                  "num": 1,
                  "bit_score": 2948.3,
                  "score": 7642,
                  "evalue": 0,
                  "identity": 1508,
                  "positive": 1668,
                  "query_from": 1,
                  "query_to": 1849,
                  "hit_from": 1,
                  "hit_to": 1852,
                  "align_len": 1854,
                  "gaps": 7,
                  "qseq": "MRGIILALVLTLVGSQKFDIDPGFNSRRSYLYNYEGSMLNGLQDRSLGKAGVRLSSKLEISGLPENAYLLKVRSPQVEEYNGVWPRDPFTRSSKITQVISSCFTRLFKFEYSSGRIGNIYAPEDCPDLCVNIVRGILNMFQMTIKKSQNVYELQEAGIGGICHARYVIQEDRKNSRIYVTRTVDLNNCQEKVQKSIGMAYIYPCPVDVMKERLTKGTTAFSYKLKQSDSGTLITDVSSRQVYQISPFNEPTGVAVMEARQQLTLVEVRSERGSAPDVPMQNYGSLRYRFPAVLPQMPLQLIKTKNPEQRIVETLQHIVLNNQQDFHDDVSYRFLEVVQLCRIANADNLESIWRQVSDKPRYRRWLLSAVSASGTTETLKFLKNRIRNDDLNYIQTLLTVSLTLHLLQADEHTLPIAADLMTSSRIQKNPVLQQVACLGYSSVVNRYCSQTSACPKEALQPIHDLADEAISRGREDKMKLALKCIGNMGEPASLKRILKFLPISSSSAADIPVHIQIDAITALKKIAWKDPKTVQGYLIQILADQSLPPEVRMMACAVIFETRPALALITTIANVAMKESNMQVASFVYSHMKSLSKSRLPFMYNISSACNIALKLLSPKLDSMSYRYSKVIRADTYFDNYRVGATGEIFVVNSPRTMFPSAIISKLMANSAGSVADLVEVGIRVEGLADVIMKRNIPFAEYPTYKQIKELGKALQGWKELPTETPLVSAYLKILGQEVAFININKELLQQVMKTVVEPADRNAAIKRIANQIRNSIAGQWTQPVWMGELRYVVPSCLGLPLEYGSYTTALARAAVSVEGKMTPPLTGDFRLSQLLESTMQIRSDLKPSLYVHTVATMGVNTEYFQHAVEIQGEVQTRMPMKFDAKIDVKLKNLKIETNPCREETEIVVGRHKAFAVSRNIGELGVEKRTSILPEDAPLDVTEEPFQTSERASREHFAMQGPDSMPRKQSHSSREDLRRSTGKRAHKRDICLKMHHIGCQLCFSRRSRDASFIQNTYLHKLIGEHEAKIVLMPVHTDADIDKIQLEIQAGSRAAARIITEVNPESEEEDESSPYEDIQAKLKRILGIDSMFKVANKTRHPKNRPSKKGNTVLAEFGTEPDAKTSSSSSSASSTATSSSSSSASSPNRKKPMDEEENDQVKQARNKDASSSSRSSKSSNSSKRSSSKSSNSSKRSSSSSSSSSSSSRSSSSSSSSSSNSKSSSSSSKSSSSSSRSRSSSKSSSSSSSSSSSSSSKSSSSRSSSSSSKSSSHHSHSHHSGHLNGSSSSSSSSRSVSHHSHEHH-----SGHLEDDSSSSSSSSVLSKIWGRHEIYQYRFRSAHRQEFPKRKLPGDRATSRYSSTRSSHDTSRAASWPKFLGDIKTPVLAAFLHGISNNKKTGGLQLVVYADTDSVRPRVQVFVTNLTDSSKWKLCADASVRNAHKAVAYVKWGWDCRDYKVSTELVTGRFAGHPAAQVKLEWPKVPSNVRSVVEWFYEFVPGAAFMLGFSERMDKNPSRQARMVVALTSPRTCDVVVKLPDIILYQKAVRLPLSLPVGPRIPASELQPPIWNVFAEAPSAVLENLKARCSVSYNKIKTFNEVKFNYSMPANCYHILVQDCSSELKFLVMMKSAGEATNLKAINIKIGSHEIDMHPVNGQVKLLVDGAESPTANISLISAGASLWIHNENQGFALAAPGHGIDKLYFDGKTITIQVPLWMAGKTCGICGKYDAECEQEYRMPNGYLAKNAVSFGHSWILEEAPCRGACKLHRSFVKLEKTVQLAGVDSKCYSTEPVLRCAKGCSATKTTPVTVGFHCLPADSANSLTDKQMKYDQKSEDMQDTVDAHTTCSCENEECS",
                  "hseq": "MRGIVLALALTLVGGQKSDIDPGFSSRKSHLYSYEGWVLNGLQEKNLAKVGVRLSSKLEISGLSENVYLLKIRSPQFEEYNGIWPRDPFTRSSKITQMVSSCFTRPFKFEYSSGRIGNIYGPEDCPDICINIVRGILNMMQITIKKSQNVYELQEAGIGGVCHTRYVIQEDRKNSRVSVTKTVDQNNCQEKVTKSVGMAYIYPCPVDMMKERLIKGTAAFSYKLKQSDSGTLITEVVSQQVYQISPFSEPTGVAVMEARQQLTLLEVRSERGSAPDISMQSYGSLRYRFPSALPQMPLQLIKTKSPEQRIVETLQHIVLNNQQDFHDDVPYRFSELVQLCRIASTDTLESIWRQISDKPRYRRWLLSAVSATGTTEALKFIKTRIRNDDLNYLQTLLSVSFALHLMKADEHSVPIAADLMTSSRIQKSPMLQQVACLGYSSVVNRYCSQTSACPKEALQPIHDLADEAISRGREDKMKLALKCIGNMGEPASIKRILKFLPISSSGASDIPIHIQIDAIMALRKIAWKDPKTVQGYLIQILAEQSLPPEVRMMACAVIFETRPALALITTIANVAMKESNLQVASFVYSHMKALSKSRLPYTYNVSSACNVALKLLSPKLDRLSYRYSKVMRIGGYFDNYKVGAAGDVFIMNSPGTMFPSAIISKLMAYSAGSVADLVEVGVRVEGLTDIIMKQNIPFAEYPAYKKIKEIGKALLGWKEVPTETPLISAYLKLFGQELAYVSINKEVLQQAMKTVLEPADRNTVMKRIASQIRNGIAGQWTQPVWLQELRYIVPTCTGLPLEYGSYTTALARAALSVDGKMTPPLTGDFRPSQFLESTVQIRSDINPSLYVQTVATMGVNTEYFQHAVEIQGKVLTRVPMKFDAKIDTKLKNIKIETNPCHEETEIVVGRHKAFAVSRNIGELGVEKRTSILPEDASSNIVEEPFQPSERASSEGFTMQGADSMPRKHAYSSQEDFRHGTGRKTHKRDFCVKLHRLGCQVCFSRKSRDASFLKNTYLHRLIGDHEAKIVLMPVQTDADIDKIQLEIQAGSRAASKIIRVVNSESEEEDESSPYEDIQAKLKKILGIDNVFKAANKTRHQKKQPSKKGKTMLTELGADPKAKNPSSSSSASSTVSSSSSSSAASPDRKKATDKDENDQVKQARNKDASSKSSSSISSSSSKRSSSSKRSSSSSSKSSRSSSSSSSKSSSSSSKSSSSSSSSSSSSSSSSSSSSSSSSSSSSSSRRSSSSRSSSSSSRSSSSNSRKSLSRH-SHGHHSRYLNGSSSSSSSSSKSSSHHSHGHHSGHLEGHSSSSSSSSSSST-YSKIWGDHEIYKYRFRSAHRQEFPKTQLPADRLSSTYSSTRSSHASSRAASRPKFLGDVKTPVLAVFLHGIRNDKKIGGLQLVVYADIDSIRPRMQVFVSNLTDSSKWKLCADASVLNAHKAAAYLKWGQNCEDYKISTELVTGRFAAHPAVQVKLEWPKVPSSVRSTAEWFYKFVPGAAFMLGFSEKTDKNPSRQARVIVALTSPRTCDVVIKLPDVILYEKAMRLPLSLPVGPRIPASELQPPIWNVFAEAPSAVLENWKAHCSVSHNKITTFNEVQFNYTMPANCYHILAQDCSSDLKFLVMMRSAEGAMNLKAINIKLGSHDIDMYPVSGQVKLLVDGVESPTRNVSYLSAGASLWIHSEKQGLGLVAPAYGIDKLYFDGYTFRIQVALWMAGKMCGICGKYDAECEQEYRMPNGYLAKDAVSFGHSWILEEKPCAGACKLRRSFVKLEKTVRLAGVESKCYSTEPVLRCMKGCSATKTTPVTVGFHCLPADSATSLTDKQTKFDQKSEDMQDTVDAHIACSCENEDCS",
                  "midline": "MRGI+LAL LTLVG QK DIDPGF+SR+S+LY+YEG +LNGLQ+++L K GVRLSSKLEISGL EN YLLK+RSPQ EEYNG+WPRDPFTRSSKITQ++SSCFTR FKFEYSSGRIGNIY PEDCPD+C+NIVRGILNM Q+TIKKSQNVYELQEAGIGG+CH RYVIQEDRKNSR+ VT+TVD NNCQEKV KS+GMAYIYPCPVD+MKERL KGT AFSYKLKQSDSGTLIT+V S+QVYQISPF+EPTGVAVMEARQQLTL+EVRSERGSAPD+ MQ+YGSLRYRFP+ LPQMPLQLIKTK+PEQRIVETLQHIVLNNQQDFHDDV YRF E+VQLCRIA+ D LESIWRQ+SDKPRYRRWLLSAVSA+GTTE LKF+K RIRNDDLNY+QTLL+VS  LHL++ADEH++PIAADLMTSSRIQK+P+LQQVACLGYSSVVNRYCSQTSACPKEALQPIHDLADEAISRGREDKMKLALKCIGNMGEPAS+KRILKFLPISSS A+DIP+HIQIDAI AL+KIAWKDPKTVQGYLIQILA+QSLPPEVRMMACAVIFETRPALALITTIANVAMKESN+QVASFVYSHMK+LSKSRLP+ YN+SSACN+ALKLLSPKLD +SYRYSKV+R   YFDNY+VGA G++F++NSP TMFPSAIISKLMA SAGSVADLVEVG+RVEGL D+IMK+NIPFAEYP YK+IKE+GKAL GWKE+PTETPL+SAYLK+ GQE+A+++INKE+LQQ MKTV+EPADRN  +KRIA+QIRN IAGQWTQPVW+ ELRY+VP+C GLPLEYGSYTTALARAA+SV+GKMTPPLTGDFR SQ LEST+QIRSD+ PSLYV TVATMGVNTEYFQHAVEIQG+V TR+PMKFDAKID KLKN+KIETNPC EETEIVVGRHKAFAVSRNIGELGVEKRTSILPEDA  ++ EEPFQ SERAS E F MQG DSMPRK ++SS+ED R  TG++ HKRD C+K+H +GCQ+CFSR+SRDASF++NTYLH+LIG+HEAKIVLMPV TDADIDKIQLEIQAGSRAA++II  VN ESEEEDESSPYEDIQAKLK+ILGID++FK ANKTRH K +PSKKG T+L E G +P AK  SSSSSASST +SSSSSSA+SP+RKK  D++ENDQVKQARNKDASS S SS SS+SSKRSSS   +SS  S SS SSSSSSS+SSSSSS SSS+S SSSSSS SSSSSS S SSS SSSS  SSSS SSS SS S SS+S    S H SH HHS +LNGSSSSSSSS   S H    H      GH    SSSSSSS+  SKIWG HEIY+YRFRSAHRQEFPK +LP DR +S YSSTRSSH +SRAAS PKFLGD+KTPVLA FLHGI N+KK GGLQLVVYAD DS+RPR+QVFV+NLTDSSKWKLCADASV NAHKA AY+KWG +C DYK+STELVTGRFA HPA QVKLEWPKVPS+VRS  EWFY+FVPGAAFMLGFSE+ DKNPSRQAR++VALTSPRTCDVV+KLPD+ILY+KA+RLPLSLPVGPRIPASELQPPIWNVFAEAPSAVLEN KA CSVS+NKI TFNEV+FNY+MPANCYHIL QDCSS+LKFLVMM+SA  A NLKAINIK+GSH+IDM+PV+GQVKLLVDG ESPT N+S +SAGASLWIH+E QG  L AP +GIDKLYFDG T  IQV LWMAGK CGICGKYDAECEQEYRMPNGYLAK+AVSFGHSWILEE PC GACKL RSFVKLEKTV+LAGV+SKCYSTEPVLRC KGCSATKTTPVTVGFHCLPADSA SLTDKQ K+DQKSEDMQDTVDAH  CSCENE+CS"
                }
              ]
            },
            {
              "num": 9,
              "description": [
                {
                  "id": "ref|XP_030351579.1|",
                  "accession": "XP_030351579",
                  "title": "vitellogenin-2-like isoform X1 [Strigops habroptila]",
                  "taxid": 2489341,
                  "sciname": "Strigops habroptila"
                }
              ],
              "len": 1847,
              "hsps": [
                {
                  "num": 1,
                  "bit_score": 2896.3,
                  "score": 7507,
                  "evalue": 0,
                  "identity": 1473,
                  "positive": 1643,
                  "query_from": 1,
                  "query_to": 1849,
                  "hit_from": 1,
                  "hit_to": 1846,
                  "align_len": 1852,
                  "gaps": 9,
                  "qseq": "MRGIILALVLTLVGSQKFDIDPGFNSRRSYLYNYEGSMLNGLQDRSLGKAGVRLSSKLEISGLPENAYLLKVRSPQVEEYNGVWPRDPFTRSSKITQVISSCFTRLFKFEYSSGRIGNIYAPEDCPDLCVNIVRGILNMFQMTIKKSQNVYELQEAGIGGICHARYVIQEDRKNSRIYVTRTVDLNNCQEKVQKSIGMAYIYPCPVDVMKERLTKGTTAFSYKLKQSDSGTLITDVSSRQVYQISPFNEPTGVAVMEARQQLTLVEVRSERGSAPDVPMQNYGSLRYRFPAVLPQMPLQLIKTKNPEQRIVETLQHIVLNNQQDFHDDVSYRFLEVVQLCRIANADNLESIWRQVSDKPRYRRWLLSAVSASGTTETLKFLKNRIRNDDLNYIQTLLTVSLTLHLLQADEHTLPIAADLMTSSRIQKNPVLQQVACLGYSSVVNRYCSQTSACPKEALQPIHDLADEAISRGREDKMKLALKCIGNMGEPASLKRILKFLPISSSSAADIPVHIQIDAITALKKIAWKDPKTVQGYLIQILADQSLPPEVRMMACAVIFETRPALALITTIANVAMKESNMQVASFVYSHMKSLSKSRLPFMYNISSACNIALKLLSPKLDSMSYRYSKVIRADTYFDNYRVGATGEIFVVNSPRTMFPSAIISKLMANSAGSVADLVEVGIRVEGLADVIMKRNIPFAEYPTYKQIKELGKALQGWKELPTETPLVSAYLKILGQEVAFININKELLQQVMKTVVEPADRNAAIKRIANQIRNSIAGQWTQPVWMGELRYVVPSCLGLPLEYGSYTTALARAAVSVEGKMTPPLTGDFRLSQLLESTMQIRSDLKPSLYVHTVATMGVNTEYFQHAVEIQGEVQTRMPMKFDAKIDVKLKNLKIETNPCREETEIVVGRHKAFAVSRNIGELGVEKRTSILPEDAPLDVTEEPFQTSERASREHFAMQGPDSMPRKQSHSSREDLRRSTGKRAHKRDICLKMHHIGCQLCFSRRSRDASFIQNTYLHKLIGEHEAKIVLMPVHTDADIDKIQLEIQAGSRAAARIITEVNPESEEEDESSPYEDIQAKLKRILGIDSMFKVANKTRHPKNRPSKKGNTVLAEFGTEPDAKTSSSSSSASSTATSSSSSSASSPNRKKPMDEEENDQVKQARNKDASSSSRSSKSSNSSKRSSSKSSNSSKRSSSSSSSSSSSSRSSSSSSSSSSNSKSSSSSSKSSSSSSRSRSSSKSSSSSSSSSSSSSSKSSSSRSSSSSSKSSSHHSHS--HHSGHLNG-SSSSSSSSRSVSHHSHEHHSGHLEDDSSSSSSSSVLSKIWGRHEIYQYRFRSAHRQEFPKRKLPGDRATSRYSSTRSSHDTSRAASWPKFLGDIKTPVLAAFLHGISNNKKTGGLQLVVYADTDSVRPRVQVFVTNLTDSSKWKLCADASVRNAHKAVAYVKWGWDCRDYKVSTELVTGRFAGHPAAQVKLEWPKVPSNVRSVVEWFYEFVPGAAFMLGFSERMDKNPSRQARMVVALTSPRTCDVVVKLPDIILYQKAVRLPLSLPVGPRIPASELQPPIWNVFAEAPSAVLENLKARCSVSYNKIKTFNEVKFNYSMPANCYHILVQDCSSELKFLVMMKSAGEATNLKAINIKIGSHEIDMHPVNGQVKLLVDGAESPTANISLISAGASLWIHNENQGFALAAPGHGIDKLYFDGKTITIQVPLWMAGKTCGICGKYDAECEQEYRMPNGYLAKNAVSFGHSWILEEAPCRGACKLHRSFVKLEKTVQLAGVDSKCYSTEPVLRCAKGCSATKTTPVTVGFHCLPADSANSLTDKQMKYDQKSEDMQDTVDAHTTCSCENEECS",
                  "hseq": "MKGIILALVLTLVGSQKLDVDPEFSSRKSHLYSYEGWVLNGLQEKGLAKVGVRFSSKLEISGLSESAYLLKIRSPQFEEYNGVWPRDPFTRSSKITQIVSSCFTRPFKFEYDSGRIGNIYGPEDCPNTCINIVRGILNMIQITIKKSQNVYELQEAGIGGVCHTRYIIQEDRKNGRVSITKTVDQNNCQEKVTKSVGMAYIYPCPVDMMKARLIKGTAAFSYKLKQSDSGTLITEVVSQQVYQISPFSEPTGVAVMEARQQLTLLEVRSERGSTPDISMQSYGGLRYDFPSALPQMPLQLIKMKNPEQRIVETLQHIVQNNQQDFHDDVPYRFLELVQLCRIASTDSLESIWRQFSDKPRYRRWLLSAVSATGTAEALKFIKTRIRNDDLNYIQTLLSVSFALHLTKADENTVPIAADLITSSRIQKSPMLQQVACLGYSSVVNKYCSQTSSCPKEALQPIHDLADEAISRGREDKMKLALKCIGNMGEPASIKRIQKFLPISASSASDIPIHIQIDAIMALRKIAWKDPKTVQGYLIQILADQSLPPEVRMMACAIIFETRPALPLITTIANVAMKESSLQVASFVYSHMKALSKSRLPYLYNISSACNIALKLLAPKLDRLSYRYSKVVHIGGYFDNYKVGAAGDVFVMNSPGTMFPSAIISKLMVYSAGSVADLVEAGVRVEGLTDVITKRNIPFAEYPAYKKIKEIGKALLGWKELPTETPLISAYWKLFGQELAYVNINKEVLHQIMKAVLEPADRNTVIKKIASQIRSGIAGQWTQPVWLGELRYIVPTCIGLPLEYGSYTTAVARAAASVDGKTTPPLTGDFRPSQFLESTVQIRADISPSLYVHTVATMGVNTEYFQHAVEIQGKVLARVPIKFDAKIDVKQKNIKIETNPCHEETEIVAARHKAFAVSRNIGELGVEKRTSILSEDASSNIVEEPFKPSERASREGFTMKGDDSMPRKHAYSSEEDLHHGTGRKTHKWDICIKLYRLGCQVCFSRRSRDASFLKNTYLHRLIGEHEAKIVLLPVRTDADIDKIQLEIQAGSRAASKIIHMVNSDSEEKDESSPYEDIQAKLKKILGIEKVFKVANKTRHQKKQPSKKGNTMLTELGTDVKAKNPSSSSSASSTVSSSSSSAASL-DRKKAVDEDENDDVKQARNKDASSKSSSSKSSSGKSSSSKSSSGKSSSKSSSSKSSSSKSSSSSSKSSSSKSSSSKSSSSKSSSSSKSSSSSSKSSSSSSKSRSSSSSRSSRRRRSSSSSSSKSSSHHSHGHHSRYLNGSSSSSSSSSKSSSHHSHRHHSGHLE-----GGSSSRYSKIWEDDEIYLYRFRSAHRQEFPKRKLPADQPSSTYASTRSSHASSRAASRHKFLGDVKTPVLAVFLHGIRNDEKIGGLQLVVYADIDSVRPQMQVFVSNLTDSSKWKLCADASVLNAHKAVAYLKWGRYCQDYKISTELVTGRFAAHPAAQVKVEWPKVPSSVRSIAEWFYKFVPGAAFMLGFSEKTDKNPSRQARVIVALTSPRTCDVVVKLPDMIFYEKSMRLPLSLPVGPRIPASELQPPIWDVFAEAPSAVLENLKARCSVSHNKITTFNEVRFNYTMPANCYHILAQDCSADLKFLVMMRTVETAMDLKAINIKLGSHEIDMHPVSGQVKLLVDGVESPTTNVSYASAGAPLWIFSEKQGLVLVAPAYGIDKLYFDGYTFRIQVALWMAGKMCGICGKYDAECEEEYRMPNGYLAKDAVSFAHSWILEEKPCTGACKLRRSFVKLEKTVQLAGVESKCYSTEPVLRCMKGCSATKTTPVTVGFHCLPADSATSLTDKQAKFDQKSEDMQDAIDAHIACSCENEDCS",
                  "midline": "M+GIILALVLTLVGSQK D+DP F+SR+S+LY+YEG +LNGLQ++ L K GVR SSKLEISGL E+AYLLK+RSPQ EEYNGVWPRDPFTRSSKITQ++SSCFTR FKFEY SGRIGNIY PEDCP+ C+NIVRGILNM Q+TIKKSQNVYELQEAGIGG+CH RY+IQEDRKN R+ +T+TVD NNCQEKV KS+GMAYIYPCPVD+MK RL KGT AFSYKLKQSDSGTLIT+V S+QVYQISPF+EPTGVAVMEARQQLTL+EVRSERGS PD+ MQ+YG LRY FP+ LPQMPLQLIK KNPEQRIVETLQHIV NNQQDFHDDV YRFLE+VQLCRIA+ D+LESIWRQ SDKPRYRRWLLSAVSA+GT E LKF+K RIRNDDLNYIQTLL+VS  LHL +ADE+T+PIAADL+TSSRIQK+P+LQQVACLGYSSVVN+YCSQTS+CPKEALQPIHDLADEAISRGREDKMKLALKCIGNMGEPAS+KRI KFLPIS+SSA+DIP+HIQIDAI AL+KIAWKDPKTVQGYLIQILADQSLPPEVRMMACA+IFETRPAL LITTIANVAMKES++QVASFVYSHMK+LSKSRLP++YNISSACNIALKLL+PKLD +SYRYSKV+    YFDNY+VGA G++FV+NSP TMFPSAIISKLM  SAGSVADLVE G+RVEGL DVI KRNIPFAEYP YK+IKE+GKAL GWKELPTETPL+SAY K+ GQE+A++NINKE+L Q+MK V+EPADRN  IK+IA+QIR+ IAGQWTQPVW+GELRY+VP+C+GLPLEYGSYTTA+ARAA SV+GK TPPLTGDFR SQ LEST+QIR+D+ PSLYVHTVATMGVNTEYFQHAVEIQG+V  R+P+KFDAKIDVK KN+KIETNPC EETEIV  RHKAFAVSRNIGELGVEKRTSIL EDA  ++ EEPF+ SERASRE F M+G DSMPRK ++SS EDL   TG++ HK DIC+K++ +GCQ+CFSRRSRDASF++NTYLH+LIGEHEAKIVL+PV TDADIDKIQLEIQAGSRAA++II  VN +SEE+DESSPYEDIQAKLK+ILGI+ +FKVANKTRH K +PSKKGNT+L E GT+  AK  SSSSSASST +SSSSS+AS  +RKK +DE+END VKQARNKDASS S SSKSS+    SS  SS  S   SSSS SSSS S SSSS SSSS +S S SSSSKSSSSS  S SSSKSSSSSS S SSSSS+SS  R SSSSS S S   HS  HHS +LNG SSSSSSSS+S SHHSH HHSGHLE       SSS  SKIW   EIY YRFRSAHRQEFPKRKLP D+ +S Y+STRSSH +SRAAS  KFLGD+KTPVLA FLHGI N++K GGLQLVVYAD DSVRP++QVFV+NLTDSSKWKLCADASV NAHKAVAY+KWG  C+DYK+STELVTGRFA HPAAQVK+EWPKVPS+VRS+ EWFY+FVPGAAFMLGFSE+ DKNPSRQAR++VALTSPRTCDVVVKLPD+I Y+K++RLPLSLPVGPRIPASELQPPIW+VFAEAPSAVLENLKARCSVS+NKI TFNEV+FNY+MPANCYHIL QDCS++LKFLVMM++   A +LKAINIK+GSHEIDMHPV+GQVKLLVDG ESPT N+S  SAGA LWI +E QG  L AP +GIDKLYFDG T  IQV LWMAGK CGICGKYDAECE+EYRMPNGYLAK+AVSF HSWILEE PC GACKL RSFVKLEKTVQLAGV+SKCYSTEPVLRC KGCSATKTTPVTVGFHCLPADSA SLTDKQ K+DQKSEDMQD +DAH  CSCENE+CS"
                }
              ]
            },
            {
              "num": 10,
              "description": [
                {
                  "id": "gb|NXO55857.1|",
                  "accession": "NXO55857",
                  "title": "VIT2 protein [Aramus guarauna]",
                  "taxid": 54356,
                  "sciname": "Aramus guarauna"
                }
              ],
              "len": 1860,
              "hsps": [
                {
                  "num": 1,
                  "bit_score": 2891.68,
                  "score": 7495,
                  "evalue": 0,
                  "identity": 1458,
                  "positive": 1627,
                  "query_from": 1,
                  "query_to": 1849,
                  "hit_from": 1,
                  "hit_to": 1860,
                  "align_len": 1863,
                  "gaps": 17,
                  "qseq": "MRGIILALVLTLVGSQKFDIDPGFNSRRSYLYNYEGSMLNGLQDRSLGKAGVRLSSKLEISGLPENAYLLKVRSPQVEEYNGVWPRDPFTRSSKITQVISSCFTRLFKFEYSSGRIGNIYAPEDCPDLCVNIVRGILNMFQMTIKKSQNVYELQEAGIGGICHARYVIQEDRKNSRIYVTRTVDLNNCQEKVQKSIGMAYIYPCPVDVMKERLTKGTTAFSYKLKQSDSGTLITDVSSRQVYQISPFNEPTGVAVMEARQQLTLVEVRSERGSAPDVPMQNYGSLRYRFPAVLPQMPLQLIKTKNPEQRIVETLQHIVLNNQQDFHDDVSYRFLEVVQLCRIANADNLESIWRQVSDKPRYRRWLLSAVSASGTTETLKFLKNRIRNDDLNYIQTLLTVSLTLHLLQADEHTLPIAADLMTSSRIQKNPVLQQVACLGYSSVVNRYCSQTSACPKEALQPIHDLADEAISRGREDKMKLALKCIGNMGEPASLKRILKFLPISSSSAADIPVHIQIDAITALKKIAWKDPKTVQGYLIQILADQSLPPEVRMMACAVIFETRPALALITTIANVAMKESNMQVASFVYSHMKSLSKSRLPFMYNISSACNIALKLLSPKLDSMSYRYSKVIRADTYFDNYRVGATGEIFVVNSPRTMFPSAIISKLMANSAGSVADLVEVGIRVEGLADVIMKRNIPFAEYPTYKQIKELGKALQGWKELPTETPLVSAYLKILGQEVAFININKELLQQVMKTVVEPADRNAAIKRIANQIRNSIAGQWTQPVWMGELRYVVPSCLGLPLEYGSYTTALARAAVSVEGKMTPPLTGDFRLSQLLESTMQIRSDLKPSLYVHTVATMGVNTEYFQHAVEIQGEVQTRMPMKFDAKIDVKLKNLKIETNPCREETEIVVGRHKAFAVSRNIGELGVEKRTSILPEDAPLDVTEEPFQTSERASREHFAMQGPDSMPRKQSHSSREDLRRSTGKRAHKRDICLKMHHIGCQLCFSRRSRDASFIQNTYLHKLIGEHEAKIVLMPVHTDADIDKIQLEIQAGSRAAARIITEVNPESEEEDESSPYEDIQAKLKRILGIDSMFKVANKTRHPKNRPSKKGNTVLAEFGTEPDAKTSSSSSSASSTATSSSSSSASSPNRKKPMDEEENDQVKQARNKDASSSSRSSKSSNSSKRSSSKSSNSSKRSSSSSSSSSSSSRSSSSSSSSSSNSKSSSSSSKSSSSSSRSRSSSKSSSSSSSSSSSSSSKSSSSRSSSSSSKSSSHHSHSHHSGHLNGSSSSSSSSRSVSHHSHEHHSGHLEDDSSSSSSSSVLS--------------KIWGRHEIYQYRFRSAHRQEFPKRKLPGDRATSRYSSTRSSHDTSRAASWPKFLGDIKTPVLAAFLHGISNNKKTGGLQLVVYADTDSVRPRVQVFVTNLTDSSKWKLCADASVRNAHKAVAYVKWGWDCRDYKVSTELVTGRFAGHPAAQVKLEWPKVPSNVRSVVEWFYEFVPGAAFMLGFSERMDKNPSRQARMVVALTSPRTCDVVVKLPDIILYQKAVRLPLSLPVGPRIPASELQPPIWNVFAEAPSAVLENLKARCSVSYNKIKTFNEVKFNYSMPANCYHILVQDCSSELKFLVMMKSAGEATNLKAINIKIGSHEIDMHPVNGQVKLLVDGAESPTANISLISAGASLWIHNENQGFALAAPGHGIDKLYFDGKTITIQVPLWMAGKTCGICGKYDAECEQEYRMPNGYLAKNAVSFGHSWILEEAPCRGACKLHRSFVKLEKTVQLAGVDSKCYSTEPVLRCAKGCSATKTTPVTVGFHCLPADSANSLTDKQMKYDQKSEDMQDTVDAHTTCSCENEECS",
                  "hseq": "MRGIILALALTLVGSQKFDIDPGFSSRKSHLYSYEGWVLNGLQEKSLAKAGVRLSCKVEISGLSENTYLLKIRSPQFEEYNGIWPRDPFTRSSKITQMVSSCFTRPFKFEYNSGRIGNIYGPEDCPDMCINIVRGILNMMQITIKKSQNVYELQEAGIGGVCHTRYVIQEDRKNSRVSVTKTVDQNNCQEKAMKSVGMAYIYPCPVDMMKGRLIKGTTAFSYKLKQSDTGTLITEVASQQVYQISPFSEPTGVAVMEARQQLTLLEVRSERGSAPDISMQSYGGLRYHFPSALPQMPLQLIKMKNPEQRIAETLQHIVLHNQQDFHDDVPYRFLELVQLCRIASADTLESIWRQFSDKPRYRRWLLSAVSVTGTTEALKFIKNRIRSDDLNYIQALLSVSFALHLMKADEHTVPIAADLITSSRIQKSPMLQQVACLGYSSVVNRFCSQTSACPKEALQPIHDLADEAISRGREDKMKLALKCIGNVGEPASIKRILKFLPIFSSGASDIPIHVQIDAVMALRKIAWKDPKTVQGYLIQILADQSLPPEVRMMACAVIFETRPALPLITTIANVVMKESNLQVASFVYSHMKALSKSSLPYMYNISSACNIALKLLAPKWDRLSYRYSKVIRIGGYFDNYKVGAAGDIFVMNSPGTMFPSAILSKLMAYSAGSVADLVEVGVRVEGLTDVIMKRNIPFAEYPTYKKIKEIGKALLGWKELPTETPLVSAYLKLFGQELAYININKEVLHQAVKTVLEPADRSTVMKRIASQIRSGVAGQWTQPVWLGELRYIVPTCTGLPLEYGSYTTALARAAVNVDGKMTPPLTGDFRPSQLLESTMQIRSDINPSLYVHTVATMGVNTEYFQHAVEIQGKVLTRVPMKFDAKIDMKLKNIKIETNPCREETEIVVGRHKAFAVSRNIAELGVEKRTSILPDDASSNIVEEPFKPSERASSEGFTMQGADSMPRKHAYSSQEDLHHGTGRKTHKRDICVKLHRLGCQLCFSRRSQDASFLKNTYLHRLIGEHEAKIVLMPVQTDADIDKIQMEIQAGSRAASKIIHVVNSESEEEDETSPYEDIQAKLKKILGIENVFKVANKTRHQKKRPSKKGNTMLTELGTDPNVKNPSSSSSASSTVSSSSSSAAPS-DRKKAVGEDENDQVKQVRNKDASSSKSSSSSRSSRKSSSHHSHGHHSRSLNGSSSSSSSSSSESLSHHSHGHHSGHLEGGSSTWLCIMNQEIXKSSSHHSHGHHSRSLNGSSS--SSSSSKSSKSSSSRSSSSKSSSSRSSSSSSSSESLSHHSHGHHSGHLEGGSSTFQCNCSISFLLRLFIFLFLSFSKGDHEIYQYRFRSAHRQEFPKRKIPVDQLSSTYSSTRSSHASSRAASRPNFLGDVKTPVLAAFLHGIRNDKKIGGLQLVVYADIDSLKPRVQVFVSNLTDSSKWKLCADASVLNAHKAAAYLKWGRNCQDYKISTELVTGRFAAHPAVQVKLEWPKVPSSVRSIADWFYKFVPGAAFMLGFSEKMDKNPSRQARVIVALTSPRTCDVVIKLPDVILYEKAMRLPLSLPVGPRIPASELQPPIWNVFAEAPSAVLENLKAYCSVSHNKITTFNGVQFNYTLPANCYHVLAQDCSSDLKFLVMMRNVDEALNLKAINIKLGSHEIDMRPASGQVKLLVDGVESPTRNVSYGSAGASLRIHSEKQGLVLVAPSYGIDKLYFDGYTFKIQVALWMAGKMCGICGKYDAECEQEYRMPNGYLAKDAVSFGHSWILEEKPCTGACKLRRSFVKLEKTVQLAGVESKCYTTDPVLRCMKGCSATRTTPVTVGFHCLPADSATSLTDKQMKFDQKSEDMQDTVDAHVACSCENEDCS",
                  "midline": "MRGIILAL LTLVGSQKFDIDPGF+SR+S+LY+YEG +LNGLQ++SL KAGVRLS K+EISGL EN YLLK+RSPQ EEYNG+WPRDPFTRSSKITQ++SSCFTR FKFEY+SGRIGNIY PEDCPD+C+NIVRGILNM Q+TIKKSQNVYELQEAGIGG+CH RYVIQEDRKNSR+ VT+TVD NNCQEK  KS+GMAYIYPCPVD+MK RL KGTTAFSYKLKQSD+GTLIT+V+S+QVYQISPF+EPTGVAVMEARQQLTL+EVRSERGSAPD+ MQ+YG LRY FP+ LPQMPLQLIK KNPEQRI ETLQHIVL+NQQDFHDDV YRFLE+VQLCRIA+AD LESIWRQ SDKPRYRRWLLSAVS +GTTE LKF+KNRIR+DDLNYIQ LL+VS  LHL++ADEHT+PIAADL+TSSRIQK+P+LQQVACLGYSSVVNR+CSQTSACPKEALQPIHDLADEAISRGREDKMKLALKCIGN+GEPAS+KRILKFLPI SS A+DIP+H+QIDA+ AL+KIAWKDPKTVQGYLIQILADQSLPPEVRMMACAVIFETRPAL LITTIANV MKESN+QVASFVYSHMK+LSKS LP+MYNISSACNIALKLL+PK D +SYRYSKVIR   YFDNY+VGA G+IFV+NSP TMFPSAI+SKLMA SAGSVADLVEVG+RVEGL DVIMKRNIPFAEYPTYK+IKE+GKAL GWKELPTETPLVSAYLK+ GQE+A+ININKE+L Q +KTV+EPADR+  +KRIA+QIR+ +AGQWTQPVW+GELRY+VP+C GLPLEYGSYTTALARAAV+V+GKMTPPLTGDFR SQLLESTMQIRSD+ PSLYVHTVATMGVNTEYFQHAVEIQG+V TR+PMKFDAKID+KLKN+KIETNPCREETEIVVGRHKAFAVSRNI ELGVEKRTSILP+DA  ++ EEPF+ SERAS E F MQG DSMPRK ++SS+EDL   TG++ HKRDIC+K+H +GCQLCFSRRS+DASF++NTYLH+LIGEHEAKIVLMPV TDADIDKIQ+EIQAGSRAA++II  VN ESEEEDE+SPYEDIQAKLK+ILGI+++FKVANKTRH K RPSKKGNT+L E GT+P+ K  SSSSSASST +SSSSS+A S +RKK + E+ENDQVKQ RNKDASSS  SS S +S K SS  S     RS + SSSSSSSS S S S  S  +         S+     ++   KSSS  S    S S   SSS  SSSSSKSS   S    S   + S SSSSSS S S   H H       +  SS+     S                 G HEIYQYRFRSAHRQEFPKRK+P D+ +S YSSTRSSH +SRAAS P FLGD+KTPVLAAFLHGI N+KK GGLQLVVYAD DS++PRVQVFV+NLTDSSKWKLCADASV NAHKA AY+KWG +C+DYK+STELVTGRFA HPA QVKLEWPKVPS+VRS+ +WFY+FVPGAAFMLGFSE+MDKNPSRQAR++VALTSPRTCDVV+KLPD+ILY+KA+RLPLSLPVGPRIPASELQPPIWNVFAEAPSAVLENLKA CSVS+NKI TFN V+FNY++PANCYH+L QDCSS+LKFLVMM++  EA NLKAINIK+GSHEIDM P +GQVKLLVDG ESPT N+S  SAGASL IH+E QG  L AP +GIDKLYFDG T  IQV LWMAGK CGICGKYDAECEQEYRMPNGYLAK+AVSFGHSWILEE PC GACKL RSFVKLEKTVQLAGV+SKCY+T+PVLRC KGCSAT+TTPVTVGFHCLPADSA SLTDKQMK+DQKSEDMQDTVDAH  CSCENE+CS"
                }
              ]
            },
            {
              "num": 11,
              "description": [
                {
                  "id": "gb|NWW43500.1|",
                  "accession": "NWW43500",
                  "title": "VIT2 protein [Pedionomus torquatus]",
                  "taxid": 227192,
                  "sciname": "Pedionomus torquatus"
                }
              ],
              "len": 1817,
              "hsps": [
                {
                  "num": 1,
                  "bit_score": 2880.51,
                  "score": 7466,
                  "evalue": 0,
                  "identity": 1444,
                  "positive": 1622,
                  "query_from": 18,
                  "query_to": 1849,
                  "hit_from": 1,
                  "hit_to": 1816,
                  "align_len": 1841,
                  "gaps": 34,
                  "qseq": "FDIDPGFNSRRSYLYNYEGSMLNGLQDRSLGKAGVRLSSKLEISGLPENAYLLKVRSPQVEEYNGVWPRDPFTRSSKITQVISSCFTRLFKFEYSSGRIGNIYAPEDCPDLCVNIVRGILNMFQMTIKKSQNVYELQEAGIGGICHARYVIQEDRKNSRIYVTRTVDLNNCQEKVQKSIGMAYIYPCPVDVMKERLTKGTTAFSYKLKQSDSGTLITDVSSRQVYQISPFNEPTGVAVMEARQQLTLVEVRSERGSAPDVPMQNYGSLRYRFPAVLPQMPLQLIKTKNPEQRIVETLQHIVLNNQQDFHDDVSYRFLEVVQLCRIANADNLESIWRQVSDKPRYRRWLLSAVSASGTTETLKFLKNRIRNDDLNYIQTLLTVSLTLHLLQADEHTLPIAADLMTSSRIQKNPVLQQVACLGYSSVVNRYCSQTSACPKEALQPIHDLADEAISRGREDKMKLALKCIGNMGEPASLKRILKFLPISSSSAADIPVHIQIDAITALKKIAWKDPKTVQGYLIQILADQSLPPEVRMMACAVIFETRPALALITTIANVAMKESNMQVASFVYSHMKSLSKSRLPFMYNISSACNIALKLLSPKLDSMSYRYSKVIRADTYFDNYRVGATGEIFVVNSPRTMFPSAIISKLMANSAGSVADLVEVGIRVEGLADVIMKRNIPFAEYPTYKQIKELGKALQGWKELPTETPLVSAYLKILGQEVAFININKELLQQVMKTVVEPADRNAAIKRIANQIRNSIAGQWTQPVWMGELRYVVPSCLGLPLEYGSYTTALARAAVSVEGKMTPPLTGDFRLSQLLESTMQIRSDLKPSLYVHTVATMGVNTEYFQHAVEIQGEVQTRMPMKFDAKIDVKLKNLKIETNPCREETEIVVGRHKAFAVSRNIGELGVEKRTSILPEDAPLDVTEEPFQTSERASREHFAMQGPDSMPRKQSHSSREDLRRSTGKRAHKRDICLKMHHIGCQLCFSRRSRDASFIQNTYLHKLIGEHEAKIVLMPVHTDADIDKIQLEIQAGSRAAARIITEVNPESEEEDESSPYEDIQAKLKRILGIDSMFKVANKTRHPKNRPSKKGNTVLAEFGTEPDAKTSSSSSSASSTATSSSSSSASSPNRKKPMDEEENDQVKQARNKDASSSSRSSKSSNSSKRSSSKSSNSSKRSSSSSSSSSSSSRSSSSSSSSSSNSKSSSSSSKSSSSSSRSRSSSKSSSSSSSSSSSSSSKSSSSRSSSSSSKSSSHHSHSHHSGHLNGSSSSSSSSRSVSHHSH---------EHHSGHLEDDSSSSSSSSVLSKIWGRHEIYQYRFRSAHRQEFPKRKLPGDRATSRYSSTRSSHDTSRAASWPKFLGDIKTPVLAAFLHGISNNKKTGGLQLVVYADTDSVRPRVQVFVTNLTDSSKWKLCADASVRNAHKAVAYVKWGWDCRDYKVSTELVTGRFAGHPAAQVKLEWPKVPSNVRSVVEWFYEFVPGAAFMLGFSERMDKNPSRQARMVVALTSPRTCDVVVKLPDIILYQKAVRLPLSLPVGPRIPASELQPPIWNVFAEAPSAVLENLKARCSVSYNKIKTFNEVKFNYSMPANCYHILVQDCSSELKFLVMMKSAGEATNLKAINIKIGSHEIDMHPVNGQVKLLVDGAESPTANISLISAGASLWIHNENQGFALAAPGHGIDKLYFDGKTITIQVPLWMAGKTCGICGKYDAECEQEYRMPNGYLAKNAVSFGHSWILEEAPCRGACKLHRSFVKLEKTVQLAGVDSKCYSTEPVLRCAKGCSATKTTPVTVGFHCLPADSANSLTDKQMKYDQKSEDMQDTVDAHTTCSCENEECS",
                  "hseq": "FPTDPGFSSRKSHLYSYEGWVLNGLQEKNLAKVGVRFSSKVEISGLSENTYLLKIRSPQFEEYNGIWPRDQFTRSSKITQMVSSCFTRPFKFEYNSGRVGNIYGPEDCPDMCINIVKGMLNMMQITIKKSQNVYEMQEAGIGGVCHSRYIVQEDRKNARTSVTKTVDQNNCQEKVKKSVGMAYIYPCPVDMMKGRLIKGTAAFSYKLKQSDSVTLITEVVSQQVYQISPFSEPTGVAVMEARQQLTLLEVRSERGSAPDISMQNYGSLRYQFPSTLPQMPLQLIKTKNPEQRIVETLQHIVQNNQQDFHYDVPYKFLELVQLCRIASADTLESIWRQFSDKPRYRRWLLSAVSAAGTAEALKFIKSRIRNDDINYLQTLLSVSFALHLMKADEDTVPIAADLMTSSRIQKSPMLQQVACLGYSSVVNRYCSQISACPKEALQPIHDLVDEALSRGREDKMKLALKCIGNMGEPASIKRILKFLPVSSSSASDIPTHIQIDAIMALRKIAWKDPKTVQGYLIQILADQSLPPEVRMMACAVIFETRPALPLITTIANVAMKESNLQVASFVYSHMKSLSRSSLPYMYNISSACNIALKLLAPKLDRMSYRYSKVMRIGGYFDNYKVGAAGEVFIMNSPGTMFPSAIISKLMAYTAGSVADLVEAGVRVEGLTDVIMKQNIPFAEYPTYKKIKEIGKALLGWKELPTETPLISAYLKLFGQELAYININKEVLHQAMKTVLEPTDRNAAMKRIAGQIRNGIAGQWTQPVWLGELRYIVPTCTGLPLEYGSYTTALARAAVNVDGKMTPPLTGDFRPSQLLESTMQIRSDINPSIYIHTVATMGINTEYFQHAVEIRGKVVARVPMKFDAKIDMKLKNIKIETNPCHEETEIVVGRHKAFAVSRNIGELGVEKRTSVLPGDASSSIVEEPFKPSERASSEGFTMQGAESVPRKHADSSQEDLRHGTGRKMHKRDICVKLHHLGCQLCFSRRSQDASFLKNTYLHRLIGEHEAKIVVMPVQTDADIDKIQLEIQAGSRTASKIIHGVNSESEEEDESSPYEDIQAKLKKILGIENVFKVSNKTRHQKKQPSKKGNTMLTEFGADPEAK--NPSSSSSASSAVSSSSSSASPDGQKAVNQDENDQVKQARNKD---------TSSKSSSSKSSSNKSSSSKSSSSSKSSSSSKSSSSSSSKSSSSSSKSSSSKS------------SSSSSKSSSSSSRSSSSKGSSSSSSSRSSGHRGHEHHSGHLEGGSSSSSSSSSSSGSKRYSKIWVTLFQCNCRIYFLLRLFIFLFLSFSK--AEHEIYQYRFRSAHRQEFPKRKLPADQLSSTSSSIRSSHASSRDASQPNFLGDVKTPVLAVFLHGIRNDKKTGGLQLVVYADMDTVRPRVQVFVSNLTDSSKWKLCADASVLNAHKAVAYLKWGRNCQDYKISTELVTGRFAAHPAAQVKLEWPKVPSRVRSIAEWFYKFVPGAAFMLGFSEKMDKNPSRQARVIVALTSPRTCDIVVKLPDMILYEKAMRLPLPLPVGPRIPASQLQPPIWNVFAEAPSAVLENLKASCSVSYNKITTFNDVQFNYTMPANCYHILAQDCSSDLKFLVMMRNAEEALNLKAINIKLGSHEIDMHPVSGQVKLLVDGVESPTTNVSYISAGAPLWIHSEKQGLVLAAPAYGIDKLYFDGYTFRIQVALWMAGKMCGMCGKYDAECEEEYRMPNGYLAKDAVSFGHSWILEEKPCAGACKLRRSFVKLEKTVQLAGVESKCYSTEPVLRCMKGCSATKTTPVTVGFHCLPADSATSLTDKQTKFDQKSEDMQDTVDAHIACSCENEDCS",
                  "midline": "F  DPGF+SR+S+LY+YEG +LNGLQ+++L K GVR SSK+EISGL EN YLLK+RSPQ EEYNG+WPRD FTRSSKITQ++SSCFTR FKFEY+SGR+GNIY PEDCPD+C+NIV+G+LNM Q+TIKKSQNVYE+QEAGIGG+CH+RY++QEDRKN+R  VT+TVD NNCQEKV+KS+GMAYIYPCPVD+MK RL KGT AFSYKLKQSDS TLIT+V S+QVYQISPF+EPTGVAVMEARQQLTL+EVRSERGSAPD+ MQNYGSLRY+FP+ LPQMPLQLIKTKNPEQRIVETLQHIV NNQQDFH DV Y+FLE+VQLCRIA+AD LESIWRQ SDKPRYRRWLLSAVSA+GT E LKF+K+RIRNDD+NY+QTLL+VS  LHL++ADE T+PIAADLMTSSRIQK+P+LQQVACLGYSSVVNRYCSQ SACPKEALQPIHDL DEA+SRGREDKMKLALKCIGNMGEPAS+KRILKFLP+SSSSA+DIP HIQIDAI AL+KIAWKDPKTVQGYLIQILADQSLPPEVRMMACAVIFETRPAL LITTIANVAMKESN+QVASFVYSHMKSLS+S LP+MYNISSACNIALKLL+PKLD MSYRYSKV+R   YFDNY+VGA GE+F++NSP TMFPSAIISKLMA +AGSVADLVE G+RVEGL DVIMK+NIPFAEYPTYK+IKE+GKAL GWKELPTETPL+SAYLK+ GQE+A+ININKE+L Q MKTV+EP DRNAA+KRIA QIRN IAGQWTQPVW+GELRY+VP+C GLPLEYGSYTTALARAAV+V+GKMTPPLTGDFR SQLLESTMQIRSD+ PS+Y+HTVATMG+NTEYFQHAVEI+G+V  R+PMKFDAKID+KLKN+KIETNPC EETEIVVGRHKAFAVSRNIGELGVEKRTS+LP DA   + EEPF+ SERAS E F MQG +S+PRK + SS+EDLR  TG++ HKRDIC+K+HH+GCQLCFSRRS+DASF++NTYLH+LIGEHEAKIV+MPV TDADIDKIQLEIQAGSR A++II  VN ESEEEDESSPYEDIQAKLK+ILGI+++FKV+NKTRH K +PSKKGNT+L EFG +P+AK  + SSS+S+++  SSSSS++SP+ +K ++++ENDQVKQARNKD         +S+ S  S S S+ SS   SSSSS SSSSS+SSSSSSS SS+S S SSSSKS            SSSSS SSSSSS S SS   SSSSSS+SS H  H HHSGHL G SSSSSSS S S             + +                 SK    HEIYQYRFRSAHRQEFPKRKLP D+ +S  SS RSSH +SR AS P FLGD+KTPVLA FLHGI N+KKTGGLQLVVYAD D+VRPRVQVFV+NLTDSSKWKLCADASV NAHKAVAY+KWG +C+DYK+STELVTGRFA HPAAQVKLEWPKVPS VRS+ EWFY+FVPGAAFMLGFSE+MDKNPSRQAR++VALTSPRTCD+VVKLPD+ILY+KA+RLPL LPVGPRIPAS+LQPPIWNVFAEAPSAVLENLKA CSVSYNKI TFN+V+FNY+MPANCYHIL QDCSS+LKFLVMM++A EA NLKAINIK+GSHEIDMHPV+GQVKLLVDG ESPT N+S ISAGA LWIH+E QG  LAAP +GIDKLYFDG T  IQV LWMAGK CG+CGKYDAECE+EYRMPNGYLAK+AVSFGHSWILEE PC GACKL RSFVKLEKTVQLAGV+SKCYSTEPVLRC KGCSATKTTPVTVGFHCLPADSA SLTDKQ K+DQKSEDMQDTVDAH  CSCENE+CS"
                }
              ]
            },
            {
              "num": 12,
              "description": [
                {
                  "id": "gb|NWX24362.1|",
                  "accession": "NWX24362",
                  "title": "VIT2 protein [Aegotheles bennettii]",
                  "taxid": 48278,
                  "sciname": "Aegotheles bennettii"
                }
              ],
              "len": 1848,
              "hsps": [
                {
                  "num": 1,
                  "bit_score": 2838.14,
                  "score": 7356,
                  "evalue": 0,
                  "identity": 1456,
                  "positive": 1631,
                  "query_from": 21,
                  "query_to": 1849,
                  "hit_from": 21,
                  "hit_to": 1847,
                  "align_len": 1832,
                  "gaps": 8,
                  "qseq": "DPGFNSRRSYLYNYEGSMLNGLQDRSLGKAGVRLSSKLEISGLPENAYLLKVRSPQVEEYNGVWPRDPFTRSSKITQVISSCFTRLFKFEYSSGRIGNIYAPEDCPDLCVNIVRGILNMFQMTIKKSQNVYELQEAGIGGICHARYVIQEDRKNSRIYVTRTVDLNNCQEKVQKSIGMAYIYPCPVDVMKERLTKGTTAFSYKLKQSDSGTLITDVSSRQVYQISPFNEPTGVAVMEARQQLTLVEVRSERGSAPDVPMQNYGSLRYRFPAVLPQMPLQLIKTKNPEQRIVETLQHIVLNNQQDFHDDVSYRFLEVVQLCRIANADNLESIWRQVSDKPRYRRWLLSAVSASGTTETLKFLKNRIRNDDLNYIQTLLTVSLTLHLLQADEHTLPIAADLMTSSRIQKNPVLQQVACLGYSSVVNRYCSQTSACPKEALQPIHDLADEAISRGREDKMKLALKCIGNMGEPASLKRILKFLPISSSSAADIPVHIQIDAITALKKIAWKDPKTVQGYLIQILADQSLPPEVRMMACAVIFETRPALALITTIANVAMKESNMQVASFVYSHMKSLSKSRLPFMYNISSACNIALKLLSPKLDSMSYRYSKVIRADTYFDNYRVGATGEIFVVNSPRTMFPSAIISKLMANSAGSVADLVEVGIRVEGLADVIMKRNIPFAEYPTYKQIKELGKALQGWKELPTETPLVSAYLKILGQEVAFININKELLQQVMKTVVEPADRNAAIKRIANQIRNSIAGQWTQPVWMGELRYVVPSCLGLPLEYGSYTTALARAAVSVEGKMTPPLTGDFRLSQLLESTMQIRSDLKPSLYVHTVATMGVNTEYFQHAVEIQGEVQTRMPMKFDAKIDVKLKNLKIETNPCREETEIVVGRHKAFAVSRNIGELGVEKRTSILPEDAPLDVTEEPFQTSERASREHFAMQGPDSMPRKQSHSSREDLRRSTGKRAHKRDICLKMHHIGCQLCFSRRSRDASFIQNTYLHKLIGEHEAKIVLMPVHTDADIDKIQLEIQAGSRAAARIITEVNPESEEEDESSPYEDIQAKLKRILGIDSMFKVANKTRHPKNRPSKKGNTVLAEFGTEPDAKTSSSSSSASSTATSSSSSSASSPNRKKPMDEEENDQVKQARNKDASSSSRSSKSSNSSKRSSSKSSNSSKRSSSSSSSSSSSSRSSSSSSSSSSNSKSSSSSSKSSSSSSRSRSSSKSSSSSSSSSSSSSSKSSSSRSSSSSSKSSSHH-SHSHHSGHLNGSSSSSSSSRSVSHHSHEHHSGHLEDDSSSSSSSSVLSKIWGRHEIYQYRFRSAHRQEFPKRKLPGDRATSRYSSTRSSHDTSRAASWPKFLGDIKTPVLAAFLHGISNNKKTGGLQLVVYADTDSVRPRVQVFVTNLTDSSKWKLCADASVRNAHKAVAYVKWGWDCRDYKVSTELVTGRFAGHPAAQVKLEWPKVPSNVRSVVEWFYEFVPGAAFMLGFSERMDKNPSRQARMVVALTSPRTCDVVVKLPDIILYQKAVRLPLSLPVGPRIPASELQPPIWNVFAEAPSAVLENLKAR--CSVSYNKIKTFNEVKFNYSMPANCYHILVQDCSSELKFLVMMKSAGEATNLKAINIKIGSHEIDMHPVNGQVKLLVDGAESPTANISLISAGASLWIHNENQGFALAAPGHGIDKLYFDGKTITIQVPLWMAGKTCGICGKYDAECEQEYRMPNGYLAKNAVSFGHSWILEEAPCRGACKLHRSFVKLEKTVQLAGVDSKCYSTEPVLRCAKGCSATKTTPVTVGFHCLPADSANSLTDKQMKYDQKSEDMQDTVDAHTTCSCENEECS",
                  "hseq": "DPGFSSQKSHVYSYEGWVLNGLQEKSLAKVGVRLSSKLEISELSENTYLLKVRSPQFEEYNGIWPSDSFTRSSKITQVVSSCFTRPFKFEYSSGRIGNIYGPEDCPVTCINIVRGILNMMQLTIKKSQNVYELQEAGIGGVCHTRYVIQEDRKNSRVAVTRTVDQTSCQEKVMKSVGMAYIYPCPVDMMKGRLVKGTAAFSYKLKQSDSGTLITEVVSQQVYQISPFSEPTGVAVMEARQKLSLLEVRSERGSAPDISMQSYGSLRYQFPSTLPQMPLQLIKTKNPEQRIVETLQHIVLNNQQDFHDDVPYRFLELVQLCRISSADTFESLWRQFSDKPRYRRWLLSAVSATGTTEALKFIKTRIRNDDLSYLQTLLSVSFALHLTKADEHTVPIAADLMTSSRIQKSPMLQQVAWLGYSSVVSRYCSQTSTCPKEALQPIHDLADDAISRGREDKMKLALKCIGNIGEPASIKRILKFIPISSSSAADIPIHIQTDAIMALGKIAWKDPKTVQGYLIQILVDQSLPPEVRMMACAAIFETRPALALITMIANVAMKESNLQVASFMYSHMKALSKSRLPYMYNISSACNIALKLLAPKLDRLSYRYSKVMHFGGYFDNYKFGAAGDVFVMNSPGTMFPSAIISKLMAYAAGSVAQLVEAGVRVEGLTDVIMKRNIPFAEYPTYKKIKEIGKALLGWKELPSETPLVSAYLKLFDQELAYISINKEVLQQVMKTVLEPADRSTAMKRIASQIRSGIAGQWTQPVWLGELRYIVPTCTGLPLEYGSYTTALARAAVSVDGKMTPPLTGDFRPSQLLESTMQIRSDINPSFYVHTVATMGVNTEYFQHAVEIQGKVLTKVPMKFDAKIDMKMKNIKIETSPCREETEIVVGRHKAFAVSRNIGELGVEKRTSILPEDASSNIAEEPFQPSEKASTEGFTMQGAGSRPRKHAYSSQEDPRHATERKSHKQDTCVKLHHLGCQLCFSRRSRDASFLKNTYLHRLIGEHEAKIVLMPVQTDADIDKIQLEIQAGSRAASKIIHVVNSESEEEDESSPYEDIQAKLKKILGIENVFKVANKTGHQKKRPSKKGNTMLTELGTDPKAKKPSSSSSASSTVSSSSSSSSASRDRKKAVDGDETDPVKQARNKDASSKSSSSSSSKSSSSSSSKSSSSSSSSSKRSSSSSSSKDSSSSSSSSSKRSSSSSSSKDSSSSSSSSSKRSSSSSSSKGSSSSSSSSSKGSSSSSSSSRKSSSHHSHGHHSRYLNGSSSSKSSSHHSHQHH----SGHLEGDSSSSSYSKIWVTLSGVHEIYQNRFISAHRQEFPKKKFPGDQLSSTYSSTRSSH-ASRAAFWPKFLGDVKTPVLAVFLHGVRDDRKIGDLQLVVYADIDSIRPRMQVFVSNLTDSSKWKLCADASVLNAHKAVAYLKWGRNCQDYKIATELVTGRFAAHPAVQVKVEWPKVPSSVRSIAEWFYKFVPGAAFMLGFSEKSDKNPSRQARVIVSLTSPRTCDVVIKLPDMILYEKAMRLPLSLPVGPRIPASELQPPIWNVFAEAPSAVLENLKGQTCCSVSHNKITTFNDVQFNYTMPANCYHILAQDCSPDLKFLVMMRNADEGMNLKAINIKLGSHEIDMRPVNGRVKLVVDGVESPSTNVSYVSAGASLWIYSEKQGLALVAPDYGVDKLYFDGYMCRIQVALWMAGKMCGVCGRYDAECEQEYRMPNGYVAKDAVSFGHSWILEEKSCTGACKLRRSFVKLEKTVQLAGIESKCYSTEPVLRCMKGCSATKTTPVTVGFHCLPADSATSLTDKQTKFDQKSEDTQDTVDAHIACSCENEDCS",
                  "midline": "DPGF+S++S++Y+YEG +LNGLQ++SL K GVRLSSKLEIS L EN YLLKVRSPQ EEYNG+WP D FTRSSKITQV+SSCFTR FKFEYSSGRIGNIY PEDCP  C+NIVRGILNM Q+TIKKSQNVYELQEAGIGG+CH RYVIQEDRKNSR+ VTRTVD  +CQEKV KS+GMAYIYPCPVD+MK RL KGT AFSYKLKQSDSGTLIT+V S+QVYQISPF+EPTGVAVMEARQ+L+L+EVRSERGSAPD+ MQ+YGSLRY+FP+ LPQMPLQLIKTKNPEQRIVETLQHIVLNNQQDFHDDV YRFLE+VQLCRI++AD  ES+WRQ SDKPRYRRWLLSAVSA+GTTE LKF+K RIRNDDL+Y+QTLL+VS  LHL +ADEHT+PIAADLMTSSRIQK+P+LQQVA LGYSSVV+RYCSQTS CPKEALQPIHDLAD+AISRGREDKMKLALKCIGN+GEPAS+KRILKF+PISSSSAADIP+HIQ DAI AL KIAWKDPKTVQGYLIQIL DQSLPPEVRMMACA IFETRPALALIT IANVAMKESN+QVASF+YSHMK+LSKSRLP+MYNISSACNIALKLL+PKLD +SYRYSKV+    YFDNY+ GA G++FV+NSP TMFPSAIISKLMA +AGSVA LVE G+RVEGL DVIMKRNIPFAEYPTYK+IKE+GKAL GWKELP+ETPLVSAYLK+  QE+A+I+INKE+LQQVMKTV+EPADR+ A+KRIA+QIR+ IAGQWTQPVW+GELRY+VP+C GLPLEYGSYTTALARAAVSV+GKMTPPLTGDFR SQLLESTMQIRSD+ PS YVHTVATMGVNTEYFQHAVEIQG+V T++PMKFDAKID+K+KN+KIET+PCREETEIVVGRHKAFAVSRNIGELGVEKRTSILPEDA  ++ EEPFQ SE+AS E F MQG  S PRK ++SS+ED R +T +++HK+D C+K+HH+GCQLCFSRRSRDASF++NTYLH+LIGEHEAKIVLMPV TDADIDKIQLEIQAGSRAA++II  VN ESEEEDESSPYEDIQAKLK+ILGI+++FKVANKT H K RPSKKGNT+L E GT+P AK  SSSSSASST +SSSSSS++S +RKK +D +E D VKQARNKDASS S SS SS SS  SSSKSS+SS  SS  SSSSSSS  SSSSSSSSS  S SSSSS  SSSSSS S   S SSSSS  SSSSSSS S  S SSSSSS+ SS H SH HHS +LNGSSSS SSS     H     SGHLE DSSSSS S +   + G HEIYQ RF SAHRQEFPK+K PGD+ +S YSSTRSSH  SRAA WPKFLGD+KTPVLA FLHG+ +++K G LQLVVYAD DS+RPR+QVFV+NLTDSSKWKLCADASV NAHKAVAY+KWG +C+DYK++TELVTGRFA HPA QVK+EWPKVPS+VRS+ EWFY+FVPGAAFMLGFSE+ DKNPSRQAR++V+LTSPRTCDVV+KLPD+ILY+KA+RLPLSLPVGPRIPASELQPPIWNVFAEAPSAVLENLK +  CSVS+NKI TFN+V+FNY+MPANCYHIL QDCS +LKFLVMM++A E  NLKAINIK+GSHEIDM PVNG+VKL+VDG ESP+ N+S +SAGASLWI++E QG AL AP +G+DKLYFDG    IQV LWMAGK CG+CG+YDAECEQEYRMPNGY+AK+AVSFGHSWILEE  C GACKL RSFVKLEKTVQLAG++SKCYSTEPVLRC KGCSATKTTPVTVGFHCLPADSA SLTDKQ K+DQKSED QDTVDAH  CSCENE+CS"
                }
              ]
            },
            {
              "num": 13,
              "description": [
                {
                  "id": "gb|KFO87371.1|",
                  "accession": "KFO87371",
                  "title": "Vitellogenin-2, partial [Buceros rhinoceros silvestris]",
                  "taxid": 175836,
                  "sciname": "Buceros rhinoceros silvestris"
                }
              ],
              "len": 1849,
              "hsps": [
                {
                  "num": 1,
                  "bit_score": 2831.59,
                  "score": 7339,
                  "evalue": 0,
                  "identity": 1447,
                  "positive": 1609,
                  "query_from": 1,
                  "query_to": 1849,
                  "hit_from": 1,
                  "hit_to": 1849,
                  "align_len": 1855,
                  "gaps": 12,
                  "qseq": "MRGIILALVLTLVGSQKFDIDPGFNSRRSYLYNYEGSMLNGLQDRSLGKAGVRLSSKLEISGLPENAYLLKVRSPQVEEYNGVWPRDPFTRSSKITQVISSCFTRLFKFEYSSGRIGNIYAPEDCPDLCVNIVRGILNMFQMTIKKSQNVYELQEAGIGGICHARYVIQEDRKNSRIYVTRTVDLNNCQEKVQKSIGMAYIYPCPVDVMKERLTKGTTAFSYKLKQSDSGTLITDVSSRQVYQISPFNEPTGVAVMEARQQLTLVEVRSERGSAPDVPMQNYGSLRYRFPAVLPQMPLQLIKTKNPEQRIVETLQHIVLNNQQDFHDDVSYRFLEVVQLCRIANADNLESIWRQVSDKPRYRRWLLSAVSASGTTETLKFLKNRIRNDDLNYIQTLLTVSLTLHLLQADEHTLPIAADLMTSSRIQKNPVLQQVACLGYSSVVNRYCSQTSACPKEALQPIHDLADEAISRGREDKMKLALKCIGNMGEPASLKRILKFLPISSSSAADIPVHIQIDAITALKKIAWKDPKTVQGYLIQILADQSLPPEVRMMACAVIFETRPALALITTIANVAMKESNMQVASFVYSHMKSLSKSRLPFMYNISSACNIALKLLSPKLDSMSYRYSKVIRADTYFDNYRVGATGEIFVVNSPRTMFPSAIISKLMANSAGSVADLVEVGIRVEGLADVIMKRNIPFAEYPTYKQIKELGKALQGWKELPTETPLVSAYLKILGQEVAFININKELLQQVMKTVVEPADRNAAIKRIANQIRNSIAGQWTQPVWMGELRYVVPSCLGLPLEYGSYTTALARAAVSVEGKMTPPLTGDFRLSQLLESTMQIRSDLKPSLYVHTVATMGVNTEYFQHAVEIQGEVQTRMPMKFDAKIDVKLKNLKIETNPCREETEIVVGRHKAFAVSRNIGELGVEKRTSILPEDAPLDVTEEPFQTSERASRE------HFAMQGPDSMPRKQSHSSREDLRRSTGKRAHKRDICLKMHHIGCQLCFSRRSRDASFIQNTYLHKLIGEHEAKIVLMPVHTDADIDKIQLEIQAGSRAAARIITEVNPESEEEDESSPYEDIQAKLKRILGIDSMFKVANKTRHPKNRPSKKGNTVLAEFGTEPDAKTSSSSSSASSTATSSSSSSASSPNRKKPMDEEENDQVKQARNKDASSSSRSSKSSNSSKRSSSKSSNSSKRSSSSSSSSSSSSRSSSSSSSSSSNSKSSSSSSKSSSSSSRSRSSSKSSSSSSSSSSSSSSKSSSSRSSSSSSKSSSHHSHSHHSGHLNGSSSSSSSSRSVSHHSHEHHSGHLEDDSSSSSSSSVLSKIWGRHEIYQYRFRSAHRQEFPKRKLPGDRATSRYSSTRSSHDTSRAASWPKFLGDIKTPVLAAFLHGISNNKKTGGLQLVVYADTDSVRPRVQVFVTNLTDSSKWKLCADASVRNAHKAVAYVKWGWDCRDYKVSTELVTGRFAGHPAAQVKLEWPKVPSNVRSVVEWFYEFVPGAAFMLGFSERMDKNPSRQARMVVALTSPRTCDVVVKLPDIILYQKAVRLPLSLPVGPRIPASELQPPIWNVFAEAPSAVLENLKARCSVSYNKIKTFNEVKFNYSMPANCYHILVQDCSSELKFLVMMKSAGEATNLKAINIKIGSHEIDMHPVNGQVKLLVDGAESPTANISLISAGASLWIHNENQGFALAAPGHGIDKLYFDGKTITIQVPLWMAGKTCGICGKYDAECEQEYRMPNGYLAKNAVSFGHSWILEEAPCRGACKLHRSFVKLEKTVQLAGVDSKCYSTEPVLRCAKGCSATKTTPVTVGFHCLPADSANSLTDKQMKYDQKSEDMQDTVDAHTTCSCENEECS",
                  "hseq": "MRGIILALVLTLVGSQKFDIDPGFGSRKSHLYSYEGWVLNGLQEQNLAKVGVRVSSKLEIIGLSENTYLLKIRSPQFEEYNGIWPKDPFTRSSKITQILSSCFTRPFKFEYSSGRIGNIYGPEDCPDTCINIVRGKLNMLQLTIKKSQNVYELQEAGIGGVCHTRYVVQEDRKNRRASATKTVDLNNCQEKVTTSVGTAYIYPCPVDAMKGRLIKGTAAFSYKLKQSDSGTLITEVVSQQVYQISPFSEPTGVAVTEARQQLTLLEVRSERGSIPITSMQSYGGLRYQFPSVLPQMPVQLIKMKNPEQRIVETLQHIVLYNQQDFHDDVPYRFLELVQLCRITSTDTLESIWRQFSDKPRYRRWLLSAVSATGTSEALKFIKNRIRNDDLNYIQTFLSVSFALHLTKADEQTVPIAADLMTSSRIQKSPMLQQVAYLGYSSVIKRYCSQTSACPKEALQPIHDLADEAISRGREDKMKLALKCIGNMGEPASIKRILKFLPIFSSSASDIPNHIQIDAIMALRKIAWKDPKTVQGYLIQILADQSLSPEARMMACAAIFETRPALPLITAIANVAMKESSLQVASFVYSHMKALSKSSLPYMYNISSACNIALKLLAPKLDRLNLRYSKAAHFSSYFDNYKVGAAGDVFFMNSPGTMFPSAIISKLTAYFAGSVADLVEVGVRVEGLTDVITKRNIPFAEYPTYKKIKEIGKALLGWKELPTETPLISAYLKLFGQEGFYININKEVLQQATKIVLEPAERNTVVKRIASQIRNGIAGQWTQPVWLGELRYIVPTCTGLPLEYGLYTTALARAAVSVDGKITPPFTGDFRPSQVLESTVQIRSDINPSLYIYTVATMGVNTEYFQHAVEIQGKVLTRVPVKFDAKIDVKQKNIKVETNPCHEETEIVVGRQKAFAVSRNIGELGVEKRTSILPGDSSSDIVEEHFKPSERASSEVAFTYLSSMQQGDDSKARKHTYSSQEDVRPGTGGKTHKQDICIKLHHLGCQLCFSRRSQDASFLKNTYLHRLIGEHEAKIVLMPVQTDAGIDKVQLEIQAGSRAASKIIHVVNSESEEEDESSPYEDIQAKLKKILGIENVFKVANKTGRQKKQPSKKGKTMLTDLGTDPKAKNPSSSSSVSSTVSSSSSSSAASPDHKKAVDEDKNDQVKQVRNKDASSKSSSSGRSSKSSSGSSSSSSSSSKRSSSSSSSSSSSSSSSKRSSSSSSSSSSSSKRSSSSRRSSRSSSSSSSSSSGKRSSSSSSSSSSSSSSSSSRKSLNHHSHGHHSRYLNGSSSSSSSSSKSLSHHSHRHHSGHLEDGSS------YSKIWEVHEIYQYRFRSAHRQEFPKRKIPLDQLSSTYSSTRSSHASSRDVSQPKFLGDVKTPVLAVFLHGIRNDKKIGGLQLVVYADIDSTSPRMQVFVSNLTDSSKWKLCADASVRNAHKAAAYLKWGRNCQDYKISTELVTGRFAAHPAVQVKLEWSKVPSVVRSTAEWFYKFVPGVAFMLGFSEKTDKNPSQQARVIVALTSPRTCDVVIKLPDMILYEKAMRLPLSLPVGPRIPASDLQPPIWNAFAEAPSAVLENLKAHCSVSHNKITTFNEVQFNYTIPSNCYQILAQDCSSDLKFLVLMKNAEEAVDLKAINIKLGSHDIDMHPANGQVKLLVDGVESPKTNVSYISAGASLWIHSEKQGLVLVAPAYGIEKLYFDGYTFRIQVALWMAGKMCGICGKYDAECEQEFRMPNGYLAKDAVSFGHSWILEEKPCTGACKLRRSFVKLEKTVQLVGVESKCYSTEPVLRCTKGCSATKTTPVTVGFHCLPADSATSLTDKQTKFDQKSEDMQDTVEAHIACSCENEDCS",
                  "midline": "MRGIILALVLTLVGSQKFDIDPGF SR+S+LY+YEG +LNGLQ+++L K GVR+SSKLEI GL EN YLLK+RSPQ EEYNG+WP+DPFTRSSKITQ++SSCFTR FKFEYSSGRIGNIY PEDCPD C+NIVRG LNM Q+TIKKSQNVYELQEAGIGG+CH RYV+QEDRKN R   T+TVDLNNCQEKV  S+G AYIYPCPVD MK RL KGT AFSYKLKQSDSGTLIT+V S+QVYQISPF+EPTGVAV EARQQLTL+EVRSERGS P   MQ+YG LRY+FP+VLPQMP+QLIK KNPEQRIVETLQHIVL NQQDFHDDV YRFLE+VQLCRI + D LESIWRQ SDKPRYRRWLLSAVSA+GT+E LKF+KNRIRNDDLNYIQT L+VS  LHL +ADE T+PIAADLMTSSRIQK+P+LQQVA LGYSSV+ RYCSQTSACPKEALQPIHDLADEAISRGREDKMKLALKCIGNMGEPAS+KRILKFLPI SSSA+DIP HIQIDAI AL+KIAWKDPKTVQGYLIQILADQSL PE RMMACA IFETRPAL LIT IANVAMKES++QVASFVYSHMK+LSKS LP+MYNISSACNIALKLL+PKLD ++ RYSK     +YFDNY+VGA G++F +NSP TMFPSAIISKL A  AGSVADLVEVG+RVEGL DVI KRNIPFAEYPTYK+IKE+GKAL GWKELPTETPL+SAYLK+ GQE  +ININKE+LQQ  K V+EPA+RN  +KRIA+QIRN IAGQWTQPVW+GELRY+VP+C GLPLEYG YTTALARAAVSV+GK+TPP TGDFR SQ+LEST+QIRSD+ PSLY++TVATMGVNTEYFQHAVEIQG+V TR+P+KFDAKIDVK KN+K+ETNPC EETEIVVGR KAFAVSRNIGELGVEKRTSILP D+  D+ EE F+ SERAS E          QG DS  RK ++SS+ED+R  TG + HK+DIC+K+HH+GCQLCFSRRS+DASF++NTYLH+LIGEHEAKIVLMPV TDA IDK+QLEIQAGSRAA++II  VN ESEEEDESSPYEDIQAKLK+ILGI+++FKVANKT   K +PSKKG T+L + GT+P AK  SSSSS SST +SSSSSSA+SP+ KK +DE++NDQVKQ RNKDASS S SS  S+ S   SS SS+SS + SSSSSSSSSSS SSS  SSSSS+S SSSS   SSS  S   SSS SSSSS   SSSSSS SSSS SSSSS KS +HHSH HHS +LNGSSSSSSSS     H    H     +D SS       SKIW  HEIYQYRFRSAHRQEFPKRK+P D+ +S YSSTRSSH +SR  S PKFLGD+KTPVLA FLHGI N+KK GGLQLVVYAD DS  PR+QVFV+NLTDSSKWKLCADASVRNAHKA AY+KWG +C+DYK+STELVTGRFA HPA QVKLEW KVPS VRS  EWFY+FVPG AFMLGFSE+ DKNPS+QAR++VALTSPRTCDVV+KLPD+ILY+KA+RLPLSLPVGPRIPAS+LQPPIWN FAEAPSAVLENLKA CSVS+NKI TFNEV+FNY++P+NCY IL QDCSS+LKFLV+MK+A EA +LKAINIK+GSH+IDMHP NGQVKLLVDG ESP  N+S ISAGASLWIH+E QG  L AP +GI+KLYFDG T  IQV LWMAGK CGICGKYDAECEQE+RMPNGYLAK+AVSFGHSWILEE PC GACKL RSFVKLEKTVQL GV+SKCYSTEPVLRC KGCSATKTTPVTVGFHCLPADSA SLTDKQ K+DQKSEDMQDTV+AH  CSCENE+CS"
                }
              ]
            },
            {
              "num": 14,
              "description": [
                {
                  "id": "ref|XP_010130601.1|",
                  "accession": "XP_010130601",
                  "title": "PREDICTED: vitellogenin-2-like [Buceros rhinoceros silvestris]",
                  "taxid": 175836,
                  "sciname": "Buceros rhinoceros silvestris"
                }
              ],
              "len": 1846,
              "hsps": [
                {
                  "num": 1,
                  "bit_score": 2828.12,
                  "score": 7330,
                  "evalue": 0,
                  "identity": 1447,
                  "positive": 1609,
                  "query_from": 1,
                  "query_to": 1849,
                  "hit_from": 1,
                  "hit_to": 1845,
                  "align_len": 1851,
                  "gaps": 8,
                  "qseq": "MRGIILALVLTLVGSQKFDIDPGFNSRRSYLYNYEGSMLNGLQDRSLGKAGVRLSSKLEISGLPENAYLLKVRSPQVEEYNGVWPRDPFTRSSKITQVISSCFTRLFKFEYSSGRIGNIYAPEDCPDLCVNIVRGILNMFQMTIKKSQNVYELQEAGIGGICHARYVIQEDRKNSRIYVTRTVDLNNCQEKVQKSIGMAYIYPCPVDVMKERLTKGTTAFSYKLKQSDSGTLITDVSSRQVYQISPFNEPTGVAVMEARQQLTLVEVRSERGSAPDVPMQNYGSLRYRFPAVLPQMPLQLIKTKNPEQRIVETLQHIVLNNQQDFHDDVSYRFLEVVQLCRIANADNLESIWRQVSDKPRYRRWLLSAVSASGTTETLKFLKNRIRNDDLNYIQTLLTVSLTLHLLQADEHTLPIAADLMTSSRIQKNPVLQQVACLGYSSVVNRYCSQTSACPKEALQPIHDLADEAISRGREDKMKLALKCIGNMGEPASLKRILKFLPISSSSAADIPVHIQIDAITALKKIAWKDPKTVQGYLIQILADQSLPPEVRMMACAVIFETRPALALITTIANVAMKESNMQVASFVYSHMKSLSKSRLPFMYNISSACNIALKLLSPKLDSMSYRYSKVIRADTYFDNYRVGATGEIFVVNSPRTMFPSAIISKLMANSAGSVADLVEVGIRVEGLADVIMKRNIPFAEYPTYKQIKELGKALQGWKELPTETPLVSAYLKILGQEVAFININKELLQQVMKTVVEPADRNAAIKRIANQIRNSIAGQWTQPVWMGELRYVVPSCLGLPLEYGSYTTALARAAVSVEGKMTPPLTGDFRLSQLLESTMQIRSDLKPSLYVHTVATMGVNTEYFQHAVEIQGEVQTRMPMKFDAKIDVKLKNLKIETNPCREETEIVVGRHKAFAVSRNIGELGVEKRTSILPEDAPLDVTEEPFQTSERASREHFAMQGPDSMPRKQSHSSREDLRRSTGKRAHKRDICLKMHHIGCQLCFSRRSRDASFIQNTYLHKLIGEHEAKIVLMPVHTDADIDKIQLEIQAGSRAAARIITEVNPESEEEDESSPYEDIQAKLKRILGIDSMFKVANKTRHPKNRPSKKGNTVLAEFGTEPDAKTSSSSSSASSTATSSSSSSASSPNRKKPMDEEENDQVKQARNKDASSSSRSSKSSNSSKRSSSKSSNSSKRSSSSSSSSSSSSRSSSSSSSSSSNSKSSSSSSKSSSSSSRSRSSSKSSSSSSSSSSSSSSKSSSSRSSSSSSKSSSHHSHS--HHSGHLNGSSSSSSSSRSVSHHSHEHHSGHLEDDSSSSSSSSVLSKIWGRHEIYQYRFRSAHRQEFPKRKLPGDRATSRYSSTRSSHDTSRAASWPKFLGDIKTPVLAAFLHGISNNKKTGGLQLVVYADTDSVRPRVQVFVTNLTDSSKWKLCADASVRNAHKAVAYVKWGWDCRDYKVSTELVTGRFAGHPAAQVKLEWPKVPSNVRSVVEWFYEFVPGAAFMLGFSERMDKNPSRQARMVVALTSPRTCDVVVKLPDIILYQKAVRLPLSLPVGPRIPASELQPPIWNVFAEAPSAVLENLKARCSVSYNKIKTFNEVKFNYSMPANCYHILVQDCSSELKFLVMMKSAGEATNLKAINIKIGSHEIDMHPVNGQVKLLVDGAESPTANISLISAGASLWIHNENQGFALAAPGHGIDKLYFDGKTITIQVPLWMAGKTCGICGKYDAECEQEYRMPNGYLAKNAVSFGHSWILEEAPCRGACKLHRSFVKLEKTVQLAGVDSKCYSTEPVLRCAKGCSATKTTPVTVGFHCLPADSANSLTDKQMKYDQKSEDMQDTVDAHTTCSCENEECS",
                  "hseq": "MRGIILALVLTLVGSQKFDIDPGFGSRKSHLYSYEGWVLNGLQEQNLAKVGVRVSSKLEIIGLSENTYLLKIRSPQFEEYNGIWPKDPFTRSSKITQILSSCFTRPFKFEYSSGRIGNIYGPEDCPDTCINIVRGKLNMLQLTIKKSQNVYELQEAGIGGVCHTRYVVQEDRKNRRASATKTVDLNNCQEKVTTSVGTAYIYPCPVDAMKGRLIKGTAAFSYKLKQSDSGTLITEVVSQQVYQISPFSEPTGVAVTEARQQLTLLEVRSERGSIPITSMQSYGGLRYQFPSVLPQMPVQLIKMKNPEQRIVETLQHIVLYNQQDFHDDVPYRFLELVQLCRITSTDTLESIWRQFSDKPRYRRWLLSAVSATGTSEALKFIKNRIRNDDLNYIQTFLSVSFALHLTKADEQTVPIAADLMTSSRIQKSPMLQQVAYLGYSSVIKRYCSQTSACPKEALQPIHDLADEAISRGREDKMKLALKCIGNMGEPASIKRILKFLPIFSSSASDIPNHIQIDAIMALRKIAWKDPKTVQGYLIQILADQSLSPEARMMACAAIFETRPALPLITAIANVAMKESSLQVASFVYSHMKALSKSSLPYMYNISSACNIALKLLAPKLDRLNLRYSKAAHFSSYFDNYKVGAAGDVFFMNSPGTMFPSAIISKLTAYFAGSVADLVEVGVRVEGLTDVITKRNIPFAEYPTYKKIKEIGKALLGWKELPTETPLISAYLKLFGQEGFYININKEVLQQATKIVLEPAERNTVVKRIASQIRNGIAGQWTQPVWLGELRYIVPTCTGLPLEYGLYTTALARAAVSVDGKITPPFTGDFRPSQVLESTVQIRSDINPSLYIYTVATMGVNTEYFQHAVEIQGKVLTRVPVKFDAKIDVKQKNIKVETNPCHEETEIVVGRQKAFAVSRNIGELGVEKRTSILPGDSSSDIVEEHFKPSERASSEGLTMQGDDSKARKHTYSSQEDVRPGTGGKTHKQDICIKLHHLGCQLCFSRRSQDASFLKNTYLHRLIGEHEAKIVLMPVQTDAGIDKVQLEIQAGSRAASKIIHVVNSESEEEDESSPYEDIQAKLKKILGIENVFKVANKTGRQKKQPSKKGKTMLTDLGTDPKAKNPSSSSSVSSTVSSSSSSSAASPDHKKAVDEDKNDQVKQVRNKDASSKSSSSGRSSKSSSGSSSSSSSSSKRSSSSSSSSSSSSSSSKRSSSSSSSSSSSSKRSSSSSRRRSSRSSSSSSSSSSGKRSSSSSSSSSSSSSSSSSRKSLNHHSHGHHSRYLNGSSSSSSSSSKSLSHHSHRHHSGHLEDGSS------YSKIWEVHEIYQYRFRSAHRQEFPKRKIPLDQLSSTYSSTRSSHASSRDVSQPKFLGDVKTPVLAVFLHGIRNDKKIGGLQLVVYADIDSTSPRMQVFVSNLTDSSKWKLCADASVRNAHKAAAYLKWGRNCQDYKISTELVTGRFAAHPAVQVKLEWSKVPSVVRSTAEWFYKFVPGVAFMLGFSEKTDKNPSQQARVIVALTSPRTCDVVIKLPDMILYEKAMRLPLSLPVGPRIPASDLQPPIWNAFAEAPSAVLENLKAHCSVSHNKITTFNEVQFNYTIPSNCYQILAQDCSSDLKFLVLMKNAEEAVDLKAINIKLGSHDIDMHPANGQVKLLVDGVESPKTNVSYISAGASLWIHSEKQGLVLVAPAYGIEKLYFDGYTFRIQVALWMAGKMCGICGKYDAECEQEFRMPNGYLAKDAVSFGHSWILEEKPCTGACKLRRSFVKLEKTVQLVGVESKCYSTEPVLRCTKGCSATKTTPVTVGFHCLPADSATSLTDKQTKFDQKSEDMQDTVEAHIACSCENEDCS",
                  "midline": "MRGIILALVLTLVGSQKFDIDPGF SR+S+LY+YEG +LNGLQ+++L K GVR+SSKLEI GL EN YLLK+RSPQ EEYNG+WP+DPFTRSSKITQ++SSCFTR FKFEYSSGRIGNIY PEDCPD C+NIVRG LNM Q+TIKKSQNVYELQEAGIGG+CH RYV+QEDRKN R   T+TVDLNNCQEKV  S+G AYIYPCPVD MK RL KGT AFSYKLKQSDSGTLIT+V S+QVYQISPF+EPTGVAV EARQQLTL+EVRSERGS P   MQ+YG LRY+FP+VLPQMP+QLIK KNPEQRIVETLQHIVL NQQDFHDDV YRFLE+VQLCRI + D LESIWRQ SDKPRYRRWLLSAVSA+GT+E LKF+KNRIRNDDLNYIQT L+VS  LHL +ADE T+PIAADLMTSSRIQK+P+LQQVA LGYSSV+ RYCSQTSACPKEALQPIHDLADEAISRGREDKMKLALKCIGNMGEPAS+KRILKFLPI SSSA+DIP HIQIDAI AL+KIAWKDPKTVQGYLIQILADQSL PE RMMACA IFETRPAL LIT IANVAMKES++QVASFVYSHMK+LSKS LP+MYNISSACNIALKLL+PKLD ++ RYSK     +YFDNY+VGA G++F +NSP TMFPSAIISKL A  AGSVADLVEVG+RVEGL DVI KRNIPFAEYPTYK+IKE+GKAL GWKELPTETPL+SAYLK+ GQE  +ININKE+LQQ  K V+EPA+RN  +KRIA+QIRN IAGQWTQPVW+GELRY+VP+C GLPLEYG YTTALARAAVSV+GK+TPP TGDFR SQ+LEST+QIRSD+ PSLY++TVATMGVNTEYFQHAVEIQG+V TR+P+KFDAKIDVK KN+K+ETNPC EETEIVVGR KAFAVSRNIGELGVEKRTSILP D+  D+ EE F+ SERAS E   MQG DS  RK ++SS+ED+R  TG + HK+DIC+K+HH+GCQLCFSRRS+DASF++NTYLH+LIGEHEAKIVLMPV TDA IDK+QLEIQAGSRAA++II  VN ESEEEDESSPYEDIQAKLK+ILGI+++FKVANKT   K +PSKKG T+L + GT+P AK  SSSSS SST +SSSSSSA+SP+ KK +DE++NDQVKQ RNKDASS S SS  S+ S   SS SS+SS + SSSSSSSSSSS SSS  SSSSS+S SSSS   SSSS  RS  SS SSSSSSS   SSSS SSSS SSSSSS   S + HS  HHS +LNGSSSSSSSS     H    H     +D SS       SKIW  HEIYQYRFRSAHRQEFPKRK+P D+ +S YSSTRSSH +SR  S PKFLGD+KTPVLA FLHGI N+KK GGLQLVVYAD DS  PR+QVFV+NLTDSSKWKLCADASVRNAHKA AY+KWG +C+DYK+STELVTGRFA HPA QVKLEW KVPS VRS  EWFY+FVPG AFMLGFSE+ DKNPS+QAR++VALTSPRTCDVV+KLPD+ILY+KA+RLPLSLPVGPRIPAS+LQPPIWN FAEAPSAVLENLKA CSVS+NKI TFNEV+FNY++P+NCY IL QDCSS+LKFLV+MK+A EA +LKAINIK+GSH+IDMHP NGQVKLLVDG ESP  N+S ISAGASLWIH+E QG  L AP +GI+KLYFDG T  IQV LWMAGK CGICGKYDAECEQE+RMPNGYLAK+AVSFGHSWILEE PC GACKL RSFVKLEKTVQL GV+SKCYSTEPVLRC KGCSATKTTPVTVGFHCLPADSA SLTDKQ K+DQKSEDMQDTV+AH  CSCENE+CS"
                }
              ]
            },
            {
              "num": 15,
              "description": [
                {
                  "id": "gb|NXE33030.1|",
                  "accession": "NXE33030",
                  "title": "VIT2 protein [Ptilorrhoa leucosticta]",
                  "taxid": 449384,
                  "sciname": "Ptilorrhoa leucosticta"
                }
              ],
              "len": 1817,
              "hsps": [
                {
                  "num": 1,
                  "bit_score": 2803.85,
                  "score": 7267,
                  "evalue": 0,
                  "identity": 1427,
                  "positive": 1598,
                  "query_from": 18,
                  "query_to": 1849,
                  "hit_from": 1,
                  "hit_to": 1816,
                  "align_len": 1836,
                  "gaps": 24,
                  "qseq": "FDIDPGFNSRRSYLYNYEGSMLNGLQDRSLGKAGVRLSSKLEISGLPENAYLLKVRSPQVEEYNGVWPRDPFTRSSKITQVISSCFTRLFKFEYSSGRIGNIYAPEDCPDLCVNIVRGILNMFQMTIKKSQNVYELQEAGIGGICHARYVIQEDRKNSRIYVTRTVDLNNCQEKVQKSIGMAYIYPCPVDVMKERLTKGTTAFSYKLKQSDSGTLITDVSSRQVYQISPFNEPTGVAVMEARQQLTLVEVRSERGSAPDVPMQNYGSLRYRFPAVLPQMPLQLIKTKNPEQRIVETLQHIVLNNQQDFHDDVSYRFLEVVQLCRIANADNLESIWRQVSDKPRYRRWLLSAVSASGTTETLKFLKNRIRNDDLNYIQTLLTVSLTLHLLQADEHTLPIAADLMTSSRIQKNPVLQQVACLGYSSVVNRYCSQTSACPKEALQPIHDLADEAISRGREDKMKLALKCIGNMGEPASLKRILKFLPISSSSAADIPVHIQIDAITALKKIAWKDPKTVQGYLIQILADQSLPPEVRMMACAVIFETRPALALITTIANVAMKESNMQVASFVYSHMKSLSKSRLPFMYNISSACNIALKLLSPKLDSMSYRYSKVIRADTYFDNYRVGATGEIFVVNSPRTMFPSAIISKLMANSAGSVADLVEVGIRVEGLADVIMKRNIPFAEYPTYKQIKELGKALQGWKELPTETPLVSAYLKILGQEVAFININKELLQQVMKTVVEPADRNAAIKRIANQIRNSIAGQWTQPVWMGELRYVVPSCLGLPLEYGSYTTALARAAVSVEGKMTPPLTGDFRLSQLLESTMQIRSDLKPSLYVHTVATMGVNTEYFQHAVEIQGEVQTRMPMKFDAKIDVKLKNLKIETNPCREETEIVVGRHKAFAVSRNIGELGVEKRTSILPEDAPLDVTEEPFQTSERASREHFAMQGPDSMPRKQSHSSREDLRRSTGKRAHKRDICLKMHHIGCQLCFSRRSRDASFIQNTYLHKLIGEHEAKIVLMPVHTDADIDKIQLEIQAGSRAAARIITEVNPESEEEDESSPYEDIQAKLKRILGIDSMFKVANKTRHPKNRPSKKGNTVLAEFGTEPDAKTSSSSSSASSTATSSSSSSASSPNRKKPMDEEENDQVKQARNKDASSSSRSSKSSNSSKRSSSKSSNSSKRSSSSSSSSSSSSRSSSSSSSSSSNSKSSSSSSKSSSSSSRSRSSSKSSSSSSSSSSSSSSKSSSSRSSSSSSKSSSHHSHSHHSGH----LNGSSSSSSSSRSVSHHSHEHHSGHLEDDSSSSSSSSVLSKIWGRHEIYQYRFRSAHRQEFPKRKLPGDRATSRYSSTRSSHDTSRAASWPKFLGDIKTPVLAAFLHGISNNKKTGGLQLVVYADTDSVRPRVQVFVTNLTDSSKWKLCADASVRNAHKAVAYVKWGWDCRDYKVSTELVTGRFAGHPAAQVKLEWPKVPSNVRSVVEWFYEFVPGAAFMLGFSERMDKNPSRQARMVVALTSPRTCDVVVKLPDIILYQKAVRLPLSLPVGPRIPASELQPPIWNVFAEAPSAVLENLKARCSVSYNKIKTFNEVKFNYSMPANCYHILVQDCSSELKFLVMMKSAGEATNLKAINIKIGSHEIDMHPVNGQVKLLVDGAESPTANISLISAGASLWIHNENQGFALAAPGHGIDKLYFDGKTITIQVPLWMAGKTCGICGKYDAECEQEYRMPNGYLAKNAVSFGHSWILEEAPCRGACKLHRSFVKLEKTVQLAGVDSKCYSTEPVLRCAKGCSATKTTPVTVGFHCLPADSANSLTDKQMKYDQKSEDMQDTVDAHTTCSCENEECS",
                  "hseq": "FPTDPGFSSRKSYLYSYEGWVLNGLQEKNLAKAGVRLSSKLEISGLSENIYLLKIRSPQFEEYNGIWPRDPFTRSSKITQTVSSCLTRPFKFEYNSGRIGNIYGPENCPDICINIVRGILNMIQITIKKSQNVYELQEAGIGGVCHTRYVIQEDRKNSRVSVTKTVDQNNCQEKVVKSLGMAYIYPCPVDMMKERIIKGTAAFSYKLKQSDSGTLITEVVSQQVYQISPFSEPTGVAVTEAKQQLTLLEVRSERGSSPDISMESYGGLRYQFPAVLPQMSVQLIKTKNPEQRIIETLQHIVLNNQQDFHDDLPYRFLELVQLCRTASADTLESIWRQCSDKPRYRRWLLSAVSATGTTEALKFIKSRIRSDDLGYLQALLSVPFALHLTKADEHAVPIAADLVTSSRIQKNPVLQQLASLGYSSVVNRYCSQTSACPKEALQPIHDLADEAISRGREDKMKLALKCIGNMGEPASIKRILKFIPLFSSSASDIPIHIQIDAIMALRKIAWKDRKTVQGYLIQILADESLSSEVRMMACAVIFETRPALPLITTIANVAMKESNLQVASFVYSHMKALSKSRLPYTYNISSACNIALKLLAPKLDRLSYRYSKVIRIGGYFDNYKVGAAGDVFVMNSPGTMFPSAVISKLMAYSAGSVADLVEAGVRVEGLTDVIMKRNIPFAEYSTYKKIKEIGKALLGWKELPTETPLISAYFKLFGQELAYININKEVLQQAVKSVLEPADSSTVLKRLAGQLRSGIAGQWTQPVWLGELRYIVPTCTGLPLEYSSYITALARAAVSVDGKITPPLTGDFRPSQLLESTVQIRADVNPSLYIQKFATMGVNTEYFQQAVEIQGKVVTRVPMKFDAKIDMKLKNIQIETNPCHEETEIVVGRHKAFAVSRNLGELGLEKRTSILPGDASSNIVEEPFKPSDRASGEDFTKQEADSTSRKQAYSSQEDLRHVTGRKTHKRDVCVKLHHLGCQLCFSRRSRDASFLKNTYLHRFIGEHEAKIVLIPVETDADIDKIQLEIQAGSRAASKIIHEVNSESEEEGESSLYEDIQAKLKKILGIEN---VANKTRHQKKRPSKKENTVLTELGADPDIK-HPSSSSSASSAVSSSSSSAVSPRHKEAGGEEENDQEKQARNKDASSKSSSSSGRSSKSSSSSSSSSRSSKSSSSSSRSSKSSSSRSSKSSSSSSDRSSKSSSSDRSSKSSSSDRSSKSSSSDRSSKSSSSSKSSSSSSSSSSSSSRKSSSHHSHGHHSKYVNGSSSSSESLSHHSHEHHAVH---LEGGSSSST-----------HEIYQYRFKSAHRQEFPKRKLPDDQ-TSSSHSSARSSRASSRASWPKFLGDVKPPVLAVFLHGIHDDKKIGGLQLVVYADPDSVRPRMQVFVSNLTDSSKWKLCADASVLNAHKAAAYLKWGRNCQDYEVSSELVTGRFAAHPAVQVKLEWPKVPSSVKSIAEWFYKFVPGAAFMLGFSEKMDKNPSRQARVIVALTSPRTCDVVIKLPDITLYEKAMRLPLSLPVGPRIPASELQPPIWNVFAEAPSAVLENLKAQCSVSYNKITTFNEVQFNYTMPANCYHILAQDCSSDLKFLVMIKNAEGAVNLKAINIKLGNHEVDMRPANGRVKLLVDAAESPT-NVSFTSAGASLWIHSENQGLVLLAPAYGIDKLYFDGYTFRIQVALWMAGKMCGLCGKYDAECEQEYRMPNGYVAKDAVSFGHSWILEERPCRGACKLRRSFVKLEKTVQLAGVESKCYSTEPVLRCMKGCSATKATPVTVGFHCLPADSATSLTDKQTKFDQKSEDMQDTVDAHTACSCENEDCS",
                  "midline": "F  DPGF+SR+SYLY+YEG +LNGLQ+++L KAGVRLSSKLEISGL EN YLLK+RSPQ EEYNG+WPRDPFTRSSKITQ +SSC TR FKFEY+SGRIGNIY PE+CPD+C+NIVRGILNM Q+TIKKSQNVYELQEAGIGG+CH RYVIQEDRKNSR+ VT+TVD NNCQEKV KS+GMAYIYPCPVD+MKER+ KGT AFSYKLKQSDSGTLIT+V S+QVYQISPF+EPTGVAV EA+QQLTL+EVRSERGS+PD+ M++YG LRY+FPAVLPQM +QLIKTKNPEQRI+ETLQHIVLNNQQDFHDD+ YRFLE+VQLCR A+AD LESIWRQ SDKPRYRRWLLSAVSA+GTTE LKF+K+RIR+DDL Y+Q LL+V   LHL +ADEH +PIAADL+TSSRIQKNPVLQQ+A LGYSSVVNRYCSQTSACPKEALQPIHDLADEAISRGREDKMKLALKCIGNMGEPAS+KRILKF+P+ SSSA+DIP+HIQIDAI AL+KIAWKD KTVQGYLIQILAD+SL  EVRMMACAVIFETRPAL LITTIANVAMKESN+QVASFVYSHMK+LSKSRLP+ YNISSACNIALKLL+PKLD +SYRYSKVIR   YFDNY+VGA G++FV+NSP TMFPSA+ISKLMA SAGSVADLVE G+RVEGL DVIMKRNIPFAEY TYK+IKE+GKAL GWKELPTETPL+SAY K+ GQE+A+ININKE+LQQ +K+V+EPAD +  +KR+A Q+R+ IAGQWTQPVW+GELRY+VP+C GLPLEY SY TALARAAVSV+GK+TPPLTGDFR SQLLEST+QIR+D+ PSLY+   ATMGVNTEYFQ AVEIQG+V TR+PMKFDAKID+KLKN++IETNPC EETEIVVGRHKAFAVSRN+GELG+EKRTSILP DA  ++ EEPF+ S+RAS E F  Q  DS  RKQ++SS+EDLR  TG++ HKRD+C+K+HH+GCQLCFSRRSRDASF++NTYLH+ IGEHEAKIVL+PV TDADIDKIQLEIQAGSRAA++II EVN ESEEE ESS YEDIQAKLK+ILGI++   VANKTRH K RPSKK NTVL E G +PD K   SSSS++S+A SSSSSSA SP  K+   EEENDQ KQARNKDASS S SS   +S   SSS SS+ S +SSSSSS SS SS S SS SSSSS+ +SS SSS   SS S S   S  SSSS  SS SSSS  SSS SSSSSS SS   S  H  GH    +NGSSSSS S    SH  H  H   LE  SSSS+           HEIYQYRF+SAHRQEFPKRKLP D+ TS   S+  S   S  ASWPKFLGD+K PVLA FLHGI ++KK GGLQLVVYAD DSVRPR+QVFV+NLTDSSKWKLCADASV NAHKA AY+KWG +C+DY+VS+ELVTGRFA HPA QVKLEWPKVPS+V+S+ EWFY+FVPGAAFMLGFSE+MDKNPSRQAR++VALTSPRTCDVV+KLPDI LY+KA+RLPLSLPVGPRIPASELQPPIWNVFAEAPSAVLENLKA+CSVSYNKI TFNEV+FNY+MPANCYHIL QDCSS+LKFLVM+K+A  A NLKAINIK+G+HE+DM P NG+VKLLVD AESPT N+S  SAGASLWIH+ENQG  L AP +GIDKLYFDG T  IQV LWMAGK CG+CGKYDAECEQEYRMPNGY+AK+AVSFGHSWILEE PCRGACKL RSFVKLEKTVQLAGV+SKCYSTEPVLRC KGCSATK TPVTVGFHCLPADSA SLTDKQ K+DQKSEDMQDTVDAHT CSCENE+CS"
                }
              ]
            },
            {
              "num": 16,
              "description": [
                {
                  "id": "ref|XP_031410838.1|",
                  "accession": "XP_031410838",
                  "title": "vitellogenin-2 [Meleagris gallopavo]",
                  "taxid": 9103,
                  "sciname": "Meleagris gallopavo"
                }
              ],
              "len": 1813,
              "hsps": [
                {
                  "num": 1,
                  "bit_score": 2151.33,
                  "score": 5573,
                  "evalue": 0,
                  "identity": 1052,
                  "positive": 1109,
                  "query_from": 1,
                  "query_to": 1165,
                  "hit_from": 1,
                  "hit_to": 1168,
                  "align_len": 1168,
                  "gaps": 3,
                  "qseq": "MRGIILALVLTLVGSQKFDIDPGFNSRRSYLYNYEGSMLNGLQDRSLGKAGVRLSSKLEISGLPENAYLLKVRSPQVEEYNGVWPRDPFTRSSKITQVISSCFTRLFKFEYSSGRIGNIYAPEDCPDLCVNIVRGILNMFQMTIKKSQNVYELQE---AGIGGICHARYVIQEDRKNSRIYVTRTVDLNNCQEKVQKSIGMAYIYPCPVDVMKERLTKGTTAFSYKLKQSDSGTLITDVSSRQVYQISPFNEPTGVAVMEARQQLTLVEVRSERGSAPDVPMQNYGSLRYRFPAVLPQMPLQLIKTKNPEQRIVETLQHIVLNNQQDFHDDVSYRFLEVVQLCRIANADNLESIWRQVSDKPRYRRWLLSAVSASGTTETLKFLKNRIRNDDLNYIQTLLTVSLTLHLLQADEHTLPIAADLMTSSRIQKNPVLQQVACLGYSSVVNRYCSQTSACPKEALQPIHDLADEAISRGREDKMKLALKCIGNMGEPASLKRILKFLPISSSSAADIPVHIQIDAITALKKIAWKDPKTVQGYLIQILADQSLPPEVRMMACAVIFETRPALALITTIANVAMKESNMQVASFVYSHMKSLSKSRLPFMYNISSACNIALKLLSPKLDSMSYRYSKVIRADTYFDNYRVGATGEIFVVNSPRTMFPSAIISKLMANSAGSVADLVEVGIRVEGLADVIMKRNIPFAEYPTYKQIKELGKALQGWKELPTETPLVSAYLKILGQEVAFININKELLQQVMKTVVEPADRNAAIKRIANQIRNSIAGQWTQPVWMGELRYVVPSCLGLPLEYGSYTTALARAAVSVEGKMTPPLTGDFRLSQLLESTMQIRSDLKPSLYVHTVATMGVNTEYFQHAVEIQGEVQTRMPMKFDAKIDVKLKNLKIETNPCREETEIVVGRHKAFAVSRNIGELGVEKRTSILPEDAPLDVTEEPFQTSERASREHFAMQGPDSMPRKQSHSSREDLRRSTGKRAHKRDICLKMHHIGCQLCFSRRSRDASFIQNTYLHKLIGEHEAKIVLMPVHTDADIDKIQLEIQAGSRAAARIITEVNPESEEEDESSPYEDIQAKLKRILGIDSMFKVANKTRHPKNRPSKKGNTVLAEFGTEPDAKTSSSSSSASSTATSSSSSSASSPNRKKPMDEEENDQVKQARNKD",
                  "hseq": "MRGIILALVLTLVGSQKFDIDPGFRSRNSYLYNYEGFMLNGLQERSLGKAGVRLSSKLEISGLSENAYFLKIRSSQVEEYNGVWPRDSFTRSSKITQAISSCFTRPFKFEYSSGRIGNIYAPEDCPDLCVNIVRGILNMLQITIKKSQNVYELQESFQAGIGGVCHTRYVIQEDRKNSRVSVTKTVDANNCQEKVQKSIGMAYIYPCPVDMMKERLTKGTAAFSYKLKQSDSSTLITEVVSQQVYQISPFSEPTGVAVMEARQQLTLLEVRSERGNAPDIPMQSYGSLRYHFPAVLPQMPLQLIKTKNPEQRIVETLQHIILNNQQDFHDDVAYRFLELVQLCRIASVDTLESVWRQVSDKPRYRRWLLSAVSVSGTTEALKFLKTRIRSDDLNYIQTLLTVSLTLHLMKADEHTLPIAADLMTSSRIQKNPMLQQVACLGYSSVVNRYCSQTSACPKEALQPIHDLADEAISRGREDKMKLALKCIGNMGEPASLKRILKFLPTSSSSASDIPIHIQIDAIMALRKIAWKDPKTVQGYLIQILADQSLPPEVRMMACAVIFETRPALALITTIANVAMKESNLQVASFVYSHMKSLSESRLPFMYNISSACNIALKLLAPKLDRLSYWRSKVIRAGSYFDNYRVGAAGEIFVMNSPGTMFPSAIISKLMANSAGSVADLIEVGIRAEGLTDVIMKRNIPFAEYPTYKKIKELGKALLGWKELPTETPLISAYLKILGQEVAFVNINKEVLQQAMKTVVEPADRNTAMKRIISQIRNGIAGQWTQPVWMGELRYMVPSCLGLPLEYGSYTTALARAAVSVDGKMTPPLTGDFRLSQLLESTMQIRSDLNPSLYVHTVATMGINTEYFQHVVEIQGEVQTRMPMKFDAKIDMKLKNIKIETNPCREETEIVVGRHKAFAVSRNIGELGAEKRTSILPGDAPLKIMEEPFQTSERASREHFTMQEPDSMPRKQSHDSQEDLRHSTGKRTHKRDICLKMHRLGCQLCFSRRSRDASFIKNTYLHRLIGEHEAKIVLMPVPTDADIDKIQLEIQAGSRAASKIINEVNSESEEEDESSPYEDIQAKLKRILGIENVFKVANKTQHPKNRPSKKGNAMLAELGTEPNAKTSSSSSSVSSTATSSSSSSASSPNRKKPMDEEENDQVKQVRNKD",
                  "midline": "MRGIILALVLTLVGSQKFDIDPGF SR SYLYNYEG MLNGLQ+RSLGKAGVRLSSKLEISGL ENAY LK+RS QVEEYNGVWPRD FTRSSKITQ ISSCFTR FKFEYSSGRIGNIYAPEDCPDLCVNIVRGILNM Q+TIKKSQNVYELQE   AGIGG+CH RYVIQEDRKNSR+ VT+TVD NNCQEKVQKSIGMAYIYPCPVD+MKERLTKGT AFSYKLKQSDS TLIT+V S+QVYQISPF+EPTGVAVMEARQQLTL+EVRSERG+APD+PMQ+YGSLRY FPAVLPQMPLQLIKTKNPEQRIVETLQHI+LNNQQDFHDDV+YRFLE+VQLCRIA+ D LES+WRQVSDKPRYRRWLLSAVS SGTTE LKFLK RIR+DDLNYIQTLLTVSLTLHL++ADEHTLPIAADLMTSSRIQKNP+LQQVACLGYSSVVNRYCSQTSACPKEALQPIHDLADEAISRGREDKMKLALKCIGNMGEPASLKRILKFLP SSSSA+DIP+HIQIDAI AL+KIAWKDPKTVQGYLIQILADQSLPPEVRMMACAVIFETRPALALITTIANVAMKESN+QVASFVYSHMKSLS+SRLPFMYNISSACNIALKLL+PKLD +SY  SKVIRA +YFDNYRVGA GEIFV+NSP TMFPSAIISKLMANSAGSVADL+EVGIR EGL DVIMKRNIPFAEYPTYK+IKELGKAL GWKELPTETPL+SAYLKILGQEVAF+NINKE+LQQ MKTVVEPADRN A+KRI +QIRN IAGQWTQPVWMGELRY+VPSCLGLPLEYGSYTTALARAAVSV+GKMTPPLTGDFRLSQLLESTMQIRSDL PSLYVHTVATMG+NTEYFQH VEIQGEVQTRMPMKFDAKID+KLKN+KIETNPCREETEIVVGRHKAFAVSRNIGELG EKRTSILP DAPL + EEPFQTSERASREHF MQ PDSMPRKQSH S+EDLR STGKR HKRDICLKMH +GCQLCFSRRSRDASFI+NTYLH+LIGEHEAKIVLMPV TDADIDKIQLEIQAGSRAA++II EVN ESEEEDESSPYEDIQAKLKRILGI+++FKVANKT+HPKNRPSKKGN +LAE GTEP+AKTSSSSSS SSTATSSSSSSASSPNRKKPMDEEENDQVKQ RNKD"
                }
              ]
            },
            {
              "num": 17,
              "description": [
                {
                  "id": "ref|XP_021238438.1|",
                  "accession": "XP_021238438",
                  "title": "vitellogenin-2 [Numida meleagris]",
                  "taxid": 8996,
                  "sciname": "Numida meleagris"
                }
              ],
              "len": 1849,
              "hsps": [
                {
                  "num": 1,
                  "bit_score": 2141.31,
                  "score": 5547,
                  "evalue": 0,
                  "identity": 1045,
                  "positive": 1108,
                  "query_from": 1,
                  "query_to": 1166,
                  "hit_from": 1,
                  "hit_to": 1165,
                  "align_len": 1166,
                  "gaps": 1,
                  "qseq": "MRGIILALVLTLVGSQKFDIDPGFNSRRSYLYNYEGSMLNGLQDRSLGKAGVRLSSKLEISGLPENAYLLKVRSPQVEEYNGVWPRDPFTRSSKITQVISSCFTRLFKFEYSSGRIGNIYAPEDCPDLCVNIVRGILNMFQMTIKKSQNVYELQEAGIGGICHARYVIQEDRKNSRIYVTRTVDLNNCQEKVQKSIGMAYIYPCPVDVMKERLTKGTTAFSYKLKQSDSGTLITDVSSRQVYQISPFNEPTGVAVMEARQQLTLVEVRSERGSAPDVPMQNYGSLRYRFPAVLPQMPLQLIKTKNPEQRIVETLQHIVLNNQQDFHDDVSYRFLEVVQLCRIANADNLESIWRQVSDKPRYRRWLLSAVSASGTTETLKFLKNRIRNDDLNYIQTLLTVSLTLHLLQADEHTLPIAADLMTSSRIQKNPVLQQVACLGYSSVVNRYCSQTSACPKEALQPIHDLADEAISRGREDKMKLALKCIGNMGEPASLKRILKFLPISSSSAADIPVHIQIDAITALKKIAWKDPKTVQGYLIQILADQSLPPEVRMMACAVIFETRPALALITTIANVAMKESNMQVASFVYSHMKSLSKSRLPFMYNISSACNIALKLLSPKLDSMSYRYSKVIRADTYFDNYRVGATGEIFVVNSPRTMFPSAIISKLMANSAGSVADLVEVGIRVEGLADVIMKRNIPFAEYPTYKQIKELGKALQGWKELPTETPLVSAYLKILGQEVAFININKELLQQVMKTVVEPADRNAAIKRIANQIRNSIAGQWTQPVWMGELRYVVPSCLGLPLEYGSYTTALARAAVSVEGKMTPPLTGDFRLSQLLESTMQIRSDLKPSLYVHTVATMGVNTEYFQHAVEIQGEVQTRMPMKFDAKIDVKLKNLKIETNPCREETEIVVGRHKAFAVSRNIGELGVEKRTSILPEDAPLDVTEEPFQTSERASREHFAMQGPDSMPRKQSHSSREDLRRSTGKRAHKRDICLKMHHIGCQLCFSRRSRDASFIQNTYLHKLIGEHEAKIVLMPVHTDADIDKIQLEIQAGSRAAARIITEVNPESEEEDESSPYEDIQAKLKRILGIDSMFKVANKTRHPKNRPSKKGNTVLAEFGTEPDAKTSSSSSSASSTATSSSSSSASSPNRKKPMDEEENDQVKQARNKDA",
                  "hseq": "MRGIILALVLTLVGSQKFDIDPGFSSRKSYLYSYEGFMLNGLQERNLGKAGVRLSSKLEISGLSENAYLLKVRSPQVEEYNGVWPRDPFTRSSKITQAVSSCFTRPFKFEYSSGRIGSIYAPEDCSDLCVNIVRGILNMLQITIKKSQNVYELQEAGIGGVCHTRYVIQEDRRNGRVSVTKTVDQNNCQEKVQKSVGMAYIYPCPVDVMKERLTKGTAAFSYKLKQSDSSTLITEVASQQVYQISPFNEPTGVAVMEARQHLTLLEVRNERGSAPDVPMQSYGSLRYHFPAILPQMPLQLIKTKNPEQRIVETLQHIVLNNQQDFHDDVPYRFLELVQLCRIASADTLESVWRQVSDKPRYRRWLLSAVSASGTTEALKFLKTRIRNDDLNYIQTLLTVSLTLHLMKADEHTLPIAADLMTSSRIQKNPMLQQVACLGYSSVVNRYCSQTSACPKEALQPVHDLADEAVSRGREDKMKLALKCIGNMGEPASLKRILKFLPISSSSASDIPIHIQTDAIMALRKIAWKDPKTVQGYLIQILADQSLPPEVRMMACAVIFETRPALALITTIANVAMKESNLQVASFVYSHMKSLSKSRLPFMYNISSACNIALKLLSPKLDRLSYRYSKVIRVGTYFDNYRVGAAGEIFVINSPGTMFPSAIISKLMANSVGSVADLVEVGIRVEGLTDVIMKRNIPFAEYPTYKKIKELGKALLGWKELPTETPLISASLKIFGQEVAFININKEVLQQAMKTIAEPADRNTALKRIASQIRNGITGQWTQPVWMGELRYMVPSCLGLPLEYGSYTTALARAAVSVDGKMTPPLSGDFRLSQLLASAVQIRSDFNPSLYVHTVAMMGVNTEYFQHAVEIQGEVRTRMPVKFDAKIDVKLKNIKIETNPCREETEIVVGRHKAFVVSRNIGELGVEKRTSILPGDAPFNAMEEPFQTSERASREHFPMQGPDSMPRKQSHSSQEDLHRSTGKRTHKQDICLKMHRLGCQLCFSRRSSDASFIKNTYLHRLIGEHEAKLVLMPVHTDADIDKIQLEIQAGSRAASKIINEVNSESEEKDESSPYEDIQANLKKILGIENVFKVANKTQHPKNRRSKKGNTMLAELGTEPDAKTSSSSSSASSTATSSSSSSASSPNHKKPMD-EENDQVKQAGNKDA",
                  "midline": "MRGIILALVLTLVGSQKFDIDPGF+SR+SYLY+YEG MLNGLQ+R+LGKAGVRLSSKLEISGL ENAYLLKVRSPQVEEYNGVWPRDPFTRSSKITQ +SSCFTR FKFEYSSGRIG+IYAPEDC DLCVNIVRGILNM Q+TIKKSQNVYELQEAGIGG+CH RYVIQEDR+N R+ VT+TVD NNCQEKVQKS+GMAYIYPCPVDVMKERLTKGT AFSYKLKQSDS TLIT+V+S+QVYQISPFNEPTGVAVMEARQ LTL+EVR+ERGSAPDVPMQ+YGSLRY FPA+LPQMPLQLIKTKNPEQRIVETLQHIVLNNQQDFHDDV YRFLE+VQLCRIA+AD LES+WRQVSDKPRYRRWLLSAVSASGTTE LKFLK RIRNDDLNYIQTLLTVSLTLHL++ADEHTLPIAADLMTSSRIQKNP+LQQVACLGYSSVVNRYCSQTSACPKEALQP+HDLADEA+SRGREDKMKLALKCIGNMGEPASLKRILKFLPISSSSA+DIP+HIQ DAI AL+KIAWKDPKTVQGYLIQILADQSLPPEVRMMACAVIFETRPALALITTIANVAMKESN+QVASFVYSHMKSLSKSRLPFMYNISSACNIALKLLSPKLD +SYRYSKVIR  TYFDNYRVGA GEIFV+NSP TMFPSAIISKLMANS GSVADLVEVGIRVEGL DVIMKRNIPFAEYPTYK+IKELGKAL GWKELPTETPL+SA LKI GQEVAFININKE+LQQ MKT+ EPADRN A+KRIA+QIRN I GQWTQPVWMGELRY+VPSCLGLPLEYGSYTTALARAAVSV+GKMTPPL+GDFRLSQLL S +QIRSD  PSLYVHTVA MGVNTEYFQHAVEIQGEV+TRMP+KFDAKIDVKLKN+KIETNPCREETEIVVGRHKAF VSRNIGELGVEKRTSILP DAP +  EEPFQTSERASREHF MQGPDSMPRKQSHSS+EDL RSTGKR HK+DICLKMH +GCQLCFSRRS DASFI+NTYLH+LIGEHEAK+VLMPVHTDADIDKIQLEIQAGSRAA++II EVN ESEE+DESSPYEDIQA LK+ILGI+++FKVANKT+HPKNR SKKGNT+LAE GTEPDAKTSSSSSSASSTATSSSSSSASSPN KKPMD EENDQVKQA NKDA"
                }
              ]
            },
            {
              "num": 18,
              "description": [
                {
                  "id": "ref|XP_031460633.1|",
                  "accession": "XP_031460633",
                  "title": "vitellogenin-2 [Phasianus colchicus]",
                  "taxid": 9054,
                  "sciname": "Phasianus colchicus"
                }
              ],
              "len": 1818,
              "hsps": [
                {
                  "num": 1,
                  "bit_score": 2087.77,
                  "score": 5408,
                  "evalue": 0,
                  "identity": 1018,
                  "positive": 1084,
                  "query_from": 18,
                  "query_to": 1166,
                  "hit_from": 22,
                  "hit_to": 1169,
                  "align_len": 1149,
                  "gaps": 1,
                  "qseq": "FDIDPGFNSRRSYLYNYEGSMLNGLQDRSLGKAGVRLSSKLEISGLPENAYLLKVRSPQVEEYNGVWPRDPFTRSSKITQVISSCFTRLFKFEYSSGRIGNIYAPEDCPDLCVNIVRGILNMFQMTIKKSQNVYELQEAGIGGICHARYVIQEDRKNSRIYVTRTVDLNNCQEKVQKSIGMAYIYPCPVDVMKERLTKGTTAFSYKLKQSDSGTLITDVSSRQVYQISPFNEPTGVAVMEARQQLTLVEVRSERGSAPDVPMQNYGSLRYRFPAVLPQMPLQLIKTKNPEQRIVETLQHIVLNNQQDFHDDVSYRFLEVVQLCRIANADNLESIWRQVSDKPRYRRWLLSAVSASGTTETLKFLKNRIRNDDLNYIQTLLTVSLTLHLLQADEHTLPIAADLMTSSRIQKNPVLQQVACLGYSSVVNRYCSQTSACPKEALQPIHDLADEAISRGREDKMKLALKCIGNMGEPASLKRILKFLPISSSSAADIPVHIQIDAITALKKIAWKDPKTVQGYLIQILADQSLPPEVRMMACAVIFETRPALALITTIANVAMKESNMQVASFVYSHMKSLSKSRLPFMYNISSACNIALKLLSPKLDSMSYRYSKVIRADTYFDNYRVGATGEIFVVNSPRTMFPSAIISKLMANSAGSVADLVEVGIRVEGLADVIMKRNIPFAEYPTYKQIKELGKALQGWKELPTETPLVSAYLKILGQEVAFININKELLQQVMKTVVEPADRNAAIKRIANQIRNSIAGQWTQPVWMGELRYVVPSCLGLPLEYGSYTTALARAAVSVEGKMTPPLTGDFRLSQLLESTMQIRSDLKPSLYVHTVATMGVNTEYFQHAVEIQGEVQTRMPMKFDAKIDVKLKNLKIETNPCREETEIVVGRHKAFAVSRNIGELGVEKRTSILPEDAPLDVTEEPFQTSERASREHFAMQGPDSMPRKQSHSSREDLRRSTGKRAHKRDICLKMHHIGCQLCFSRRSRDASFIQNTYLHKLIGEHEAKIVLMPVHTDADIDKIQLEIQAGSRAAARIITEVNPESEEEDESSPYEDIQAKLKRILGIDSMFKVANKTRHPKNRPSKKGNTVLAEFGTEPDAKTSSSSSSASSTATSSSSSSASSPNRKKPMDEEENDQVKQARNKDA",
                  "hseq": "FPTDPEFSNRRSYVYSYEGFMLNGLQERGLGKAGVRLSCKLEINGLSENAYLLKVRSPQVEEYNGVWPRDPFTRSSKITQAVSSCFTRPFKFEYSSGRIGSIYAPEDCPDLCVNIVRGILNMLQITIKKSQNVYELQEAGIGGVCHTRYVIQEDRKNSRVSVTKTVDLNNCQEKVQKSVGMAYIYPCPVD-MKERLTKGTAAFSYKLKQSDSSTLITEVVSQQVYQMSPFSEPTGVAVMEARQQLTLLEVRSERGSAPDIPMQSYGSLRYHFPAVLPQMPLQLIKTKNPEQRIVETLQHIVLNNQQDFHDDVAYRFLELGQLCRIASVDTLESVWRQVSDKPRYRRWLLSAVSVSGTTEALKFLKTRIRNDDLNYIQTLLTVSLTLHLMKADEHTLPLAADLMSSSRIQKNPMLQQVACLGYSSVVNRYCSQTSACPKEALQPIHDLADEAISRGREDKMKLALKCIGNMGEPASLKRIMKLLPISSSSASDIPIHIQIDAIMALRKIAWKDPKTVQGYLIQILADQSLPPEVRMMACVVIFETRPALALITTIANVAMKERNLQVASFVYSHMKSLSKSRLPFMYNISSACNIALKLLGPRLDALNYEYSKVLQAGTYFDNYRVGAAGEIFVMNSPGTMFPSAIISKLMANSAGSVADLIEVGIRVEGLTDVIRKRNIPFAEFPTYKKIKELGKALLGWKELPTETPLISAYLKIFGQEVAFVNINKEGLQQAMKTVMEPADRNTAMKRIISQIRSGIAGQWTQPVWMGELRYVVPSCLGLPLEYSSYTTALARAAVSVDGKMTPPLTGDFRLSQLLESTMQIRSDLNPSLYVHTVATMGVNTEYFQHAIEIQGEVQTRMPMKFDAKIDVKLKNIKIETNPCREDTEIVVGRHKAFAVSRNIGELGAEKRTSILLGDAPLKIMEEPFQTSERTSREHFTMQEPDSMPRKQSHGSQEDLHHSTGKRTHKRDICLKMHRLGCQLCFFRRSRDASFIKNTYLHRLIGEHEAKIVLMPVPTDADIDKIQLEIQAGSRAASEIIHEVNSESEEEDESSPYEDIQAKLKRILGIENVFKVVNKTRHPKNQPSKKGNAMLAELGTEPNAKTSSSSSSASSTATSSSSSSAFSPNRKKPMDEEENDQVKQARNKDA",
                  "midline": "F  DP F++RRSY+Y+YEG MLNGLQ+R LGKAGVRLS KLEI+GL ENAYLLKVRSPQVEEYNGVWPRDPFTRSSKITQ +SSCFTR FKFEYSSGRIG+IYAPEDCPDLCVNIVRGILNM Q+TIKKSQNVYELQEAGIGG+CH RYVIQEDRKNSR+ VT+TVDLNNCQEKVQKS+GMAYIYPCPVD MKERLTKGT AFSYKLKQSDS TLIT+V S+QVYQ+SPF+EPTGVAVMEARQQLTL+EVRSERGSAPD+PMQ+YGSLRY FPAVLPQMPLQLIKTKNPEQRIVETLQHIVLNNQQDFHDDV+YRFLE+ QLCRIA+ D LES+WRQVSDKPRYRRWLLSAVS SGTTE LKFLK RIRNDDLNYIQTLLTVSLTLHL++ADEHTLP+AADLM+SSRIQKNP+LQQVACLGYSSVVNRYCSQTSACPKEALQPIHDLADEAISRGREDKMKLALKCIGNMGEPASLKRI+K LPISSSSA+DIP+HIQIDAI AL+KIAWKDPKTVQGYLIQILADQSLPPEVRMMAC VIFETRPALALITTIANVAMKE N+QVASFVYSHMKSLSKSRLPFMYNISSACNIALKLL P+LD+++Y YSKV++A TYFDNYRVGA GEIFV+NSP TMFPSAIISKLMANSAGSVADL+EVGIRVEGL DVI KRNIPFAE+PTYK+IKELGKAL GWKELPTETPL+SAYLKI GQEVAF+NINKE LQQ MKTV+EPADRN A+KRI +QIR+ IAGQWTQPVWMGELRYVVPSCLGLPLEY SYTTALARAAVSV+GKMTPPLTGDFRLSQLLESTMQIRSDL PSLYVHTVATMGVNTEYFQHA+EIQGEVQTRMPMKFDAKIDVKLKN+KIETNPCRE+TEIVVGRHKAFAVSRNIGELG EKRTSIL  DAPL + EEPFQTSER SREHF MQ PDSMPRKQSH S+EDL  STGKR HKRDICLKMH +GCQLCF RRSRDASFI+NTYLH+LIGEHEAKIVLMPV TDADIDKIQLEIQAGSRAA+ II EVN ESEEEDESSPYEDIQAKLKRILGI+++FKV NKTRHPKN+PSKKGN +LAE GTEP+AKTSSSSSSASSTATSSSSSSA SPNRKKPMDEEENDQVKQARNKDA"
                }
              ]
            },
            {
              "num": 19,
              "description": [
                {
                  "id": "gb|NXL92691.1|",
                  "accession": "NXL92691",
                  "title": "VIT2 protein [Alectura lathami]",
                  "taxid": 81907,
                  "sciname": "Alectura lathami"
                }
              ],
              "len": 1846,
              "hsps": [
                {
                  "num": 1,
                  "bit_score": 2066.2,
                  "score": 5352,
                  "evalue": 0,
                  "identity": 989,
                  "positive": 1099,
                  "query_from": 1,
                  "query_to": 1165,
                  "hit_from": 1,
                  "hit_to": 1161,
                  "align_len": 1165,
                  "gaps": 4,
                  "qseq": "MRGIILALVLTLVGSQKFDIDPGFNSRRSYLYNYEGSMLNGLQDRSLGKAGVRLSSKLEISGLPENAYLLKVRSPQVEEYNGVWPRDPFTRSSKITQVISSCFTRLFKFEYSSGRIGNIYAPEDCPDLCVNIVRGILNMFQMTIKKSQNVYELQEAGIGGICHARYVIQEDRKNSRIYVTRTVDLNNCQEKVQKSIGMAYIYPCPVDVMKERLTKGTTAFSYKLKQSDSGTLITDVSSRQVYQISPFNEPTGVAVMEARQQLTLVEVRSERGSAPDVPMQNYGSLRYRFPAVLPQMPLQLIKTKNPEQRIVETLQHIVLNNQQDFHDDVSYRFLEVVQLCRIANADNLESIWRQVSDKPRYRRWLLSAVSASGTTETLKFLKNRIRNDDLNYIQTLLTVSLTLHLLQADEHTLPIAADLMTSSRIQKNPVLQQVACLGYSSVVNRYCSQTSACPKEALQPIHDLADEAISRGREDKMKLALKCIGNMGEPASLKRILKFLPISSSSAADIPVHIQIDAITALKKIAWKDPKTVQGYLIQILADQSLPPEVRMMACAVIFETRPALALITTIANVAMKESNMQVASFVYSHMKSLSKSRLPFMYNISSACNIALKLLSPKLDSMSYRYSKVIRADTYFDNYRVGATGEIFVVNSPRTMFPSAIISKLMANSAGSVADLVEVGIRVEGLADVIMKRNIPFAEYPTYKQIKELGKALQGWKELPTETPLVSAYLKILGQEVAFININKELLQQVMKTVVEPADRNAAIKRIANQIRNSIAGQWTQPVWMGELRYVVPSCLGLPLEYGSYTTALARAAVSVEGKMTPPLTGDFRLSQLLESTMQIRSDLKPSLYVHTVATMGVNTEYFQHAVEIQGEVQTRMPMKFDAKIDVKLKNLKIETNPCREETEIVVGRHKAFAVSRNIGELGVEKRTSILPEDAPLDVTEEPFQTSERASREHFAMQGPDSMPRKQSHSSREDLRRSTGKRAHKRDICLKMHHIGCQLCFSRRSRDASFIQNTYLHKLIGEHEAKIVLMPVHTDADIDKIQLEIQAGSRAAARIITEVNPESEEEDESSPYEDIQAKLKRILGIDSMFKVANKTRHPKNRPSKKGNTVLAEFGTEPDAKTSSSSSSASSTATSSSSSSASSPNRKKPMDEEENDQVKQARNKD",
                  "hseq": "MRGIILALVLTLVGSQKFDIDPGFSSRKTYLYSYEGFMLNGLQERNLAKAGVRLSSKIEISGLSENAYLLKVRSPQVEEYNGVWPRDPFTRSSKITQLVSSCFTRPFKFEYSSGRVGNIYAPEDCPDMCVNIVRGILNMLQITIKKSQNVYELQEAGMGGVCHSRYVIQEDRKNGRISVTRSVDENNCQEKVHRSVGMAYIYPCPVDLMKERLTKGTTAFSYKLKQSDGGTLITEVASQQVYQISPLSEPTGVAVMEARQQLTLLEVRSERGSAPDISMQSYGSLRYHFPAVLPQMPLQLVKTKNPEQRIIETLQHIVLNNQQDFHDDVPYRFLELVQLCRVASADILESVWRQVSDKPRYRRWLLSAVSAAGTTESLKFLKTRIRNDDLNYFQTLLAVSLALHLTKADENTLPIAADLMTSARIQKNPMLQQVACLGYSSVVNRYCSQTSACPREALQPVHDLADDAISRGREDKMKLALKCIGNMGEPASLKRILKFLPMFSSSASDIPIHIQIDAIMALRKIAWKDPKTVQGYLIQILADQSLPPEVRMMACAVIFETRPALPLITAIANVAMKESNLQVASFVYSHMKALSKSRLPYMYNISSACNIALKMLAPKLDRLSYRYSKVIRVGGFFDNYRAGVAGDVFVINSPGTMFPSAIISKLMANSAGSVADLVEVGVRVEGLTDVIMKRNIPFAEYPTYKKIKELGKALLGWKELPAETPLISAYVKILGQEVAYVNINKEVLQQAVKTVVEPADRNTAMKRIANQIRNSIAGQWTQPVWMGEMRYMVPSCLGLPLEYGSYTTALAHAAVNVDGKISPPLTGDFRPSQLLESTMQIRSDINPSLYVHTVATMGVNTEYFQHAVEIQGKVQTRVPMKFDAKIDMKLKNIKVETNPCRDETEIVVGRHKAFAVSRNLGELGVEKRTSILPEDASSNIVEEPFKTSEGASRERFAMQGPDSNARKHSHTSQEDLHHDTGRRTHKRDICIKLHHLGCQLCFSRRSRDASFIKNTYLHRLIGEHEAKILLMPVQTDADIDKIQLEIQAGSRAASKIIQEVNSESEEEDESPPYEDIQAKLKKILGIENVFKVANKTQHHKKQPSKRGNTMLAELGTDPDAK-APSSSSSASSAATSSSSSASSPDHKKPVDEDEN---KQARNKE",
                  "midline": "MRGIILALVLTLVGSQKFDIDPGF+SR++YLY+YEG MLNGLQ+R+L KAGVRLSSK+EISGL ENAYLLKVRSPQVEEYNGVWPRDPFTRSSKITQ++SSCFTR FKFEYSSGR+GNIYAPEDCPD+CVNIVRGILNM Q+TIKKSQNVYELQEAG+GG+CH+RYVIQEDRKN RI VTR+VD NNCQEKV +S+GMAYIYPCPVD+MKERLTKGTTAFSYKLKQSD GTLIT+V+S+QVYQISP +EPTGVAVMEARQQLTL+EVRSERGSAPD+ MQ+YGSLRY FPAVLPQMPLQL+KTKNPEQRI+ETLQHIVLNNQQDFHDDV YRFLE+VQLCR+A+AD LES+WRQVSDKPRYRRWLLSAVSA+GTTE+LKFLK RIRNDDLNY QTLL VSL LHL +ADE+TLPIAADLMTS+RIQKNP+LQQVACLGYSSVVNRYCSQTSACP+EALQP+HDLAD+AISRGREDKMKLALKCIGNMGEPASLKRILKFLP+ SSSA+DIP+HIQIDAI AL+KIAWKDPKTVQGYLIQILADQSLPPEVRMMACAVIFETRPAL LIT IANVAMKESN+QVASFVYSHMK+LSKSRLP+MYNISSACNIALK+L+PKLD +SYRYSKVIR   +FDNYR G  G++FV+NSP TMFPSAIISKLMANSAGSVADLVEVG+RVEGL DVIMKRNIPFAEYPTYK+IKELGKAL GWKELP ETPL+SAY+KILGQEVA++NINKE+LQQ +KTVVEPADRN A+KRIANQIRNSIAGQWTQPVWMGE+RY+VPSCLGLPLEYGSYTTALA AAV+V+GK++PPLTGDFR SQLLESTMQIRSD+ PSLYVHTVATMGVNTEYFQHAVEIQG+VQTR+PMKFDAKID+KLKN+K+ETNPCR+ETEIVVGRHKAFAVSRN+GELGVEKRTSILPEDA  ++ EEPF+TSE ASRE FAMQGPDS  RK SH+S+EDL   TG+R HKRDIC+K+HH+GCQLCFSRRSRDASFI+NTYLH+LIGEHEAKI+LMPV TDADIDKIQLEIQAGSRAA++II EVN ESEEEDES PYEDIQAKLK+ILGI+++FKVANKT+H K +PSK+GNT+LAE GT+PDAK + SSSS++S+A +SSSSSASSP+ KKP+DE+EN   KQARNK+"
                }
              ]
            },
            {
              "num": 20,
              "description": [
                {
                  "id": "ref|XP_013033509.1|",
                  "accession": "XP_013033509",
                  "title": "PREDICTED: LOW QUALITY PROTEIN: vitellogenin-2-like [Anser cygnoides domesticus]",
                  "taxid": 381198,
                  "sciname": "Anser cygnoides domesticus"
                }
              ],
              "len": 1842,
              "hsps": [
                {
                  "num": 1,
                  "bit_score": 2063.5,
                  "score": 5345,
                  "evalue": 0,
                  "identity": 998,
                  "positive": 1090,
                  "query_from": 1,
                  "query_to": 1167,
                  "hit_from": 11,
                  "hit_to": 1177,
                  "align_len": 1167,
                  "gaps": 0,
                  "qseq": "MRGIILALVLTLVGSQKFDIDPGFNSRRSYLYNYEGSMLNGLQDRSLGKAGVRLSSKLEISGLPENAYLLKVRSPQVEEYNGVWPRDPFTRSSKITQVISSCFTRLFKFEYSSGRIGNIYAPEDCPDLCVNIVRGILNMFQMTIKKSQNVYELQEAGIGGICHARYVIQEDRKNSRIYVTRTVDLNNCQEKVQKSIGMAYIYPCPVDVMKERLTKGTTAFSYKLKQSDSGTLITDVSSRQVYQISPFNEPTGVAVMEARQQLTLVEVRSERGSAPDVPMQNYGSLRYRFPAVLPQMPLQLIKTKNPEQRIVETLQHIVLNNQQDFHDDVSYRFLEVVQLCRIANADNLESIWRQVSDKPRYRRWLLSAVSASGTTETLKFLKNRIRNDDLNYIQTLLTVSLTLHLLQADEHTLPIAADLMTSSRIQKNPVLQQVACLGYSSVVNRYCSQTSACPKEALQPIHDLADEAISRGREDKMKLALKCIGNMGEPASLKRILKFLPISSSSAADIPVHIQIDAITALKKIAWKDPKTVQGYLIQILADQSLPPEVRMMACAVIFETRPALALITTIANVAMKESNMQVASFVYSHMKSLSKSRLPFMYNISSACNIALKLLSPKLDSMSYRYSKVIRADTYFDNYRVGATGEIFVVNSPRTMFPSAIISKLMANSAGSVADLVEVGIRVEGLADVIMKRNIPFAEYPTYKQIKELGKALQGWKELPTETPLVSAYLKILGQEVAFININKELLQQVMKTVVEPADRNAAIKRIANQIRNSIAGQWTQPVWMGELRYVVPSCLGLPLEYGSYTTALARAAVSVEGKMTPPLTGDFRLSQLLESTMQIRSDLKPSLYVHTVATMGVNTEYFQHAVEIQGEVQTRMPMKFDAKIDVKLKNLKIETNPCREETEIVVGRHKAFAVSRNIGELGVEKRTSILPEDAPLDVTEEPFQTSERASREHFAMQGPDSMPRKQSHSSREDLRRSTGKRAHKRDICLKMHHIGCQLCFSRRSRDASFIQNTYLHKLIGEHEAKIVLMPVHTDADIDKIQLEIQAGSRAAARIITEVNPESEEEDESSPYEDIQAKLKRILGIDSMFKVANKTRHPKNRPSKKGNTVLAEFGTEPDAKTSSSSSSASSTATSSSSSSASSPNRKKPMDEEENDQVKQARNKDAS",
                  "hseq": "MRGIILALVLTLVGSQKFDIDPGFSSRKSYLYSYEGFMLNGLQERSLAKAGVRLSSKLEITGLSENTYLLKVRSPQVEEYNGVWPRDPFTRSSKITQMVSSCFSRPFKFEYSSGRIGNIYAPEDCPDTCINIVRGILNMMQITIKKSQNVYELQEAGIGGVCHTRYVIQEDRKNSRVSVTKTVDQNNCQEKVKKSVGMAYIYPCPVDTMKERLVKGTAAFSYKLKQSDSGTLITEVASQQVYQISPFSEPTGVAVMEARQQLTLLEVRSERGSAPGIPMQSYGSLRYQFPDVLPQMPLQLVKTKNPEQRIVETLQHIVLNNQQDFHDDVPQRFLELVQLCRIASADTLESIWRQVSDKPRYRRWLLSAVSASGTTEALKFIKTRIRNDELNYIQTLLTVSLAFHLMKVDEHTLPIAADLMTSSRIQRSPMLQQVACLGYSSVVNRYCSQTSACPKEALQPIHDLADEAISKGREDKMKLALKCIGNMGEPASLKRILKFLPISSSSASDIPTHIQIDAIMALRKIAWKDPRTVQGYLIQILADQSLLPEVRMMACAVIFETRPALPLITTIANVVMKESNLQVASFVYSHMKALSKSRLPYMYNISSACNIALKLLAPKLDRLSYRYSKVIRVGGYFDNYRVGVAGDVFVMNSPGTMFPSAIISKLMANSAGSVADLVEVGVRVEGLTDVIMKRNIPFAEYPTYKKIRELGKTLLGWKELPTETPLISAYLKILGQEVAYVNINKEVLQQAMKTIVEPADRNTAMKRIANQIRNGISGQWTQPVWMGELRYIVPSCLGLPLEYGSYTTALARAAANVDGKMTPPLTGDFRPSQLLESTMQIRSDINPSLYVHTVATMGVNTEYFQHAVEIQGKVQMRVPMKFDAKIDMKLKNIKIETNPCREETEILVGRHKAFAVSRNIGELGVEKRTSILPGDSSSNIVEEPFNPTERASRESFTMQGPDSIPSKHFHSSQEDLLHGTRRKIHKRDICIKLHRLGCQLCFFRRSRDASFIKNTYLHRLIGEHEAKIVLMPVQTDADIDKIQLEIQAGSRAASKIIHEVNSESEEEDETSPYEDIQAKLKKILGIDNVFKVANKTRHQKKRPSKKENTMLTELGTDPNAKTPSSSSSASSAVSSSSSSSASSPDHRKPIDEDDNDQVKQTRNKDTS",
                  "midline": "MRGIILALVLTLVGSQKFDIDPGF+SR+SYLY+YEG MLNGLQ+RSL KAGVRLSSKLEI+GL EN YLLKVRSPQVEEYNGVWPRDPFTRSSKITQ++SSCF+R FKFEYSSGRIGNIYAPEDCPD C+NIVRGILNM Q+TIKKSQNVYELQEAGIGG+CH RYVIQEDRKNSR+ VT+TVD NNCQEKV+KS+GMAYIYPCPVD MKERL KGT AFSYKLKQSDSGTLIT+V+S+QVYQISPF+EPTGVAVMEARQQLTL+EVRSERGSAP +PMQ+YGSLRY+FP VLPQMPLQL+KTKNPEQRIVETLQHIVLNNQQDFHDDV  RFLE+VQLCRIA+AD LESIWRQVSDKPRYRRWLLSAVSASGTTE LKF+K RIRND+LNYIQTLLTVSL  HL++ DEHTLPIAADLMTSSRIQ++P+LQQVACLGYSSVVNRYCSQTSACPKEALQPIHDLADEAIS+GREDKMKLALKCIGNMGEPASLKRILKFLPISSSSA+DIP HIQIDAI AL+KIAWKDP+TVQGYLIQILADQSL PEVRMMACAVIFETRPAL LITTIANV MKESN+QVASFVYSHMK+LSKSRLP+MYNISSACNIALKLL+PKLD +SYRYSKVIR   YFDNYRVG  G++FV+NSP TMFPSAIISKLMANSAGSVADLVEVG+RVEGL DVIMKRNIPFAEYPTYK+I+ELGK L GWKELPTETPL+SAYLKILGQEVA++NINKE+LQQ MKT+VEPADRN A+KRIANQIRN I+GQWTQPVWMGELRY+VPSCLGLPLEYGSYTTALARAA +V+GKMTPPLTGDFR SQLLESTMQIRSD+ PSLYVHTVATMGVNTEYFQHAVEIQG+VQ R+PMKFDAKID+KLKN+KIETNPCREETEI+VGRHKAFAVSRNIGELGVEKRTSILP D+  ++ EEPF  +ERASRE F MQGPDS+P K  HSS+EDL   T ++ HKRDIC+K+H +GCQLCF RRSRDASFI+NTYLH+LIGEHEAKIVLMPV TDADIDKIQLEIQAGSRAA++II EVN ESEEEDE+SPYEDIQAKLK+ILGID++FKVANKTRH K RPSKK NT+L E GT+P+AKT SSSSSASS  +SSSSSSASSP+ +KP+DE++NDQVKQ RNKD S"
                }
              ]
            },
            {
              "num": 21,
              "description": [
                {
                  "id": "gb|NXJ06859.1|",
                  "accession": "NXJ06859",
                  "title": "VIT2 protein [Odontophorus gujanensis]",
                  "taxid": 886794,
                  "sciname": "Odontophorus gujanensis"
                }
              ],
              "len": 1804,
              "hsps": [
                {
                  "num": 1,
                  "bit_score": 2063.11,
                  "score": 5344,
                  "evalue": 0,
                  "identity": 1006,
                  "positive": 1081,
                  "query_from": 18,
                  "query_to": 1166,
                  "hit_from": 1,
                  "hit_to": 1145,
                  "align_len": 1149,
                  "gaps": 4,
                  "qseq": "FDIDPGFNSRRSYLYNYEGSMLNGLQDRSLGKAGVRLSSKLEISGLPENAYLLKVRSPQVEEYNGVWPRDPFTRSSKITQVISSCFTRLFKFEYSSGRIGNIYAPEDCPDLCVNIVRGILNMFQMTIKKSQNVYELQEAGIGGICHARYVIQEDRKNSRIYVTRTVDLNNCQEKVQKSIGMAYIYPCPVDVMKERLTKGTTAFSYKLKQSDSGTLITDVSSRQVYQISPFNEPTGVAVMEARQQLTLVEVRSERGSAPDVPMQNYGSLRYRFPAVLPQMPLQLIKTKNPEQRIVETLQHIVLNNQQDFHDDVSYRFLEVVQLCRIANADNLESIWRQVSDKPRYRRWLLSAVSASGTTETLKFLKNRIRNDDLNYIQTLLTVSLTLHLLQADEHTLPIAADLMTSSRIQKNPVLQQVACLGYSSVVNRYCSQTSACPKEALQPIHDLADEAISRGREDKMKLALKCIGNMGEPASLKRILKFLPISSSSAADIPVHIQIDAITALKKIAWKDPKTVQGYLIQILADQSLPPEVRMMACAVIFETRPALALITTIANVAMKESNMQVASFVYSHMKSLSKSRLPFMYNISSACNIALKLLSPKLDSMSYRYSKVIRADTYFDNYRVGATGEIFVVNSPRTMFPSAIISKLMANSAGSVADLVEVGIRVEGLADVIMKRNIPFAEYPTYKQIKELGKALQGWKELPTETPLVSAYLKILGQEVAFININKELLQQVMKTVVEPADRNAAIKRIANQIRNSIAGQWTQPVWMGELRYVVPSCLGLPLEYGSYTTALARAAVSVEGKMTPPLTGDFRLSQLLESTMQIRSDLKPSLYVHTVATMGVNTEYFQHAVEIQGEVQTRMPMKFDAKIDVKLKNLKIETNPCREETEIVVGRHKAFAVSRNIGELGVEKRTSILPEDAPLDVTEEPFQTSERASREHFAMQGPDSMPRKQSHSSREDLRRSTGKRAHKRDICLKMHHIGCQLCFSRRSRDASFIQNTYLHKLIGEHEAKIVLMPVHTDADIDKIQLEIQAGSRAAARIITEVNPESEEEDESSPYEDIQAKLKRILGIDSMFKVANKTRHPKNRPSKKGNTVLAEFGTEPDAKTSSSSSSASSTATSSSSSSASSPNRKKPMDEEENDQVKQARNKDA",
                  "hseq": "FPTDPGFSIRRSYMYKYEGLMLNGLQERGLGKAGVRLSSKLEISGLSENAYLLKVRSPQVEEYNGVWPRDPFTRSSKITQAVSSCFTRPFKFEYSSGRIGSIYAPEDCPDLCVNIVRGILNMLQITIKKSQNVYELQEAGIGGICHTRYVIQEDRKNNRVSVTKTVDQNNCQEKVQKSVGMAYIYPCPVDMMKEGLTKGTTAFSYKLKQSDSGTLITEVASQQVYQISPFSEPTGVAVTEARQQLTLLEVRSERGGAPDVPMQSYGSLHYRFPAVLPQMPLQLIKTKNPEQRIVETLQHIVLNNQQDFHDDVPYRFLELVQLCRIASSDTLESVWRQVSDKPRYRRWLLSAVSASGTAEALKFLKTRIRNDDLNYIQTLLTVSFTLHLMKADEHTLPIAADLMTSSRIQKNPMLQQVACLGYSSLVNRYCSQTTACPKEALQPIRDLADEAISRGREDKMKLALKCIGNMGELANLKHVLKFFPTSSSSASDIPIHIQIDAIMALRKIARKDPKTVQGHLIQTLADQSLSPEVRMMACAVIFETRPALATITTIANIAMKESNLQVASFVYSHMKSLSKSRLPFMYNISSACNIALKLLAPKLDRLSYRYSKVIRAGSYFDNYRAGAAGEIFVMNSPETMFPSAIIFKLMANSAGSVADLVEVGIRVEGLTDVIMKRNIPFAEYPAYKKIKELGKTLLGWKELPTQTPLISAYVKILGQEMAFITINKEVLQQAMKTILEPADRNTAMRRIASQIRNGITGQWTQPVWMGELRYMVPSCLGLPLEYGSYTTALAQAAVSVDGKMTPPLTGDFRLSQLLESTMQIRSDLNPSLYVHTVATMGVNTEYFQHIVEIEGEVQTRIPMKFDAKIDMKLKNIKIETNPCREETEIVVGRHKAFAVSRNIGELGVEKRTSILPGDAPLNVMEEPFQTSERASREHFTMQGPDSVPRKQSDNSQEDFRPSTGKRTHKRDICLKMHHLGCQLCFSRRSRDASFIKNTYLHRLIGEHEAKVVLMPVHTDADIDKIQLEIQAGSRATSKIIDEVNSESEEENESSPYEDIQAKLKKILGIENVFKVANKTRHPKNRPSKKGNTMLAELRAEPDAKTSSSSSSVSSTATSSSSSSASSPNRKKPMEEED----KQARNKEA",
                  "midline": "F  DPGF+ RRSY+Y YEG MLNGLQ+R LGKAGVRLSSKLEISGL ENAYLLKVRSPQVEEYNGVWPRDPFTRSSKITQ +SSCFTR FKFEYSSGRIG+IYAPEDCPDLCVNIVRGILNM Q+TIKKSQNVYELQEAGIGGICH RYVIQEDRKN+R+ VT+TVD NNCQEKVQKS+GMAYIYPCPVD+MKE LTKGTTAFSYKLKQSDSGTLIT+V+S+QVYQISPF+EPTGVAV EARQQLTL+EVRSERG APDVPMQ+YGSL YRFPAVLPQMPLQLIKTKNPEQRIVETLQHIVLNNQQDFHDDV YRFLE+VQLCRIA++D LES+WRQVSDKPRYRRWLLSAVSASGT E LKFLK RIRNDDLNYIQTLLTVS TLHL++ADEHTLPIAADLMTSSRIQKNP+LQQVACLGYSS+VNRYCSQT+ACPKEALQPI DLADEAISRGREDKMKLALKCIGNMGE A+LK +LKF P SSSSA+DIP+HIQIDAI AL+KIA KDPKTVQG+LIQ LADQSL PEVRMMACAVIFETRPALA ITTIAN+AMKESN+QVASFVYSHMKSLSKSRLPFMYNISSACNIALKLL+PKLD +SYRYSKVIRA +YFDNYR GA GEIFV+NSP TMFPSAII KLMANSAGSVADLVEVGIRVEGL DVIMKRNIPFAEYP YK+IKELGK L GWKELPT+TPL+SAY+KILGQE+AFI INKE+LQQ MKT++EPADRN A++RIA+QIRN I GQWTQPVWMGELRY+VPSCLGLPLEYGSYTTALA+AAVSV+GKMTPPLTGDFRLSQLLESTMQIRSDL PSLYVHTVATMGVNTEYFQH VEI+GEVQTR+PMKFDAKID+KLKN+KIETNPCREETEIVVGRHKAFAVSRNIGELGVEKRTSILP DAPL+V EEPFQTSERASREHF MQGPDS+PRKQS +S+ED R STGKR HKRDICLKMHH+GCQLCFSRRSRDASFI+NTYLH+LIGEHEAK+VLMPVHTDADIDKIQLEIQAGSRA ++II EVN ESEEE+ESSPYEDIQAKLK+ILGI+++FKVANKTRHPKNRPSKKGNT+LAE   EPDAKTSSSSSS SSTATSSSSSSASSPNRKKPM+EE+    KQARNK+A"
                }
              ]
            },
            {
              "num": 22,
              "description": [
                {
                  "id": "ref|XP_040421751.1|",
                  "accession": "XP_040421751",
                  "title": "vitellogenin-2 [Cygnus olor]",
                  "taxid": 8869,
                  "sciname": "Cygnus olor"
                }
              ],
              "len": 1836,
              "hsps": [
                {
                  "num": 1,
                  "bit_score": 2060.42,
                  "score": 5337,
                  "evalue": 0,
                  "identity": 996,
                  "positive": 1088,
                  "query_from": 1,
                  "query_to": 1165,
                  "hit_from": 11,
                  "hit_to": 1175,
                  "align_len": 1165,
                  "gaps": 0,
                  "qseq": "MRGIILALVLTLVGSQKFDIDPGFNSRRSYLYNYEGSMLNGLQDRSLGKAGVRLSSKLEISGLPENAYLLKVRSPQVEEYNGVWPRDPFTRSSKITQVISSCFTRLFKFEYSSGRIGNIYAPEDCPDLCVNIVRGILNMFQMTIKKSQNVYELQEAGIGGICHARYVIQEDRKNSRIYVTRTVDLNNCQEKVQKSIGMAYIYPCPVDVMKERLTKGTTAFSYKLKQSDSGTLITDVSSRQVYQISPFNEPTGVAVMEARQQLTLVEVRSERGSAPDVPMQNYGSLRYRFPAVLPQMPLQLIKTKNPEQRIVETLQHIVLNNQQDFHDDVSYRFLEVVQLCRIANADNLESIWRQVSDKPRYRRWLLSAVSASGTTETLKFLKNRIRNDDLNYIQTLLTVSLTLHLLQADEHTLPIAADLMTSSRIQKNPVLQQVACLGYSSVVNRYCSQTSACPKEALQPIHDLADEAISRGREDKMKLALKCIGNMGEPASLKRILKFLPISSSSAADIPVHIQIDAITALKKIAWKDPKTVQGYLIQILADQSLPPEVRMMACAVIFETRPALALITTIANVAMKESNMQVASFVYSHMKSLSKSRLPFMYNISSACNIALKLLSPKLDSMSYRYSKVIRADTYFDNYRVGATGEIFVVNSPRTMFPSAIISKLMANSAGSVADLVEVGIRVEGLADVIMKRNIPFAEYPTYKQIKELGKALQGWKELPTETPLVSAYLKILGQEVAFININKELLQQVMKTVVEPADRNAAIKRIANQIRNSIAGQWTQPVWMGELRYVVPSCLGLPLEYGSYTTALARAAVSVEGKMTPPLTGDFRLSQLLESTMQIRSDLKPSLYVHTVATMGVNTEYFQHAVEIQGEVQTRMPMKFDAKIDVKLKNLKIETNPCREETEIVVGRHKAFAVSRNIGELGVEKRTSILPEDAPLDVTEEPFQTSERASREHFAMQGPDSMPRKQSHSSREDLRRSTGKRAHKRDICLKMHHIGCQLCFSRRSRDASFIQNTYLHKLIGEHEAKIVLMPVHTDADIDKIQLEIQAGSRAAARIITEVNPESEEEDESSPYEDIQAKLKRILGIDSMFKVANKTRHPKNRPSKKGNTVLAEFGTEPDAKTSSSSSSASSTATSSSSSSASSPNRKKPMDEEENDQVKQARNKD",
                  "hseq": "MRGIILALVLTLVGSQKFDIDPGFSSRKSYLYSYEGFMLNGLQERSLAKAGVRLSSKLEISGLSENTYLLKVRSPQVEEYNGVWPRDPFTRSSKITQMVSSCFSRPFKFEYSSGRIGNIYAPEDCPDTCINIVRGILNMMQITIKKSQNVYELQEAGIGGVCHTRYVIQEDRKNSRVSVTKTVDQNNCQEKVKKSVGMAYIYPCPVDTMKERLVKGTAAFSYKLKQLDSGTLITEVASQQVYQISPFSEPTGVAVMEARQQLTLLEVRSERGSAPGIPMQSYGSLRYQFPDVLPQMPLQLVKTKNPEQRIVETLQHIVLNNQQDFHDDVPQRFLELVQLCRIASADTLESIWRQVSDKPRYRRWLLSAVSASGTTEALKFIKTRIRNDELNYIQTLLTVSLAFHLMKVDEHTLPIAADLMTSSRIQRSPMLQQVACLGYSSVVNRYCSQTSACPKEALQPIHDLADEAISKGREDKMKLALKCIGNMGEPASLKRILKFLPISSSSASDIPTHVQIDAIMALRKIAWKDPRTVQGYLIQILADQSLLPEVRMMACAVIFETRPALPLITTIANVVMKESNLQVASFVYSHMKALSKSRLPYMYNISSACNIALKLLAPKLDRLSYRYSKVIRVGGYFDNYRVGVAGDVFVMNSPGTMFPSAIISKLMANSAGSVADLVEVGVRVEGLTDVIMKRNIPFAEYPTYKKIKELGKTLLGWKELPTETPLISAYLKIFGQEVAYVNINKEVLQQAMKTIVEPADRNTAMKRIANQIRNGISGQWTQPVWMGELRYIVPSCLGLPLEYGSYTTALARAAANVDGKMTPPLTGDFRPSQLLDSTMQIRSDINPSLYVHTVATMGVNTEYFQHAVEIQGKVQMRVPMKFDAKIDMKLKNIKIETNPCREETEILVGRHKAFAVSRNIGELGVEKRTSILPGDSSSNIVEEPFSPTERASRESFTMQGPDSIPSKHSHSSQEDLLHGTRRKIHKRDICIKLHRLGCQLCFFRRSRDASFIKNTYLHRLIGEHEAKIVLMPVQTDADIDKIQLEIQAGSRAASKIIHEVNSESEEEDETSPYEDIQAKLKKILGIDNVFKVANKTRHQKKRPSKKENTMLTELGTDPNAKTPSSSSSASSAVSSSSSSSASSPDHRKPVDEDDNDQVKQTRNKD",
                  "midline": "MRGIILALVLTLVGSQKFDIDPGF+SR+SYLY+YEG MLNGLQ+RSL KAGVRLSSKLEISGL EN YLLKVRSPQVEEYNGVWPRDPFTRSSKITQ++SSCF+R FKFEYSSGRIGNIYAPEDCPD C+NIVRGILNM Q+TIKKSQNVYELQEAGIGG+CH RYVIQEDRKNSR+ VT+TVD NNCQEKV+KS+GMAYIYPCPVD MKERL KGT AFSYKLKQ DSGTLIT+V+S+QVYQISPF+EPTGVAVMEARQQLTL+EVRSERGSAP +PMQ+YGSLRY+FP VLPQMPLQL+KTKNPEQRIVETLQHIVLNNQQDFHDDV  RFLE+VQLCRIA+AD LESIWRQVSDKPRYRRWLLSAVSASGTTE LKF+K RIRND+LNYIQTLLTVSL  HL++ DEHTLPIAADLMTSSRIQ++P+LQQVACLGYSSVVNRYCSQTSACPKEALQPIHDLADEAIS+GREDKMKLALKCIGNMGEPASLKRILKFLPISSSSA+DIP H+QIDAI AL+KIAWKDP+TVQGYLIQILADQSL PEVRMMACAVIFETRPAL LITTIANV MKESN+QVASFVYSHMK+LSKSRLP+MYNISSACNIALKLL+PKLD +SYRYSKVIR   YFDNYRVG  G++FV+NSP TMFPSAIISKLMANSAGSVADLVEVG+RVEGL DVIMKRNIPFAEYPTYK+IKELGK L GWKELPTETPL+SAYLKI GQEVA++NINKE+LQQ MKT+VEPADRN A+KRIANQIRN I+GQWTQPVWMGELRY+VPSCLGLPLEYGSYTTALARAA +V+GKMTPPLTGDFR SQLL+STMQIRSD+ PSLYVHTVATMGVNTEYFQHAVEIQG+VQ R+PMKFDAKID+KLKN+KIETNPCREETEI+VGRHKAFAVSRNIGELGVEKRTSILP D+  ++ EEPF  +ERASRE F MQGPDS+P K SHSS+EDL   T ++ HKRDIC+K+H +GCQLCF RRSRDASFI+NTYLH+LIGEHEAKIVLMPV TDADIDKIQLEIQAGSRAA++II EVN ESEEEDE+SPYEDIQAKLK+ILGID++FKVANKTRH K RPSKK NT+L E GT+P+AKT SSSSSASS  +SSSSSSASSP+ +KP+DE++NDQVKQ RNKD"
                }
              ]
            },
            {
              "num": 23,
              "description": [
                {
                  "id": "gb|NXI64160.1|",
                  "accession": "NXI64160",
                  "title": "VIT2 protein [Anseranas semipalmata]",
                  "taxid": 8851,
                  "sciname": "Anseranas semipalmata"
                }
              ],
              "len": 1832,
              "hsps": [
                {
                  "num": 1,
                  "bit_score": 2057.72,
                  "score": 5330,
                  "evalue": 0,
                  "identity": 993,
                  "positive": 1085,
                  "query_from": 1,
                  "query_to": 1165,
                  "hit_from": 1,
                  "hit_to": 1165,
                  "align_len": 1165,
                  "gaps": 0,
                  "qseq": "MRGIILALVLTLVGSQKFDIDPGFNSRRSYLYNYEGSMLNGLQDRSLGKAGVRLSSKLEISGLPENAYLLKVRSPQVEEYNGVWPRDPFTRSSKITQVISSCFTRLFKFEYSSGRIGNIYAPEDCPDLCVNIVRGILNMFQMTIKKSQNVYELQEAGIGGICHARYVIQEDRKNSRIYVTRTVDLNNCQEKVQKSIGMAYIYPCPVDVMKERLTKGTTAFSYKLKQSDSGTLITDVSSRQVYQISPFNEPTGVAVMEARQQLTLVEVRSERGSAPDVPMQNYGSLRYRFPAVLPQMPLQLIKTKNPEQRIVETLQHIVLNNQQDFHDDVSYRFLEVVQLCRIANADNLESIWRQVSDKPRYRRWLLSAVSASGTTETLKFLKNRIRNDDLNYIQTLLTVSLTLHLLQADEHTLPIAADLMTSSRIQKNPVLQQVACLGYSSVVNRYCSQTSACPKEALQPIHDLADEAISRGREDKMKLALKCIGNMGEPASLKRILKFLPISSSSAADIPVHIQIDAITALKKIAWKDPKTVQGYLIQILADQSLPPEVRMMACAVIFETRPALALITTIANVAMKESNMQVASFVYSHMKSLSKSRLPFMYNISSACNIALKLLSPKLDSMSYRYSKVIRADTYFDNYRVGATGEIFVVNSPRTMFPSAIISKLMANSAGSVADLVEVGIRVEGLADVIMKRNIPFAEYPTYKQIKELGKALQGWKELPTETPLVSAYLKILGQEVAFININKELLQQVMKTVVEPADRNAAIKRIANQIRNSIAGQWTQPVWMGELRYVVPSCLGLPLEYGSYTTALARAAVSVEGKMTPPLTGDFRLSQLLESTMQIRSDLKPSLYVHTVATMGVNTEYFQHAVEIQGEVQTRMPMKFDAKIDVKLKNLKIETNPCREETEIVVGRHKAFAVSRNIGELGVEKRTSILPEDAPLDVTEEPFQTSERASREHFAMQGPDSMPRKQSHSSREDLRRSTGKRAHKRDICLKMHHIGCQLCFSRRSRDASFIQNTYLHKLIGEHEAKIVLMPVHTDADIDKIQLEIQAGSRAAARIITEVNPESEEEDESSPYEDIQAKLKRILGIDSMFKVANKTRHPKNRPSKKGNTVLAEFGTEPDAKTSSSSSSASSTATSSSSSSASSPNRKKPMDEEENDQVKQARNKD",
                  "hseq": "MRGIILALVLTLVGSQKSDIDPGFSSRKSYLYSYEGFILNGLQERSLAKAGVRLSSKLEISGLSENAYLLKVRSPQVEEYNGVWPRDPFTRSSKITQMVSSCFSRPFKFEYSSGRIGNIYAPEDCPDMCVNIVRGILNMMQITIKKSQNVYELQEAGIGGVCHTRYVIQEDRKNSRVSVTKTVDQNNCQEKVKKSVGMAYIYPCPVDMMKERLIKGTTAFSYKLKQLDGGTLITEVASQQVYQISPFSEPTGVAVTEARQQLTLLEVRSERGSAPDIPMQSYGSLRYHFPSVLPQMPLQLIKTKNPEQRIVETLQHIILNNQQDFHDDVPYRFLELVQLCRIASADTLESIWRQVSDKPRYRRWLLSAVSATGTTEALKFIKTRIRSDDLNYIQTLLTVSLAFHLMKADEHTLPIAADLMTSSRIQKSPVLQQVACLGYSSVVNRYCSQTSACPKEALQPIHDLADEAISRGREDKMKLALKCIGNMGEPASLKRILKLLPVSSSSASDIPTHIQIDAIVALRKIAWKDPKTVQGYLIQILADQSLPPEVRMMACAVIFETRPALPLITTIANVVMKESNLQVASFVYSHMKALSKSRLPYMYNISSACNIALKLLAPKLDRLSYRYSKVVRVGGYFDNYRVGVAGDVFVINSPGTMFPSAIISKLMASSAGSVADLVEVGVRAEGLTDVITKQNIPFAEYPTYKKIKELGKTLLGWKELPTETPLISAYLKIFGQEVAYVNINKEVLHQAMKTIVEPSDRNTVMKRIASQIRNGIAGQWTQPVWMGELRYIVPSCLGLPLEYGSYTTALARAAVNVDGKMSPPLTGDFRPSQLLESTMQIRSDINPSLYVHTVATMGVNTEYFQHAVEIQGKAQMRAPMKFDAKIDMKLKNIKIETNPCREETEIVFGRHKAFAVSRNIGELGVEKRTSILPGDASSNIVEEPFKPSERTSRESFTMQGPDSMPRKHSDSSQEDLHHGTGRKTHKRDICIKLHHLGCQLCFFRRSRDASFIKNTYLHRLIGEHEAKIVLMPVQTDADIDKIQLEIQAGSRAASKIIHEVNSESEEEDETSPYEDIQDKLKKILGIEKVFKVANRTRHHKKQPSKKGKTMLTELGTDPSAKTPSSSSSASSAVSSSSSSSASSPDHKKPMDEDKNDRVKQTKNKD",
                  "midline": "MRGIILALVLTLVGSQK DIDPGF+SR+SYLY+YEG +LNGLQ+RSL KAGVRLSSKLEISGL ENAYLLKVRSPQVEEYNGVWPRDPFTRSSKITQ++SSCF+R FKFEYSSGRIGNIYAPEDCPD+CVNIVRGILNM Q+TIKKSQNVYELQEAGIGG+CH RYVIQEDRKNSR+ VT+TVD NNCQEKV+KS+GMAYIYPCPVD+MKERL KGTTAFSYKLKQ D GTLIT+V+S+QVYQISPF+EPTGVAV EARQQLTL+EVRSERGSAPD+PMQ+YGSLRY FP+VLPQMPLQLIKTKNPEQRIVETLQHI+LNNQQDFHDDV YRFLE+VQLCRIA+AD LESIWRQVSDKPRYRRWLLSAVSA+GTTE LKF+K RIR+DDLNYIQTLLTVSL  HL++ADEHTLPIAADLMTSSRIQK+PVLQQVACLGYSSVVNRYCSQTSACPKEALQPIHDLADEAISRGREDKMKLALKCIGNMGEPASLKRILK LP+SSSSA+DIP HIQIDAI AL+KIAWKDPKTVQGYLIQILADQSLPPEVRMMACAVIFETRPAL LITTIANV MKESN+QVASFVYSHMK+LSKSRLP+MYNISSACNIALKLL+PKLD +SYRYSKV+R   YFDNYRVG  G++FV+NSP TMFPSAIISKLMA+SAGSVADLVEVG+R EGL DVI K+NIPFAEYPTYK+IKELGK L GWKELPTETPL+SAYLKI GQEVA++NINKE+L Q MKT+VEP+DRN  +KRIA+QIRN IAGQWTQPVWMGELRY+VPSCLGLPLEYGSYTTALARAAV+V+GKM+PPLTGDFR SQLLESTMQIRSD+ PSLYVHTVATMGVNTEYFQHAVEIQG+ Q R PMKFDAKID+KLKN+KIETNPCREETEIV GRHKAFAVSRNIGELGVEKRTSILP DA  ++ EEPF+ SER SRE F MQGPDSMPRK S SS+EDL   TG++ HKRDIC+K+HH+GCQLCF RRSRDASFI+NTYLH+LIGEHEAKIVLMPV TDADIDKIQLEIQAGSRAA++II EVN ESEEEDE+SPYEDIQ KLK+ILGI+ +FKVAN+TRH K +PSKKG T+L E GT+P AKT SSSSSASS  +SSSSSSASSP+ KKPMDE++ND+VKQ +NKD"
                }
              ]
            },
            {
              "num": 24,
              "description": [
                {
                  "id": "ref|XP_032048408.1|",
                  "accession": "XP_032048408",
                  "title": "vitellogenin-2 [Aythya fuligula]",
                  "taxid": 219594,
                  "sciname": "Aythya fuligula"
                }
              ],
              "len": 1844,
              "hsps": [
                {
                  "num": 1,
                  "bit_score": 2056.18,
                  "score": 5326,
                  "evalue": 0,
                  "identity": 995,
                  "positive": 1088,
                  "query_from": 1,
                  "query_to": 1165,
                  "hit_from": 1,
                  "hit_to": 1164,
                  "align_len": 1165,
                  "gaps": 1,
                  "qseq": "MRGIILALVLTLVGSQKFDIDPGFNSRRSYLYNYEGSMLNGLQDRSLGKAGVRLSSKLEISGLPENAYLLKVRSPQVEEYNGVWPRDPFTRSSKITQVISSCFTRLFKFEYSSGRIGNIYAPEDCPDLCVNIVRGILNMFQMTIKKSQNVYELQEAGIGGICHARYVIQEDRKNSRIYVTRTVDLNNCQEKVQKSIGMAYIYPCPVDVMKERLTKGTTAFSYKLKQSDSGTLITDVSSRQVYQISPFNEPTGVAVMEARQQLTLVEVRSERGSAPDVPMQNYGSLRYRFPAVLPQMPLQLIKTKNPEQRIVETLQHIVLNNQQDFHDDVSYRFLEVVQLCRIANADNLESIWRQVSDKPRYRRWLLSAVSASGTTETLKFLKNRIRNDDLNYIQTLLTVSLTLHLLQADEHTLPIAADLMTSSRIQKNPVLQQVACLGYSSVVNRYCSQTSACPKEALQPIHDLADEAISRGREDKMKLALKCIGNMGEPASLKRILKFLPISSSSAADIPVHIQIDAITALKKIAWKDPKTVQGYLIQILADQSLPPEVRMMACAVIFETRPALALITTIANVAMKESNMQVASFVYSHMKSLSKSRLPFMYNISSACNIALKLLSPKLDSMSYRYSKVIRADTYFDNYRVGATGEIFVVNSPRTMFPSAIISKLMANSAGSVADLVEVGIRVEGLADVIMKRNIPFAEYPTYKQIKELGKALQGWKELPTETPLVSAYLKILGQEVAFININKELLQQVMKTVVEPADRNAAIKRIANQIRNSIAGQWTQPVWMGELRYVVPSCLGLPLEYGSYTTALARAAVSVEGKMTPPLTGDFRLSQLLESTMQIRSDLKPSLYVHTVATMGVNTEYFQHAVEIQGEVQTRMPMKFDAKIDVKLKNLKIETNPCREETEIVVGRHKAFAVSRNIGELGVEKRTSILPEDAPLDVTEEPFQTSERASREHFAMQGPDSMPRKQSHSSREDLRRSTGKRAHKRDICLKMHHIGCQLCFSRRSRDASFIQNTYLHKLIGEHEAKIVLMPVHTDADIDKIQLEIQAGSRAAARIITEVNPESEEEDESSPYEDIQAKLKRILGIDSMFKVANKTRHPKNRPSKKGNTVLAEFGTEPDAKTSSSSSSASSTATSSSSSSASSPNRKKPMDEEENDQVKQARNKD",
                  "hseq": "MRGIILALVLTLVGSQKFDIDPGFSSRKSYLYSYEGFMLNGLQERSLAKAGVRLSSKLEISGLSENTYLLKVRSPQVEEYNGVWPRDPFTRSSKITQMVSSCFSRPFKFEYSTGRIGNIYAPEDCPDTCVNIVRGILNMMQITIKKSQNVYELQESGIGGVCHTRYVIQEDRKNSRVSVTKTVDQNNCQEKVKKSIGMAYIYPCPVDTMKERLVKGTAAFSYKLKQLDGGTLITEVASQQVYQISPFSEPTGVAVMEARQQLTLLEVRSERGSAPDIPMQSYGSLRYQFPDVLPQMPLQLVKTKNPEQRVVETLQHIVLNNQQDFHDDVPQRFLELVQLCRIASADTLESIWRQVSDKPRYRRWLLSAVSASGTTEALKFIKTRIRNDELNYIQTLLTVSLAFHLMKVDEHTLPIAADLMTSSRIQRSPMLQQVACLGYSSVVNRYCSQTSACPKEALQPVHDLADEAISKGREDKMKLALKCIGNMGEPASLKRILKFLPISSSSASDIPTHIQIDAIMALRKIAWKDPRTVQGYLIQILADQSLLPEVRMMACAVIFETRPALPLITTIANVVMKESSLQVASFVYSHMKALSKSRLPYMYNISSACNIALKLLAPKLDRLSYRYSKVIRVGGYFDNYRVGVAGDVFVMNSPGTMFPSAIISKLMANSAGSVADLVEVGVRVEGLTDVIMKRNIPFAEYPTYKKIKELGKTLLGWKELPTETPLISAYLKIFGQEVAYVNINKEVLQQAMKTIVEPADRNTAMKRITNQIRNGISGQWTQPVWMGELRYIVPSCLGLPLEYGSYTTALARAAANVDGKMTPPLTGDFRPSQLLESTMQIRSDINPSLYVHTVATMGVNTEYFQHAVEIQGKVQMRVPMKFDAKIDMKLKNIKIETNPCREETEILVGRHKAFAVSRNIGELGVEKKTSILPGDSSSNIVEEPFNPTEGASRESFTMQGPDSIPRKHSHDSQEDLLRSTRRKTHKRDICIKLHRLGCQLCFFRRSRDASFIKNTYLHRLIGEHEAKIVLMPVQTDADIDKIQLEIQAGSRAASKIIHEVNSESEEEDETSPYEDIQAKLKKILGIDNVFKVANKTRHQKKRPSKKENTMLTELGTDPNAKTPSSSSSASS-ALSSSSSSASSPDHRKPMDEDDNDQVKQTRNRD",
                  "midline": "MRGIILALVLTLVGSQKFDIDPGF+SR+SYLY+YEG MLNGLQ+RSL KAGVRLSSKLEISGL EN YLLKVRSPQVEEYNGVWPRDPFTRSSKITQ++SSCF+R FKFEYS+GRIGNIYAPEDCPD CVNIVRGILNM Q+TIKKSQNVYELQE+GIGG+CH RYVIQEDRKNSR+ VT+TVD NNCQEKV+KSIGMAYIYPCPVD MKERL KGT AFSYKLKQ D GTLIT+V+S+QVYQISPF+EPTGVAVMEARQQLTL+EVRSERGSAPD+PMQ+YGSLRY+FP VLPQMPLQL+KTKNPEQR+VETLQHIVLNNQQDFHDDV  RFLE+VQLCRIA+AD LESIWRQVSDKPRYRRWLLSAVSASGTTE LKF+K RIRND+LNYIQTLLTVSL  HL++ DEHTLPIAADLMTSSRIQ++P+LQQVACLGYSSVVNRYCSQTSACPKEALQP+HDLADEAIS+GREDKMKLALKCIGNMGEPASLKRILKFLPISSSSA+DIP HIQIDAI AL+KIAWKDP+TVQGYLIQILADQSL PEVRMMACAVIFETRPAL LITTIANV MKES++QVASFVYSHMK+LSKSRLP+MYNISSACNIALKLL+PKLD +SYRYSKVIR   YFDNYRVG  G++FV+NSP TMFPSAIISKLMANSAGSVADLVEVG+RVEGL DVIMKRNIPFAEYPTYK+IKELGK L GWKELPTETPL+SAYLKI GQEVA++NINKE+LQQ MKT+VEPADRN A+KRI NQIRN I+GQWTQPVWMGELRY+VPSCLGLPLEYGSYTTALARAA +V+GKMTPPLTGDFR SQLLESTMQIRSD+ PSLYVHTVATMGVNTEYFQHAVEIQG+VQ R+PMKFDAKID+KLKN+KIETNPCREETEI+VGRHKAFAVSRNIGELGVEK+TSILP D+  ++ EEPF  +E ASRE F MQGPDS+PRK SH S+EDL RST ++ HKRDIC+K+H +GCQLCF RRSRDASFI+NTYLH+LIGEHEAKIVLMPV TDADIDKIQLEIQAGSRAA++II EVN ESEEEDE+SPYEDIQAKLK+ILGID++FKVANKTRH K RPSKK NT+L E GT+P+AKT SSSSSASS A SSSSSSASSP+ +KPMDE++NDQVKQ RN+D"
                }
              ]
            },
            {
              "num": 25,
              "description": [
                {
                  "id": "ref|XP_005022346.4|",
                  "accession": "XP_005022346",
                  "title": "vitellogenin-2 isoform X1 [Anas platyrhynchos]",
                  "taxid": 8839,
                  "sciname": "Anas platyrhynchos"
                }
              ],
              "len": 1856,
              "hsps": [
                {
                  "num": 1,
                  "bit_score": 2051.17,
                  "score": 5313,
                  "evalue": 0,
                  "identity": 991,
                  "positive": 1086,
                  "query_from": 1,
                  "query_to": 1165,
                  "hit_from": 11,
                  "hit_to": 1174,
                  "align_len": 1165,
                  "gaps": 1,
                  "qseq": "MRGIILALVLTLVGSQKFDIDPGFNSRRSYLYNYEGSMLNGLQDRSLGKAGVRLSSKLEISGLPENAYLLKVRSPQVEEYNGVWPRDPFTRSSKITQVISSCFTRLFKFEYSSGRIGNIYAPEDCPDLCVNIVRGILNMFQMTIKKSQNVYELQEAGIGGICHARYVIQEDRKNSRIYVTRTVDLNNCQEKVQKSIGMAYIYPCPVDVMKERLTKGTTAFSYKLKQSDSGTLITDVSSRQVYQISPFNEPTGVAVMEARQQLTLVEVRSERGSAPDVPMQNYGSLRYRFPAVLPQMPLQLIKTKNPEQRIVETLQHIVLNNQQDFHDDVSYRFLEVVQLCRIANADNLESIWRQVSDKPRYRRWLLSAVSASGTTETLKFLKNRIRNDDLNYIQTLLTVSLTLHLLQADEHTLPIAADLMTSSRIQKNPVLQQVACLGYSSVVNRYCSQTSACPKEALQPIHDLADEAISRGREDKMKLALKCIGNMGEPASLKRILKFLPISSSSAADIPVHIQIDAITALKKIAWKDPKTVQGYLIQILADQSLPPEVRMMACAVIFETRPALALITTIANVAMKESNMQVASFVYSHMKSLSKSRLPFMYNISSACNIALKLLSPKLDSMSYRYSKVIRADTYFDNYRVGATGEIFVVNSPRTMFPSAIISKLMANSAGSVADLVEVGIRVEGLADVIMKRNIPFAEYPTYKQIKELGKALQGWKELPTETPLVSAYLKILGQEVAFININKELLQQVMKTVVEPADRNAAIKRIANQIRNSIAGQWTQPVWMGELRYVVPSCLGLPLEYGSYTTALARAAVSVEGKMTPPLTGDFRLSQLLESTMQIRSDLKPSLYVHTVATMGVNTEYFQHAVEIQGEVQTRMPMKFDAKIDVKLKNLKIETNPCREETEIVVGRHKAFAVSRNIGELGVEKRTSILPEDAPLDVTEEPFQTSERASREHFAMQGPDSMPRKQSHSSREDLRRSTGKRAHKRDICLKMHHIGCQLCFSRRSRDASFIQNTYLHKLIGEHEAKIVLMPVHTDADIDKIQLEIQAGSRAAARIITEVNPESEEEDESSPYEDIQAKLKRILGIDSMFKVANKTRHPKNRPSKKGNTVLAEFGTEPDAKTSSSSSSASSTATSSSSSSASSPNRKKPMDEEENDQVKQARNKD",
                  "hseq": "MRGIILALVLTLVGSQKFDIDPGFSSRKSYLYSYEGFMLNGLQERSLAKAGVRLSSKLEISGLSENTYLLKVRSPQVEEYNGVWPRDPFTRSSKITQMVSSCFSRPFKFEYSTGRIGNIYAPEDCPDTCVNIVRGILNMMQITIKKSQNVYELQESGIGGVCHTRYVIQEDRKNSRVSVTKTVDQNNCQEKVKKSVGMAYIYPCPVDTMKERLVKGTAAFSYKLKQLDSGTLITEVASQQVYQISPFSEPTGVAVMEARQQLTLLEVRSERGSAPDIPMQSYGSLRYQFPDALPQMPLQLVKTKNPEQRIVETLQHIVLNNQQDFHDDVPQRFLELVQLCRIASADTLESIWRQVSDKPRYRRWLLSAVSASGTTEALQFIKTRIRNDELNYIQTLLTVSLAFHLMKVDEHTLPIAADLMTSSRIQRSPMLQQVACLGYSSVVNRYCSQTSACPKEALQPVHDLADEAISKGREDKMKLALKCIGNMGEPASLKRILKFLPISSSSASDIPTHIQIDAIMALRKIAWKDPRTVQGYLIQILADQSLLPEVRMMACAVIFETRPALPLITTIANVVMKESNLQVASFVYSHMKALSKSRLPYMYNISSACNIALKLLAPKLDRLSYRYSKVIRVGGYFDNYRVGVAGDVFVMNSPGTMFPSAIISKLMANSAGSVADLVEVGVRVEGLTDVITKRNIPFAEYPTYKKIKELGKTLLGWKELPTETPLISAYLKIFGQEVAYVNINKEVLQQAMKTIVEPADRNTAMKRIANQIRNGISGQWTQPVWMGELRYIVPSCLGLPLEYGSYTTALARAAANVDGKMTPPLTGDFRPSQLLESTMQIRSDINPSLYVHTVATMGVNTEYFQHAVEIQGKVQMRVPMKFDAKIDMKLKNIKIETNPCREETEILVGRHKAFAVSRNIGELGVEKKTSILPGDSSSNIVEEPFNPTEGASRESFTMQGPDSIPRKHSHDSQEDLLHGTRRKTHKRDICIKLHRLGCQLCFFRRSRDASFIKNTYLHRLIGEHEAKIVLMPVQTDADIDKIQLEIQAGSRAASKIIHEVNSESEEEDETSPYEDIQAKLKKILGIDNVFKVANKTRHQKKRPSKKENTMLTELGTDPNAKTPSSSSS-ASSALSSSSSSASSPDHRKPMDEDDNDQVKQTRNRD",
                  "midline": "MRGIILALVLTLVGSQKFDIDPGF+SR+SYLY+YEG MLNGLQ+RSL KAGVRLSSKLEISGL EN YLLKVRSPQVEEYNGVWPRDPFTRSSKITQ++SSCF+R FKFEYS+GRIGNIYAPEDCPD CVNIVRGILNM Q+TIKKSQNVYELQE+GIGG+CH RYVIQEDRKNSR+ VT+TVD NNCQEKV+KS+GMAYIYPCPVD MKERL KGT AFSYKLKQ DSGTLIT+V+S+QVYQISPF+EPTGVAVMEARQQLTL+EVRSERGSAPD+PMQ+YGSLRY+FP  LPQMPLQL+KTKNPEQRIVETLQHIVLNNQQDFHDDV  RFLE+VQLCRIA+AD LESIWRQVSDKPRYRRWLLSAVSASGTTE L+F+K RIRND+LNYIQTLLTVSL  HL++ DEHTLPIAADLMTSSRIQ++P+LQQVACLGYSSVVNRYCSQTSACPKEALQP+HDLADEAIS+GREDKMKLALKCIGNMGEPASLKRILKFLPISSSSA+DIP HIQIDAI AL+KIAWKDP+TVQGYLIQILADQSL PEVRMMACAVIFETRPAL LITTIANV MKESN+QVASFVYSHMK+LSKSRLP+MYNISSACNIALKLL+PKLD +SYRYSKVIR   YFDNYRVG  G++FV+NSP TMFPSAIISKLMANSAGSVADLVEVG+RVEGL DVI KRNIPFAEYPTYK+IKELGK L GWKELPTETPL+SAYLKI GQEVA++NINKE+LQQ MKT+VEPADRN A+KRIANQIRN I+GQWTQPVWMGELRY+VPSCLGLPLEYGSYTTALARAA +V+GKMTPPLTGDFR SQLLESTMQIRSD+ PSLYVHTVATMGVNTEYFQHAVEIQG+VQ R+PMKFDAKID+KLKN+KIETNPCREETEI+VGRHKAFAVSRNIGELGVEK+TSILP D+  ++ EEPF  +E ASRE F MQGPDS+PRK SH S+EDL   T ++ HKRDIC+K+H +GCQLCF RRSRDASFI+NTYLH+LIGEHEAKIVLMPV TDADIDKIQLEIQAGSRAA++II EVN ESEEEDE+SPYEDIQAKLK+ILGID++FKVANKTRH K RPSKK NT+L E GT+P+AKT SSSSS +S+A SSSSSSASSP+ +KPMDE++NDQVKQ RN+D"
                }
              ]
            },
            {
              "num": 26,
              "description": [
                {
                  "id": "gb|EOA99312.1|",
                  "accession": "EOA99312",
                  "title": "Vitellogenin-2, partial [Anas platyrhynchos]",
                  "taxid": 8839,
                  "sciname": "Anas platyrhynchos"
                }
              ],
              "len": 1827,
              "hsps": [
                {
                  "num": 1,
                  "bit_score": 2051.17,
                  "score": 5313,
                  "evalue": 0,
                  "identity": 991,
                  "positive": 1086,
                  "query_from": 1,
                  "query_to": 1165,
                  "hit_from": 1,
                  "hit_to": 1164,
                  "align_len": 1165,
                  "gaps": 1,
                  "qseq": "MRGIILALVLTLVGSQKFDIDPGFNSRRSYLYNYEGSMLNGLQDRSLGKAGVRLSSKLEISGLPENAYLLKVRSPQVEEYNGVWPRDPFTRSSKITQVISSCFTRLFKFEYSSGRIGNIYAPEDCPDLCVNIVRGILNMFQMTIKKSQNVYELQEAGIGGICHARYVIQEDRKNSRIYVTRTVDLNNCQEKVQKSIGMAYIYPCPVDVMKERLTKGTTAFSYKLKQSDSGTLITDVSSRQVYQISPFNEPTGVAVMEARQQLTLVEVRSERGSAPDVPMQNYGSLRYRFPAVLPQMPLQLIKTKNPEQRIVETLQHIVLNNQQDFHDDVSYRFLEVVQLCRIANADNLESIWRQVSDKPRYRRWLLSAVSASGTTETLKFLKNRIRNDDLNYIQTLLTVSLTLHLLQADEHTLPIAADLMTSSRIQKNPVLQQVACLGYSSVVNRYCSQTSACPKEALQPIHDLADEAISRGREDKMKLALKCIGNMGEPASLKRILKFLPISSSSAADIPVHIQIDAITALKKIAWKDPKTVQGYLIQILADQSLPPEVRMMACAVIFETRPALALITTIANVAMKESNMQVASFVYSHMKSLSKSRLPFMYNISSACNIALKLLSPKLDSMSYRYSKVIRADTYFDNYRVGATGEIFVVNSPRTMFPSAIISKLMANSAGSVADLVEVGIRVEGLADVIMKRNIPFAEYPTYKQIKELGKALQGWKELPTETPLVSAYLKILGQEVAFININKELLQQVMKTVVEPADRNAAIKRIANQIRNSIAGQWTQPVWMGELRYVVPSCLGLPLEYGSYTTALARAAVSVEGKMTPPLTGDFRLSQLLESTMQIRSDLKPSLYVHTVATMGVNTEYFQHAVEIQGEVQTRMPMKFDAKIDVKLKNLKIETNPCREETEIVVGRHKAFAVSRNIGELGVEKRTSILPEDAPLDVTEEPFQTSERASREHFAMQGPDSMPRKQSHSSREDLRRSTGKRAHKRDICLKMHHIGCQLCFSRRSRDASFIQNTYLHKLIGEHEAKIVLMPVHTDADIDKIQLEIQAGSRAAARIITEVNPESEEEDESSPYEDIQAKLKRILGIDSMFKVANKTRHPKNRPSKKGNTVLAEFGTEPDAKTSSSSSSASSTATSSSSSSASSPNRKKPMDEEENDQVKQARNKD",
                  "hseq": "MRGIILALVLTLVGSQKFDIDPGFSSRKSYLYSYEGFMLNGLQERSLAKAGVRLSSKLEISGLSENTYLLKVRSPQVEEYNGVWPRDPFTRSSKITQMVSSCFSRPFKFEYSTGRIGNIYAPEDCPDTCVNIVRGILNMMQITIKKSQNVYELQESGIGGVCHTRYVIQEDRKNSRVSVTKTVDQNNCQEKVKKSVGMAYIYPCPVDTMKERLVKGTAAFSYKLKQLDSGTLITEVASQQVYQISPFSEPTGVAVMEARQQLTLLEVRSERGSAPDIPMQSYGSLRYQFPDALPQMPLQLVKTKNPEQRIVETLQHIVLNNQQDFHDDVPQRFLELVQLCRIASADTLESIWRQVSDKPRYRRWLLSAVSASGTTEALQFIKTRIRNDELNYIQTLLTVSLAFHLMKVDEHTLPIAADLMTSSRIQRSPMLQQVACLGYSSVVNRYCSQTSACPKEALQPVHDLADEAISKGREDKMKLALKCIGNMGEPASLKRILKFLPISSSSASDIPTHIQIDAIMALRKIAWKDPRTVQGYLIQILADQSLLPEVRMMACAVIFETRPALPLITTIANVVMKESNLQVASFVYSHMKALSKSRLPYMYNISSACNIALKLLAPKLDRLSYRYSKVIRVGGYFDNYRVGVAGDVFVMNSPGTMFPSAIISKLMANSAGSVADLVEVGVRVEGLTDVITKRNIPFAEYPTYKKIKELGKTLLGWKELPTETPLISAYLKIFGQEVAYVNINKEVLQQAMKTIVEPADRNTAMKRIANQIRNGISGQWTQPVWMGELRYIVPSCLGLPLEYGSYTTALARAAANVDGKMTPPLTGDFRPSQLLESTMQIRSDINPSLYVHTVATMGVNTEYFQHAVEIQGKVQMRVPMKFDAKIDMKLKNIKIETNPCREETEILVGRHKAFAVSRNIGELGVEKKTSILPGDSSSNIVEEPFNPTEGASRESFTMQGPDSIPRKHSHDSQEDLLHGTRRKTHKRDICIKLHRLGCQLCFFRRSRDASFIKNTYLHRLIGEHEAKIVLMPVQTDADIDKIQLEIQAGSRAASKIIHEVNSESEEEDETSPYEDIQAKLKKILGIDNVFKVANKTRHQKKRPSKKENTMLTELGTDPNAKTPSSSSS-ASSALSSSSSSASSPDHRKPMDEDDNDQVKQTRNRD",
                  "midline": "MRGIILALVLTLVGSQKFDIDPGF+SR+SYLY+YEG MLNGLQ+RSL KAGVRLSSKLEISGL EN YLLKVRSPQVEEYNGVWPRDPFTRSSKITQ++SSCF+R FKFEYS+GRIGNIYAPEDCPD CVNIVRGILNM Q+TIKKSQNVYELQE+GIGG+CH RYVIQEDRKNSR+ VT+TVD NNCQEKV+KS+GMAYIYPCPVD MKERL KGT AFSYKLKQ DSGTLIT+V+S+QVYQISPF+EPTGVAVMEARQQLTL+EVRSERGSAPD+PMQ+YGSLRY+FP  LPQMPLQL+KTKNPEQRIVETLQHIVLNNQQDFHDDV  RFLE+VQLCRIA+AD LESIWRQVSDKPRYRRWLLSAVSASGTTE L+F+K RIRND+LNYIQTLLTVSL  HL++ DEHTLPIAADLMTSSRIQ++P+LQQVACLGYSSVVNRYCSQTSACPKEALQP+HDLADEAIS+GREDKMKLALKCIGNMGEPASLKRILKFLPISSSSA+DIP HIQIDAI AL+KIAWKDP+TVQGYLIQILADQSL PEVRMMACAVIFETRPAL LITTIANV MKESN+QVASFVYSHMK+LSKSRLP+MYNISSACNIALKLL+PKLD +SYRYSKVIR   YFDNYRVG  G++FV+NSP TMFPSAIISKLMANSAGSVADLVEVG+RVEGL DVI KRNIPFAEYPTYK+IKELGK L GWKELPTETPL+SAYLKI GQEVA++NINKE+LQQ MKT+VEPADRN A+KRIANQIRN I+GQWTQPVWMGELRY+VPSCLGLPLEYGSYTTALARAA +V+GKMTPPLTGDFR SQLLESTMQIRSD+ PSLYVHTVATMGVNTEYFQHAVEIQG+VQ R+PMKFDAKID+KLKN+KIETNPCREETEI+VGRHKAFAVSRNIGELGVEK+TSILP D+  ++ EEPF  +E ASRE F MQGPDS+PRK SH S+EDL   T ++ HKRDIC+K+H +GCQLCF RRSRDASFI+NTYLH+LIGEHEAKIVLMPV TDADIDKIQLEIQAGSRAA++II EVN ESEEEDE+SPYEDIQAKLK+ILGID++FKVANKTRH K RPSKK NT+L E GT+P+AKT SSSSS +S+A SSSSSSASSP+ +KPMDE++NDQVKQ RN+D"
                }
              ]
            },
            {
              "num": 27,
              "description": [
                {
                  "id": "ref|XP_035189509.1|",
                  "accession": "XP_035189509",
                  "title": "vitellogenin-2 isoform X1 [Oxyura jamaicensis]",
                  "taxid": 8884,
                  "sciname": "Oxyura jamaicensis"
                }
              ],
              "len": 1855,
              "hsps": [
                {
                  "num": 1,
                  "bit_score": 2049.63,
                  "score": 5309,
                  "evalue": 0,
                  "identity": 988,
                  "positive": 1084,
                  "query_from": 1,
                  "query_to": 1165,
                  "hit_from": 11,
                  "hit_to": 1175,
                  "align_len": 1165,
                  "gaps": 0,
                  "qseq": "MRGIILALVLTLVGSQKFDIDPGFNSRRSYLYNYEGSMLNGLQDRSLGKAGVRLSSKLEISGLPENAYLLKVRSPQVEEYNGVWPRDPFTRSSKITQVISSCFTRLFKFEYSSGRIGNIYAPEDCPDLCVNIVRGILNMFQMTIKKSQNVYELQEAGIGGICHARYVIQEDRKNSRIYVTRTVDLNNCQEKVQKSIGMAYIYPCPVDVMKERLTKGTTAFSYKLKQSDSGTLITDVSSRQVYQISPFNEPTGVAVMEARQQLTLVEVRSERGSAPDVPMQNYGSLRYRFPAVLPQMPLQLIKTKNPEQRIVETLQHIVLNNQQDFHDDVSYRFLEVVQLCRIANADNLESIWRQVSDKPRYRRWLLSAVSASGTTETLKFLKNRIRNDDLNYIQTLLTVSLTLHLLQADEHTLPIAADLMTSSRIQKNPVLQQVACLGYSSVVNRYCSQTSACPKEALQPIHDLADEAISRGREDKMKLALKCIGNMGEPASLKRILKFLPISSSSAADIPVHIQIDAITALKKIAWKDPKTVQGYLIQILADQSLPPEVRMMACAVIFETRPALALITTIANVAMKESNMQVASFVYSHMKSLSKSRLPFMYNISSACNIALKLLSPKLDSMSYRYSKVIRADTYFDNYRVGATGEIFVVNSPRTMFPSAIISKLMANSAGSVADLVEVGIRVEGLADVIMKRNIPFAEYPTYKQIKELGKALQGWKELPTETPLVSAYLKILGQEVAFININKELLQQVMKTVVEPADRNAAIKRIANQIRNSIAGQWTQPVWMGELRYVVPSCLGLPLEYGSYTTALARAAVSVEGKMTPPLTGDFRLSQLLESTMQIRSDLKPSLYVHTVATMGVNTEYFQHAVEIQGEVQTRMPMKFDAKIDVKLKNLKIETNPCREETEIVVGRHKAFAVSRNIGELGVEKRTSILPEDAPLDVTEEPFQTSERASREHFAMQGPDSMPRKQSHSSREDLRRSTGKRAHKRDICLKMHHIGCQLCFSRRSRDASFIQNTYLHKLIGEHEAKIVLMPVHTDADIDKIQLEIQAGSRAAARIITEVNPESEEEDESSPYEDIQAKLKRILGIDSMFKVANKTRHPKNRPSKKGNTVLAEFGTEPDAKTSSSSSSASSTATSSSSSSASSPNRKKPMDEEENDQVKQARNKD",
                  "hseq": "MRGIILALALTLAGSQKFDIDPGFSSRKSYLYSYEGFMLNGLQERSLAKAGVRLSSKLEISGLSENTYLLKVRSPQVEEYNGVWPRDPFSRSSKITQMVSSCFSRPFKFEYSSGRIGNIYAPEDCPDTCINIVRGILNMMQITIKKSQNVYELQEAGIGGVCHTRYVIQEDRKNSRVSVTKTVDQNNCQEKVKKSVGMAYIYPCPVDTMKERLVKGTAAFSYKLKQSDSGTLITEVASQQVYQISPFSEPTGVAVMEARQQLTLLEVRSERGSAPDIPMQSYGSLFYQFPDALPQMPLQLVKTKNPEQRIVETLQHIVLNNQQDFHDDVPQRFLELVQLCRIANTDSLESIWRQVSDKPRYRRWLLSAVSASGTTEALKFIKTRIRNDELNYIQTLLTVSLAFHLMKVDEHTLPIAADLMTSSRIQRNPMLQQVACLGYSSVVNRYCSQTSACPKEALQPVHDLADEAISKGREDKMKLALKCIGNMGEPASLKRILKFLPISSSSASDIPTHVHIDAIMALRKIAWKDPRTVQGYLIQILADQSLLPEVRMMACAVIFETRPALPLITTIANVVMKESNLQVASFVYSHMKALSKSRLPYMYNISSACNIALKLLAPKLDRLSYRYSKVIRVGGYFDNYRVGVAGDVFVMNSPGTMFPSAIISKLMANSAGSVADLVEVGVRVEGLTDIIMKRNIPFAEYPTYKKIKELGKTLLGWKELPTETPLISAYLKIFGQEVAYVNINKEVLQQAMKTIVEPADRNTAMKRIANQIRNGISGQWTQPVWMGELRYIVPSCLGLPLEYSSYTTALARAAANVDGKMTPPLTGDFRLSQLLESTMQIRSDINPSLYVHTVATMGVNTEYFQHAVEIQGKVQMRVPMKFDAKIDMKLKNIKIETNPCCEETEILVGRHKAFAVSRNIGELGVEKRTSILPGDSSSNIVEEPFNPTERASRESFTMQGPDSIPRTHSHSSQEDLLHGTRRKIHKRDICIKLHRLGCQLCFFRRSQDASFIKNTYLHRLIGEHEAKIVLMPVQTDADIDKIQLEIQAGSRAASKIIHEVNSESEEEDETSPYEDIQAKLKKILGIDNVFRVANKTRHQKKRPSKKENTMLTELGTDPNAKTPSSSSSASSAVSSSSSSSASSPDHRKPIDEDDNDQVKRTRNKD",
                  "midline": "MRGIILAL LTL GSQKFDIDPGF+SR+SYLY+YEG MLNGLQ+RSL KAGVRLSSKLEISGL EN YLLKVRSPQVEEYNGVWPRDPF+RSSKITQ++SSCF+R FKFEYSSGRIGNIYAPEDCPD C+NIVRGILNM Q+TIKKSQNVYELQEAGIGG+CH RYVIQEDRKNSR+ VT+TVD NNCQEKV+KS+GMAYIYPCPVD MKERL KGT AFSYKLKQSDSGTLIT+V+S+QVYQISPF+EPTGVAVMEARQQLTL+EVRSERGSAPD+PMQ+YGSL Y+FP  LPQMPLQL+KTKNPEQRIVETLQHIVLNNQQDFHDDV  RFLE+VQLCRIAN D+LESIWRQVSDKPRYRRWLLSAVSASGTTE LKF+K RIRND+LNYIQTLLTVSL  HL++ DEHTLPIAADLMTSSRIQ+NP+LQQVACLGYSSVVNRYCSQTSACPKEALQP+HDLADEAIS+GREDKMKLALKCIGNMGEPASLKRILKFLPISSSSA+DIP H+ IDAI AL+KIAWKDP+TVQGYLIQILADQSL PEVRMMACAVIFETRPAL LITTIANV MKESN+QVASFVYSHMK+LSKSRLP+MYNISSACNIALKLL+PKLD +SYRYSKVIR   YFDNYRVG  G++FV+NSP TMFPSAIISKLMANSAGSVADLVEVG+RVEGL D+IMKRNIPFAEYPTYK+IKELGK L GWKELPTETPL+SAYLKI GQEVA++NINKE+LQQ MKT+VEPADRN A+KRIANQIRN I+GQWTQPVWMGELRY+VPSCLGLPLEY SYTTALARAA +V+GKMTPPLTGDFRLSQLLESTMQIRSD+ PSLYVHTVATMGVNTEYFQHAVEIQG+VQ R+PMKFDAKID+KLKN+KIETNPC EETEI+VGRHKAFAVSRNIGELGVEKRTSILP D+  ++ EEPF  +ERASRE F MQGPDS+PR  SHSS+EDL   T ++ HKRDIC+K+H +GCQLCF RRS+DASFI+NTYLH+LIGEHEAKIVLMPV TDADIDKIQLEIQAGSRAA++II EVN ESEEEDE+SPYEDIQAKLK+ILGID++F+VANKTRH K RPSKK NT+L E GT+P+AKT SSSSSASS  +SSSSSSASSP+ +KP+DE++NDQVK+ RNKD"
                }
              ]
            },
            {
              "num": 28,
              "description": [
                {
                  "id": "ref|XP_035189513.1|",
                  "accession": "XP_035189513",
                  "title": "vitellogenin-2 isoform X5 [Oxyura jamaicensis]",
                  "taxid": 8884,
                  "sciname": "Oxyura jamaicensis"
                }
              ],
              "len": 1771,
              "hsps": [
                {
                  "num": 1,
                  "bit_score": 2049.25,
                  "score": 5308,
                  "evalue": 0,
                  "identity": 988,
                  "positive": 1084,
                  "query_from": 1,
                  "query_to": 1165,
                  "hit_from": 11,
                  "hit_to": 1175,
                  "align_len": 1165,
                  "gaps": 0,
                  "qseq": "MRGIILALVLTLVGSQKFDIDPGFNSRRSYLYNYEGSMLNGLQDRSLGKAGVRLSSKLEISGLPENAYLLKVRSPQVEEYNGVWPRDPFTRSSKITQVISSCFTRLFKFEYSSGRIGNIYAPEDCPDLCVNIVRGILNMFQMTIKKSQNVYELQEAGIGGICHARYVIQEDRKNSRIYVTRTVDLNNCQEKVQKSIGMAYIYPCPVDVMKERLTKGTTAFSYKLKQSDSGTLITDVSSRQVYQISPFNEPTGVAVMEARQQLTLVEVRSERGSAPDVPMQNYGSLRYRFPAVLPQMPLQLIKTKNPEQRIVETLQHIVLNNQQDFHDDVSYRFLEVVQLCRIANADNLESIWRQVSDKPRYRRWLLSAVSASGTTETLKFLKNRIRNDDLNYIQTLLTVSLTLHLLQADEHTLPIAADLMTSSRIQKNPVLQQVACLGYSSVVNRYCSQTSACPKEALQPIHDLADEAISRGREDKMKLALKCIGNMGEPASLKRILKFLPISSSSAADIPVHIQIDAITALKKIAWKDPKTVQGYLIQILADQSLPPEVRMMACAVIFETRPALALITTIANVAMKESNMQVASFVYSHMKSLSKSRLPFMYNISSACNIALKLLSPKLDSMSYRYSKVIRADTYFDNYRVGATGEIFVVNSPRTMFPSAIISKLMANSAGSVADLVEVGIRVEGLADVIMKRNIPFAEYPTYKQIKELGKALQGWKELPTETPLVSAYLKILGQEVAFININKELLQQVMKTVVEPADRNAAIKRIANQIRNSIAGQWTQPVWMGELRYVVPSCLGLPLEYGSYTTALARAAVSVEGKMTPPLTGDFRLSQLLESTMQIRSDLKPSLYVHTVATMGVNTEYFQHAVEIQGEVQTRMPMKFDAKIDVKLKNLKIETNPCREETEIVVGRHKAFAVSRNIGELGVEKRTSILPEDAPLDVTEEPFQTSERASREHFAMQGPDSMPRKQSHSSREDLRRSTGKRAHKRDICLKMHHIGCQLCFSRRSRDASFIQNTYLHKLIGEHEAKIVLMPVHTDADIDKIQLEIQAGSRAAARIITEVNPESEEEDESSPYEDIQAKLKRILGIDSMFKVANKTRHPKNRPSKKGNTVLAEFGTEPDAKTSSSSSSASSTATSSSSSSASSPNRKKPMDEEENDQVKQARNKD",
                  "hseq": "MRGIILALALTLAGSQKFDIDPGFSSRKSYLYSYEGFMLNGLQERSLAKAGVRLSSKLEISGLSENTYLLKVRSPQVEEYNGVWPRDPFSRSSKITQMVSSCFSRPFKFEYSSGRIGNIYAPEDCPDTCINIVRGILNMMQITIKKSQNVYELQEAGIGGVCHTRYVIQEDRKNSRVSVTKTVDQNNCQEKVKKSVGMAYIYPCPVDTMKERLVKGTAAFSYKLKQSDSGTLITEVASQQVYQISPFSEPTGVAVMEARQQLTLLEVRSERGSAPDIPMQSYGSLFYQFPDALPQMPLQLVKTKNPEQRIVETLQHIVLNNQQDFHDDVPQRFLELVQLCRIANTDSLESIWRQVSDKPRYRRWLLSAVSASGTTEALKFIKTRIRNDELNYIQTLLTVSLAFHLMKVDEHTLPIAADLMTSSRIQRNPMLQQVACLGYSSVVNRYCSQTSACPKEALQPVHDLADEAISKGREDKMKLALKCIGNMGEPASLKRILKFLPISSSSASDIPTHVHIDAIMALRKIAWKDPRTVQGYLIQILADQSLLPEVRMMACAVIFETRPALPLITTIANVVMKESNLQVASFVYSHMKALSKSRLPYMYNISSACNIALKLLAPKLDRLSYRYSKVIRVGGYFDNYRVGVAGDVFVMNSPGTMFPSAIISKLMANSAGSVADLVEVGVRVEGLTDIIMKRNIPFAEYPTYKKIKELGKTLLGWKELPTETPLISAYLKIFGQEVAYVNINKEVLQQAMKTIVEPADRNTAMKRIANQIRNGISGQWTQPVWMGELRYIVPSCLGLPLEYSSYTTALARAAANVDGKMTPPLTGDFRLSQLLESTMQIRSDINPSLYVHTVATMGVNTEYFQHAVEIQGKVQMRVPMKFDAKIDMKLKNIKIETNPCCEETEILVGRHKAFAVSRNIGELGVEKRTSILPGDSSSNIVEEPFNPTERASRESFTMQGPDSIPRTHSHSSQEDLLHGTRRKIHKRDICIKLHRLGCQLCFFRRSQDASFIKNTYLHRLIGEHEAKIVLMPVQTDADIDKIQLEIQAGSRAASKIIHEVNSESEEEDETSPYEDIQAKLKKILGIDNVFRVANKTRHQKKRPSKKENTMLTELGTDPNAKTPSSSSSASSAVSSSSSSSASSPDHRKPIDEDDNDQVKRTRNKD",
                  "midline": "MRGIILAL LTL GSQKFDIDPGF+SR+SYLY+YEG MLNGLQ+RSL KAGVRLSSKLEISGL EN YLLKVRSPQVEEYNGVWPRDPF+RSSKITQ++SSCF+R FKFEYSSGRIGNIYAPEDCPD C+NIVRGILNM Q+TIKKSQNVYELQEAGIGG+CH RYVIQEDRKNSR+ VT+TVD NNCQEKV+KS+GMAYIYPCPVD MKERL KGT AFSYKLKQSDSGTLIT+V+S+QVYQISPF+EPTGVAVMEARQQLTL+EVRSERGSAPD+PMQ+YGSL Y+FP  LPQMPLQL+KTKNPEQRIVETLQHIVLNNQQDFHDDV  RFLE+VQLCRIAN D+LESIWRQVSDKPRYRRWLLSAVSASGTTE LKF+K RIRND+LNYIQTLLTVSL  HL++ DEHTLPIAADLMTSSRIQ+NP+LQQVACLGYSSVVNRYCSQTSACPKEALQP+HDLADEAIS+GREDKMKLALKCIGNMGEPASLKRILKFLPISSSSA+DIP H+ IDAI AL+KIAWKDP+TVQGYLIQILADQSL PEVRMMACAVIFETRPAL LITTIANV MKESN+QVASFVYSHMK+LSKSRLP+MYNISSACNIALKLL+PKLD +SYRYSKVIR   YFDNYRVG  G++FV+NSP TMFPSAIISKLMANSAGSVADLVEVG+RVEGL D+IMKRNIPFAEYPTYK+IKELGK L GWKELPTETPL+SAYLKI GQEVA++NINKE+LQQ MKT+VEPADRN A+KRIANQIRN I+GQWTQPVWMGELRY+VPSCLGLPLEY SYTTALARAA +V+GKMTPPLTGDFRLSQLLESTMQIRSD+ PSLYVHTVATMGVNTEYFQHAVEIQG+VQ R+PMKFDAKID+KLKN+KIETNPC EETEI+VGRHKAFAVSRNIGELGVEKRTSILP D+  ++ EEPF  +ERASRE F MQGPDS+PR  SHSS+EDL   T ++ HKRDIC+K+H +GCQLCF RRS+DASFI+NTYLH+LIGEHEAKIVLMPV TDADIDKIQLEIQAGSRAA++II EVN ESEEEDE+SPYEDIQAKLK+ILGID++F+VANKTRH K RPSKK NT+L E GT+P+AKT SSSSSASS  +SSSSSSASSP+ +KP+DE++NDQVK+ RNKD"
                }
              ]
            },
            {
              "num": 29,
              "description": [
                {
                  "id": "ref|XP_038039165.1|",
                  "accession": "XP_038039165",
                  "title": "vitellogenin-2 isoform X2 [Anas platyrhynchos]",
                  "taxid": 8839,
                  "sciname": "Anas platyrhynchos"
                }
              ],
              "len": 1855,
              "hsps": [
                {
                  "num": 1,
                  "bit_score": 2044.24,
                  "score": 5295,
                  "evalue": 0,
                  "identity": 990,
                  "positive": 1085,
                  "query_from": 1,
                  "query_to": 1165,
                  "hit_from": 11,
                  "hit_to": 1173,
                  "align_len": 1165,
                  "gaps": 2,
                  "qseq": "MRGIILALVLTLVGSQKFDIDPGFNSRRSYLYNYEGSMLNGLQDRSLGKAGVRLSSKLEISGLPENAYLLKVRSPQVEEYNGVWPRDPFTRSSKITQVISSCFTRLFKFEYSSGRIGNIYAPEDCPDLCVNIVRGILNMFQMTIKKSQNVYELQEAGIGGICHARYVIQEDRKNSRIYVTRTVDLNNCQEKVQKSIGMAYIYPCPVDVMKERLTKGTTAFSYKLKQSDSGTLITDVSSRQVYQISPFNEPTGVAVMEARQQLTLVEVRSERGSAPDVPMQNYGSLRYRFPAVLPQMPLQLIKTKNPEQRIVETLQHIVLNNQQDFHDDVSYRFLEVVQLCRIANADNLESIWRQVSDKPRYRRWLLSAVSASGTTETLKFLKNRIRNDDLNYIQTLLTVSLTLHLLQADEHTLPIAADLMTSSRIQKNPVLQQVACLGYSSVVNRYCSQTSACPKEALQPIHDLADEAISRGREDKMKLALKCIGNMGEPASLKRILKFLPISSSSAADIPVHIQIDAITALKKIAWKDPKTVQGYLIQILADQSLPPEVRMMACAVIFETRPALALITTIANVAMKESNMQVASFVYSHMKSLSKSRLPFMYNISSACNIALKLLSPKLDSMSYRYSKVIRADTYFDNYRVGATGEIFVVNSPRTMFPSAIISKLMANSAGSVADLVEVGIRVEGLADVIMKRNIPFAEYPTYKQIKELGKALQGWKELPTETPLVSAYLKILGQEVAFININKELLQQVMKTVVEPADRNAAIKRIANQIRNSIAGQWTQPVWMGELRYVVPSCLGLPLEYGSYTTALARAAVSVEGKMTPPLTGDFRLSQLLESTMQIRSDLKPSLYVHTVATMGVNTEYFQHAVEIQGEVQTRMPMKFDAKIDVKLKNLKIETNPCREETEIVVGRHKAFAVSRNIGELGVEKRTSILPEDAPLDVTEEPFQTSERASREHFAMQGPDSMPRKQSHSSREDLRRSTGKRAHKRDICLKMHHIGCQLCFSRRSRDASFIQNTYLHKLIGEHEAKIVLMPVHTDADIDKIQLEIQAGSRAAARIITEVNPESEEEDESSPYEDIQAKLKRILGIDSMFKVANKTRHPKNRPSKKGNTVLAEFGTEPDAKTSSSSSSASSTATSSSSSSASSPNRKKPMDEEENDQVKQARNKD",
                  "hseq": "MRGIILALVLTLVGSQKFDIDPGFSSRKSYLYSYEGFMLNGLQERSLAKAGVRLSSKLEISGLSENTYLLKVRSPQVEEYNGVWPRDPFTRSSKITQMVSSCFSRPFKFEYSTGRIGNIYAPEDCPDTCVNIVRGILNMMQITIKKSQNVYELQESGIGGVCHTRYVIQEDRKNSRVSVTKTVDQNNCQEKVKKSVGMAYIYPCPVDTMKERLVKGTAAFSYKLKQLDSGTLITEVASQQVYQISPFSEPTGVAVMEARQQLTLLEVRSERGSAPDIPMQSYGSLRYQFPDALPQMPLQLVKTKNPEQRIVETLQHIVLNNQQDFHDDVPQRFLELVQLCRIASADTLESIWRQVSDKPRYRRWLLSAVSASGTTEALQFIKTRIRNDELNYIQTLLTVSLAFHLMKVDEHTLPIAADLMTSSRIQRSPMLQQVACLGYSSVVNRYCSQTSACPKEALQPVHDLADEAISKGREDKMKLALKCIGNMGEPASLKRILKFLPISSSSASDIPTHIQIDAIMALRKIAWKDPRTVQGYLIQILADQSLLPEVRMMACAVIFETRPALPLITTIANVVMKESNLQVASFVYSHMKALSKSRLPYMYNISSACNIALKLLAPKLDRLSYRYSKVIRVGGYFDNYRVGVAGDVFVMNSPGTMFPSAIISKLMANSAGSVADLVEVGVRVEGLTDVITKRNIPFAEYPTYKKIKELGKTLLGWKELPTETPLISAYLKIFGQEVAYVNINKEVLQQAMKTIVEPADRNTAMKRIANQIRNGISGQWTQPVWMGELRYIVPSCLGLPLEYGSYTTALARAAANVDGKMTPPLTGDFRPSQLLESTMQIRSDINPSLYVHTVATMGVNTEYFQHAVEIQGKVQMRVPMKFDAKIDMKLKNIKIETNPCREETEILVGRHKAFAVSRNIGELGVEKKTSILPGDSSSNIVEEPFNPTEGASRESFTM-GPDSIPRKHSHDSQEDLLHGTRRKTHKRDICIKLHRLGCQLCFFRRSRDASFIKNTYLHRLIGEHEAKIVLMPVQTDADIDKIQLEIQAGSRAASKIIHEVNSESEEEDETSPYEDIQAKLKKILGIDNVFKVANKTRHQKKRPSKKENTMLTELGTDPNAKTPSSSSS-ASSALSSSSSSASSPDHRKPMDEDDNDQVKQTRNRD",
                  "midline": "MRGIILALVLTLVGSQKFDIDPGF+SR+SYLY+YEG MLNGLQ+RSL KAGVRLSSKLEISGL EN YLLKVRSPQVEEYNGVWPRDPFTRSSKITQ++SSCF+R FKFEYS+GRIGNIYAPEDCPD CVNIVRGILNM Q+TIKKSQNVYELQE+GIGG+CH RYVIQEDRKNSR+ VT+TVD NNCQEKV+KS+GMAYIYPCPVD MKERL KGT AFSYKLKQ DSGTLIT+V+S+QVYQISPF+EPTGVAVMEARQQLTL+EVRSERGSAPD+PMQ+YGSLRY+FP  LPQMPLQL+KTKNPEQRIVETLQHIVLNNQQDFHDDV  RFLE+VQLCRIA+AD LESIWRQVSDKPRYRRWLLSAVSASGTTE L+F+K RIRND+LNYIQTLLTVSL  HL++ DEHTLPIAADLMTSSRIQ++P+LQQVACLGYSSVVNRYCSQTSACPKEALQP+HDLADEAIS+GREDKMKLALKCIGNMGEPASLKRILKFLPISSSSA+DIP HIQIDAI AL+KIAWKDP+TVQGYLIQILADQSL PEVRMMACAVIFETRPAL LITTIANV MKESN+QVASFVYSHMK+LSKSRLP+MYNISSACNIALKLL+PKLD +SYRYSKVIR   YFDNYRVG  G++FV+NSP TMFPSAIISKLMANSAGSVADLVEVG+RVEGL DVI KRNIPFAEYPTYK+IKELGK L GWKELPTETPL+SAYLKI GQEVA++NINKE+LQQ MKT+VEPADRN A+KRIANQIRN I+GQWTQPVWMGELRY+VPSCLGLPLEYGSYTTALARAA +V+GKMTPPLTGDFR SQLLESTMQIRSD+ PSLYVHTVATMGVNTEYFQHAVEIQG+VQ R+PMKFDAKID+KLKN+KIETNPCREETEI+VGRHKAFAVSRNIGELGVEK+TSILP D+  ++ EEPF  +E ASRE F M GPDS+PRK SH S+EDL   T ++ HKRDIC+K+H +GCQLCF RRSRDASFI+NTYLH+LIGEHEAKIVLMPV TDADIDKIQLEIQAGSRAA++II EVN ESEEEDE+SPYEDIQAKLK+ILGID++FKVANKTRH K RPSKK NT+L E GT+P+AKT SSSSS +S+A SSSSSSASSP+ +KPMDE++NDQVKQ RN+D"
                }
              ]
            },
            {
              "num": 30,
              "description": [
                {
                  "id": "ref|XP_035189510.1|",
                  "accession": "XP_035189510",
                  "title": "vitellogenin-2 isoform X2 [Oxyura jamaicensis]",
                  "taxid": 8884,
                  "sciname": "Oxyura jamaicensis"
                }
              ],
              "len": 1854,
              "hsps": [
                {
                  "num": 1,
                  "bit_score": 2043.08,
                  "score": 5292,
                  "evalue": 0,
                  "identity": 987,
                  "positive": 1083,
                  "query_from": 1,
                  "query_to": 1165,
                  "hit_from": 11,
                  "hit_to": 1174,
                  "align_len": 1165,
                  "gaps": 1,
                  "qseq": "MRGIILALVLTLVGSQKFDIDPGFNSRRSYLYNYEGSMLNGLQDRSLGKAGVRLSSKLEISGLPENAYLLKVRSPQVEEYNGVWPRDPFTRSSKITQVISSCFTRLFKFEYSSGRIGNIYAPEDCPDLCVNIVRGILNMFQMTIKKSQNVYELQEAGIGGICHARYVIQEDRKNSRIYVTRTVDLNNCQEKVQKSIGMAYIYPCPVDVMKERLTKGTTAFSYKLKQSDSGTLITDVSSRQVYQISPFNEPTGVAVMEARQQLTLVEVRSERGSAPDVPMQNYGSLRYRFPAVLPQMPLQLIKTKNPEQRIVETLQHIVLNNQQDFHDDVSYRFLEVVQLCRIANADNLESIWRQVSDKPRYRRWLLSAVSASGTTETLKFLKNRIRNDDLNYIQTLLTVSLTLHLLQADEHTLPIAADLMTSSRIQKNPVLQQVACLGYSSVVNRYCSQTSACPKEALQPIHDLADEAISRGREDKMKLALKCIGNMGEPASLKRILKFLPISSSSAADIPVHIQIDAITALKKIAWKDPKTVQGYLIQILADQSLPPEVRMMACAVIFETRPALALITTIANVAMKESNMQVASFVYSHMKSLSKSRLPFMYNISSACNIALKLLSPKLDSMSYRYSKVIRADTYFDNYRVGATGEIFVVNSPRTMFPSAIISKLMANSAGSVADLVEVGIRVEGLADVIMKRNIPFAEYPTYKQIKELGKALQGWKELPTETPLVSAYLKILGQEVAFININKELLQQVMKTVVEPADRNAAIKRIANQIRNSIAGQWTQPVWMGELRYVVPSCLGLPLEYGSYTTALARAAVSVEGKMTPPLTGDFRLSQLLESTMQIRSDLKPSLYVHTVATMGVNTEYFQHAVEIQGEVQTRMPMKFDAKIDVKLKNLKIETNPCREETEIVVGRHKAFAVSRNIGELGVEKRTSILPEDAPLDVTEEPFQTSERASREHFAMQGPDSMPRKQSHSSREDLRRSTGKRAHKRDICLKMHHIGCQLCFSRRSRDASFIQNTYLHKLIGEHEAKIVLMPVHTDADIDKIQLEIQAGSRAAARIITEVNPESEEEDESSPYEDIQAKLKRILGIDSMFKVANKTRHPKNRPSKKGNTVLAEFGTEPDAKTSSSSSSASSTATSSSSSSASSPNRKKPMDEEENDQVKQARNKD",
                  "hseq": "MRGIILALALTLAGSQKFDIDPGFSSRKSYLYSYEGFMLNGLQERSLAKAGVRLSSKLEISGLSENTYLLKVRSPQVEEYNGVWPRDPFSRSSKITQMVSSCFSRPFKFEYSSGRIGNIYAPEDCPDTCINIVRGILNMMQITIKKSQNVYELQEAGIGGVCHTRYVIQEDRKNSRVSVTKTVDQNNCQEKVKKSVGMAYIYPCPVDTMKERLVKGTAAFSYKLKQSDSGTLITEVASQQVYQISPFSEPTGVAVMEARQQLTLLEVRSERGSAPDIPMQSYGSLFYQFPDALPQMPLQLVKTKNPEQRIVETLQHIVLNNQQDFHDDVPQRFLELVQLCRIANTDSLESIWRQVSDKPRYRRWLLSAVSASGTTEALKFIKTRIRNDELNYIQTLLTVSLAFHLMKVDEHTLPIAADLMTSSRIQRNPMLQQVACLGYSSVVNRYCSQTSACPKEALQPVHDLADEAISKGREDKMKLALKCIGNMGEPASLKRILKFLPISSSSASDIPTHVHIDAIMALRKIAWKDPRTVQGYLIQILADQSLLPEVRMMACAVIFETRPALPLITTIANVVMKESNLQVASFVYSHMKALSKSRLPYMYNISSACNIALKLLAPKLDRLSYRYSKVIRVGGYFDNYRVGVAGDVFVMNSPGTMFPSAIISKLMANSAGSVADLVEVGVRVEGLTDIIMKRNIPFAEYPTYKKIKELGKTLLGWKELPTETPLISAYLKIFGQEVAYVNINKEVLQQAMKTIVEPADRNTAMKRIANQIRNGISGQWTQPVWMGELRYIVPSCLGLPLEYSSYTTALARAAANVDGKMTPPLTGDFRLSQLLESTMQIRSDINPSLYVHTVATMGVNTEYFQHAVEIQGKVQMRVPMKFDAKIDMKLKNIKIETNPCCEETEILVGRHKAFAVSRNIGELGVEKRTSILPGDSSSNIVEEPFNPTERASRESFTM-GPDSIPRTHSHSSQEDLLHGTRRKIHKRDICIKLHRLGCQLCFFRRSQDASFIKNTYLHRLIGEHEAKIVLMPVQTDADIDKIQLEIQAGSRAASKIIHEVNSESEEEDETSPYEDIQAKLKKILGIDNVFRVANKTRHQKKRPSKKENTMLTELGTDPNAKTPSSSSSASSAVSSSSSSSASSPDHRKPIDEDDNDQVKRTRNKD",
                  "midline": "MRGIILAL LTL GSQKFDIDPGF+SR+SYLY+YEG MLNGLQ+RSL KAGVRLSSKLEISGL EN YLLKVRSPQVEEYNGVWPRDPF+RSSKITQ++SSCF+R FKFEYSSGRIGNIYAPEDCPD C+NIVRGILNM Q+TIKKSQNVYELQEAGIGG+CH RYVIQEDRKNSR+ VT+TVD NNCQEKV+KS+GMAYIYPCPVD MKERL KGT AFSYKLKQSDSGTLIT+V+S+QVYQISPF+EPTGVAVMEARQQLTL+EVRSERGSAPD+PMQ+YGSL Y+FP  LPQMPLQL+KTKNPEQRIVETLQHIVLNNQQDFHDDV  RFLE+VQLCRIAN D+LESIWRQVSDKPRYRRWLLSAVSASGTTE LKF+K RIRND+LNYIQTLLTVSL  HL++ DEHTLPIAADLMTSSRIQ+NP+LQQVACLGYSSVVNRYCSQTSACPKEALQP+HDLADEAIS+GREDKMKLALKCIGNMGEPASLKRILKFLPISSSSA+DIP H+ IDAI AL+KIAWKDP+TVQGYLIQILADQSL PEVRMMACAVIFETRPAL LITTIANV MKESN+QVASFVYSHMK+LSKSRLP+MYNISSACNIALKLL+PKLD +SYRYSKVIR   YFDNYRVG  G++FV+NSP TMFPSAIISKLMANSAGSVADLVEVG+RVEGL D+IMKRNIPFAEYPTYK+IKELGK L GWKELPTETPL+SAYLKI GQEVA++NINKE+LQQ MKT+VEPADRN A+KRIANQIRN I+GQWTQPVWMGELRY+VPSCLGLPLEY SYTTALARAA +V+GKMTPPLTGDFRLSQLLESTMQIRSD+ PSLYVHTVATMGVNTEYFQHAVEIQG+VQ R+PMKFDAKID+KLKN+KIETNPC EETEI+VGRHKAFAVSRNIGELGVEKRTSILP D+  ++ EEPF  +ERASRE F M GPDS+PR  SHSS+EDL   T ++ HKRDIC+K+H +GCQLCF RRS+DASFI+NTYLH+LIGEHEAKIVLMPV TDADIDKIQLEIQAGSRAA++II EVN ESEEEDE+SPYEDIQAKLK+ILGID++F+VANKTRH K RPSKK NT+L E GT+P+AKT SSSSSASS  +SSSSSSASSP+ +KP+DE++NDQVK+ RNKD"
                }
              ]
            },
            {
              "num": 31,
              "description": [
                {
                  "id": "gb|NXC47345.1|",
                  "accession": "NXC47345",
                  "title": "VIT2 protein [Penelope pileata]",
                  "taxid": 1118817,
                  "sciname": "Penelope pileata"
                }
              ],
              "len": 1867,
              "hsps": [
                {
                  "num": 1,
                  "bit_score": 2038.08,
                  "score": 5279,
                  "evalue": 0,
                  "identity": 991,
                  "positive": 1078,
                  "query_from": 1,
                  "query_to": 1167,
                  "hit_from": 1,
                  "hit_to": 1167,
                  "align_len": 1167,
                  "gaps": 0,
                  "qseq": "MRGIILALVLTLVGSQKFDIDPGFNSRRSYLYNYEGSMLNGLQDRSLGKAGVRLSSKLEISGLPENAYLLKVRSPQVEEYNGVWPRDPFTRSSKITQVISSCFTRLFKFEYSSGRIGNIYAPEDCPDLCVNIVRGILNMFQMTIKKSQNVYELQEAGIGGICHARYVIQEDRKNSRIYVTRTVDLNNCQEKVQKSIGMAYIYPCPVDVMKERLTKGTTAFSYKLKQSDSGTLITDVSSRQVYQISPFNEPTGVAVMEARQQLTLVEVRSERGSAPDVPMQNYGSLRYRFPAVLPQMPLQLIKTKNPEQRIVETLQHIVLNNQQDFHDDVSYRFLEVVQLCRIANADNLESIWRQVSDKPRYRRWLLSAVSASGTTETLKFLKNRIRNDDLNYIQTLLTVSLTLHLLQADEHTLPIAADLMTSSRIQKNPVLQQVACLGYSSVVNRYCSQTSACPKEALQPIHDLADEAISRGREDKMKLALKCIGNMGEPASLKRILKFLPISSSSAADIPVHIQIDAITALKKIAWKDPKTVQGYLIQILADQSLPPEVRMMACAVIFETRPALALITTIANVAMKESNMQVASFVYSHMKSLSKSRLPFMYNISSACNIALKLLSPKLDSMSYRYSKVIRADTYFDNYRVGATGEIFVVNSPRTMFPSAIISKLMANSAGSVADLVEVGIRVEGLADVIMKRNIPFAEYPTYKQIKELGKALQGWKELPTETPLVSAYLKILGQEVAFININKELLQQVMKTVVEPADRNAAIKRIANQIRNSIAGQWTQPVWMGELRYVVPSCLGLPLEYGSYTTALARAAVSVEGKMTPPLTGDFRLSQLLESTMQIRSDLKPSLYVHTVATMGVNTEYFQHAVEIQGEVQTRMPMKFDAKIDVKLKNLKIETNPCREETEIVVGRHKAFAVSRNIGELGVEKRTSILPEDAPLDVTEEPFQTSERASREHFAMQGPDSMPRKQSHSSREDLRRSTGKRAHKRDICLKMHHIGCQLCFSRRSRDASFIQNTYLHKLIGEHEAKIVLMPVHTDADIDKIQLEIQAGSRAAARIITEVNPESEEEDESSPYEDIQAKLKRILGIDSMFKVANKTRHPKNRPSKKGNTVLAEFGTEPDAKTSSSSSSASSTATSSSSSSASSPNRKKPMDEEENDQVKQARNKDAS",
                  "hseq": "MRGIILALVLTLVGSQKFDIDPGFSSRKNYLFSYEGLMLNGLQERSLARAGVRWSCKLEISGLSDNVYLLKVRSPQVEEYNGVWPRDPFTRSSKITQILSSCFTRPFKFEYSSGRIGNIYGPEDCPEFCVNILRGPLNMLQITIKKSQNVYELQEAGIGGVCHTRYVVQEDRKNGRVTVTKTVDQNNCQEKVQKSVGMAYIYPCPVDMMKERLTKGTTAFSYKLKQSDGITLITEVVSQQVYQISPFSEPTGVAVMEARQQLTLLEVRSERSSAPDVAMQSYGSLRYHFPAVLPQMPLQLIKTKNPEQRIVETLQHIVVNNQQDFHDDVPYRFLELVQLCRIASADALESVWRQVSDKPRYRRWLLSAVSASGTAEALKFIKNRIRSDDLNYVQTLLTVSLALHLMKADEHTLPIAADLMTSSRIQKNPMLQQVACLGYSSVVNRYCSQTPGCPKEALQPIHDLADEAISRGREDKMKLALKCIGNMGEPASMKRILKFLPISSSSASDIPTHIQIDAIMALRKTAWKDPKTVQGYLIQILADQTLPPEVRMMACAVIFETRPALPLITAIANVAMRESSLQVASFVYSHMKALSKSRLPFMYNISSACNIALKLLASKLDRLNLRYSKAAQISHYSDEYKVGVAGDIFVMNSPGTMFPSAIISKLMASFAGSVADLVEAGIRVEGLTDVIMKRNIPFAEYPTYKKIKELGKALLGWKELPTETPLISGYLKILGQEMGYVIINKEALQQAMKAIAEPADRSSVIKRIISQIRNGIAGQWTQPVWMGELRYVVPSCLGLPLEYGSYTTALAHAAVNVDGKMTPPLTGDFRLSQLLESTMQIRSDVNPSLYVHTVATMGVNTEYFQHAVEIQGKVQTRVPMKFDAKIDMKLKNIKIETNPCREETEIVVGRHKAFAVSRNLGELGVEKRTSILPGGAPPNIVEEPFKTSEGASSKRFTVQGPDSVSRKQSHSSEEDLHRSTGIRTHKRDICLKLRHLGCQLCFSRRSRDASFIKNTYLYRLIGEHEVKIALLPVQTDADLDKIQLEIQAGSRAASKIINEVNSESEEEDESSPYEDIQAKLKRILGIENVFKVANKTRHEKRRPSKKGNTMLTELGTDPDAKTPSSSSSASSTATSSSSSSASSPGRKKPADEEENDQVKQARNKDTS",
                  "midline": "MRGIILALVLTLVGSQKFDIDPGF+SR++YL++YEG MLNGLQ+RSL +AGVR S KLEISGL +N YLLKVRSPQVEEYNGVWPRDPFTRSSKITQ++SSCFTR FKFEYSSGRIGNIY PEDCP+ CVNI+RG LNM Q+TIKKSQNVYELQEAGIGG+CH RYV+QEDRKN R+ VT+TVD NNCQEKVQKS+GMAYIYPCPVD+MKERLTKGTTAFSYKLKQSD  TLIT+V S+QVYQISPF+EPTGVAVMEARQQLTL+EVRSER SAPDV MQ+YGSLRY FPAVLPQMPLQLIKTKNPEQRIVETLQHIV+NNQQDFHDDV YRFLE+VQLCRIA+AD LES+WRQVSDKPRYRRWLLSAVSASGT E LKF+KNRIR+DDLNY+QTLLTVSL LHL++ADEHTLPIAADLMTSSRIQKNP+LQQVACLGYSSVVNRYCSQT  CPKEALQPIHDLADEAISRGREDKMKLALKCIGNMGEPAS+KRILKFLPISSSSA+DIP HIQIDAI AL+K AWKDPKTVQGYLIQILADQ+LPPEVRMMACAVIFETRPAL LIT IANVAM+ES++QVASFVYSHMK+LSKSRLPFMYNISSACNIALKLL+ KLD ++ RYSK  +   Y D Y+VG  G+IFV+NSP TMFPSAIISKLMA+ AGSVADLVE GIRVEGL DVIMKRNIPFAEYPTYK+IKELGKAL GWKELPTETPL+S YLKILGQE+ ++ INKE LQQ MK + EPADR++ IKRI +QIRN IAGQWTQPVWMGELRYVVPSCLGLPLEYGSYTTALA AAV+V+GKMTPPLTGDFRLSQLLESTMQIRSD+ PSLYVHTVATMGVNTEYFQHAVEIQG+VQTR+PMKFDAKID+KLKN+KIETNPCREETEIVVGRHKAFAVSRN+GELGVEKRTSILP  AP ++ EEPF+TSE AS + F +QGPDS+ RKQSHSS EDL RSTG R HKRDICLK+ H+GCQLCFSRRSRDASFI+NTYL++LIGEHE KI L+PV TDAD+DKIQLEIQAGSRAA++II EVN ESEEEDESSPYEDIQAKLKRILGI+++FKVANKTRH K RPSKKGNT+L E GT+PDAKT SSSSSASSTATSSSSSSASSP RKKP DEEENDQVKQARNKD S"
                }
              ]
            },
            {
              "num": 32,
              "description": [
                {
                  "id": "ref|XP_035189512.1|",
                  "accession": "XP_035189512",
                  "title": "vitellogenin-2 isoform X4 [Oxyura jamaicensis]",
                  "taxid": 8884,
                  "sciname": "Oxyura jamaicensis"
                }
              ],
              "len": 1801,
              "hsps": [
                {
                  "num": 1,
                  "bit_score": 2031.14,
                  "score": 5261,
                  "evalue": 0,
                  "identity": 1003,
                  "positive": 1099,
                  "query_from": 1,
                  "query_to": 1213,
                  "hit_from": 11,
                  "hit_to": 1197,
                  "align_len": 1213,
                  "gaps": 26,
                  "qseq": "MRGIILALVLTLVGSQKFDIDPGFNSRRSYLYNYEGSMLNGLQDRSLGKAGVRLSSKLEISGLPENAYLLKVRSPQVEEYNGVWPRDPFTRSSKITQVISSCFTRLFKFEYSSGRIGNIYAPEDCPDLCVNIVRGILNMFQMTIKKSQNVYELQEAGIGGICHARYVIQEDRKNSRIYVTRTVDLNNCQEKVQKSIGMAYIYPCPVDVMKERLTKGTTAFSYKLKQSDSGTLITDVSSRQVYQISPFNEPTGVAVMEARQQLTLVEVRSERGSAPDVPMQNYGSLRYRFPAVLPQMPLQLIKTKNPEQRIVETLQHIVLNNQQDFHDDVSYRFLEVVQLCRIANADNLESIWRQVSDKPRYRRWLLSAVSASGTTETLKFLKNRIRNDDLNYIQTLLTVSLTLHLLQADEHTLPIAADLMTSSRIQKNPVLQQVACLGYSSVVNRYCSQTSACPKEALQPIHDLADEAISRGREDKMKLALKCIGNMGEPASLKRILKFLPISSSSAADIPVHIQIDAITALKKIAWKDPKTVQGYLIQILADQSLPPEVRMMACAVIFETRPALALITTIANVAMKESNMQVASFVYSHMKSLSKSRLPFMYNISSACNIALKLLSPKLDSMSYRYSKVIRADTYFDNYRVGATGEIFVVNSPRTMFPSAIISKLMANSAGSVADLVEVGIRVEGLADVIMKRNIPFAEYPTYKQIKELGKALQGWKELPTETPLVSAYLKILGQEVAFININKELLQQVMKTVVEPADRNAAIKRIANQIRNSIAGQWTQPVWMGELRYVVPSCLGLPLEYGSYTTALARAAVSVEGKMTPPLTGDFRLSQLLESTMQIRSDLKPSLYVHTVATMGVNTEYFQHAVEIQGEVQTRMPMKFDAKIDVKLKNLKIETNPCREETEIVVGRHKAFAVSRNIGELGVEKRTSILPEDAPLDVTEEPFQTSERASREHFAMQGPDSMPRKQSHSSREDLRRSTGKRAHKRDICLKMHHIGCQLCFSRRSRDASFIQNTYLHKLIGEHEAKIVLMPVHTDADIDKIQLEIQAGSRAAARIITEVNPESEEEDESSPYEDIQAKLKRILGIDSMFKVANKTRHPKNRPSKKGNTVLAEFGTEPDAKTSSSSSSASSTATSSSSSSASSPNRKKPMDEEENDQVKQARNKDASSSSRSSKSSNSSKRSSSKSSNSSKRSSSSSSSSSSSSRSSSSSSSS",
                  "hseq": "MRGIILALALTLAGSQKFDIDPGFSSRKSYLYSYEGFMLNGLQERSLAKAGVRLSSKLEISGLSENTYLLKVRSPQVEEYNGVWPRDPFSRSSKITQMVSSCFSRPFKFEYSSGRIGNIYAPEDCPDTCINIVRGILNMMQITIKKSQNVYELQEAGIGGVCHTRYVIQEDRKNSRVSVTKTVDQNNCQEKVKKSVGMAYIYPCPVDTMKERLVKGTAAFSYKLKQSDSGTLITEVASQQVYQISPFSEPTGVAVMEARQQLTLLEVRSERGSAPDIPMQSYGSLFYQFPDALPQMPLQLVKTKNPEQRIVETLQHIVLNNQQDFHDDVPQRFLELVQLCRIANTDSLESIWRQVSDKPRYRRWLLSAVSASGTTEALKFIKTRIRNDELNYIQTLLTVSLAFHLMKVDEHTLPIAADLMTSSRIQRNPMLQQVACLGYSSVVNRYCSQTSACPKEALQPVHDLADEAISKGREDKMKLALKCIGNMGEPASLKRILKFLPISSSSASDIPTHVHIDAIMALRKIAWKDPRTVQGYLIQILADQSLLPEVRMMACAVIFETRPALPLITTIANVVMKESNLQVASFVYSHMKALSKSRLPYMYNISSACNIALKLLAPKLDRLSYRYSKVIRVGGYFDNYRVGVAGDVFVMNSPGTMFPSAIISKLMANSAGSVADLVEVGVRVEGLTDIIMKRNIPFAEYPTYKKIKELGKTLLGWKELPTETPLISAYLKIFGQEVAYVNINKEVLQQAMKTIVEPADRNTAMKRIANQIRNGISGQWTQPVWMGELRYIVPSCLGLPLEYSSYTTALARAAANVDGKMTPPLTGDFRLSQLLESTMQIRSDINPSLYVHTVATMGVNTEYFQHAVEIQGKVQMRVPMKFDAKIDMKLKNIKIETNPCCEETEILVGRHKAFAVSRNIGELGVEKRTSILPGDSSSNIVEEPFNPTERASRESFTMQGPDSIPRTHSHSSQEDLLHGTRRKIHKRDICIKLHRLGCQLCFFRRSQDASFIKNTYLHRLIGEHEAKIVLMPVQTDADIDKIQLEIQAGSRAASKIIHEVNSESEEEDETSPYEDIQAKLKKILGIDNVFRVANKTRHQKKRPSKKENTMLTELGTDPNAKTPSSSSSASSAVSSSSSSSASSPDHRKPIDEDDNDQVKRTRNKDTSRRS--------------------------SSSSGSGSSSKSSSSSS",
                  "midline": "MRGIILAL LTL GSQKFDIDPGF+SR+SYLY+YEG MLNGLQ+RSL KAGVRLSSKLEISGL EN YLLKVRSPQVEEYNGVWPRDPF+RSSKITQ++SSCF+R FKFEYSSGRIGNIYAPEDCPD C+NIVRGILNM Q+TIKKSQNVYELQEAGIGG+CH RYVIQEDRKNSR+ VT+TVD NNCQEKV+KS+GMAYIYPCPVD MKERL KGT AFSYKLKQSDSGTLIT+V+S+QVYQISPF+EPTGVAVMEARQQLTL+EVRSERGSAPD+PMQ+YGSL Y+FP  LPQMPLQL+KTKNPEQRIVETLQHIVLNNQQDFHDDV  RFLE+VQLCRIAN D+LESIWRQVSDKPRYRRWLLSAVSASGTTE LKF+K RIRND+LNYIQTLLTVSL  HL++ DEHTLPIAADLMTSSRIQ+NP+LQQVACLGYSSVVNRYCSQTSACPKEALQP+HDLADEAIS+GREDKMKLALKCIGNMGEPASLKRILKFLPISSSSA+DIP H+ IDAI AL+KIAWKDP+TVQGYLIQILADQSL PEVRMMACAVIFETRPAL LITTIANV MKESN+QVASFVYSHMK+LSKSRLP+MYNISSACNIALKLL+PKLD +SYRYSKVIR   YFDNYRVG  G++FV+NSP TMFPSAIISKLMANSAGSVADLVEVG+RVEGL D+IMKRNIPFAEYPTYK+IKELGK L GWKELPTETPL+SAYLKI GQEVA++NINKE+LQQ MKT+VEPADRN A+KRIANQIRN I+GQWTQPVWMGELRY+VPSCLGLPLEY SYTTALARAA +V+GKMTPPLTGDFRLSQLLESTMQIRSD+ PSLYVHTVATMGVNTEYFQHAVEIQG+VQ R+PMKFDAKID+KLKN+KIETNPC EETEI+VGRHKAFAVSRNIGELGVEKRTSILP D+  ++ EEPF  +ERASRE F MQGPDS+PR  SHSS+EDL   T ++ HKRDIC+K+H +GCQLCF RRS+DASFI+NTYLH+LIGEHEAKIVLMPV TDADIDKIQLEIQAGSRAA++II EVN ESEEEDE+SPYEDIQAKLK+ILGID++F+VANKTRH K RPSKK NT+L E GT+P+AKT SSSSSASS  +SSSSSSASSP+ +KP+DE++NDQVK+ RNKD S  S                          SSSS S S S SSSSSS"
                }
              ]
            },
            {
              "num": 33,
              "description": [
                {
                  "id": "ref|XP_035393527.1|",
                  "accession": "XP_035393527",
                  "title": "vitellogenin-2-like [Cygnus atratus]",
                  "taxid": 8868,
                  "sciname": "Cygnus atratus"
                }
              ],
              "len": 1804,
              "hsps": [
                {
                  "num": 1,
                  "bit_score": 2029.99,
                  "score": 5258,
                  "evalue": 0,
                  "identity": 979,
                  "positive": 1074,
                  "query_from": 14,
                  "query_to": 1165,
                  "hit_from": 7,
                  "hit_to": 1158,
                  "align_len": 1152,
                  "gaps": 0,
                  "qseq": "GSQKFDIDPGFNSRRSYLYNYEGSMLNGLQDRSLGKAGVRLSSKLEISGLPENAYLLKVRSPQVEEYNGVWPRDPFTRSSKITQVISSCFTRLFKFEYSSGRIGNIYAPEDCPDLCVNIVRGILNMFQMTIKKSQNVYELQEAGIGGICHARYVIQEDRKNSRIYVTRTVDLNNCQEKVQKSIGMAYIYPCPVDVMKERLTKGTTAFSYKLKQSDSGTLITDVSSRQVYQISPFNEPTGVAVMEARQQLTLVEVRSERGSAPDVPMQNYGSLRYRFPAVLPQMPLQLIKTKNPEQRIVETLQHIVLNNQQDFHDDVSYRFLEVVQLCRIANADNLESIWRQVSDKPRYRRWLLSAVSASGTTETLKFLKNRIRNDDLNYIQTLLTVSLTLHLLQADEHTLPIAADLMTSSRIQKNPVLQQVACLGYSSVVNRYCSQTSACPKEALQPIHDLADEAISRGREDKMKLALKCIGNMGEPASLKRILKFLPISSSSAADIPVHIQIDAITALKKIAWKDPKTVQGYLIQILADQSLPPEVRMMACAVIFETRPALALITTIANVAMKESNMQVASFVYSHMKSLSKSRLPFMYNISSACNIALKLLSPKLDSMSYRYSKVIRADTYFDNYRVGATGEIFVVNSPRTMFPSAIISKLMANSAGSVADLVEVGIRVEGLADVIMKRNIPFAEYPTYKQIKELGKALQGWKELPTETPLVSAYLKILGQEVAFININKELLQQVMKTVVEPADRNAAIKRIANQIRNSIAGQWTQPVWMGELRYVVPSCLGLPLEYGSYTTALARAAVSVEGKMTPPLTGDFRLSQLLESTMQIRSDLKPSLYVHTVATMGVNTEYFQHAVEIQGEVQTRMPMKFDAKIDVKLKNLKIETNPCREETEIVVGRHKAFAVSRNIGELGVEKRTSILPEDAPLDVTEEPFQTSERASREHFAMQGPDSMPRKQSHSSREDLRRSTGKRAHKRDICLKMHHIGCQLCFSRRSRDASFIQNTYLHKLIGEHEAKIVLMPVHTDADIDKIQLEIQAGSRAAARIITEVNPESEEEDESSPYEDIQAKLKRILGIDSMFKVANKTRHPKNRPSKKGNTVLAEFGTEPDAKTSSSSSSASSTATSSSSSSASSPNRKKPMDEEENDQVKQARNKD",
                  "hseq": "GSQKFDIDPGFSSRKSYLYSYEGFMLNGLQERSLAKAGVRLSSKLEISGLSENTYFLKVRSPQVEEYNGVWPRDPFTRSSKITQMVSSCFSRPFKFEYSSGRIGNIYAPEDCPDTCINIVRGILNMMQITIKKSQNVYELQEAGIGGVCHTRYVIQEDRKNSRVSVTKTVDQNNCQEKVKKSVGMAYIYPCPVDTMKERLVKGTAAFSYKLKQSDSGTLITEVASQQVYQISPFSEPTGVAVMEARQQLTLLEVRSERGSAPGIPMQSYGSLRYQFPDVLPQMPLQLVKTKNPEQRIVETLQHIVLNNQQDFHDDVPQRFLELVQLCRIASADTLESVWRQVSDKPRYRRWLLSAVSASGTTEALKFIKTRIRSDELNYIQTLLTVSLAFHLMKVDEHTLPIAADLMTSSRIQRSPMLQQVACLGYSSVVNRYCSQTSACPKEALQPIHDLADEAISKGREDKMKLALKCIGNMGEPASLKRILKFLPISSSSASDIPTHVQIDAIMALRKIAWKDPRTVQGYLIQILADQSLLPEVRMMACAVIFETRPALPLITTIANVVMKESNLQVASFVYSHMKALSKSRLPYMYNISSACNIALKLLAPKLDRLSYRYSKVIRVGGYFDNYRVGVAGDVFVMNSPGTMFPSAIISKLMANSAGSVADLVEVGVRVEGLTDVIMKRNIPFAEYPTYKKIKELGKTLLGWKELPTETPLISAYLKIFGQEVAYVNINKEVLQQAMKTIVEPADRNTAMKRIANQIRNGISGQWTQPVWMGELRYIVPSCLGLPLEYGSYTTALARAAANVDGKMTPPLTGDFRPSQLLDSTMQIRSDINPSLYVHTVATMGVNTEYFQHAVEIQGKVQMRVPMKFDAKIDMKLKNIKIETNPCREETEILVGRHKAFAVSRNIGELGVEKRTSILPGDSSSNIMEEPFSPTERASRESFTVQGPDSIPSKHSHSSQEDLLHGTRRKIHKRDICIKLHRLGCQLCFFRRSRDASFIKNTYLHRLIGEHEAKIVLMPVQTDADIDKIQLEIQAGSRAASKIIHEVNSESEEEDETSPYEDIQAKLKKILGIDNVFKVANKTRHQKKRPSKKENTMLTELGTDANAKTPSSSSSASSAVSSSSSSSASSPDHRKPIDEDDNDQVKQTRNKD",
                  "midline": "GSQKFDIDPGF+SR+SYLY+YEG MLNGLQ+RSL KAGVRLSSKLEISGL EN Y LKVRSPQVEEYNGVWPRDPFTRSSKITQ++SSCF+R FKFEYSSGRIGNIYAPEDCPD C+NIVRGILNM Q+TIKKSQNVYELQEAGIGG+CH RYVIQEDRKNSR+ VT+TVD NNCQEKV+KS+GMAYIYPCPVD MKERL KGT AFSYKLKQSDSGTLIT+V+S+QVYQISPF+EPTGVAVMEARQQLTL+EVRSERGSAP +PMQ+YGSLRY+FP VLPQMPLQL+KTKNPEQRIVETLQHIVLNNQQDFHDDV  RFLE+VQLCRIA+AD LES+WRQVSDKPRYRRWLLSAVSASGTTE LKF+K RIR+D+LNYIQTLLTVSL  HL++ DEHTLPIAADLMTSSRIQ++P+LQQVACLGYSSVVNRYCSQTSACPKEALQPIHDLADEAIS+GREDKMKLALKCIGNMGEPASLKRILKFLPISSSSA+DIP H+QIDAI AL+KIAWKDP+TVQGYLIQILADQSL PEVRMMACAVIFETRPAL LITTIANV MKESN+QVASFVYSHMK+LSKSRLP+MYNISSACNIALKLL+PKLD +SYRYSKVIR   YFDNYRVG  G++FV+NSP TMFPSAIISKLMANSAGSVADLVEVG+RVEGL DVIMKRNIPFAEYPTYK+IKELGK L GWKELPTETPL+SAYLKI GQEVA++NINKE+LQQ MKT+VEPADRN A+KRIANQIRN I+GQWTQPVWMGELRY+VPSCLGLPLEYGSYTTALARAA +V+GKMTPPLTGDFR SQLL+STMQIRSD+ PSLYVHTVATMGVNTEYFQHAVEIQG+VQ R+PMKFDAKID+KLKN+KIETNPCREETEI+VGRHKAFAVSRNIGELGVEKRTSILP D+  ++ EEPF  +ERASRE F +QGPDS+P K SHSS+EDL   T ++ HKRDIC+K+H +GCQLCF RRSRDASFI+NTYLH+LIGEHEAKIVLMPV TDADIDKIQLEIQAGSRAA++II EVN ESEEEDE+SPYEDIQAKLK+ILGID++FKVANKTRH K RPSKK NT+L E GT+ +AKT SSSSSASS  +SSSSSSASSP+ +KP+DE++NDQVKQ RNKD"
                }
              ]
            },
            {
              "num": 34,
              "description": [
                {
                  "id": "gb|NXK44965.1|",
                  "accession": "NXK44965",
                  "title": "VIT2 protein [Chauna torquata]",
                  "taxid": 30388,
                  "sciname": "Chauna torquata"
                }
              ],
              "len": 1818,
              "hsps": [
                {
                  "num": 1,
                  "bit_score": 2023.44,
                  "score": 5241,
                  "evalue": 0,
                  "identity": 972,
                  "positive": 1071,
                  "query_from": 18,
                  "query_to": 1165,
                  "hit_from": 1,
                  "hit_to": 1148,
                  "align_len": 1148,
                  "gaps": 0,
                  "qseq": "FDIDPGFNSRRSYLYNYEGSMLNGLQDRSLGKAGVRLSSKLEISGLPENAYLLKVRSPQVEEYNGVWPRDPFTRSSKITQVISSCFTRLFKFEYSSGRIGNIYAPEDCPDLCVNIVRGILNMFQMTIKKSQNVYELQEAGIGGICHARYVIQEDRKNSRIYVTRTVDLNNCQEKVQKSIGMAYIYPCPVDVMKERLTKGTTAFSYKLKQSDSGTLITDVSSRQVYQISPFNEPTGVAVMEARQQLTLVEVRSERGSAPDVPMQNYGSLRYRFPAVLPQMPLQLIKTKNPEQRIVETLQHIVLNNQQDFHDDVSYRFLEVVQLCRIANADNLESIWRQVSDKPRYRRWLLSAVSASGTTETLKFLKNRIRNDDLNYIQTLLTVSLTLHLLQADEHTLPIAADLMTSSRIQKNPVLQQVACLGYSSVVNRYCSQTSACPKEALQPIHDLADEAISRGREDKMKLALKCIGNMGEPASLKRILKFLPISSSSAADIPVHIQIDAITALKKIAWKDPKTVQGYLIQILADQSLPPEVRMMACAVIFETRPALALITTIANVAMKESNMQVASFVYSHMKSLSKSRLPFMYNISSACNIALKLLSPKLDSMSYRYSKVIRADTYFDNYRVGATGEIFVVNSPRTMFPSAIISKLMANSAGSVADLVEVGIRVEGLADVIMKRNIPFAEYPTYKQIKELGKALQGWKELPTETPLVSAYLKILGQEVAFININKELLQQVMKTVVEPADRNAAIKRIANQIRNSIAGQWTQPVWMGELRYVVPSCLGLPLEYGSYTTALARAAVSVEGKMTPPLTGDFRLSQLLESTMQIRSDLKPSLYVHTVATMGVNTEYFQHAVEIQGEVQTRMPMKFDAKIDVKLKNLKIETNPCREETEIVVGRHKAFAVSRNIGELGVEKRTSILPEDAPLDVTEEPFQTSERASREHFAMQGPDSMPRKQSHSSREDLRRSTGKRAHKRDICLKMHHIGCQLCFSRRSRDASFIQNTYLHKLIGEHEAKIVLMPVHTDADIDKIQLEIQAGSRAAARIITEVNPESEEEDESSPYEDIQAKLKRILGIDSMFKVANKTRHPKNRPSKKGNTVLAEFGTEPDAKTSSSSSSASSTATSSSSSSASSPNRKKPMDEEENDQVKQARNKD",
                  "hseq": "FPTDPGFSSRKSYLYSYEGFMLNGLQERSLAKAGMRLSSKLEISGLSENTYLLKVRSPQVEEYNGVWPRDPFTRSSKITQIVSSCFTRPFKFEYSSGRIGNIYAPEDCPDMCINIVRGILNMMQITIKKSQNVYELQEAGIGGVCHTRYVIQEDRKNSRVSVTKTVDQNNCQEKVKKSVGMAYVYPCPVDTMKERLVKGTTAFSYKLKQSDGGTLITEAASQQVYQISPFSEPTGVAIMEARQQLTLLEVRGERGSALDIPMQSYGSLRYQFPSALPQMPLQLIKTKNPEQRIVETLQHIVVNNQQDFHDDVPYRFLELVQLCRIASADILESIWRQVSDKPRYRRWLLSAVSATGTTEALKFIKTRIRNDDLNYIQTLLTVSLALHLMKADEHTLPIAADLMTSSRIQKSPMLQQVACLGYSSVVNRYCSQTSACPKEALQPIHDLADEAISKGREDKMKLALKCIGNMGEPASLKRILKVLPVSSSSTSDIPTHIQIDAIMALRKIAWKDPRTVQGYLIQILADQSVPPEVRMMACAVIFETRPALPLITTIANVVMKETNLQVASFVYSHMKALSKSRLPYMYNISSACNIALKLLAPKLDRLSYRYSKVIRVGGYFDNYRVGVAGDVFVMNSPGTMFPSAIVSKLMANSAGSVADLVEVGVRVEGLTDVIMKRNIPFAEYPTYKKIKELGKTLLGWKELPTETPLISAYLKILGQEVAYVNINKEVLHQAMKTIVEPADRSTVMKRIASQIRNGIAGQWTQPVWMGELRYVVPSCLGLPLEYGSYTTALARAAINVDGKMTPPLTGDFRPSQLLESTMQVRSDINPSLYVHTVATMGVNTEHFQHAIEIQGKVQTRVPMKFDTKIDMKLKNIKIETNPCREETEIVVGRHKAFAVSRNIGELGAEKMTSILPGVASSNIVEEPFKPSERASRETFTTQGPDSMPGKHSYSSQEDLRHGTGRKTHKRDICIKLHRLGCQLCFSRWSRDASFIKNTYLHRLIGEHEAKIVLLPVQTDADIDKIQLEIQAGSRAASKIIHEVNSESEEEDELSPYEDIQAKLKKILGIENVFKVANKTRHQKKRPSKKGNTMLTELGTDPNAKTPSSSSSASSTVSSSSSSSASSPDHKKPMNEDENDQIKQTRNKD",
                  "midline": "F  DPGF+SR+SYLY+YEG MLNGLQ+RSL KAG+RLSSKLEISGL EN YLLKVRSPQVEEYNGVWPRDPFTRSSKITQ++SSCFTR FKFEYSSGRIGNIYAPEDCPD+C+NIVRGILNM Q+TIKKSQNVYELQEAGIGG+CH RYVIQEDRKNSR+ VT+TVD NNCQEKV+KS+GMAY+YPCPVD MKERL KGTTAFSYKLKQSD GTLIT+ +S+QVYQISPF+EPTGVA+MEARQQLTL+EVR ERGSA D+PMQ+YGSLRY+FP+ LPQMPLQLIKTKNPEQRIVETLQHIV+NNQQDFHDDV YRFLE+VQLCRIA+AD LESIWRQVSDKPRYRRWLLSAVSA+GTTE LKF+K RIRNDDLNYIQTLLTVSL LHL++ADEHTLPIAADLMTSSRIQK+P+LQQVACLGYSSVVNRYCSQTSACPKEALQPIHDLADEAIS+GREDKMKLALKCIGNMGEPASLKRILK LP+SSSS +DIP HIQIDAI AL+KIAWKDP+TVQGYLIQILADQS+PPEVRMMACAVIFETRPAL LITTIANV MKE+N+QVASFVYSHMK+LSKSRLP+MYNISSACNIALKLL+PKLD +SYRYSKVIR   YFDNYRVG  G++FV+NSP TMFPSAI+SKLMANSAGSVADLVEVG+RVEGL DVIMKRNIPFAEYPTYK+IKELGK L GWKELPTETPL+SAYLKILGQEVA++NINKE+L Q MKT+VEPADR+  +KRIA+QIRN IAGQWTQPVWMGELRYVVPSCLGLPLEYGSYTTALARAA++V+GKMTPPLTGDFR SQLLESTMQ+RSD+ PSLYVHTVATMGVNTE+FQHA+EIQG+VQTR+PMKFD KID+KLKN+KIETNPCREETEIVVGRHKAFAVSRNIGELG EK TSILP  A  ++ EEPF+ SERASRE F  QGPDSMP K S+SS+EDLR  TG++ HKRDIC+K+H +GCQLCFSR SRDASFI+NTYLH+LIGEHEAKIVL+PV TDADIDKIQLEIQAGSRAA++II EVN ESEEEDE SPYEDIQAKLK+ILGI+++FKVANKTRH K RPSKKGNT+L E GT+P+AKT SSSSSASST +SSSSSSASSP+ KKPM+E+ENDQ+KQ RNKD"
                }
              ]
            },
            {
              "num": 35,
              "description": [
                {
                  "id": "ref|XP_009883013.1|",
                  "accession": "XP_009883013",
                  "title": "PREDICTED: vitellogenin-2-like [Charadrius vociferus]",
                  "taxid": 50402,
                  "sciname": "Charadrius vociferus"
                }
              ],
              "len": 1834,
              "hsps": [
                {
                  "num": 1,
                  "bit_score": 2018.05,
                  "score": 5227,
                  "evalue": 0,
                  "identity": 969,
                  "positive": 1079,
                  "query_from": 1,
                  "query_to": 1166,
                  "hit_from": 1,
                  "hit_to": 1166,
                  "align_len": 1166,
                  "gaps": 0,
                  "qseq": "MRGIILALVLTLVGSQKFDIDPGFNSRRSYLYNYEGSMLNGLQDRSLGKAGVRLSSKLEISGLPENAYLLKVRSPQVEEYNGVWPRDPFTRSSKITQVISSCFTRLFKFEYSSGRIGNIYAPEDCPDLCVNIVRGILNMFQMTIKKSQNVYELQEAGIGGICHARYVIQEDRKNSRIYVTRTVDLNNCQEKVQKSIGMAYIYPCPVDVMKERLTKGTTAFSYKLKQSDSGTLITDVSSRQVYQISPFNEPTGVAVMEARQQLTLVEVRSERGSAPDVPMQNYGSLRYRFPAVLPQMPLQLIKTKNPEQRIVETLQHIVLNNQQDFHDDVSYRFLEVVQLCRIANADNLESIWRQVSDKPRYRRWLLSAVSASGTTETLKFLKNRIRNDDLNYIQTLLTVSLTLHLLQADEHTLPIAADLMTSSRIQKNPVLQQVACLGYSSVVNRYCSQTSACPKEALQPIHDLADEAISRGREDKMKLALKCIGNMGEPASLKRILKFLPISSSSAADIPVHIQIDAITALKKIAWKDPKTVQGYLIQILADQSLPPEVRMMACAVIFETRPALALITTIANVAMKESNMQVASFVYSHMKSLSKSRLPFMYNISSACNIALKLLSPKLDSMSYRYSKVIRADTYFDNYRVGATGEIFVVNSPRTMFPSAIISKLMANSAGSVADLVEVGIRVEGLADVIMKRNIPFAEYPTYKQIKELGKALQGWKELPTETPLVSAYLKILGQEVAFININKELLQQVMKTVVEPADRNAAIKRIANQIRNSIAGQWTQPVWMGELRYVVPSCLGLPLEYGSYTTALARAAVSVEGKMTPPLTGDFRLSQLLESTMQIRSDLKPSLYVHTVATMGVNTEYFQHAVEIQGEVQTRMPMKFDAKIDVKLKNLKIETNPCREETEIVVGRHKAFAVSRNIGELGVEKRTSILPEDAPLDVTEEPFQTSERASREHFAMQGPDSMPRKQSHSSREDLRRSTGKRAHKRDICLKMHHIGCQLCFSRRSRDASFIQNTYLHKLIGEHEAKIVLMPVHTDADIDKIQLEIQAGSRAAARIITEVNPESEEEDESSPYEDIQAKLKRILGIDSMFKVANKTRHPKNRPSKKGNTVLAEFGTEPDAKTSSSSSSASSTATSSSSSSASSPNRKKPMDEEENDQVKQARNKDA",
                  "hseq": "MRGIILALALTLVGSQKFDIDPGFGSRKSYMYSYEGWVLNGLQEKSLAKVGVRLSSKLEISGLSENTYLLKIRSPQFDEYNGIWPSDPFTRSSKITQMVSSCFTRPFKFEYSSGRIGNIYGPEDCPNMCINIVRGILNMMQITIKKSQNVYELQEAGIGGVCHTRYVIQEDRKNSRVSVTKTVDQNNCQEKVMKSVGMAYIYPCPVDMMKGRLIKGTAAFSYKLKQSDSGTLITEVVSQQVYQISPLSEPTGVAVMEARQQLTLLEVRSERGSAPDISMQSYGSLPYQFPSVLPQMPLQLIKTKNPEQRIIETLQHIVLNNQQDFHDDVPYRFLELVQLCRMASADTLESIWRQFSDKPRYRRWLLSAVSATGTTEALKFIKARIRNDDVNYLQTLLSVSFALHLMKADEDTVPIAADLITSSRIQKSPMLQQVACLGYSSVVNRYCSQTSACPKEALQPIHDLADEAISRGREDKMKLALKCIGNMGEPASIKRILKFLPISSSSASDIPTHIQIDAIMALRKIAWKDPKTVQGYLIQILADPSLPPEVRMMACAVIFETRPALPLITTIANVAMKESNLQVASFVYSHMKALSKSSLPYMYNISSACNIALKLLAPKLDRLSYRYSKVMRVGGYFDNYKVGAAGDVFVMNSPGTMFPSAIISKLMAYSAGSVADLVEVGVRVEGLTDVIMKRNIPFAEYPTYKKIKEIGKALLGWKELPTETPLISAYFKLFGQELAYVNINKEVLHQAIKTVLEPADRNAAMKRVVSQIRNGIAGQWTQPVWLGELRYIVPTCTGLPLEYGSYTTALARAAVNVDGKMTPPLTGDFRPSQFLESTMQIRSDINPSLYVHTVATMGVNTEYFQHAVEIQGKVLTRVPMKFDAKIDMKLKNIKIETNPCQEETEIVVGRHKAFAVSRNIGELGVEKRTSILPGGASSNIVEEPFKPSERASSEDFTTQGADSMPRKHAYSSQEDLRYGTGRKTHKRDICVKLHHLGCQLCFSRRSRDASFLKNTYLHRLIGEHEAKIVLIPVQTDADIDKIQLEIQAGSRAASKIIHVVNSESEEEDESSPYEDIQAKLKKILGIENVFKVANKTRHQKKQPSKKGNTVLPELGADANAKNPSSSSSASSAVSSSSSSSAASPDHKKAVDEDENDQVKQARNKDA",
                  "midline": "MRGIILAL LTLVGSQKFDIDPGF SR+SY+Y+YEG +LNGLQ++SL K GVRLSSKLEISGL EN YLLK+RSPQ +EYNG+WP DPFTRSSKITQ++SSCFTR FKFEYSSGRIGNIY PEDCP++C+NIVRGILNM Q+TIKKSQNVYELQEAGIGG+CH RYVIQEDRKNSR+ VT+TVD NNCQEKV KS+GMAYIYPCPVD+MK RL KGT AFSYKLKQSDSGTLIT+V S+QVYQISP +EPTGVAVMEARQQLTL+EVRSERGSAPD+ MQ+YGSL Y+FP+VLPQMPLQLIKTKNPEQRI+ETLQHIVLNNQQDFHDDV YRFLE+VQLCR+A+AD LESIWRQ SDKPRYRRWLLSAVSA+GTTE LKF+K RIRNDD+NY+QTLL+VS  LHL++ADE T+PIAADL+TSSRIQK+P+LQQVACLGYSSVVNRYCSQTSACPKEALQPIHDLADEAISRGREDKMKLALKCIGNMGEPAS+KRILKFLPISSSSA+DIP HIQIDAI AL+KIAWKDPKTVQGYLIQILAD SLPPEVRMMACAVIFETRPAL LITTIANVAMKESN+QVASFVYSHMK+LSKS LP+MYNISSACNIALKLL+PKLD +SYRYSKV+R   YFDNY+VGA G++FV+NSP TMFPSAIISKLMA SAGSVADLVEVG+RVEGL DVIMKRNIPFAEYPTYK+IKE+GKAL GWKELPTETPL+SAY K+ GQE+A++NINKE+L Q +KTV+EPADRNAA+KR+ +QIRN IAGQWTQPVW+GELRY+VP+C GLPLEYGSYTTALARAAV+V+GKMTPPLTGDFR SQ LESTMQIRSD+ PSLYVHTVATMGVNTEYFQHAVEIQG+V TR+PMKFDAKID+KLKN+KIETNPC+EETEIVVGRHKAFAVSRNIGELGVEKRTSILP  A  ++ EEPF+ SERAS E F  QG DSMPRK ++SS+EDLR  TG++ HKRDIC+K+HH+GCQLCFSRRSRDASF++NTYLH+LIGEHEAKIVL+PV TDADIDKIQLEIQAGSRAA++II  VN ESEEEDESSPYEDIQAKLK+ILGI+++FKVANKTRH K +PSKKGNTVL E G + +AK  SSSSSASS  +SSSSSSA+SP+ KK +DE+ENDQVKQARNKDA"
                }
              ]
            },
            {
              "num": 36,
              "description": [
                {
                  "id": "gb|KGL93069.1|",
                  "accession": "KGL93069",
                  "title": "Vitellogenin-2, partial [Charadrius vociferus]",
                  "taxid": 50402,
                  "sciname": "Charadrius vociferus"
                }
              ],
              "len": 1833,
              "hsps": [
                {
                  "num": 1,
                  "bit_score": 2017.66,
                  "score": 5226,
                  "evalue": 0,
                  "identity": 969,
                  "positive": 1079,
                  "query_from": 1,
                  "query_to": 1166,
                  "hit_from": 1,
                  "hit_to": 1166,
                  "align_len": 1166,
                  "gaps": 0,
                  "qseq": "MRGIILALVLTLVGSQKFDIDPGFNSRRSYLYNYEGSMLNGLQDRSLGKAGVRLSSKLEISGLPENAYLLKVRSPQVEEYNGVWPRDPFTRSSKITQVISSCFTRLFKFEYSSGRIGNIYAPEDCPDLCVNIVRGILNMFQMTIKKSQNVYELQEAGIGGICHARYVIQEDRKNSRIYVTRTVDLNNCQEKVQKSIGMAYIYPCPVDVMKERLTKGTTAFSYKLKQSDSGTLITDVSSRQVYQISPFNEPTGVAVMEARQQLTLVEVRSERGSAPDVPMQNYGSLRYRFPAVLPQMPLQLIKTKNPEQRIVETLQHIVLNNQQDFHDDVSYRFLEVVQLCRIANADNLESIWRQVSDKPRYRRWLLSAVSASGTTETLKFLKNRIRNDDLNYIQTLLTVSLTLHLLQADEHTLPIAADLMTSSRIQKNPVLQQVACLGYSSVVNRYCSQTSACPKEALQPIHDLADEAISRGREDKMKLALKCIGNMGEPASLKRILKFLPISSSSAADIPVHIQIDAITALKKIAWKDPKTVQGYLIQILADQSLPPEVRMMACAVIFETRPALALITTIANVAMKESNMQVASFVYSHMKSLSKSRLPFMYNISSACNIALKLLSPKLDSMSYRYSKVIRADTYFDNYRVGATGEIFVVNSPRTMFPSAIISKLMANSAGSVADLVEVGIRVEGLADVIMKRNIPFAEYPTYKQIKELGKALQGWKELPTETPLVSAYLKILGQEVAFININKELLQQVMKTVVEPADRNAAIKRIANQIRNSIAGQWTQPVWMGELRYVVPSCLGLPLEYGSYTTALARAAVSVEGKMTPPLTGDFRLSQLLESTMQIRSDLKPSLYVHTVATMGVNTEYFQHAVEIQGEVQTRMPMKFDAKIDVKLKNLKIETNPCREETEIVVGRHKAFAVSRNIGELGVEKRTSILPEDAPLDVTEEPFQTSERASREHFAMQGPDSMPRKQSHSSREDLRRSTGKRAHKRDICLKMHHIGCQLCFSRRSRDASFIQNTYLHKLIGEHEAKIVLMPVHTDADIDKIQLEIQAGSRAAARIITEVNPESEEEDESSPYEDIQAKLKRILGIDSMFKVANKTRHPKNRPSKKGNTVLAEFGTEPDAKTSSSSSSASSTATSSSSSSASSPNRKKPMDEEENDQVKQARNKDA",
                  "hseq": "MRGIILALALTLVGSQKFDIDPGFGSRKSYMYSYEGWVLNGLQEKSLAKVGVRLSSKLEISGLSENTYLLKIRSPQFDEYNGIWPSDPFTRSSKITQMVSSCFTRPFKFEYSSGRIGNIYGPEDCPNMCINIVRGILNMMQITIKKSQNVYELQEAGIGGVCHTRYVIQEDRKNSRVSVTKTVDQNNCQEKVMKSVGMAYIYPCPVDMMKGRLIKGTAAFSYKLKQSDSGTLITEVVSQQVYQISPLSEPTGVAVMEARQQLTLLEVRSERGSAPDISMQSYGSLPYQFPSVLPQMPLQLIKTKNPEQRIIETLQHIVLNNQQDFHDDVPYRFLELVQLCRMASADTLESIWRQFSDKPRYRRWLLSAVSATGTTEALKFIKARIRNDDVNYLQTLLSVSFALHLMKADEDTVPIAADLITSSRIQKSPMLQQVACLGYSSVVNRYCSQTSACPKEALQPIHDLADEAISRGREDKMKLALKCIGNMGEPASIKRILKFLPISSSSASDIPTHIQIDAIMALRKIAWKDPKTVQGYLIQILADPSLPPEVRMMACAVIFETRPALPLITTIANVAMKESNLQVASFVYSHMKALSKSSLPYMYNISSACNIALKLLAPKLDRLSYRYSKVMRVGGYFDNYKVGAAGDVFVMNSPGTMFPSAIISKLMAYSAGSVADLVEVGVRVEGLTDVIMKRNIPFAEYPTYKKIKEIGKALLGWKELPTETPLISAYFKLFGQELAYVNINKEVLHQAIKTVLEPADRNAAMKRVVSQIRNGIAGQWTQPVWLGELRYIVPTCTGLPLEYGSYTTALARAAVNVDGKMTPPLTGDFRPSQFLESTMQIRSDINPSLYVHTVATMGVNTEYFQHAVEIQGKVLTRVPMKFDAKIDMKLKNIKIETNPCQEETEIVVGRHKAFAVSRNIGELGVEKRTSILPGGASSNIVEEPFKPSERASSEDFTTQGADSMPRKHAYSSQEDLRYGTGRKTHKRDICVKLHHLGCQLCFSRRSRDASFLKNTYLHRLIGEHEAKIVLIPVQTDADIDKIQLEIQAGSRAASKIIHVVNSESEEEDESSPYEDIQAKLKKILGIENVFKVANKTRHQKKQPSKKGNTVLPELGADANAKNPSSSSSASSAVSSSSSSSAASPDHKKAVDEDENDQVKQARNKDA",
                  "midline": "MRGIILAL LTLVGSQKFDIDPGF SR+SY+Y+YEG +LNGLQ++SL K GVRLSSKLEISGL EN YLLK+RSPQ +EYNG+WP DPFTRSSKITQ++SSCFTR FKFEYSSGRIGNIY PEDCP++C+NIVRGILNM Q+TIKKSQNVYELQEAGIGG+CH RYVIQEDRKNSR+ VT+TVD NNCQEKV KS+GMAYIYPCPVD+MK RL KGT AFSYKLKQSDSGTLIT+V S+QVYQISP +EPTGVAVMEARQQLTL+EVRSERGSAPD+ MQ+YGSL Y+FP+VLPQMPLQLIKTKNPEQRI+ETLQHIVLNNQQDFHDDV YRFLE+VQLCR+A+AD LESIWRQ SDKPRYRRWLLSAVSA+GTTE LKF+K RIRNDD+NY+QTLL+VS  LHL++ADE T+PIAADL+TSSRIQK+P+LQQVACLGYSSVVNRYCSQTSACPKEALQPIHDLADEAISRGREDKMKLALKCIGNMGEPAS+KRILKFLPISSSSA+DIP HIQIDAI AL+KIAWKDPKTVQGYLIQILAD SLPPEVRMMACAVIFETRPAL LITTIANVAMKESN+QVASFVYSHMK+LSKS LP+MYNISSACNIALKLL+PKLD +SYRYSKV+R   YFDNY+VGA G++FV+NSP TMFPSAIISKLMA SAGSVADLVEVG+RVEGL DVIMKRNIPFAEYPTYK+IKE+GKAL GWKELPTETPL+SAY K+ GQE+A++NINKE+L Q +KTV+EPADRNAA+KR+ +QIRN IAGQWTQPVW+GELRY+VP+C GLPLEYGSYTTALARAAV+V+GKMTPPLTGDFR SQ LESTMQIRSD+ PSLYVHTVATMGVNTEYFQHAVEIQG+V TR+PMKFDAKID+KLKN+KIETNPC+EETEIVVGRHKAFAVSRNIGELGVEKRTSILP  A  ++ EEPF+ SERAS E F  QG DSMPRK ++SS+EDLR  TG++ HKRDIC+K+HH+GCQLCFSRRSRDASF++NTYLH+LIGEHEAKIVL+PV TDADIDKIQLEIQAGSRAA++II  VN ESEEEDESSPYEDIQAKLK+ILGI+++FKVANKTRH K +PSKKGNTVL E G + +AK  SSSSSASS  +SSSSSSA+SP+ KK +DE+ENDQVKQARNKDA"
                }
              ]
            },
            {
              "num": 37,
              "description": [
                {
                  "id": "ref|XP_010084432.1|",
                  "accession": "XP_010084432",
                  "title": "PREDICTED: zinc finger Ran-binding domain-containing protein 2 [Pterocles gutturalis]",
                  "taxid": 240206,
                  "sciname": "Pterocles gutturalis"
                }
              ],
              "len": 1826,
              "hsps": [
                {
                  "num": 1,
                  "bit_score": 2013.04,
                  "score": 5214,
                  "evalue": 0,
                  "identity": 961,
                  "positive": 1077,
                  "query_from": 1,
                  "query_to": 1166,
                  "hit_from": 1,
                  "hit_to": 1166,
                  "align_len": 1166,
                  "gaps": 0,
                  "qseq": "MRGIILALVLTLVGSQKFDIDPGFNSRRSYLYNYEGSMLNGLQDRSLGKAGVRLSSKLEISGLPENAYLLKVRSPQVEEYNGVWPRDPFTRSSKITQVISSCFTRLFKFEYSSGRIGNIYAPEDCPDLCVNIVRGILNMFQMTIKKSQNVYELQEAGIGGICHARYVIQEDRKNSRIYVTRTVDLNNCQEKVQKSIGMAYIYPCPVDVMKERLTKGTTAFSYKLKQSDSGTLITDVSSRQVYQISPFNEPTGVAVMEARQQLTLVEVRSERGSAPDVPMQNYGSLRYRFPAVLPQMPLQLIKTKNPEQRIVETLQHIVLNNQQDFHDDVSYRFLEVVQLCRIANADNLESIWRQVSDKPRYRRWLLSAVSASGTTETLKFLKNRIRNDDLNYIQTLLTVSLTLHLLQADEHTLPIAADLMTSSRIQKNPVLQQVACLGYSSVVNRYCSQTSACPKEALQPIHDLADEAISRGREDKMKLALKCIGNMGEPASLKRILKFLPISSSSAADIPVHIQIDAITALKKIAWKDPKTVQGYLIQILADQSLPPEVRMMACAVIFETRPALALITTIANVAMKESNMQVASFVYSHMKSLSKSRLPFMYNISSACNIALKLLSPKLDSMSYRYSKVIRADTYFDNYRVGATGEIFVVNSPRTMFPSAIISKLMANSAGSVADLVEVGIRVEGLADVIMKRNIPFAEYPTYKQIKELGKALQGWKELPTETPLVSAYLKILGQEVAFININKELLQQVMKTVVEPADRNAAIKRIANQIRNSIAGQWTQPVWMGELRYVVPSCLGLPLEYGSYTTALARAAVSVEGKMTPPLTGDFRLSQLLESTMQIRSDLKPSLYVHTVATMGVNTEYFQHAVEIQGEVQTRMPMKFDAKIDVKLKNLKIETNPCREETEIVVGRHKAFAVSRNIGELGVEKRTSILPEDAPLDVTEEPFQTSERASREHFAMQGPDSMPRKQSHSSREDLRRSTGKRAHKRDICLKMHHIGCQLCFSRRSRDASFIQNTYLHKLIGEHEAKIVLMPVHTDADIDKIQLEIQAGSRAAARIITEVNPESEEEDESSPYEDIQAKLKRILGIDSMFKVANKTRHPKNRPSKKGNTVLAEFGTEPDAKTSSSSSSASSTATSSSSSSASSPNRKKPMDEEENDQVKQARNKDA",
                  "hseq": "MRGIILALALTLVGSQKFDIDPGFISRKSHLYSYEGWVLNGLQEKGLAKAGVRLSCKLEISGLLENTYLLKIRSPQFEEYNGVWPQDPFTRSSKITQMVSSCFTRPFKFEYNSGRIGTIYGPEDCPNMCINIVRGILNMMQITIKKSQNVYELQEAGIGGVCHTRYVIQEDRKNSRASVTKTVDQNNCQEKVMKSVGMAYIYPCPVDMMKGRLIKGTAAFSYKLKQSDSGTLITEVASQQVYQISPLSEPTGVAVMEARQQLTLLEVRSERGSTPDISMQSYGSLLYQFPSVLPQMPLQLIKTKNPEQRIVETLQHIVLNNQQDFHDDVPYRFLELVQLCRIASADSLESIWRQFSDKPRYRRWLLSAVSATGTTEALRFIKTRIRNDDLNYLQTLLSVSFALHLMKADEHTVPIAADLMTSSRIQKNPMLQQVACLGYSSVVNRYCSQTSACPKEALQPIHDLADEAISRGREDKMKLALKCIGNMGEPASIKRILKFLPLSSSSASDIPIHIQIDAIVALRKVAWKDPKTVQGHLIQILADQSLPPEVRMMACAVIFETRPGLPLITTIANVAMKESCLQVASFVYSHMKALSKSRLPYMYNISSACNIALKLLAPKLDRLSYRYSKVIHIGGYFDNYKVGAAGDVFVMNNPGTMFPSAIISKLMAYSAGSVADLVEVGVRVEGLTDAIVKQNIPFAEYPTYRKIKEIGKALLGWKELPTEAPLISAYLKLFGQELAYVNINKEVLHQAVKAVLEPADRNTVIKRIASQIRNGIAGQWTQPVWLGELRYIVPTCTGLPLEYGSYTTALARAAITVDGKMTPPLSGDFRPSQLLESTMQIRSDINPSLYIHTVATMGVNTEYFQHAVEIQGKVLTRVPMKFDAKIDMKLKNIKIETNPCHEETEIVVGRHKAFAVSRNIGELGVEKRTLILPGDASSNIVEEPFKPSERSSSEGFTMHGPDSMPRKHAYTSQEDLRHGTGRKTHKRDICVKLHHLGCQLCFSRRSRDASFLKNTYLHRLIGEHEAKVVLMPVETDADIDKIQLEIQAGSRAASKIIHVVNSESEEEDESSPYEDIQAKLKKILGIENVFKVANKTRHQKKRPSKKGNAVLTELGTDPNAKNPSSSSSASSAVSSSSSSAAASPDGKKAVDEDENDQVKQVRNKDA",
                  "midline": "MRGIILAL LTLVGSQKFDIDPGF SR+S+LY+YEG +LNGLQ++ L KAGVRLS KLEISGL EN YLLK+RSPQ EEYNGVWP+DPFTRSSKITQ++SSCFTR FKFEY+SGRIG IY PEDCP++C+NIVRGILNM Q+TIKKSQNVYELQEAGIGG+CH RYVIQEDRKNSR  VT+TVD NNCQEKV KS+GMAYIYPCPVD+MK RL KGT AFSYKLKQSDSGTLIT+V+S+QVYQISP +EPTGVAVMEARQQLTL+EVRSERGS PD+ MQ+YGSL Y+FP+VLPQMPLQLIKTKNPEQRIVETLQHIVLNNQQDFHDDV YRFLE+VQLCRIA+AD+LESIWRQ SDKPRYRRWLLSAVSA+GTTE L+F+K RIRNDDLNY+QTLL+VS  LHL++ADEHT+PIAADLMTSSRIQKNP+LQQVACLGYSSVVNRYCSQTSACPKEALQPIHDLADEAISRGREDKMKLALKCIGNMGEPAS+KRILKFLP+SSSSA+DIP+HIQIDAI AL+K+AWKDPKTVQG+LIQILADQSLPPEVRMMACAVIFETRP L LITTIANVAMKES +QVASFVYSHMK+LSKSRLP+MYNISSACNIALKLL+PKLD +SYRYSKVI    YFDNY+VGA G++FV+N+P TMFPSAIISKLMA SAGSVADLVEVG+RVEGL D I+K+NIPFAEYPTY++IKE+GKAL GWKELPTE PL+SAYLK+ GQE+A++NINKE+L Q +K V+EPADRN  IKRIA+QIRN IAGQWTQPVW+GELRY+VP+C GLPLEYGSYTTALARAA++V+GKMTPPL+GDFR SQLLESTMQIRSD+ PSLY+HTVATMGVNTEYFQHAVEIQG+V TR+PMKFDAKID+KLKN+KIETNPC EETEIVVGRHKAFAVSRNIGELGVEKRT ILP DA  ++ EEPF+ SER+S E F M GPDSMPRK +++S+EDLR  TG++ HKRDIC+K+HH+GCQLCFSRRSRDASF++NTYLH+LIGEHEAK+VLMPV TDADIDKIQLEIQAGSRAA++II  VN ESEEEDESSPYEDIQAKLK+ILGI+++FKVANKTRH K RPSKKGN VL E GT+P+AK  SSSSSASS  +SSSSS+A+SP+ KK +DE+ENDQVKQ RNKDA"
                }
              ]
            },
            {
              "num": 38,
              "description": [
                {
                  "id": "gb|KFV17528.1|",
                  "accession": "KFV17528",
                  "title": "Vitellogenin-2, partial [Pterocles gutturalis]",
                  "taxid": 240206,
                  "sciname": "Pterocles gutturalis"
                }
              ],
              "len": 1844,
              "hsps": [
                {
                  "num": 1,
                  "bit_score": 2013.04,
                  "score": 5214,
                  "evalue": 0,
                  "identity": 961,
                  "positive": 1077,
                  "query_from": 1,
                  "query_to": 1166,
                  "hit_from": 1,
                  "hit_to": 1166,
                  "align_len": 1166,
                  "gaps": 0,
                  "qseq": "MRGIILALVLTLVGSQKFDIDPGFNSRRSYLYNYEGSMLNGLQDRSLGKAGVRLSSKLEISGLPENAYLLKVRSPQVEEYNGVWPRDPFTRSSKITQVISSCFTRLFKFEYSSGRIGNIYAPEDCPDLCVNIVRGILNMFQMTIKKSQNVYELQEAGIGGICHARYVIQEDRKNSRIYVTRTVDLNNCQEKVQKSIGMAYIYPCPVDVMKERLTKGTTAFSYKLKQSDSGTLITDVSSRQVYQISPFNEPTGVAVMEARQQLTLVEVRSERGSAPDVPMQNYGSLRYRFPAVLPQMPLQLIKTKNPEQRIVETLQHIVLNNQQDFHDDVSYRFLEVVQLCRIANADNLESIWRQVSDKPRYRRWLLSAVSASGTTETLKFLKNRIRNDDLNYIQTLLTVSLTLHLLQADEHTLPIAADLMTSSRIQKNPVLQQVACLGYSSVVNRYCSQTSACPKEALQPIHDLADEAISRGREDKMKLALKCIGNMGEPASLKRILKFLPISSSSAADIPVHIQIDAITALKKIAWKDPKTVQGYLIQILADQSLPPEVRMMACAVIFETRPALALITTIANVAMKESNMQVASFVYSHMKSLSKSRLPFMYNISSACNIALKLLSPKLDSMSYRYSKVIRADTYFDNYRVGATGEIFVVNSPRTMFPSAIISKLMANSAGSVADLVEVGIRVEGLADVIMKRNIPFAEYPTYKQIKELGKALQGWKELPTETPLVSAYLKILGQEVAFININKELLQQVMKTVVEPADRNAAIKRIANQIRNSIAGQWTQPVWMGELRYVVPSCLGLPLEYGSYTTALARAAVSVEGKMTPPLTGDFRLSQLLESTMQIRSDLKPSLYVHTVATMGVNTEYFQHAVEIQGEVQTRMPMKFDAKIDVKLKNLKIETNPCREETEIVVGRHKAFAVSRNIGELGVEKRTSILPEDAPLDVTEEPFQTSERASREHFAMQGPDSMPRKQSHSSREDLRRSTGKRAHKRDICLKMHHIGCQLCFSRRSRDASFIQNTYLHKLIGEHEAKIVLMPVHTDADIDKIQLEIQAGSRAAARIITEVNPESEEEDESSPYEDIQAKLKRILGIDSMFKVANKTRHPKNRPSKKGNTVLAEFGTEPDAKTSSSSSSASSTATSSSSSSASSPNRKKPMDEEENDQVKQARNKDA",
                  "hseq": "MRGIILALALTLVGSQKFDIDPGFISRKSHLYSYEGWVLNGLQEKGLAKAGVRLSCKLEISGLLENTYLLKIRSPQFEEYNGVWPQDPFTRSSKITQMVSSCFTRPFKFEYNSGRIGTIYGPEDCPNMCINIVRGILNMMQITIKKSQNVYELQEAGIGGVCHTRYVIQEDRKNSRASVTKTVDQNNCQEKVMKSVGMAYIYPCPVDMMKGRLIKGTAAFSYKLKQSDSGTLITEVASQQVYQISPLSEPTGVAVMEARQQLTLLEVRSERGSTPDISMQSYGSLLYQFPSVLPQMPLQLIKTKNPEQRIVETLQHIVLNNQQDFHDDVPYRFLELVQLCRIASADSLESIWRQFSDKPRYRRWLLSAVSATGTTEALRFIKTRIRNDDLNYLQTLLSVSFALHLMKADEHTVPIAADLMTSSRIQKNPMLQQVACLGYSSVVNRYCSQTSACPKEALQPIHDLADEAISRGREDKMKLALKCIGNMGEPASIKRILKFLPLSSSSASDIPIHIQIDAIVALRKVAWKDPKTVQGHLIQILADQSLPPEVRMMACAVIFETRPGLPLITTIANVAMKESCLQVASFVYSHMKALSKSRLPYMYNISSACNIALKLLAPKLDRLSYRYSKVIHIGGYFDNYKVGAAGDVFVMNNPGTMFPSAIISKLMAYSAGSVADLVEVGVRVEGLTDAIVKQNIPFAEYPTYRKIKEIGKALLGWKELPTEAPLISAYLKLFGQELAYVNINKEVLHQAVKAVLEPADRNTVIKRIASQIRNGIAGQWTQPVWLGELRYIVPTCTGLPLEYGSYTTALARAAITVDGKMTPPLSGDFRPSQLLESTMQIRSDINPSLYIHTVATMGVNTEYFQHAVEIQGKVLTRVPMKFDAKIDMKLKNIKIETNPCHEETEIVVGRHKAFAVSRNIGELGVEKRTLILPGDASSNIVEEPFKPSERSSSEGFTMHGPDSMPRKHAYTSQEDLRHGTGRKTHKRDICVKLHHLGCQLCFSRRSRDASFLKNTYLHRLIGEHEAKVVLMPVETDADIDKIQLEIQAGSRAASKIIHVVNSESEEEDESSPYEDIQAKLKKILGIENVFKVANKTRHQKKRPSKKGNAVLTELGTDPNAKNPSSSSSASSAVSSSSSSAAASPDGKKAVDEDENDQVKQVRNKDA",
                  "midline": "MRGIILAL LTLVGSQKFDIDPGF SR+S+LY+YEG +LNGLQ++ L KAGVRLS KLEISGL EN YLLK+RSPQ EEYNGVWP+DPFTRSSKITQ++SSCFTR FKFEY+SGRIG IY PEDCP++C+NIVRGILNM Q+TIKKSQNVYELQEAGIGG+CH RYVIQEDRKNSR  VT+TVD NNCQEKV KS+GMAYIYPCPVD+MK RL KGT AFSYKLKQSDSGTLIT+V+S+QVYQISP +EPTGVAVMEARQQLTL+EVRSERGS PD+ MQ+YGSL Y+FP+VLPQMPLQLIKTKNPEQRIVETLQHIVLNNQQDFHDDV YRFLE+VQLCRIA+AD+LESIWRQ SDKPRYRRWLLSAVSA+GTTE L+F+K RIRNDDLNY+QTLL+VS  LHL++ADEHT+PIAADLMTSSRIQKNP+LQQVACLGYSSVVNRYCSQTSACPKEALQPIHDLADEAISRGREDKMKLALKCIGNMGEPAS+KRILKFLP+SSSSA+DIP+HIQIDAI AL+K+AWKDPKTVQG+LIQILADQSLPPEVRMMACAVIFETRP L LITTIANVAMKES +QVASFVYSHMK+LSKSRLP+MYNISSACNIALKLL+PKLD +SYRYSKVI    YFDNY+VGA G++FV+N+P TMFPSAIISKLMA SAGSVADLVEVG+RVEGL D I+K+NIPFAEYPTY++IKE+GKAL GWKELPTE PL+SAYLK+ GQE+A++NINKE+L Q +K V+EPADRN  IKRIA+QIRN IAGQWTQPVW+GELRY+VP+C GLPLEYGSYTTALARAA++V+GKMTPPL+GDFR SQLLESTMQIRSD+ PSLY+HTVATMGVNTEYFQHAVEIQG+V TR+PMKFDAKID+KLKN+KIETNPC EETEIVVGRHKAFAVSRNIGELGVEKRT ILP DA  ++ EEPF+ SER+S E F M GPDSMPRK +++S+EDLR  TG++ HKRDIC+K+HH+GCQLCFSRRSRDASF++NTYLH+LIGEHEAK+VLMPV TDADIDKIQLEIQAGSRAA++II  VN ESEEEDESSPYEDIQAKLK+ILGI+++FKVANKTRH K RPSKKGN VL E GT+P+AK  SSSSSASS  +SSSSS+A+SP+ KK +DE+ENDQVKQ RNKDA"
                }
              ]
            },
            {
              "num": 39,
              "description": [
                {
                  "id": "gb|KFM00713.1|",
                  "accession": "KFM00713",
                  "title": "Vitellogenin-2, partial [Aptenodytes forsteri]",
                  "taxid": 9233,
                  "sciname": "Aptenodytes forsteri"
                }
              ],
              "len": 1851,
              "hsps": [
                {
                  "num": 1,
                  "bit_score": 2005.33,
                  "score": 5194,
                  "evalue": 0,
                  "identity": 960,
                  "positive": 1077,
                  "query_from": 1,
                  "query_to": 1166,
                  "hit_from": 1,
                  "hit_to": 1167,
                  "align_len": 1167,
                  "gaps": 1,
                  "qseq": "MRGIILALVLTLVGSQKFDIDPGFNSRRSYLYNYEGSMLNGLQDRSLGKAGVRLSSKLEISGLPENAYLLKVRSPQVEEYNGVWPRDPFTRSSKITQVISSCFTRLFKFEYSSGRIGNIYAPEDCPDLCVNIVRGILNMFQMTIKKSQNVYELQEAGIGGICHARYVIQEDRKNSRIYVTRTVDLNNCQEKVQKSIGMAYIYPCPVDVMKERLTKGTTAFSYKLKQSDSGTLITDVSSRQVYQISPFNEPTGVAVMEARQQLTLVEVRSERGSAPDVPMQNYGSLRYRFPAVLPQMPLQLIKTKNPEQRIVETLQHIVLNNQQDFHDDVSYRFLEVVQLCRIANADNLESIWRQVSDKPRYRRWLLSAVSASGTTETLKFLKNRIRNDDLNYIQTLLTVSLTLHLLQADEHTLPIAADLMTSSRIQKNPVLQQVACLGYSSVVNRYCSQTSACPKEALQPIHDLADEAISRGREDKMKLALKCIGNMGEPASLKRILKFLPISSSSAADIPVHIQIDAITALKKIAWKDPKTVQGYLIQILADQSLPPEVRMMACAVIFETRPALALITTIANVAMKESNMQVASFVYSHMKSLSKSRLPFMYNISSACNIALKLLSPKLDSMSYRYSKVIRADTYFDNYRVGATGEIFVVNSPRTMFPSAIISKLMANSAGSVADLVEVGIRVEGLADVIMKRNIPFAEYPTYKQIKELGKALQGWKELPTETPLVSAYLKILGQEVAFININKELLQQVMKTVVEPADRNAAIKRIANQIRNSIAGQWTQ-PVWMGELRYVVPSCLGLPLEYGSYTTALARAAVSVEGKMTPPLTGDFRLSQLLESTMQIRSDLKPSLYVHTVATMGVNTEYFQHAVEIQGEVQTRMPMKFDAKIDVKLKNLKIETNPCREETEIVVGRHKAFAVSRNIGELGVEKRTSILPEDAPLDVTEEPFQTSERASREHFAMQGPDSMPRKQSHSSREDLRRSTGKRAHKRDICLKMHHIGCQLCFSRRSRDASFIQNTYLHKLIGEHEAKIVLMPVHTDADIDKIQLEIQAGSRAAARIITEVNPESEEEDESSPYEDIQAKLKRILGIDSMFKVANKTRHPKNRPSKKGNTVLAEFGTEPDAKTSSSSSSASSTATSSSSSSASSPNRKKPMDEEENDQVKQARNKDA",
                  "hseq": "MRGIILALALALVGSQKFDIDPGFGSRKSHLYSYEGWVLNGLQEKSLAKVGVRLSGKLEISGLSENVYLLKIRSPLFEEYNGIWPRDPFTRSSKITQMVSSCLTQPFKFEYSSGRIGNIYGPEDCPAMCINIVRGILNMMQITIKKSQNVYELQEAGIGGVCHTRYIIQEDRKNSRVSITKTVDQNNCQEKVMKSVGMAYVYPCPVDMMKGRLVKGTAAFSYKLKQSDSGTLITEVVSQQVYQISPLSEPTGVAVMEARQQLTLLEVRSEQGSAPDISMQSYGSLRYHFPSVLPQMPLQLIKMKNPEQRIVETLQHIVLNNQQDFHDDVPYRFLELVQLCRIASADTLESIWRQFSDKPRYRQWLLSAVSATGTAEALKFIKTRIRNDDLNYLQTLLSVSFALHLMKADEHTVPIAADLMTSSRIQKNPMLQQVACLGYSSVVNRYCSQTSACPKEALQPIHDLADEAISRGREDKMKLALKCIGNMGEPASIKRILKFLPISSSSASDIPIHVQIDAIMALRKIAWKDPKTVQGYLIQILADQSLPPEVRMMACAVIFETRPALPLITTIANVAMKESNLQVASFVYSHMKALSKSSLPYTYNISSACNIALKLLAPKLDRLSYRYSKVIRIGGYFDNYKVGAAGDVFVMNSPGTMFPSAVISKLMAYSAGSVADLVEVGVCVEGLTDVIMKQNIPFAEYPAYKKIKEIGKALLGWKELPTETPLISAYLKLFGQELAYVNIDKEVLHQAMKTLLEPADRNTVMKRIVSQIRNGIAGQWTQPPVWLGELRYIVPTCTGLPLEYGSYTTALARAALNVDGKITPPLTGDFRPSQFLESTVQIRSDISPSLYLHTVATMGVNTEYFQHAVEIQGKVLTRVPMKFDAKIDMKLKNIKIETNPCHEETEIVVGRHKAFAVSRNIGELGVEKRTSILPEDASSNIVEEPFKPSERASSEGFTMQGADSMPRKHAYSSQEDLRHGTGRKTHKRDICVKLHHLGCQLCFSRRSRDASFLKNTFLHRLIGEHEAKIVLMPVQTDADIDKIQLEIQAGSRAASKIIHVVNSESEEEDETSPYEDIQAKLKKILGIENVFKVANKTRHQKKQPSKKGNTMLTELGTDPNAKNPSSSSSASSTVSSSSSSSAASPDRKKAVDEDENDEGKQARNKDA",
                  "midline": "MRGIILAL L LVGSQKFDIDPGF SR+S+LY+YEG +LNGLQ++SL K GVRLS KLEISGL EN YLLK+RSP  EEYNG+WPRDPFTRSSKITQ++SSC T+ FKFEYSSGRIGNIY PEDCP +C+NIVRGILNM Q+TIKKSQNVYELQEAGIGG+CH RY+IQEDRKNSR+ +T+TVD NNCQEKV KS+GMAY+YPCPVD+MK RL KGT AFSYKLKQSDSGTLIT+V S+QVYQISP +EPTGVAVMEARQQLTL+EVRSE+GSAPD+ MQ+YGSLRY FP+VLPQMPLQLIK KNPEQRIVETLQHIVLNNQQDFHDDV YRFLE+VQLCRIA+AD LESIWRQ SDKPRYR+WLLSAVSA+GT E LKF+K RIRNDDLNY+QTLL+VS  LHL++ADEHT+PIAADLMTSSRIQKNP+LQQVACLGYSSVVNRYCSQTSACPKEALQPIHDLADEAISRGREDKMKLALKCIGNMGEPAS+KRILKFLPISSSSA+DIP+H+QIDAI AL+KIAWKDPKTVQGYLIQILADQSLPPEVRMMACAVIFETRPAL LITTIANVAMKESN+QVASFVYSHMK+LSKS LP+ YNISSACNIALKLL+PKLD +SYRYSKVIR   YFDNY+VGA G++FV+NSP TMFPSA+ISKLMA SAGSVADLVEVG+ VEGL DVIMK+NIPFAEYP YK+IKE+GKAL GWKELPTETPL+SAYLK+ GQE+A++NI+KE+L Q MKT++EPADRN  +KRI +QIRN IAGQWTQ PVW+GELRY+VP+C GLPLEYGSYTTALARAA++V+GK+TPPLTGDFR SQ LEST+QIRSD+ PSLY+HTVATMGVNTEYFQHAVEIQG+V TR+PMKFDAKID+KLKN+KIETNPC EETEIVVGRHKAFAVSRNIGELGVEKRTSILPEDA  ++ EEPF+ SERAS E F MQG DSMPRK ++SS+EDLR  TG++ HKRDIC+K+HH+GCQLCFSRRSRDASF++NT+LH+LIGEHEAKIVLMPV TDADIDKIQLEIQAGSRAA++II  VN ESEEEDE+SPYEDIQAKLK+ILGI+++FKVANKTRH K +PSKKGNT+L E GT+P+AK  SSSSSASST +SSSSSSA+SP+RKK +DE+END+ KQARNKDA"
                }
              ]
            },
            {
              "num": 40,
              "description": [
                {
                  "id": "gb|NXN55596.1|",
                  "accession": "NXN55596",
                  "title": "VIT2 protein [Rynchops niger]",
                  "taxid": 227184,
                  "sciname": "Rynchops niger"
                }
              ],
              "len": 1862,
              "hsps": [
                {
                  "num": 1,
                  "bit_score": 2004.18,
                  "score": 5191,
                  "evalue": 0,
                  "identity": 967,
                  "positive": 1074,
                  "query_from": 1,
                  "query_to": 1166,
                  "hit_from": 1,
                  "hit_to": 1166,
                  "align_len": 1166,
                  "gaps": 0,
                  "qseq": "MRGIILALVLTLVGSQKFDIDPGFNSRRSYLYNYEGSMLNGLQDRSLGKAGVRLSSKLEISGLPENAYLLKVRSPQVEEYNGVWPRDPFTRSSKITQVISSCFTRLFKFEYSSGRIGNIYAPEDCPDLCVNIVRGILNMFQMTIKKSQNVYELQEAGIGGICHARYVIQEDRKNSRIYVTRTVDLNNCQEKVQKSIGMAYIYPCPVDVMKERLTKGTTAFSYKLKQSDSGTLITDVSSRQVYQISPFNEPTGVAVMEARQQLTLVEVRSERGSAPDVPMQNYGSLRYRFPAVLPQMPLQLIKTKNPEQRIVETLQHIVLNNQQDFHDDVSYRFLEVVQLCRIANADNLESIWRQVSDKPRYRRWLLSAVSASGTTETLKFLKNRIRNDDLNYIQTLLTVSLTLHLLQADEHTLPIAADLMTSSRIQKNPVLQQVACLGYSSVVNRYCSQTSACPKEALQPIHDLADEAISRGREDKMKLALKCIGNMGEPASLKRILKFLPISSSSAADIPVHIQIDAITALKKIAWKDPKTVQGYLIQILADQSLPPEVRMMACAVIFETRPALALITTIANVAMKESNMQVASFVYSHMKSLSKSRLPFMYNISSACNIALKLLSPKLDSMSYRYSKVIRADTYFDNYRVGATGEIFVVNSPRTMFPSAIISKLMANSAGSVADLVEVGIRVEGLADVIMKRNIPFAEYPTYKQIKELGKALQGWKELPTETPLVSAYLKILGQEVAFININKELLQQVMKTVVEPADRNAAIKRIANQIRNSIAGQWTQPVWMGELRYVVPSCLGLPLEYGSYTTALARAAVSVEGKMTPPLTGDFRLSQLLESTMQIRSDLKPSLYVHTVATMGVNTEYFQHAVEIQGEVQTRMPMKFDAKIDVKLKNLKIETNPCREETEIVVGRHKAFAVSRNIGELGVEKRTSILPEDAPLDVTEEPFQTSERASREHFAMQGPDSMPRKQSHSSREDLRRSTGKRAHKRDICLKMHHIGCQLCFSRRSRDASFIQNTYLHKLIGEHEAKIVLMPVHTDADIDKIQLEIQAGSRAAARIITEVNPESEEEDESSPYEDIQAKLKRILGIDSMFKVANKTRHPKNRPSKKGNTVLAEFGTEPDAKTSSSSSSASSTATSSSSSSASSPNRKKPMDEEENDQVKQARNKDA",
                  "hseq": "MRGIILALALTLVGSQKFDIDPGFSSRKSHLYSYEGWVLNGLQEKSFAKAGVRFSSKLEISGLSENTYLLKIRSPQFEEYNGIWPRDPFTRSSKITQAVSSCFTRPFKFEYSSGRIGNIYGPEDCPDTCINIVRGILNMMQITIKKSQNVYELQEAGIGGVCHTRYVIQEDRKNSRVSVTKTVDQNNCQEKVTKSVGMAYIYPCPVDMMKGRLIKGTAAFSYKLKQSDSSTLITEVVSQQVYQISPLSEPTGVAVMEARQQLTLLEVRSERGSAPDISMQNYGSLRYQFPSVLPQMPLQLIKTKNPEQRIVETLQHIVQNNQQDFHYDVPYRFLELVQLCRVASADTLESIWRQSSDKPRYRRWLLSAVSAAGTTEALKFIKSRIRNDDINYIQTLLSVSFALHLLKADEDTVPIAADLMTSSRIQKSPVLQQVACLGYSSVVNRYCSQISACPKEALQPIHDLADDAISRGREDKMKLALKCIGNMGEPASIKRILKFLPVSSSSASDIPTHIQIDAIMALRKIAQKDPKTVQVYLIQILADQSLPPEVRMMACAAIFETRPALPLITTIANVAMKESNLQVASFVYSHMKALSKSTLPYMYNISSACNIALKLLAPKLDRLSYRYSKVIHIGGYFDNYKVGAAGDVFVMNSPGTMFPSAIISKLMAYTAGSVADLVEAGVRVEGLTDVIMKRNIPFAEYPTYKKIKEIGKALLGWKELPTEAPLISAYLKLFGQELAYVNINKEVLHQAMKTVLEPADRNAAMKRIASQIRNGIAGQWTQPVWLGELRYIVPTCTGLPLEYGSYTTALARAAVNVDGKITPPLTGDFRPSQLLESTMQIRSDISPSLYVHTVATMGVNTEYFQHAVEIRGKVLTRVPMKFDAKIDMKLKNIKIETNPCHEETEIVVGRHKAFAVSRNIGELGVEKRTSILPEDASSNIVEEPFKPSEGASGERFTVQGAESKPRKHAYSSQEDLRHGTGRKTHKRDICVKLHRLGCQLCFSRRSRDASFLKNTYLHRLIGEHEAKIVLMPVQTDADIDKIQVEIQAGPRAASKIIDVVNSESEEEDESSPYEDIQAKLKKILGIENVFKVANKTRHQKKQPSKKGNTMLTELGTDPNAKNPSSSSSASSAASSSSSSAAASPDRKKAADEDENDQGQQARNKDA",
                  "midline": "MRGIILAL LTLVGSQKFDIDPGF+SR+S+LY+YEG +LNGLQ++S  KAGVR SSKLEISGL EN YLLK+RSPQ EEYNG+WPRDPFTRSSKITQ +SSCFTR FKFEYSSGRIGNIY PEDCPD C+NIVRGILNM Q+TIKKSQNVYELQEAGIGG+CH RYVIQEDRKNSR+ VT+TVD NNCQEKV KS+GMAYIYPCPVD+MK RL KGT AFSYKLKQSDS TLIT+V S+QVYQISP +EPTGVAVMEARQQLTL+EVRSERGSAPD+ MQNYGSLRY+FP+VLPQMPLQLIKTKNPEQRIVETLQHIV NNQQDFH DV YRFLE+VQLCR+A+AD LESIWRQ SDKPRYRRWLLSAVSA+GTTE LKF+K+RIRNDD+NYIQTLL+VS  LHLL+ADE T+PIAADLMTSSRIQK+PVLQQVACLGYSSVVNRYCSQ SACPKEALQPIHDLAD+AISRGREDKMKLALKCIGNMGEPAS+KRILKFLP+SSSSA+DIP HIQIDAI AL+KIA KDPKTVQ YLIQILADQSLPPEVRMMACA IFETRPAL LITTIANVAMKESN+QVASFVYSHMK+LSKS LP+MYNISSACNIALKLL+PKLD +SYRYSKVI    YFDNY+VGA G++FV+NSP TMFPSAIISKLMA +AGSVADLVE G+RVEGL DVIMKRNIPFAEYPTYK+IKE+GKAL GWKELPTE PL+SAYLK+ GQE+A++NINKE+L Q MKTV+EPADRNAA+KRIA+QIRN IAGQWTQPVW+GELRY+VP+C GLPLEYGSYTTALARAAV+V+GK+TPPLTGDFR SQLLESTMQIRSD+ PSLYVHTVATMGVNTEYFQHAVEI+G+V TR+PMKFDAKID+KLKN+KIETNPC EETEIVVGRHKAFAVSRNIGELGVEKRTSILPEDA  ++ EEPF+ SE AS E F +QG +S PRK ++SS+EDLR  TG++ HKRDIC+K+H +GCQLCFSRRSRDASF++NTYLH+LIGEHEAKIVLMPV TDADIDKIQ+EIQAG RAA++II  VN ESEEEDESSPYEDIQAKLK+ILGI+++FKVANKTRH K +PSKKGNT+L E GT+P+AK  SSSSSASS A+SSSSS+A+SP+RKK  DE+ENDQ +QARNKDA"
                }
              ]
            },
            {
              "num": 41,
              "description": [
                {
                  "id": "ref|XP_009272372.2|",
                  "accession": "XP_009272372",
                  "title": "PREDICTED: vitellogenin-2 [Aptenodytes forsteri]",
                  "taxid": 9233,
                  "sciname": "Aptenodytes forsteri"
                }
              ],
              "len": 1836,
              "hsps": [
                {
                  "num": 1,
                  "bit_score": 2004.18,
                  "score": 5191,
                  "evalue": 0,
                  "identity": 960,
                  "positive": 1077,
                  "query_from": 1,
                  "query_to": 1166,
                  "hit_from": 11,
                  "hit_to": 1177,
                  "align_len": 1167,
                  "gaps": 1,
                  "qseq": "MRGIILALVLTLVGSQKFDIDPGFNSRRSYLYNYEGSMLNGLQDRSLGKAGVRLSSKLEISGLPENAYLLKVRSPQVEEYNGVWPRDPFTRSSKITQVISSCFTRLFKFEYSSGRIGNIYAPEDCPDLCVNIVRGILNMFQMTIKKSQNVYELQEAGIGGICHARYVIQEDRKNSRIYVTRTVDLNNCQEKVQKSIGMAYIYPCPVDVMKERLTKGTTAFSYKLKQSDSGTLITDVSSRQVYQISPFNEPTGVAVMEARQQLTLVEVRSERGSAPDVPMQNYGSLRYRFPAVLPQMPLQLIKTKNPEQRIVETLQHIVLNNQQDFHDDVSYRFLEVVQLCRIANADNLESIWRQVSDKPRYRRWLLSAVSASGTTETLKFLKNRIRNDDLNYIQTLLTVSLTLHLLQADEHTLPIAADLMTSSRIQKNPVLQQVACLGYSSVVNRYCSQTSACPKEALQPIHDLADEAISRGREDKMKLALKCIGNMGEPASLKRILKFLPISSSSAADIPVHIQIDAITALKKIAWKDPKTVQGYLIQILADQSLPPEVRMMACAVIFETRPALALITTIANVAMKESNMQVASFVYSHMKSLSKSRLPFMYNISSACNIALKLLSPKLDSMSYRYSKVIRADTYFDNYRVGATGEIFVVNSPRTMFPSAIISKLMANSAGSVADLVEVGIRVEGLADVIMKRNIPFAEYPTYKQIKELGKALQGWKELPTETPLVSAYLKILGQEVAFININKELLQQVMKTVVEPADRNAAIKRIANQIRNSIAGQWTQ-PVWMGELRYVVPSCLGLPLEYGSYTTALARAAVSVEGKMTPPLTGDFRLSQLLESTMQIRSDLKPSLYVHTVATMGVNTEYFQHAVEIQGEVQTRMPMKFDAKIDVKLKNLKIETNPCREETEIVVGRHKAFAVSRNIGELGVEKRTSILPEDAPLDVTEEPFQTSERASREHFAMQGPDSMPRKQSHSSREDLRRSTGKRAHKRDICLKMHHIGCQLCFSRRSRDASFIQNTYLHKLIGEHEAKIVLMPVHTDADIDKIQLEIQAGSRAAARIITEVNPESEEEDESSPYEDIQAKLKRILGIDSMFKVANKTRHPKNRPSKKGNTVLAEFGTEPDAKTSSSSSSASSTATSSSSSSASSPNRKKPMDEEENDQVKQARNKDA",
                  "hseq": "MRGIILALALALVGSQKFDIDPGFGSRKSHLYSYEGWVLNGLQEKSLAKVGVRLSGKLEISGLSENVYLLKIRSPLFEEYNGIWPRDPFTRSSKITQMVSSCLTQPFKFEYSSGRIGNIYGPEDCPAMCINIVRGILNMMQITIKKSQNVYELQEAGIGGVCHTRYIIQEDRKNSRVSITKTVDQNNCQEKVMKSVGMAYVYPCPVDMMKGRLVKGTAAFSYKLKQSDSGTLITEVVSQQVYQISPLSEPTGVAVMEARQQLTLLEVRSEQGSAPDISMQSYGSLRYHFPSVLPQMPLQLIKMKNPEQRIVETLQHIVLNNQQDFHDDVPYRFLELVQLCRIASADTLESIWRQFSDKPRYRQWLLSAVSATGTAEALKFIKTRIRNDDLNYLQTLLSVSFALHLMKADEHTVPIAADLMTSSRIQKNPMLQQVACLGYSSVVNRYCSQTSACPKEALQPIHDLADEAISRGREDKMKLALKCIGNMGEPASIKRILKFLPISSSSASDIPIHVQIDAIMALRKIAWKDPKTVQGYLIQILADQSLPPEVRMMACAVIFETRPALPLITTIANVAMKESNLQVASFVYSHMKALSKSSLPYTYNISSACNIALKLLAPKLDRLSYRYSKVIRIGGYFDNYKVGAAGDVFVMNSPGTMFPSAVISKLMAYSAGSVADLVEVGVCVEGLTDVIMKQNIPFAEYPAYKKIKEIGKALLGWKELPTETPLISAYLKLFGQELAYVNIDKEVLHQAMKTLLEPADRNTVMKRIVSQIRNGIAGQWTQPPVWLGELRYIVPTCTGLPLEYGSYTTALARAALNVDGKITPPLTGDFRPSQFLESTVQIRSDISPSLYLHTVATMGVNTEYFQHAVEIQGKVLTRVPMKFDAKIDMKLKNIKIETNPCHEETEIVVGRHKAFAVSRNIGELGVEKRTSILPEDASSNIVEEPFKPSERASSEGFTMQGADSMPRKHAYSSQEDLRHGTGRKTHKRDICVKLHHLGCQLCFSRRSRDASFLKNTFLHRLIGEHEAKIVLMPVQTDADIDKIQLEIQAGSRAASKIIHVVNSESEEEDETSPYEDIQAKLKKILGIENVFKVANKTRHQKKQPSKKGNTMLTELGTDPNAKNPSSSSSASSTVSSSSSSSAASPDRKKAVDEDENDEGKQARNKDA",
                  "midline": "MRGIILAL L LVGSQKFDIDPGF SR+S+LY+YEG +LNGLQ++SL K GVRLS KLEISGL EN YLLK+RSP  EEYNG+WPRDPFTRSSKITQ++SSC T+ FKFEYSSGRIGNIY PEDCP +C+NIVRGILNM Q+TIKKSQNVYELQEAGIGG+CH RY+IQEDRKNSR+ +T+TVD NNCQEKV KS+GMAY+YPCPVD+MK RL KGT AFSYKLKQSDSGTLIT+V S+QVYQISP +EPTGVAVMEARQQLTL+EVRSE+GSAPD+ MQ+YGSLRY FP+VLPQMPLQLIK KNPEQRIVETLQHIVLNNQQDFHDDV YRFLE+VQLCRIA+AD LESIWRQ SDKPRYR+WLLSAVSA+GT E LKF+K RIRNDDLNY+QTLL+VS  LHL++ADEHT+PIAADLMTSSRIQKNP+LQQVACLGYSSVVNRYCSQTSACPKEALQPIHDLADEAISRGREDKMKLALKCIGNMGEPAS+KRILKFLPISSSSA+DIP+H+QIDAI AL+KIAWKDPKTVQGYLIQILADQSLPPEVRMMACAVIFETRPAL LITTIANVAMKESN+QVASFVYSHMK+LSKS LP+ YNISSACNIALKLL+PKLD +SYRYSKVIR   YFDNY+VGA G++FV+NSP TMFPSA+ISKLMA SAGSVADLVEVG+ VEGL DVIMK+NIPFAEYP YK+IKE+GKAL GWKELPTETPL+SAYLK+ GQE+A++NI+KE+L Q MKT++EPADRN  +KRI +QIRN IAGQWTQ PVW+GELRY+VP+C GLPLEYGSYTTALARAA++V+GK+TPPLTGDFR SQ LEST+QIRSD+ PSLY+HTVATMGVNTEYFQHAVEIQG+V TR+PMKFDAKID+KLKN+KIETNPC EETEIVVGRHKAFAVSRNIGELGVEKRTSILPEDA  ++ EEPF+ SERAS E F MQG DSMPRK ++SS+EDLR  TG++ HKRDIC+K+HH+GCQLCFSRRSRDASF++NT+LH+LIGEHEAKIVLMPV TDADIDKIQLEIQAGSRAA++II  VN ESEEEDE+SPYEDIQAKLK+ILGI+++FKVANKTRH K +PSKKGNT+L E GT+P+AK  SSSSSASST +SSSSSSA+SP+RKK +DE+END+ KQARNKDA"
                }
              ]
            },
            {
              "num": 42,
              "description": [
                {
                  "id": "gb|NWZ20228.1|",
                  "accession": "NWZ20228",
                  "title": "VIT2 protein [Asarcornis scutulata]",
                  "taxid": 75869,
                  "sciname": "Asarcornis scutulata"
                }
              ],
              "len": 1819,
              "hsps": [
                {
                  "num": 1,
                  "bit_score": 2003.79,
                  "score": 5190,
                  "evalue": 0,
                  "identity": 968,
                  "positive": 1063,
                  "query_from": 18,
                  "query_to": 1165,
                  "hit_from": 1,
                  "hit_to": 1147,
                  "align_len": 1148,
                  "gaps": 1,
                  "qseq": "FDIDPGFNSRRSYLYNYEGSMLNGLQDRSLGKAGVRLSSKLEISGLPENAYLLKVRSPQVEEYNGVWPRDPFTRSSKITQVISSCFTRLFKFEYSSGRIGNIYAPEDCPDLCVNIVRGILNMFQMTIKKSQNVYELQEAGIGGICHARYVIQEDRKNSRIYVTRTVDLNNCQEKVQKSIGMAYIYPCPVDVMKERLTKGTTAFSYKLKQSDSGTLITDVSSRQVYQISPFNEPTGVAVMEARQQLTLVEVRSERGSAPDVPMQNYGSLRYRFPAVLPQMPLQLIKTKNPEQRIVETLQHIVLNNQQDFHDDVSYRFLEVVQLCRIANADNLESIWRQVSDKPRYRRWLLSAVSASGTTETLKFLKNRIRNDDLNYIQTLLTVSLTLHLLQADEHTLPIAADLMTSSRIQKNPVLQQVACLGYSSVVNRYCSQTSACPKEALQPIHDLADEAISRGREDKMKLALKCIGNMGEPASLKRILKFLPISSSSAADIPVHIQIDAITALKKIAWKDPKTVQGYLIQILADQSLPPEVRMMACAVIFETRPALALITTIANVAMKESNMQVASFVYSHMKSLSKSRLPFMYNISSACNIALKLLSPKLDSMSYRYSKVIRADTYFDNYRVGATGEIFVVNSPRTMFPSAIISKLMANSAGSVADLVEVGIRVEGLADVIMKRNIPFAEYPTYKQIKELGKALQGWKELPTETPLVSAYLKILGQEVAFININKELLQQVMKTVVEPADRNAAIKRIANQIRNSIAGQWTQPVWMGELRYVVPSCLGLPLEYGSYTTALARAAVSVEGKMTPPLTGDFRLSQLLESTMQIRSDLKPSLYVHTVATMGVNTEYFQHAVEIQGEVQTRMPMKFDAKIDVKLKNLKIETNPCREETEIVVGRHKAFAVSRNIGELGVEKRTSILPEDAPLDVTEEPFQTSERASREHFAMQGPDSMPRKQSHSSREDLRRSTGKRAHKRDICLKMHHIGCQLCFSRRSRDASFIQNTYLHKLIGEHEAKIVLMPVHTDADIDKIQLEIQAGSRAAARIITEVNPESEEEDESSPYEDIQAKLKRILGIDSMFKVANKTRHPKNRPSKKGNTVLAEFGTEPDAKTSSSSSSASSTATSSSSSSASSPNRKKPMDEEENDQVKQARNKD",
                  "hseq": "FPTDPGFSSRKSYLYSYEGFMLNGLQERSLAKAGVRLSSKLEISGLSENTYLLKVRSPQVEEYNGVWPRDPFTRSSKITQMVSSCFSRPFKFEYSTGRIGNIYAPEDCPDTCVNIVRGILNMMQITIKKSQNVYELQESGIGGVCHTRYVIQEDRKNSRVSVTKTVDQNNCQEKVKKSIGMAYIYPCPVDTMKERLVKGTAAFSYKLKQLDGGTLITEVASQQVYQISPFSEPTGVAVMEARQQLTLLEVRSERGSAPDIPMQSYGSLRYQFPDILPQMPLQLVKTKNSEQRIVETLQHIVLNNQQDFHDDVPQRFLELVQLCRIASADTLESIWRQVSDKPRYRRWLLSAVSPSGTTEALKFIKTRIRNDELNYIQTLLTVSLAFHLMKVDEHTLPIAADLMTSSRIQRSPMLQQVACLGYSSVVNRYCSQTSACPKEALQPVHDLADEAISKGREDKMKLALKCIGNMGEPASLKRILKFLPISSSSASDIPTHIQIDAIMALRKIAWKDPRTVQGYLIQILADQSLLPEVRMMACAVIFETRPTLPLITTIANVVMKESSLQVASFVYSHMKALSKSRLPYMYNISSACNIALKLLAPKLDRLSYRYSKVIRVGGYFDNYRVGVAGDVFVMNSPGTMFPSAIISKLMANSAGSVADLVEVGVRVEGLTDVIMKRNIPFAEYPTYKKIKELGRTLLGWKELPTETPLISAYLKIFGQEVAYVNINKEVLQQAMKMIVEPADRNTAMKRIANQIRNGISGQWTQPVWMGELRYIVPSCLGLPLEYGSYTTALARAAANVDGKMTPPLTGDFRPSQLFESTMQIRSDINPSLYVHTVATMGVNTEYFQHAVEIQGKVQMRVPMKFDAKIDMKLKNIKIETNPCREETEILVGRHKAFAVSRNIGELGVEKKTSILPGDSSSNIVEEPFNPTEGASRESFTMQGPDSIPRKHSHDSQEDLLHGTRRKTHKRDICIKLHRLGCQLCFFRRSRDASFIKNTYLHRLIGEHEAKIVLMPVQTDADIDKIQLEIQAGSRAASKIIHEVNSESEEEDETSPYEDIQAKLKKILGIDNVFKVANKTRHQKKRPSKKENTMLTELGTDPNAKTPSSSSSASS-ALSSSSSSASSPDHRKPMDEDDNDQVKQTRNRE",
                  "midline": "F  DPGF+SR+SYLY+YEG MLNGLQ+RSL KAGVRLSSKLEISGL EN YLLKVRSPQVEEYNGVWPRDPFTRSSKITQ++SSCF+R FKFEYS+GRIGNIYAPEDCPD CVNIVRGILNM Q+TIKKSQNVYELQE+GIGG+CH RYVIQEDRKNSR+ VT+TVD NNCQEKV+KSIGMAYIYPCPVD MKERL KGT AFSYKLKQ D GTLIT+V+S+QVYQISPF+EPTGVAVMEARQQLTL+EVRSERGSAPD+PMQ+YGSLRY+FP +LPQMPLQL+KTKN EQRIVETLQHIVLNNQQDFHDDV  RFLE+VQLCRIA+AD LESIWRQVSDKPRYRRWLLSAVS SGTTE LKF+K RIRND+LNYIQTLLTVSL  HL++ DEHTLPIAADLMTSSRIQ++P+LQQVACLGYSSVVNRYCSQTSACPKEALQP+HDLADEAIS+GREDKMKLALKCIGNMGEPASLKRILKFLPISSSSA+DIP HIQIDAI AL+KIAWKDP+TVQGYLIQILADQSL PEVRMMACAVIFETRP L LITTIANV MKES++QVASFVYSHMK+LSKSRLP+MYNISSACNIALKLL+PKLD +SYRYSKVIR   YFDNYRVG  G++FV+NSP TMFPSAIISKLMANSAGSVADLVEVG+RVEGL DVIMKRNIPFAEYPTYK+IKELG+ L GWKELPTETPL+SAYLKI GQEVA++NINKE+LQQ MK +VEPADRN A+KRIANQIRN I+GQWTQPVWMGELRY+VPSCLGLPLEYGSYTTALARAA +V+GKMTPPLTGDFR SQL ESTMQIRSD+ PSLYVHTVATMGVNTEYFQHAVEIQG+VQ R+PMKFDAKID+KLKN+KIETNPCREETEI+VGRHKAFAVSRNIGELGVEK+TSILP D+  ++ EEPF  +E ASRE F MQGPDS+PRK SH S+EDL   T ++ HKRDIC+K+H +GCQLCF RRSRDASFI+NTYLH+LIGEHEAKIVLMPV TDADIDKIQLEIQAGSRAA++II EVN ESEEEDE+SPYEDIQAKLK+ILGID++FKVANKTRH K RPSKK NT+L E GT+P+AKT SSSSSASS A SSSSSSASSP+ +KPMDE++NDQVKQ RN++"
                }
              ]
            },
            {
              "num": 43,
              "description": [
                {
                  "id": "gb|NWX09236.1|",
                  "accession": "NWX09236",
                  "title": "VIT2 protein [Caloenas nicobarica]",
                  "taxid": 187106,
                  "sciname": "Caloenas nicobarica"
                }
              ],
              "len": 1848,
              "hsps": [
                {
                  "num": 1,
                  "bit_score": 2003.02,
                  "score": 5188,
                  "evalue": 0,
                  "identity": 957,
                  "positive": 1075,
                  "query_from": 1,
                  "query_to": 1166,
                  "hit_from": 1,
                  "hit_to": 1166,
                  "align_len": 1166,
                  "gaps": 0,
                  "qseq": "MRGIILALVLTLVGSQKFDIDPGFNSRRSYLYNYEGSMLNGLQDRSLGKAGVRLSSKLEISGLPENAYLLKVRSPQVEEYNGVWPRDPFTRSSKITQVISSCFTRLFKFEYSSGRIGNIYAPEDCPDLCVNIVRGILNMFQMTIKKSQNVYELQEAGIGGICHARYVIQEDRKNSRIYVTRTVDLNNCQEKVQKSIGMAYIYPCPVDVMKERLTKGTTAFSYKLKQSDSGTLITDVSSRQVYQISPFNEPTGVAVMEARQQLTLVEVRSERGSAPDVPMQNYGSLRYRFPAVLPQMPLQLIKTKNPEQRIVETLQHIVLNNQQDFHDDVSYRFLEVVQLCRIANADNLESIWRQVSDKPRYRRWLLSAVSASGTTETLKFLKNRIRNDDLNYIQTLLTVSLTLHLLQADEHTLPIAADLMTSSRIQKNPVLQQVACLGYSSVVNRYCSQTSACPKEALQPIHDLADEAISRGREDKMKLALKCIGNMGEPASLKRILKFLPISSSSAADIPVHIQIDAITALKKIAWKDPKTVQGYLIQILADQSLPPEVRMMACAVIFETRPALALITTIANVAMKESNMQVASFVYSHMKSLSKSRLPFMYNISSACNIALKLLSPKLDSMSYRYSKVIRADTYFDNYRVGATGEIFVVNSPRTMFPSAIISKLMANSAGSVADLVEVGIRVEGLADVIMKRNIPFAEYPTYKQIKELGKALQGWKELPTETPLVSAYLKILGQEVAFININKELLQQVMKTVVEPADRNAAIKRIANQIRNSIAGQWTQPVWMGELRYVVPSCLGLPLEYGSYTTALARAAVSVEGKMTPPLTGDFRLSQLLESTMQIRSDLKPSLYVHTVATMGVNTEYFQHAVEIQGEVQTRMPMKFDAKIDVKLKNLKIETNPCREETEIVVGRHKAFAVSRNIGELGVEKRTSILPEDAPLDVTEEPFQTSERASREHFAMQGPDSMPRKQSHSSREDLRRSTGKRAHKRDICLKMHHIGCQLCFSRRSRDASFIQNTYLHKLIGEHEAKIVLMPVHTDADIDKIQLEIQAGSRAAARIITEVNPESEEEDESSPYEDIQAKLKRILGIDSMFKVANKTRHPKNRPSKKGNTVLAEFGTEPDAKTSSSSSSASSTATSSSSSSASSPNRKKPMDEEENDQVKQARNKDA",
                  "hseq": "MRAIILALALSLVGSQKFDIDPGFSSRKSHLYSYEGWVLNGLQEKNLGKAGVRLSCKLEISGLSENTYLLKIRSPQFEEYNGIWPRDPFTRSSKITQIVSSCFTRPFEFEYDSGRIGNIYGPEDCPNMCINIVRGILNMMQITIKKSQNVYELQEAGIGGVCHTRYIIQEDRKNSRVSVTKTIDQNNCQEKAMQSVGMAYIYPCPADVMKARLIKGTAAFSYKLKQSDSGTLITEVTSQQVYQISPLSEPTGVAVMEARQQLTLLEVRSERGSSPDIPMQSYGSLRYQFPSVLPQMPLQLIKMKNPEQRIVETLQHIVLNNQQDFHDDVPHRFLELVQLCRIASAEILESLWRQCSDKPRHRRWLLSAVSATGTREALKFIKSRIRNDDLNYLQTLLSVSFALHLVKADEQTVPIAADLMTSSRIQKNPMLQQVACLGYSSVVNRYCSQTSACPKEALQPIHDLADEAFSRGREDKMKLALKCIGNMGEPASIKRILKFLPVSSSSTSDIPIHIQIDAIMALRKIAWKDPKTVQGYLIQVLADQSLLPEVRMMACAVIFETRPALPLITTIANVAMKESSLQVASFVYSHMKALSKSSLPSMYNISSACNIALKLLASKLDRLSYRYSKVMHIGGYFDNYKVGAAGDVFVMNSPGTMFPSAIISKLMAYSAGSVADLVEVGVRVEGLTDVIMKRNIPFAEYPTYKKIKEIGKALLGWKELPTETPLISAYLKLFGQELAYLNVNKEVLQQAMKTVLEPADRNTAIKRIASQIRNGIAGQWTQPVWLGEMRYIVPTCTGLPLEYGSYTTALARAAVSVDGKMTPPLTGDFRPSQLLESTMQIRSDINPSLYVHTVATMGVNTEYFQHAVEIQGKVLTRVPMKFDAKIDMKLKNVKIETNPCHEETEIVVGRHKAFAVSRNIGELGVEKRTSILPGDASSNIVEEPFKPSERASSEGLTMQGADSMPRKQASSSQEDLRHSPGRKTHKQDICIKLHHLGCQLCFSSRLQDASFLKNTYLHRLIGEHEAKIVLMPVQTDADLDKILLEIQAGSRAASKIIHVVNSESEEEDESSPYKDIQAKLKKILGIENVFKVANKTRHQKKKPSKKANTVLTELGRDPDAKNPSSSSSTSSAVSSSSSSSAASPHRKKTVDEDENDQAKQARNKDA",
                  "midline": "MR IILAL L+LVGSQKFDIDPGF+SR+S+LY+YEG +LNGLQ+++LGKAGVRLS KLEISGL EN YLLK+RSPQ EEYNG+WPRDPFTRSSKITQ++SSCFTR F+FEY SGRIGNIY PEDCP++C+NIVRGILNM Q+TIKKSQNVYELQEAGIGG+CH RY+IQEDRKNSR+ VT+T+D NNCQEK  +S+GMAYIYPCP DVMK RL KGT AFSYKLKQSDSGTLIT+V+S+QVYQISP +EPTGVAVMEARQQLTL+EVRSERGS+PD+PMQ+YGSLRY+FP+VLPQMPLQLIK KNPEQRIVETLQHIVLNNQQDFHDDV +RFLE+VQLCRIA+A+ LES+WRQ SDKPR+RRWLLSAVSA+GT E LKF+K+RIRNDDLNY+QTLL+VS  LHL++ADE T+PIAADLMTSSRIQKNP+LQQVACLGYSSVVNRYCSQTSACPKEALQPIHDLADEA SRGREDKMKLALKCIGNMGEPAS+KRILKFLP+SSSS +DIP+HIQIDAI AL+KIAWKDPKTVQGYLIQ+LADQSL PEVRMMACAVIFETRPAL LITTIANVAMKES++QVASFVYSHMK+LSKS LP MYNISSACNIALKLL+ KLD +SYRYSKV+    YFDNY+VGA G++FV+NSP TMFPSAIISKLMA SAGSVADLVEVG+RVEGL DVIMKRNIPFAEYPTYK+IKE+GKAL GWKELPTETPL+SAYLK+ GQE+A++N+NKE+LQQ MKTV+EPADRN AIKRIA+QIRN IAGQWTQPVW+GE+RY+VP+C GLPLEYGSYTTALARAAVSV+GKMTPPLTGDFR SQLLESTMQIRSD+ PSLYVHTVATMGVNTEYFQHAVEIQG+V TR+PMKFDAKID+KLKN+KIETNPC EETEIVVGRHKAFAVSRNIGELGVEKRTSILP DA  ++ EEPF+ SERAS E   MQG DSMPRKQ+ SS+EDLR S G++ HK+DIC+K+HH+GCQLCFS R +DASF++NTYLH+LIGEHEAKIVLMPV TDAD+DKI LEIQAGSRAA++II  VN ESEEEDESSPY+DIQAKLK+ILGI+++FKVANKTRH K +PSKK NTVL E G +PDAK  SSSSS SS  +SSSSSSA+SP+RKK +DE+ENDQ KQARNKDA"
                }
              ]
            },
            {
              "num": 44,
              "description": [
                {
                  "id": "gb|NXF59698.1|",
                  "accession": "NXF59698",
                  "title": "VITA2 protein [Ciccaba nigrolineata]",
                  "taxid": 1118524,
                  "sciname": "Ciccaba nigrolineata"
                }
              ],
              "len": 1865,
              "hsps": [
                {
                  "num": 1,
                  "bit_score": 2002.64,
                  "score": 5187,
                  "evalue": 0,
                  "identity": 954,
                  "positive": 1078,
                  "query_from": 1,
                  "query_to": 1166,
                  "hit_from": 1,
                  "hit_to": 1166,
                  "align_len": 1166,
                  "gaps": 0,
                  "qseq": "MRGIILALVLTLVGSQKFDIDPGFNSRRSYLYNYEGSMLNGLQDRSLGKAGVRLSSKLEISGLPENAYLLKVRSPQVEEYNGVWPRDPFTRSSKITQVISSCFTRLFKFEYSSGRIGNIYAPEDCPDLCVNIVRGILNMFQMTIKKSQNVYELQEAGIGGICHARYVIQEDRKNSRIYVTRTVDLNNCQEKVQKSIGMAYIYPCPVDVMKERLTKGTTAFSYKLKQSDSGTLITDVSSRQVYQISPFNEPTGVAVMEARQQLTLVEVRSERGSAPDVPMQNYGSLRYRFPAVLPQMPLQLIKTKNPEQRIVETLQHIVLNNQQDFHDDVSYRFLEVVQLCRIANADNLESIWRQVSDKPRYRRWLLSAVSASGTTETLKFLKNRIRNDDLNYIQTLLTVSLTLHLLQADEHTLPIAADLMTSSRIQKNPVLQQVACLGYSSVVNRYCSQTSACPKEALQPIHDLADEAISRGREDKMKLALKCIGNMGEPASLKRILKFLPISSSSAADIPVHIQIDAITALKKIAWKDPKTVQGYLIQILADQSLPPEVRMMACAVIFETRPALALITTIANVAMKESNMQVASFVYSHMKSLSKSRLPFMYNISSACNIALKLLSPKLDSMSYRYSKVIRADTYFDNYRVGATGEIFVVNSPRTMFPSAIISKLMANSAGSVADLVEVGIRVEGLADVIMKRNIPFAEYPTYKQIKELGKALQGWKELPTETPLVSAYLKILGQEVAFININKELLQQVMKTVVEPADRNAAIKRIANQIRNSIAGQWTQPVWMGELRYVVPSCLGLPLEYGSYTTALARAAVSVEGKMTPPLTGDFRLSQLLESTMQIRSDLKPSLYVHTVATMGVNTEYFQHAVEIQGEVQTRMPMKFDAKIDVKLKNLKIETNPCREETEIVVGRHKAFAVSRNIGELGVEKRTSILPEDAPLDVTEEPFQTSERASREHFAMQGPDSMPRKQSHSSREDLRRSTGKRAHKRDICLKMHHIGCQLCFSRRSRDASFIQNTYLHKLIGEHEAKIVLMPVHTDADIDKIQLEIQAGSRAAARIITEVNPESEEEDESSPYEDIQAKLKRILGIDSMFKVANKTRHPKNRPSKKGNTVLAEFGTEPDAKTSSSSSSASSTATSSSSSSASSPNRKKPMDEEENDQVKQARNKDA",
                  "hseq": "MRGIILAVALTLVGSQKSDIDPAFGSRKSYLYSYEGWVLNGLQEKNLAKAGVRLSSKLEISGLSENTYLLKIRSPQFEEYNGIWPRDPFTRSSKITQMVSSCFTRPFKFEYNSGRIGNIYGPEDCPDICINIVRGILNMIQITIKKSQNVYELQEAGIGGVCHTRYVIQEDRKNSRISVTKTIDQNNCQEKVKKSVGMAYIYPCPVDIMKVRLIKGTAAFSYKLKQSDSGTLITEVVSQQVYQISPLSEPTGVAVMEARQQLTLLEVRSERGSAPDISMQSYGGLRYHFPSVLPQIPLQLIKMKNPEQRIVETLQHIVLNNQQDFHDDVPYRFLELVQLCRIASADTLESIWRQFSDKPRYRRWLLSAVSATGTTEALKFIKTRIRNDELNYLQTLLSVSFALHLVKADEHTVPIAADLMTSSRIQKSPTLQQVACLGYSSVVNRYCSQTSACPREAFQPIHDLADEAISRGREDKMKLALKCIGNMGEPASIKRILKFLPIFSSSASDIPIHIQIDAIMAFRKIAWKDPKTVQGYLIQILAEQSLPPEVRMMACAVIFETRPALPLITTIANVAMKESNLQVASFVYSHMKALSKSRLPYMYNISSACNIALKLLAPKLDRLSYRYSKVVHIGGFFDNYKVGAAGDVFVMNSPRTMFPSAIISKLMAYSAGSVADLVEVGVRVEGLTDVIMKQNIPFAEYPTYKKIKEIGKALLGWKELPTETPLISAYLKLFGQELAYVNINKEVLHQAVKTVLEPADRSTVMKRIASQIRSGIAGQWTQPVWLGELRYIIPTCTGLPLEYGSYTTALARAAVNVDGKITPALTGDFRPSQLLESTIQIRSDINPSLYIYTVATMGVNTEYFQHAVEIQGKVLTRVPLKFDAKVDMKLKNIKIETNPCHEETEIVVGRHKAFAVSRNIGELGVEKRTSILPGDASSDIVEEPFKPSERASSEGFTTQGDDSIPRKYAYSSQEDLYHSTGRKTHKQEICIKLHHLGCQFCFSRRSRDASFLKNTYLHRLIGEHEAKIVLMPVQTDADIDKIQLEIQAGSKAASKIIHVVNSESEEEDESSPYEDIQAKLKKILGIENVFRVANKTRHRKKQPSKKGNTMLTELGTDPKAKNPSSSSSASSAVSSSSSSSSASPDRKKAVDEDENDQIKQTRNKDA",
                  "midline": "MRGIILA+ LTLVGSQK DIDP F SR+SYLY+YEG +LNGLQ+++L KAGVRLSSKLEISGL EN YLLK+RSPQ EEYNG+WPRDPFTRSSKITQ++SSCFTR FKFEY+SGRIGNIY PEDCPD+C+NIVRGILNM Q+TIKKSQNVYELQEAGIGG+CH RYVIQEDRKNSRI VT+T+D NNCQEKV+KS+GMAYIYPCPVD+MK RL KGT AFSYKLKQSDSGTLIT+V S+QVYQISP +EPTGVAVMEARQQLTL+EVRSERGSAPD+ MQ+YG LRY FP+VLPQ+PLQLIK KNPEQRIVETLQHIVLNNQQDFHDDV YRFLE+VQLCRIA+AD LESIWRQ SDKPRYRRWLLSAVSA+GTTE LKF+K RIRND+LNY+QTLL+VS  LHL++ADEHT+PIAADLMTSSRIQK+P LQQVACLGYSSVVNRYCSQTSACP+EA QPIHDLADEAISRGREDKMKLALKCIGNMGEPAS+KRILKFLPI SSSA+DIP+HIQIDAI A +KIAWKDPKTVQGYLIQILA+QSLPPEVRMMACAVIFETRPAL LITTIANVAMKESN+QVASFVYSHMK+LSKSRLP+MYNISSACNIALKLL+PKLD +SYRYSKV+    +FDNY+VGA G++FV+NSPRTMFPSAIISKLMA SAGSVADLVEVG+RVEGL DVIMK+NIPFAEYPTYK+IKE+GKAL GWKELPTETPL+SAYLK+ GQE+A++NINKE+L Q +KTV+EPADR+  +KRIA+QIR+ IAGQWTQPVW+GELRY++P+C GLPLEYGSYTTALARAAV+V+GK+TP LTGDFR SQLLEST+QIRSD+ PSLY++TVATMGVNTEYFQHAVEIQG+V TR+P+KFDAK+D+KLKN+KIETNPC EETEIVVGRHKAFAVSRNIGELGVEKRTSILP DA  D+ EEPF+ SERAS E F  QG DS+PRK ++SS+EDL  STG++ HK++IC+K+HH+GCQ CFSRRSRDASF++NTYLH+LIGEHEAKIVLMPV TDADIDKIQLEIQAGS+AA++II  VN ESEEEDESSPYEDIQAKLK+ILGI+++F+VANKTRH K +PSKKGNT+L E GT+P AK  SSSSSASS  +SSSSSS++SP+RKK +DE+ENDQ+KQ RNKDA"
                }
              ]
            },
            {
              "num": 45,
              "description": [
                {
                  "id": "gb|NWX72694.1|",
                  "accession": "NWX72694",
                  "title": "VIT2 protein [Alca torda]",
                  "taxid": 28689,
                  "sciname": "Alca torda"
                }
              ],
              "len": 1820,
              "hsps": [
                {
                  "num": 1,
                  "bit_score": 1999.94,
                  "score": 5180,
                  "evalue": 0,
                  "identity": 962,
                  "positive": 1076,
                  "query_from": 1,
                  "query_to": 1166,
                  "hit_from": 1,
                  "hit_to": 1166,
                  "align_len": 1166,
                  "gaps": 0,
                  "qseq": "MRGIILALVLTLVGSQKFDIDPGFNSRRSYLYNYEGSMLNGLQDRSLGKAGVRLSSKLEISGLPENAYLLKVRSPQVEEYNGVWPRDPFTRSSKITQVISSCFTRLFKFEYSSGRIGNIYAPEDCPDLCVNIVRGILNMFQMTIKKSQNVYELQEAGIGGICHARYVIQEDRKNSRIYVTRTVDLNNCQEKVQKSIGMAYIYPCPVDVMKERLTKGTTAFSYKLKQSDSGTLITDVSSRQVYQISPFNEPTGVAVMEARQQLTLVEVRSERGSAPDVPMQNYGSLRYRFPAVLPQMPLQLIKTKNPEQRIVETLQHIVLNNQQDFHDDVSYRFLEVVQLCRIANADNLESIWRQVSDKPRYRRWLLSAVSASGTTETLKFLKNRIRNDDLNYIQTLLTVSLTLHLLQADEHTLPIAADLMTSSRIQKNPVLQQVACLGYSSVVNRYCSQTSACPKEALQPIHDLADEAISRGREDKMKLALKCIGNMGEPASLKRILKFLPISSSSAADIPVHIQIDAITALKKIAWKDPKTVQGYLIQILADQSLPPEVRMMACAVIFETRPALALITTIANVAMKESNMQVASFVYSHMKSLSKSRLPFMYNISSACNIALKLLSPKLDSMSYRYSKVIRADTYFDNYRVGATGEIFVVNSPRTMFPSAIISKLMANSAGSVADLVEVGIRVEGLADVIMKRNIPFAEYPTYKQIKELGKALQGWKELPTETPLVSAYLKILGQEVAFININKELLQQVMKTVVEPADRNAAIKRIANQIRNSIAGQWTQPVWMGELRYVVPSCLGLPLEYGSYTTALARAAVSVEGKMTPPLTGDFRLSQLLESTMQIRSDLKPSLYVHTVATMGVNTEYFQHAVEIQGEVQTRMPMKFDAKIDVKLKNLKIETNPCREETEIVVGRHKAFAVSRNIGELGVEKRTSILPEDAPLDVTEEPFQTSERASREHFAMQGPDSMPRKQSHSSREDLRRSTGKRAHKRDICLKMHHIGCQLCFSRRSRDASFIQNTYLHKLIGEHEAKIVLMPVHTDADIDKIQLEIQAGSRAAARIITEVNPESEEEDESSPYEDIQAKLKRILGIDSMFKVANKTRHPKNRPSKKGNTVLAEFGTEPDAKTSSSSSSASSTATSSSSSSASSPNRKKPMDEEENDQVKQARNKDA",
                  "hseq": "MRGIVLALVLTLVGSQKFDIDPGFSSRKSHLYSYEGWVLNGLQEKSLAKAGVRFSSKLEISGLTENTYLLKIRSPQFEEYNGIWPRDPFTRSSKITQAVSSCFTRPFKFEYNSGRIGNIYGPEDCPDMCINVVRGILNMMQITIKKSQNVYELQEAGIGGVCHTRYVIQEDRKNSRVSVTKTVDQNNCQEKVIKSVGMAYIYPCPVDMMKGRLIKGTAAFSYKLKQSDSGTLITEVASQQVYQISPLSEPTGVAVMEARQQLTLLEVRSERGSAPDVSMQNYGSLRYQFPSVLPQMPLQLIKTKNPEQRIVETLQHIVQNNQQDFHYDVPYRFLELVQLCRVASADALESIWRQSSDKPRYRRWLLSAVSAAGTTEALKFIKSRIRSDDINYLQTLLSVSFALHLMKADEDTVPIAADLMTSSRIQKSPMLQQVACLGYSSVVNRYCSQISACPKEALQPIHDLADDAISRGREDKMKLALKCIGNMGEPASIKRILKFLPISSSSASDIPTHIQIDAIMALRKIAQKDPKTVQVYLIQILADQSLPPEVRMMACAAIFETRPALPLITTIANVAMKESNLQVASFVYSHMKALAKSTLPYMYNISSACNIALKLLAPKLDRLSYRYSKAIHIGGYFDNYKVGAAGDVFVMNSPGTMFPSAIISKLMAYTAGSVADLVEAGVHVEGLTDVIMKRNIPFAEYPTYKKIKEIGKALLGWKELPTEAPLISAYLKLFGQELAYVNINKEVLHQAMKTVLEPADRNAAMKRIASQIRNGIAGQWTQPVWLGELRYIVPTCTGLPLEYGSYTTALARAAINVEGKITPPLTGDFRPSQLLESTMQVRSDISPSLYVHTVATMGVNTEYFQHAVEIRGKVLTRVPMKFDAKIDMKLKNIKIETNPCQEETEIVVGRHKAFAVSRNIGELGVEKRTSILPEDASSNIVEEPFKPSERASGEGFTMQGADSKPRKHAYSSQEDLPHGTGRKTHKRDICVKLHRLGCQLCFSSSSRDASFLKNTYLHRLIGEHEAKIVLMPVQTDADIDKIQLEIQAGSRAASKIIHVVNSESEEEDESSPYEDIQAKLKKILGIENVFKVANKTRHQKKQPSKKGNTMLTELGTDPNAKNPSSSSSASSAVSSSSSSAAASPDRKKAADEDENDQGQQARNKDA",
                  "midline": "MRGI+LALVLTLVGSQKFDIDPGF+SR+S+LY+YEG +LNGLQ++SL KAGVR SSKLEISGL EN YLLK+RSPQ EEYNG+WPRDPFTRSSKITQ +SSCFTR FKFEY+SGRIGNIY PEDCPD+C+N+VRGILNM Q+TIKKSQNVYELQEAGIGG+CH RYVIQEDRKNSR+ VT+TVD NNCQEKV KS+GMAYIYPCPVD+MK RL KGT AFSYKLKQSDSGTLIT+V+S+QVYQISP +EPTGVAVMEARQQLTL+EVRSERGSAPDV MQNYGSLRY+FP+VLPQMPLQLIKTKNPEQRIVETLQHIV NNQQDFH DV YRFLE+VQLCR+A+AD LESIWRQ SDKPRYRRWLLSAVSA+GTTE LKF+K+RIR+DD+NY+QTLL+VS  LHL++ADE T+PIAADLMTSSRIQK+P+LQQVACLGYSSVVNRYCSQ SACPKEALQPIHDLAD+AISRGREDKMKLALKCIGNMGEPAS+KRILKFLPISSSSA+DIP HIQIDAI AL+KIA KDPKTVQ YLIQILADQSLPPEVRMMACA IFETRPAL LITTIANVAMKESN+QVASFVYSHMK+L+KS LP+MYNISSACNIALKLL+PKLD +SYRYSK I    YFDNY+VGA G++FV+NSP TMFPSAIISKLMA +AGSVADLVE G+ VEGL DVIMKRNIPFAEYPTYK+IKE+GKAL GWKELPTE PL+SAYLK+ GQE+A++NINKE+L Q MKTV+EPADRNAA+KRIA+QIRN IAGQWTQPVW+GELRY+VP+C GLPLEYGSYTTALARAA++VEGK+TPPLTGDFR SQLLESTMQ+RSD+ PSLYVHTVATMGVNTEYFQHAVEI+G+V TR+PMKFDAKID+KLKN+KIETNPC+EETEIVVGRHKAFAVSRNIGELGVEKRTSILPEDA  ++ EEPF+ SERAS E F MQG DS PRK ++SS+EDL   TG++ HKRDIC+K+H +GCQLCFS  SRDASF++NTYLH+LIGEHEAKIVLMPV TDADIDKIQLEIQAGSRAA++II  VN ESEEEDESSPYEDIQAKLK+ILGI+++FKVANKTRH K +PSKKGNT+L E GT+P+AK  SSSSSASS  +SSSSS+A+SP+RKK  DE+ENDQ +QARNKDA"
                }
              ]
            },
            {
              "num": 46,
              "description": [
                {
                  "id": "gb|NXI97396.1|",
                  "accession": "NXI97396",
                  "title": "VIT2 protein [Psophia crepitans]",
                  "taxid": 54359,
                  "sciname": "Psophia crepitans"
                }
              ],
              "len": 1862,
              "hsps": [
                {
                  "num": 1,
                  "bit_score": 1991.47,
                  "score": 5158,
                  "evalue": 0,
                  "identity": 955,
                  "positive": 1065,
                  "query_from": 1,
                  "query_to": 1165,
                  "hit_from": 1,
                  "hit_to": 1165,
                  "align_len": 1165,
                  "gaps": 0,
                  "qseq": "MRGIILALVLTLVGSQKFDIDPGFNSRRSYLYNYEGSMLNGLQDRSLGKAGVRLSSKLEISGLPENAYLLKVRSPQVEEYNGVWPRDPFTRSSKITQVISSCFTRLFKFEYSSGRIGNIYAPEDCPDLCVNIVRGILNMFQMTIKKSQNVYELQEAGIGGICHARYVIQEDRKNSRIYVTRTVDLNNCQEKVQKSIGMAYIYPCPVDVMKERLTKGTTAFSYKLKQSDSGTLITDVSSRQVYQISPFNEPTGVAVMEARQQLTLVEVRSERGSAPDVPMQNYGSLRYRFPAVLPQMPLQLIKTKNPEQRIVETLQHIVLNNQQDFHDDVSYRFLEVVQLCRIANADNLESIWRQVSDKPRYRRWLLSAVSASGTTETLKFLKNRIRNDDLNYIQTLLTVSLTLHLLQADEHTLPIAADLMTSSRIQKNPVLQQVACLGYSSVVNRYCSQTSACPKEALQPIHDLADEAISRGREDKMKLALKCIGNMGEPASLKRILKFLPISSSSAADIPVHIQIDAITALKKIAWKDPKTVQGYLIQILADQSLPPEVRMMACAVIFETRPALALITTIANVAMKESNMQVASFVYSHMKSLSKSRLPFMYNISSACNIALKLLSPKLDSMSYRYSKVIRADTYFDNYRVGATGEIFVVNSPRTMFPSAIISKLMANSAGSVADLVEVGIRVEGLADVIMKRNIPFAEYPTYKQIKELGKALQGWKELPTETPLVSAYLKILGQEVAFININKELLQQVMKTVVEPADRNAAIKRIANQIRNSIAGQWTQPVWMGELRYVVPSCLGLPLEYGSYTTALARAAVSVEGKMTPPLTGDFRLSQLLESTMQIRSDLKPSLYVHTVATMGVNTEYFQHAVEIQGEVQTRMPMKFDAKIDVKLKNLKIETNPCREETEIVVGRHKAFAVSRNIGELGVEKRTSILPEDAPLDVTEEPFQTSERASREHFAMQGPDSMPRKQSHSSREDLRRSTGKRAHKRDICLKMHHIGCQLCFSRRSRDASFIQNTYLHKLIGEHEAKIVLMPVHTDADIDKIQLEIQAGSRAAARIITEVNPESEEEDESSPYEDIQAKLKRILGIDSMFKVANKTRHPKNRPSKKGNTVLAEFGTEPDAKTSSSSSSASSTATSSSSSSASSPNRKKPMDEEENDQVKQARNKD",
                  "hseq": "MRGIVLALVLTLVGSQKFDIDPGFSSRKSHLYSYEGWVLNGLQEKSLAKAGVRLSCKVEISGLSENTYLLKIRSPQFEEYNGIWPRDPFTRSSKITQMVSSCFTRPFKFEYSSGRIGNIYGPEDCPDMCVNIVRGILNMMQITIKKSQNVYELQEAGIGGVCHTRYVIQEDRKNGRVSVTKTVDQNNCQEKVVKSVGMAYVYPCPVDMMKGRLVKGTAAFSYKLKQSDSGTLITEVASQQVYQISPLSEPTGVAVMEARQQLTLLEVRSERGSAPDVSMQSYGGLRYHFPSALPQMPLQLIKTKNPEQRIAETLQHIVLHNQQDFHDDVPYRFLELVQLCRRATADTLESAWRQFSDKPRYRRWLLSAVSVTGTTEALKFIKTRIRSDDLNYIQALLSVSFALHLMKADEDTVPIAADLITSSRIQKSPILQQVACLGYSSVVHRYCSQTPACPKEALQPIHDLADEAIGRGREDKMKLALKCIGNIGEPASIKRILKFLPVSSSSASDIPIHVQIDAIMALRKIAWKDPKTVQGYLIQILADLSLPPEVRMMACAVIFETRPALPLITTIANVVMKESNLQVASFVYSHMKALSKSRLPYMYNISSACNIALKLLAPKLDRLSYRYSKVIRIGGYFDNYKVGTAGDVFVMNSPGTMFPSAIISKLMAYSAGSVADLVEVGVRVEGLTDVIMKRNIPFAEYPTYEKIKEIGKALLGWKELPTETPLVSAYLKLFGQELGYININKEVLHQAVKTVLEPGDRNTVIKRIASQIRNGIVGQWTQPVWLGELRYMVPTFTGLPLEYGSYTTALARAAVNIDGKMTPPLTGDFRPSQLLESTMQIRSDVNPSLYVHTVATMGVNTEYFQHAVEIQGKVLARVPMKFDAKIDMKLKNIKIETNPCREETEIVIGRHKAFAVSRNIAEVGVEKRTSILPEDASSNIVEEPFKPSERASNEGFTTQGADSMPRKHVYSSQEDLDHGTGRKTHKRDICVKLHRLGCQLCFSRRSRDASFLKNTYLHRFVGEHEAKIVLMPAQTDADIDKIQLEIQAGSRAASKIIHVVNSESEEEDESSPYEDIQAKLKKILGIENVFKVANKTRHQKKQPSKKGNTMLTELGTDSNAKNPSSSSSASSAVSSSSSSSAASPDRKKAVDEDENDQVKQARNKD",
                  "midline": "MRGI+LALVLTLVGSQKFDIDPGF+SR+S+LY+YEG +LNGLQ++SL KAGVRLS K+EISGL EN YLLK+RSPQ EEYNG+WPRDPFTRSSKITQ++SSCFTR FKFEYSSGRIGNIY PEDCPD+CVNIVRGILNM Q+TIKKSQNVYELQEAGIGG+CH RYVIQEDRKN R+ VT+TVD NNCQEKV KS+GMAY+YPCPVD+MK RL KGT AFSYKLKQSDSGTLIT+V+S+QVYQISP +EPTGVAVMEARQQLTL+EVRSERGSAPDV MQ+YG LRY FP+ LPQMPLQLIKTKNPEQRI ETLQHIVL+NQQDFHDDV YRFLE+VQLCR A AD LES WRQ SDKPRYRRWLLSAVS +GTTE LKF+K RIR+DDLNYIQ LL+VS  LHL++ADE T+PIAADL+TSSRIQK+P+LQQVACLGYSSVV+RYCSQT ACPKEALQPIHDLADEAI RGREDKMKLALKCIGN+GEPAS+KRILKFLP+SSSSA+DIP+H+QIDAI AL+KIAWKDPKTVQGYLIQILAD SLPPEVRMMACAVIFETRPAL LITTIANV MKESN+QVASFVYSHMK+LSKSRLP+MYNISSACNIALKLL+PKLD +SYRYSKVIR   YFDNY+VG  G++FV+NSP TMFPSAIISKLMA SAGSVADLVEVG+RVEGL DVIMKRNIPFAEYPTY++IKE+GKAL GWKELPTETPLVSAYLK+ GQE+ +ININKE+L Q +KTV+EP DRN  IKRIA+QIRN I GQWTQPVW+GELRY+VP+  GLPLEYGSYTTALARAAV+++GKMTPPLTGDFR SQLLESTMQIRSD+ PSLYVHTVATMGVNTEYFQHAVEIQG+V  R+PMKFDAKID+KLKN+KIETNPCREETEIV+GRHKAFAVSRNI E+GVEKRTSILPEDA  ++ EEPF+ SERAS E F  QG DSMPRK  +SS+EDL   TG++ HKRDIC+K+H +GCQLCFSRRSRDASF++NTYLH+ +GEHEAKIVLMP  TDADIDKIQLEIQAGSRAA++II  VN ESEEEDESSPYEDIQAKLK+ILGI+++FKVANKTRH K +PSKKGNT+L E GT+ +AK  SSSSSASS  +SSSSSSA+SP+RKK +DE+ENDQVKQARNKD"
                }
              ]
            },
            {
              "num": 47,
              "description": [
                {
                  "id": "ref|XP_025972306.1|",
                  "accession": "XP_025972306",
                  "title": "vitellogenin-2-like [Dromaius novaehollandiae]",
                  "taxid": 8790,
                  "sciname": "Dromaius novaehollandiae"
                }
              ],
              "len": 1860,
              "hsps": [
                {
                  "num": 1,
                  "bit_score": 1990.31,
                  "score": 5155,
                  "evalue": 0,
                  "identity": 941,
                  "positive": 1061,
                  "query_from": 1,
                  "query_to": 1165,
                  "hit_from": 1,
                  "hit_to": 1164,
                  "align_len": 1165,
                  "gaps": 1,
                  "qseq": "MRGIILALVLTLVGSQKFDIDPGFNSRRSYLYNYEGSMLNGLQDRSLGKAGVRLSSKLEISGLPENAYLLKVRSPQVEEYNGVWPRDPFTRSSKITQVISSCFTRLFKFEYSSGRIGNIYAPEDCPDLCVNIVRGILNMFQMTIKKSQNVYELQEAGIGGICHARYVIQEDRKNSRIYVTRTVDLNNCQEKVQKSIGMAYIYPCPVDVMKERLTKGTTAFSYKLKQSDSGTLITDVSSRQVYQISPFNEPTGVAVMEARQQLTLVEVRSERGSAPDVPMQNYGSLRYRFPAVLPQMPLQLIKTKNPEQRIVETLQHIVLNNQQDFHDDVSYRFLEVVQLCRIANADNLESIWRQVSDKPRYRRWLLSAVSASGTTETLKFLKNRIRNDDLNYIQTLLTVSLTLHLLQADEHTLPIAADLMTSSRIQKNPVLQQVACLGYSSVVNRYCSQTSACPKEALQPIHDLADEAISRGREDKMKLALKCIGNMGEPASLKRILKFLPISSSSAADIPVHIQIDAITALKKIAWKDPKTVQGYLIQILADQSLPPEVRMMACAVIFETRPALALITTIANVAMKESNMQVASFVYSHMKSLSKSRLPFMYNISSACNIALKLLSPKLDSMSYRYSKVIRADTYFDNYRVGATGEIFVVNSPRTMFPSAIISKLMANSAGSVADLVEVGIRVEGLADVIMKRNIPFAEYPTYKQIKELGKALQGWKELPTETPLVSAYLKILGQEVAFININKELLQQVMKTVVEPADRNAAIKRIANQIRNSIAGQWTQPVWMGELRYVVPSCLGLPLEYGSYTTALARAAVSVEGKMTPPLTGDFRLSQLLESTMQIRSDLKPSLYVHTVATMGVNTEYFQHAVEIQGEVQTRMPMKFDAKIDVKLKNLKIETNPCREETEIVVGRHKAFAVSRNIGELGVEKRTSILPEDAPLDVTEEPFQTSERASREHFAMQGPDSMPRKQSHSSREDLRRSTGKRAHKRDICLKMHHIGCQLCFSRRSRDASFIQNTYLHKLIGEHEAKIVLMPVHTDADIDKIQLEIQAGSRAAARIITEVNPESEEEDESSPYEDIQAKLKRILGIDSMFKVANKTRHPKNRPSKKGNTVLAEFGTEPDAKTSSSSSSASSTATSSSSSSASSPNRKKPMDEEENDQVKQARNKD",
                  "hseq": "MRGIILALAFTLVGSQKFDIDPGFSSRKSYIYSYEGSMLNGLQERSLARAGLRLSSKLEISGVSENTYLLKIRSPQVEEYNGIWPKDPFTRSSKITQIVSSCFTRPFKFEYSSGRVGNIYGQEDCPDMCINIVRGMLNMMQMTIKKSANVYELQEAGIGGVCHTRYVIQEDRKNSRVSVTKTIDQNNCQENVMTSIGMAYIRPCPVDLMKRRPIKGTAAFSYKLKQSDSGTLITEVASQQVYQISPFSEPTGVAVMEARQQLILVEVKSERGSPQDVPMKSHGSLRYRFPSVLPQMPLQLIKTKNPEQRIAETLQHIVLNNQQDFHDDVPYKFLELVQLCRIVSTDTLESFWKQFSEKPRYRRWLLSAISATGTTEALKFIKNRIRSDDLNYIQTLLTVSFALHLMKADEDTLPIAADLVTSSRIQKSPMLQQVACLGYSSVINRYCSQTSTCPKEALQPLHDLADEAISRGREDKMKLALKCIGNVGEPASIKRILKFLPVFSSSASDIPVHIQIDAIMSLRKIAWKDPKTVQGYLIQILADQSLPPEVRMMACAVIFETRPALPLITTIASVAMKESSLQVASFVYSHMKALSKSRLPYMYNISSACNIALKLLAPKLDRLSYRYSKVVRVGGYFDNYKVGIAGDVFVMNSPGTMFPSAIISKLMANYAGSVADLLEVGVRVEGLTDAIMKRNIPFAEYPTYQKIKELGKTLLGWKELPTETPLISAYLKILGQELAYVNINKEVLQQAVKTIVEPADRNTVLKRITSQIRNGIAGQWTQPVWLGELRYIVPSCIGLPLEYGSYTTALARAAVNVDGKMTPPLSGDFRPSQLLESTMQIRSDISPSLYIHTVATMGVNTEYFQHAIEIQDKVQTRAPVKFDAKIDMKSKNVKIETAPCREETEIVIGRHKAFAVSRNIGELGVEKRTSILPADASSNIVEEPFKPSERTSREGVTMQGADSMPRKHSYSSQEDLHHGTGRKTHKRDICIKLHRLGCQLCFYGRSRDASFIKNTYLHRLIGEHETKIVLMPVQTDADIDKIQLEIQAGSTAASKIIDVVSSGSEEEDASSPYEDIQAKLKKILGIEKVFKVTNKTRHQK-RPSKKENTMLTDLRTDPSAKTPSDSSSSSSAVSSSSSSSASSPDHKKPVDGDENGEIKQARNKD",
                  "midline": "MRGIILAL  TLVGSQKFDIDPGF+SR+SY+Y+YEGSMLNGLQ+RSL +AG+RLSSKLEISG+ EN YLLK+RSPQVEEYNG+WP+DPFTRSSKITQ++SSCFTR FKFEYSSGR+GNIY  EDCPD+C+NIVRG+LNM QMTIKKS NVYELQEAGIGG+CH RYVIQEDRKNSR+ VT+T+D NNCQE V  SIGMAYI PCPVD+MK R  KGT AFSYKLKQSDSGTLIT+V+S+QVYQISPF+EPTGVAVMEARQQL LVEV+SERGS  DVPM+++GSLRYRFP+VLPQMPLQLIKTKNPEQRI ETLQHIVLNNQQDFHDDV Y+FLE+VQLCRI + D LES W+Q S+KPRYRRWLLSA+SA+GTTE LKF+KNRIR+DDLNYIQTLLTVS  LHL++ADE TLPIAADL+TSSRIQK+P+LQQVACLGYSSV+NRYCSQTS CPKEALQP+HDLADEAISRGREDKMKLALKCIGN+GEPAS+KRILKFLP+ SSSA+DIPVHIQIDAI +L+KIAWKDPKTVQGYLIQILADQSLPPEVRMMACAVIFETRPAL LITTIA+VAMKES++QVASFVYSHMK+LSKSRLP+MYNISSACNIALKLL+PKLD +SYRYSKV+R   YFDNY+VG  G++FV+NSP TMFPSAIISKLMAN AGSVADL+EVG+RVEGL D IMKRNIPFAEYPTY++IKELGK L GWKELPTETPL+SAYLKILGQE+A++NINKE+LQQ +KT+VEPADRN  +KRI +QIRN IAGQWTQPVW+GELRY+VPSC+GLPLEYGSYTTALARAAV+V+GKMTPPL+GDFR SQLLESTMQIRSD+ PSLY+HTVATMGVNTEYFQHA+EIQ +VQTR P+KFDAKID+K KN+KIET PCREETEIV+GRHKAFAVSRNIGELGVEKRTSILP DA  ++ EEPF+ SER SRE   MQG DSMPRK S+SS+EDL   TG++ HKRDIC+K+H +GCQLCF  RSRDASFI+NTYLH+LIGEHE KIVLMPV TDADIDKIQLEIQAGS AA++II  V+  SEEED SSPYEDIQAKLK+ILGI+ +FKV NKTRH K RPSKK NT+L +  T+P AKT S SSS+SS  +SSSSSSASSP+ KKP+D +EN ++KQARNKD"
                }
              ]
            },
            {
              "num": 48,
              "description": [
                {
                  "id": "ref|XP_009332080.1|",
                  "accession": "XP_009332080",
                  "title": "PREDICTED: LOW QUALITY PROTEIN: vitellogenin-2-like [Pygoscelis adeliae]",
                  "taxid": 9238,
                  "sciname": "Pygoscelis adeliae"
                }
              ],
              "len": 1832,
              "hsps": [
                {
                  "num": 1,
                  "bit_score": 1989.54,
                  "score": 5153,
                  "evalue": 0,
                  "identity": 952,
                  "positive": 1073,
                  "query_from": 1,
                  "query_to": 1166,
                  "hit_from": 1,
                  "hit_to": 1165,
                  "align_len": 1166,
                  "gaps": 1,
                  "qseq": "MRGIILALVLTLVGSQKFDIDPGFNSRRSYLYNYEGSMLNGLQDRSLGKAGVRLSSKLEISGLPENAYLLKVRSPQVEEYNGVWPRDPFTRSSKITQVISSCFTRLFKFEYSSGRIGNIYAPEDCPDLCVNIVRGILNMFQMTIKKSQNVYELQEAGIGGICHARYVIQEDRKNSRIYVTRTVDLNNCQEKVQKSIGMAYIYPCPVDVMKERLTKGTTAFSYKLKQSDSGTLITDVSSRQVYQISPFNEPTGVAVMEARQQLTLVEVRSERGSAPDVPMQNYGSLRYRFPAVLPQMPLQLIKTKNPEQRIVETLQHIVLNNQQDFHDDVSYRFLEVVQLCRIANADNLESIWRQVSDKPRYRRWLLSAVSASGTTETLKFLKNRIRNDDLNYIQTLLTVSLTLHLLQADEHTLPIAADLMTSSRIQKNPVLQQVACLGYSSVVNRYCSQTSACPKEALQPIHDLADEAISRGREDKMKLALKCIGNMGEPASLKRILKFLPISSSSAADIPVHIQIDAITALKKIAWKDPKTVQGYLIQILADQSLPPEVRMMACAVIFETRPALALITTIANVAMKESNMQVASFVYSHMKSLSKSRLPFMYNISSACNIALKLLSPKLDSMSYRYSKVIRADTYFDNYRVGATGEIFVVNSPRTMFPSAIISKLMANSAGSVADLVEVGIRVEGLADVIMKRNIPFAEYPTYKQIKELGKALQGWKELPTETPLVSAYLKILGQEVAFININKELLQQVMKTVVEPADRNAAIKRIANQIRNSIAGQWTQPVWMGELRYVVPSCLGLPLEYGSYTTALARAAVSVEGKMTPPLTGDFRLSQLLESTMQIRSDLKPSLYVHTVATMGVNTEYFQHAVEIQGEVQTRMPMKFDAKIDVKLKNLKIETNPCREETEIVVGRHKAFAVSRNIGELGVEKRTSILPEDAPLDVTEEPFQTSERASREHFAMQGPDSMPRKQSHSSREDLRRSTGKRAHKRDICLKMHHIGCQLCFSRRSRDASFIQNTYLHKLIGEHEAKIVLMPVHTDADIDKIQLEIQAGSRAAARIITEVNPESEEEDESSPYEDIQAKLKRILGIDSMFKVANKTRHPKNRPSKKGNTVLAEFGTEPDAKTSSSSSSASSTATSSSSSSASSPNRKKPMDEEENDQVKQARNKDA",
                  "hseq": "MRGIILALALALVGSQKLDIDPGFGSRKTHVYSYEGWVLNGLQEKSLAKVGVRLSGKLEISGLSENVYLLKIRSPLFEEYNGIWPRDPFTRSSKITQMVSSCLTRPFKFEYSSGRIGNIYGPEDCPAMCINIVRGILNMMQITIKKSQNVYELQEAGIGGVCHTRYIIQEDRKNSRVSITKTVDQNNCQEKVMRSVGMAYIYPCPVDMMKGRLVKGTAAFSYKLKQSDSGTLITEVVSQQVYQISPLSEPTGVAVMEARQQLTLLEVRSEQGSAPDISMQSYGSLRYQFPSVLPQMPLQLIKTKNPEQRIVETLQHIVLNNQQDFHDDVPYRFLELVQLCRIASADTLESIWRQFSDKPRYRQWLLSAVSATGTTEALKFIKTRIRSDDLNYLQTLLSVSFALHLMKADEHTVPIAADLITSSRIQKNPMLQQVACLGYSSVVNRYCSQTSACPKEALQPIHDLADEAISRGREDKMKLALKCIGNMGEPASIKRVLKFLPISSSSASDIPIHIQIDAIMALRKIAWKDPKTVQGYLIQILADQSLPPEVRMMACAVIFETRPALPLITTIANVAMKESNLQVASFVYSHMKALSKSSLPYTYNISSACNIALKLLAPKLDRLSYRYSKVIRIGGYFDNYKVGAAGDVFVMNSPGTMFPSAIISKLMAYSAGSVADLVEVGVRVEGLTDVIMKQNIPFAEYPAYKKIKEVGKALLGXQELPEETPLISAYLKLFGQELAYVNINKEVLHQAMKTVLDPADRNTVMKRIASQIRSGIAGQWTQPVWLGELRYIVPTCTGLPLEYGSYTTALARAALNIDGKITPPLTGDFRPSQFLESTVQIRSDINPSLYLHTVATMGVNTEYFQHAVEIQGKVLTRVPMKFDAKIDVKLKNIKIETSPCHEETDIVVGRHKAFAVSRNIGELGVEKRTSILPEGASSNIVEEPFKPSERASSEGFTMQGADSMPRKQAYSSQEDLHHGTGRKTRKRDICVKLHHLGCQLCFSRRSRDASFLKNTFLHRLIGEHEAKIVLMPVQTDADIDKIQLEIQAGSRAASKIIHVVN-SESEEDESSPYEDIQAKLKKILGIEKVFKVANKTRHQKKQPSKKGNTMLTELGTDPNAKNPSSSSSASSTVSSSSSSSAASRDRKKAVDEDENDEVKQARNKDA",
                  "midline": "MRGIILAL L LVGSQK DIDPGF SR++++Y+YEG +LNGLQ++SL K GVRLS KLEISGL EN YLLK+RSP  EEYNG+WPRDPFTRSSKITQ++SSC TR FKFEYSSGRIGNIY PEDCP +C+NIVRGILNM Q+TIKKSQNVYELQEAGIGG+CH RY+IQEDRKNSR+ +T+TVD NNCQEKV +S+GMAYIYPCPVD+MK RL KGT AFSYKLKQSDSGTLIT+V S+QVYQISP +EPTGVAVMEARQQLTL+EVRSE+GSAPD+ MQ+YGSLRY+FP+VLPQMPLQLIKTKNPEQRIVETLQHIVLNNQQDFHDDV YRFLE+VQLCRIA+AD LESIWRQ SDKPRYR+WLLSAVSA+GTTE LKF+K RIR+DDLNY+QTLL+VS  LHL++ADEHT+PIAADL+TSSRIQKNP+LQQVACLGYSSVVNRYCSQTSACPKEALQPIHDLADEAISRGREDKMKLALKCIGNMGEPAS+KR+LKFLPISSSSA+DIP+HIQIDAI AL+KIAWKDPKTVQGYLIQILADQSLPPEVRMMACAVIFETRPAL LITTIANVAMKESN+QVASFVYSHMK+LSKS LP+ YNISSACNIALKLL+PKLD +SYRYSKVIR   YFDNY+VGA G++FV+NSP TMFPSAIISKLMA SAGSVADLVEVG+RVEGL DVIMK+NIPFAEYP YK+IKE+GKAL G +ELP ETPL+SAYLK+ GQE+A++NINKE+L Q MKTV++PADRN  +KRIA+QIR+ IAGQWTQPVW+GELRY+VP+C GLPLEYGSYTTALARAA++++GK+TPPLTGDFR SQ LEST+QIRSD+ PSLY+HTVATMGVNTEYFQHAVEIQG+V TR+PMKFDAKIDVKLKN+KIET+PC EET+IVVGRHKAFAVSRNIGELGVEKRTSILPE A  ++ EEPF+ SERAS E F MQG DSMPRKQ++SS+EDL   TG++  KRDIC+K+HH+GCQLCFSRRSRDASF++NT+LH+LIGEHEAKIVLMPV TDADIDKIQLEIQAGSRAA++II  VN    EEDESSPYEDIQAKLK+ILGI+ +FKVANKTRH K +PSKKGNT+L E GT+P+AK  SSSSSASST +SSSSSSA+S +RKK +DE+END+VKQARNKDA"
                }
              ]
            },
            {
              "num": 49,
              "description": [
                {
                  "id": "gb|NXQ98509.1|",
                  "accession": "NXQ98509",
                  "title": "VIT2 protein [Sagittarius serpentarius]",
                  "taxid": 56258,
                  "sciname": "Sagittarius serpentarius"
                }
              ],
              "len": 1840,
              "hsps": [
                {
                  "num": 1,
                  "bit_score": 1989.16,
                  "score": 5152,
                  "evalue": 0,
                  "identity": 958,
                  "positive": 1068,
                  "query_from": 1,
                  "query_to": 1166,
                  "hit_from": 1,
                  "hit_to": 1166,
                  "align_len": 1166,
                  "gaps": 0,
[truncated: 3,974,166 more chars]
